# Supplementary material for: Genome-Wide Identification and Comparative Analysis for OPT Family Genes in Panax ginseng and Eleven Flowering Plants
Source: Molecules. 2018 Dec 20;24(1):15. doi: 10.3390/molecules24010015 (PMC6337337; doi:10.3390/molecules24010015)
Supplement: Supplementary file 1 [file molecules-24-00015-s001.zip]

Archive with 9 entries (8 files):
- Supplementary files/
- Supplementary files/Supplementary material 1-Supplementary file 1.fasta
- Supplementary files/Supplementary material 2-Table S1-S8.xlsx
- Supplementary files/Supplementary material 3-Figure S1.pdf
- Supplementary files/Supplementary material 4-Supplementary file 2.txt
- Supplementary files/Supplementary material 5-Supplementary file 3.docx
- Supplementary files/Supplementary material 6-Supplementary file 4.txt
- Supplementary files/Supplementary material 7-Supplementary file 5.xml
- Supplementary files/The list of supplementary materials.docx
