# Supplementary material for: Genome-Wide Identification and Comparative Analysis for OPT Family Genes in Panax ginseng and Eleven Flowering Plants
Source: Molecules. 2018 Dec 20;24(1):15. doi: 10.3390/molecules24010015 (PMC6337337; doi:10.3390/molecules24010015)
Supplement: Supplementary file 1 [file molecules-24-00015-s001.zip › Supplementary files/Supplementary material 1-Supplementary file 1.fasta]

>BjGT1
MQIAVLPIGKFMARTLPTTSHRLMGWEWSLNPGPFNIKEHIIITIFANCGVAYGGGDAYS
IGAITVMKAYYKQSLSFICGLFIVLTTQILGYGWAGILRRYLVDPVDMWWPSNLAQVSLF
RALHEKEHKSKGLTRMQFFLVALGASFLYYALPGYLFPILTFFSWVCWAWPNSITAQQVG
SGYHGLGVGAFTLDWAGISAYHGSPLVAPWSSILNVGVGFIMFIYIIVPVCYWKFDTFDA
RKFPIFSNQLFTSAGQKYDTTKILTPRFDLDINAYNNYGKLYLSPLFALSIGSGFARFTA
TLTHVALFNGRDIWRQTWSAVKTVKLDIHGKLMQRYKQVPEWWFYVLLVGSVALSLLMSF
VWKESVQLPWWGMLFAFAMAFIVTLPIGVIQATTNQQPGYDIIGQFIIGYILPGKPIANL
IFKIYGRISTVHALSFLADLKLGHYMKIPPRCMYTAQLVGTVVAGVVNLGVAWWMLESIQ
DICDIEGDHPNSPWTCPKYRVTFDASVIWGLIGPKRLFGAGGMYRNLVWLFLIGAVLPVP
VWAMSKIFPDKKWIPLINIPVISYGFAGMPPATPTNIASWLVTGTIFNYFVFNYHKRWWQ
KYNCVLSAALDAGTAFMGVLLFFALQNAGHDLKWWGTEVDHCPLASCPTAPGIIAKGCPV
F
>DCAR_000954
MGTERTSDIEISEPLIQHDDHTAKIKELDLEIIPEWQDQITIRGLVVSAVLGTLFCIITH
KLNLTVGIIPSLNVAAGLLGFFMVKSWTELLTKLGFSVKPFTRQENTVIQTCVVACYGLA
FSGGFGSYLIALDERTYKLIGVDYPGNRAEDVKNPGLLWMMGFIFVVSFLGLFSLVPLRK
IMVMDDKLTYPSGTATAMLINSFHTNSGAELAGKQVSCLGKYLSMSFCFSCFKWFFSGIG
DSCGFDNFPSLGLALFKNTFYFDFSPTYVGCGLICSHIVNCSVLFGAIISWGLLWPFISQ
HAGNWYPADLGSNDFKGLYGYKVFISIALILGDGLYNLTKIIAITIREVSKINKKEQNLP
LVKEIADSETSILLLKKKKQDMIFLKDGIPNWFAASGYVGLAAISITVMPQIFPPLKWYL
VLCAYIIAPALAFCNSYGTGLTDWSLASTYGKIGLFIIASLVGRDGGVVAGLASCGVMMS
IVSTAADLMQDFKTGYLTLSSAKSMFVSQLIGTAMGCIIAPLTFWLFWSAFEIGTPDSPY
KAPYAVIFREMAILGVEGFSELPKHCLALCCGFFVAALLINLIRDVTPTKFSQFIPIPMA
MAVPFYIGAYFAIDMFVGTVILFVWERVNRKSSEDYAGAVASGLICGDGIWTVPSAVLSI
FRIDPPICMYFGPSSSS*
>DCAR_001529
MGYASRVLTFLTLDREFVTGFSSHIHLTLINGSMWLFWERCSWWQPFTVTGYINYGKVAL
FLLTGKEHGVVAGLAGCGLNQSIGTAIGCVVAPLSFMLYYKAFNVGNPTGVFKAPYAVIY
RSMAILRVEGFSPLPDHCLQLCYGFFSFAICINLVKDMLPKKTGKWMPLPMAMGVPFLVG
SYFTISMCIGTVIVFDWEKLKPRKAELMVPTVASGLICGEGLWILPYAILALAKIKPPIY
MTFLDS*
>DCAR_001842
MGTLELQPPYSTATADSTDIGKYEDEDDVSPVEEVRLTVLNTDDPSLPVWTFRMWFLGLL
SCCLLSFLNQFFAYRTEPLVITQITVQVATLPIGHFLAAVLPETKFRIPGCGSRSFSLNP
GPFNIKEHVLISVFANAGAAFGSGSAYAVGIITIIKAFYFRSISFVAGWLLIITTQVLGY
GWAGLLRSYVVEPAQMWWPSTLVQVSLFRALHEKDEERMSRAKFFLIALICSFSWYLIPG
YLFSTLSTISWVCWAFSGSVTGQQIGSGMRGLGLGSVTVDWSVVASFLFSPLISPFFAIV
NVFLGYFMIIYIVMPIAYWGLNVYSAKNFPIFSSHLFTHDGQKYNISNIVNDKFQLDFEN
YNEQGRIHLSTFFALTYGFGFATIAATLTHVGFFHGREIYERFRASYKGKDDIHTKMMRR
YKDIPSWWFYLLLVVTVAVSLVLCIFLNDQVQMPWWGLLFACVIAFIFTLPISIITATTN
QTPGLNIITEYIMGIILPGRPIANVCFKTYGYMSMAQAVSFLSDFKLGHYMKIPPRSMFL
VQFIGTIIAGTINLSVAWWLLESIENICQDDLLPADSPWTCPGDRVFFDASVIWGLVGPK
RIFGSQGNYSSMNWFFLGGALGPIVVWLFHKAFPKQSWIPLINLPVLLGATGAMPPATPL
NYNAWILVGTIFNFFVFRYRKQWWQRYNYILSAALDAGVAFMAVLLYFSLSMEDIGLSWW
GTNGEHCELATCPTAKGINVAGCPAN*
>DCAR_002568
MVTRNASGEECSNDHRSDQTASMQEEAFKNTEVPHWRNQLTFRAIAVSFGLSLVFNVIVC
KLNLTTGVIPSLSVAAGLLGYALIKAWTAISEKCGFLKQPFTRQENTVVQTCVVASSGIA
FSSGTASYLLGMSKTIAAQADAGNTPNNVKSLSLGWIMGYLFLVSFVGLFTIVPLRKMMI
LKYKLTYPSGTATAYLINSFHTPKGAKQAKKQVHSLFKWSGASFAWACFQWFWTAAENCG
FTSFPTFGLKAYAKKFYFDFSATYIGVGMICPYMVNISLLIGGILSWGIMWPAIEAKKGD
WYKADLPASSLHGIQGYRVFIAISMMLGDGLFHVVYMLTSTIISVAKKQASSEASEADDN
LDQQRRKEYFLKDQIPNAVAVGGYAGLALLSIIVVPHIFHQLKWYHIAVAYLIAPVLAFC
NAYGCGLSDWSLASNYGKLAILIFSSWVGLNDGGVLAGLASCGLMMSIVSTASDLMQDFK
TGYLTLSSPRAMFFSQILGTAMGCFITPLVFWIFYKAFSVGDPEGSYPAPYGLMYRGIAL
LGVEGFSSLPKNCLNLAIGFFIAAIVINIIVELLKKFETKYRLYRFIPSPMCMAIPFYLG
AYFAIDMCVGSLILFIWELKDKKEARAYAPAVASGLICGDSLWGIPAAILALAGLKPPVC
MRFLSAAANARVDKLLGS*
>DCAR_002569
MVRRNASGEECGDDHRSDQTASMQEEAFKNTEVPHWRNQLTFRAIAVSFGLSLVFNVIVC
KLNLTTGVIPSLNVAAGLLGYALIKSWTAISEKCGFLKQPFTRQENTVVQTCVVASSGIA
FSSGTASYLLGMSKTIAAQADAGNTPNNVKALSLGWIMGYLFLVSFVGLFTIVPLRKMMI
LKYKLTYPSGTATAYLINSFHTPKGAKQAKKQVHSLFKWSGASFAWACFQWFWTAADNCG
FTSFPTFGLKAYAKKFYFDFSATYIGVGMICPYMVNISLLIGGILSWGIMWPAIEAKKGD
WYKADLPASSLHGIQGYRVFIAISMMLGDGLFHVVYMLTSTIISFAKKQASSEASEADDN
LDQQRRKEYFLKDQIPNAVAVGGYLGLALLSIIVVPHIFPQLKWYHIAVAYLIAPVLAFC
NAYGCGLSDWSLASNYGKLAILIFSSWVGLNDGGVLAGLASCGLMMSIVSTASDLMQDFK
TGYLTLSSPRAMFFSQILGTAMGCFITPLVFWIFYKAFSVGDPEGSYPAPYGLMYRGIAL
LGVEGFSSLPKNCLNLAIGFFIAAIVINIIVELLRKFETKYRLYRFIPSPMCMAIPFYLG
AYFAIDMCVGSLILFIWELKDKKEARAYAPAVASGMICGDSLWGIPAAILALAGLKPPVC
MRFLSAAANARVDKLLGS*
>DCAR_003384
MATRRNDPSEEPNKPKYTTADNDDEFAESVEMMFESKQVPPWQKQLTLRAFVVSFILGIL
FTFIVMKLNLTTGIIPSLNVSAGLLGFFFVKTWTSFLSKSGLLKQPFTRQENTVIQTCVV
ATSGIAFSGGFGSYLFGMSDIVAKQSTEANAAQNIKNPQLHWMIGFLFVVSFLGLFSVVP
LRKVYTIMIIDFKLIYPSGTATAHLINSFHTPQGARLAKKQVKALGKFFSFSFAWGFFQW
FFTSGDACGFKEFPTFGLEAYRNKFFFDFSATYVGVGMICPYLINVSLLLGAILSWGIMW
PLIEDRKGHWYPADLSSSSLHAIAMILGDGLYNFVKVLGHTLFGLSRQIRTKKPETLPVE
AGDSSAETSSLSYDDERRTQMFLKDQIPTWFAVAGYVTVAVVSIATLPHIFHHLKWYHVA
VIYIFAPILAFCNAYGCGLTDWSLASTYGKLAIFTIGAWAGASHGGILAGLAACGVMMNI
VATASDLMQDFKTGYMTLASPRSMFVSQIIGTAMGCVISPCVFWLFYKAFDNLGVPGSEY
PAPYALVYRNMAILGVEGFSALPKNCLKLCYVFFIAAIVVNAIRDAVGKKRAKYIPLPMA
MAIPFYLGGYFAIDMCVGSLILFVWQKLNKTKADAFGPAVASGLICGDGIWTLPSSILAL
AGINPPICMKFLSRQTNAKVDAFLGS*
>DCAR_006542
MAEREEIERESKQLQDGILIVDYKLTFPSGMATAVLINGFHTMGDESAKKQVAGFLRYFS
VSFVWGFFQWFFTGKEECGFAHFPTFGLEAYKNTFYFDFSLTYVGTGMICPHIVNLSLLF
GAVISWGIMWPLIEKHKGNWYPADLPESSMRGLNGYKAFIAIALILGDGLYMFTKILFIT
CASMHGRMKNKNKHIAEVDDQNKTPNDLKQNELFLRETIPFWVAAVGYVVFGILTVIGVP
FIFPELKWYYVIVAYIFAPSLAFCNAYGAGLTDFNMAYNYGKVALFLLAALVGKEHGVVA
GLAGCGLIKSVVSVACILMQDLKTGHLTLTSPRAMLLSQSIGTAIGCVVAPLSFMLYYKA
FDVGNPTGEFKAPYAVIYRSMAILGVEGFSALPDHCLQLCYGFFSFAICINLVKDMLPKK
IGKWMPLPMAMGVPFLVGSYFAISMCIGTAIVFTWEKLKPRKAELMVPAVASGLICGEGL
WILPSSILALAKIKPPICMTFLAS*
>DCAR_008963
MARKQVHGFTKFFSISFLWGFFQWFYTGGTGCGFVNFPTFGLKAWRQTFYFDFSMTYIGA
GMICSHLVNLSLLLGAVLSWGLMWPLIGEQKGVWFPETLPESSMKSLNGYKVFISIALIL
GDGLYNFLKILYFTSKSICTSMNKKNNKITSDDGNHPIDELQRNEVFIRESIPLWIACSG
YVLLSVVSIIVIPIMFPQLKWYFVLVAYVLAPSLSFCNAYGAGLTDMNMAYNYGKVALFI
LAALSGKDNGVVAGLVGCGLIKSIVSVSSDLMHDFKTGHLTLTSPRSMLVSQAIGTAIGC
VVAPLVFFLFYKAFDVGNPDGDYKAPYAIIYRNMAILGVEGFSALPQHCLQLCYGFFSFA
ILANLLRDISPKKVSKWVPLPMAMAVPFLVGAYFAIDMCMGSLVVFVWHKLNSNKASLMV
PAVASGLICGDGLWILPSSILALAKINPPICMNFLATKLS*
>DCAR_014496
MVMDYKLTYPSGTATAMLINSFHTVSGAELAGKQVSCLGKYLSLSFCWSCYKWLFSGIGN
SCGFDRFPSFGLTLFKNTFYFDFSPTYVGCGLICPHIVNCSLLLGAIISWGFLWPFVSQH
AGDWYPAGLENHDFKGLYGYKVFISISLIMGDGLYNLVKIITITVKDLCKINTTQAHLPV
VTEILDDESYKLLQEQKQRDEVFLKDSIPNWFAASGYLGLALISTAAMPLIFPPFKWYLV
LCSYIISPALAFCNSYGTGLTDWSLASTYGKIGLFMIASYVGEDGGVIAGLAANGAMMAI
VSTAADLMQDFKTGYLTLSSAKSMFVSQLVGTAMGCIIAPLTFWLYWTAFEIGTPDSPYK
APYAVILREMAILGVEGFTELPKNCLAICYGFFMAALLMNLLRDVLPEKISQFIPIPMAM
AVPFYIGAYFAIDMFVGTVILFAWEQVNRQGAKDFSGAVASGLICGDGIWSIPSAILSLL
RIEPPICMSFGPSITG*
>DCAR_020351
MHPSTKQVLVIDYKLAYPSGTATAVLINGFHTPKKDKKAKKQIHGFVKYFSVSFLWGFFQ
WFYSGGKGCGFANFPTFGLRAWKQSFNFDFSLTYIGAGMICTHTVNLSLLFGAVLSWGLM
WPLIGEQKGVWFPETLPESSMKSLDGYKVFISIALILGDGIYNFSKTLYFTASSIYANLN
KKTNRISSVDDTYALDDHQQNELFLRDRIPLWLACMGYMLFSVISIILIPQIFPQLKWYF
VLVTYVLAPFLSFCNAYGAGLTDQNMAYNYGKVALFIVAASSGKNNGVIAALVACGLVKS
MLSMASNLMQDLKAGHLTLTSPRSMLLSQAIGTAIGCVVAPVTFMIFYHAFDIGNPDGEY
KAPYAIIYRNLAILGVEGFSALPHHCLQLAYGFFAFAILANLVKDISPEKVGKWMPLPIV
IAVPFLVGANFAIDMCMGSLVVFLYDRLNKRKANFMVSAIASGLICGDGLWILPASILAL
AKVHPPICMNFLAAKS*
>DCAR_023444
MAATREDEATGNGYSEGLREPEEQVLNQRKGMVQQKNGLEDDESEKKEVLSIEMIFKDKE
VPTWRSQLTIRAFVVSFVLGILFSVIVMKLNLTSGIIPSLNVSAGLLGFFFIKVWTAFLD
RSGLLKVPFTRQENTVIQTCVVATSGIAFSGGFGSYLFAMSETISKQATEANDSQNTKSL
SLGWIIGFLFIVSFIGLFSVVPLRKIMIIDYKLIYPSGTATAHLINSFHTPQGAKLAKFY
FDFSATYVGVGMICPHIINISLLVGAILSWGLMWPLIETQEGHWYKSGLSSSNLHGIQGY
RVFIAIAVILGDGLYNFIKVITKTSVELAKQLQNKDPATILPLADKGSPEAKAASFDDQR
RTQLFLKDQIPSWLALGGYVIIAAIAAGTLPQIFSPLKWYHVLVIYIFAPVLAFCNAYGC
GLTDWSLASTYGKLAIFAIGAWAGKDQGGVLAGLAACGVMMNIVSTASDLSQDFKTGYLT
LASPRSMFVSQVIGTAMGCVISPCVFWLFYKAFDDIGTPDSEYSAPYALVYRNIAILGVE
GFYSLPKNCLTICYILFAGAIIINALRDFGPKRWTKYIPLPMAMAIPFYLGPYFAIDMCV
GSLILFIWEKMDKVKADAFGPAVASGLICGDGIWALPSSILALAGVKPPICMKFLSRATN
VKVDKFLNP*
>DCAR_023445
MASIREDEATGNGYFEGLRQPEEQVLNQRMKGMVQQKNGLEDEYGSEKKEVLSIEMIFKD
KEVPTWRSQLTIRAFVVSFVLGILFSVIVMKLNLTTGIIPSLNVSAGLLGFFFIKVWTAF
VDKSGLLKVPFTRQENTVIQTCVVATSGIPFSGGFGSYLLAMTEIISKQSTEATDPQNTK
SLSLGWIIGFLFIVSFVGLFSVVPLRKIMIIDYPSGTATAHLINSFHTPQGAKQAKKQVK
ELGKFLSFSFLWGFFQWFFTAGNDCATVGAILSWGLMWPRIENQEGHWYKSRLSSSNLHG
IQGYRVFIAISLILGDGLYNFIKVLTKTSVELAKQLQNKDPVTILPLADKGSPEAKAASF
DDQRRTQLFLKDQIPTWLALGGYVIIAAIAAGTLPQIFSPLKWYHVLVIYIFAPVLAFCN
AYGCGLTDCSLASTYGKLAIFAIGAWAGKDHGGVLAGLAACGVMMNIVSTASDLSQDFKT
GYLTLASPRSMFVSQVIGTAMGCVISPCVFWLFYKAFDDIGIPDSEYSAPYALVYRNIAI
LGVEGFSSLPKNCLTICYILFAGAIFINAIRDFGPQRWTKYIALPMAMAIPFYLGPYFAI
DMCVGSLILFIWEKIDKVKADAFGPAVASGLICGDGIWALPSSILALAGVKPPICMKFLS
RATNVKVDKFLNS*
>DCAR_023451
MASIRDDEAYPDGARKNGPEKDDHEKKEVLSVEMIFKDKEVPTWRSQLTVRAFVVSFVLG
ILFSVIVMKLNLTTGIIPSLNVSAGLLGFFFIKVWTAFLDKSGLLKVPFTRQENTVIQTC
VVATSGIAFSGGFGSYLFAMSETISKQATEANDSQNTKTLSLGWIIGFLFVVSFIGLFSV
VPLRKIMIIDYKLIYPSGTATAHLINSFHTPQGAKLAKKQVKELGKFLSFSFLWSFFQWF
FTAGSDCGFGSFPFLGLKAYENRFYFDFSATYVGVGMITPYIINISLLVGAILSWGIMWP
LIENREGDWYKSGLPSSSLHGIQGYRVFIAIAMILGDGLYNFAKVLGKTTTGLVKQLKNK
EPSTILPLADKASPEAEAASFDDQRRTQLFLKDQIPSWLALGGYVSIAAISTAILPQIFH
QLKWYHVLVIYIFAPVLAFCNAYGCGLTDWSLASNYGKLAIFTIGAWAGKDQGGVLAGLA
ACGVMMNIVSTASDLTQDFKTGYMTLASPRSMFVSQVIGTAMGCVISPCVFWLFYKAFDG
IGTITSDYPAPNALIYRNMAILGVEGFSSLPKNCLTICYIVFSGAIMINGVRDFAPKRWA
KYVPLPMAMAIPFYLGSYFAIDMCVGSLILFVWEKMDKVKADAFGPAVASGLICGDGIWT
LPSSILAFAGVKPPICMKFLSRGTNVKVDKFLNS*
>DCAR_026907
MNSIRDDDAMENGCSNENRHICEPEDQVAQVKNEVEDEKKEVESIEMIFIDKEVPSWKNQ
LTFRAFVVSFVLGTLLSLVVMKLHMTTGMIPSLNISAGLLGFLFGKTWTKFLEKPGTSKK
PFTRQEYTMVQTCVVATCGIAFSGGFGSYMFAMSEVTSKQSMGTNDPQNTKNLSLGWIIG
FLFTVSFIGLFSLLHFRKIMIIDYKLVYPSGTATAHLINSFYTPKGAKLARKQVKVLSKF
LSFSFLWGCFQWFYTAGSNCGIASFPSLGFEAYNNRFYFNFSRTYVGVGMICSYITNISL
LVGAIFSWGVMWPLIRTKEGGWYESGLPSDSLQGIHGYRVFITIAVILGDGLYNFFKVSS
KNITGLACQLRNKSSANILPVADASPEEKVSSFDDKRRTQFFLKDQIPSWFALGGYVIIA
SISTAILPQIFHQLKWYYVLIIHVFAPVLAFSNAC*
>DCAR_030390
MGTTRDEDSIENGHNQEAVAGHEREEETLHRRKLMGDSKDEVEDEVKEIQSIEMIFKDTK
VPSWQSQLTVRAFVVSFVLGILFTFIVMKLNLTSGIIPSLNVSAGLLGFFFVKTWTKFLD
KSGLLKQPFTRQENTVIQTCVVATSGIAFSGGFGSYLFGMSEIIANQSTTANDSQNIKNP
SLSWIIGFLFIVSFLGLFSVLPLRKIMVIDYKLIYPSGTATAHLINSFHTPQGAKLAKKQ
VKALGKFFSFSFLWGFFQWFFTSGDGCGFASFPTFGLKAYENRFYFDFSATYVGVGMICP
YIINISLLVGSILSWGIMWPLIENRKGDWYSKDLSPSSLHGIQGYRVFISISLILGDGIY
NFFKVLSRTIVGLSHQLRNKDPNSILPLADKTSAEAKAASFDDQCRTEMFLRDQIPSWLA
VSGYVIIAAISTAVLPQIFKQLEWYYVIVIYIFAPALAFCNAYGCGLTDWSLASTYGKLA
IFTIGAWAGKDNGGVLAGLAACGVMMNIVATASDLMQDFKTGYMTLASPRSMFVSQIIGT
AMGCVISPCVFWLFYKAFDDLGIPGSEYPAPFALVYRNMAILGVEGFSSLPKNCLTLCYI
FFAGAIVINMIKDVTPNKYAKYIPLPMAMAIPFYLGSYFAIDMCVGSLILFVWEKINKAK
ADAFGPAVASGLICGDGIWTLPSSILALAGVKPPICMKFLSKNTNNKVDAFLSS*
>DCAR_030831
MGFSGTEFEAKESDNHVAEMDDKVEEVNDSPIEQVRLTVPITDDPTLPCLTFRTWFLGII
SCGVLAFLNQFFGFRQNPLYISSVSAQIVVLPLGKLMAATLPRKPVRFPGTRWEFSLNPG
PFNLKEHVLITIFANSGSNSVYAVGIITIVKAFYHGEIHPMAAMLLTQTTQLLGYGWAGV
FRKFLVDSPYMWWPSNLVQVSLFRALHEDEKRPKRGLTRLQFFLMVLVSSFSYYIVPNYL
FPSITALSFVCWIWKDSVTAQQIGSGLKGLGIGSFALDWSTVAGFLGSPLATPGFAIMNI
MAGFIIVVYILIPIAYWTDAYGAKRFPIYSSHVFDSEGNKYNVSTVLNSKTFSFNQKGYD
DYSQINLSIFFVYAYGISFATLAATLSHVALFHGRSIWKQTRASVQDKFGDVHTRLMKKN
YDPVPQWWFYSILIIVVALSLLACEGFGRQLQLPYWGVLLAISLALVFTLPIGVITATTN
QQPGLNVITELIIGYMYPGKPLANVAFKTYGYISMSQAIMFLGDFKLGHYMKIPPKSMFI
VQLVGTVIASSIYFGTSWWLLTTIEFICDPTKLPEGSPWTCPGDDVFYNASIIWGVVGPQ
RMFGNLGLYSKMNYFFLFGILAPFPVWILSKIYPEKKWIRLINMPILISGAGAMPPARAV
NYICWISVGLFFNFVVYRRYKAWWARHNYILSAGLDAGVAFMAILCYFTLQVRDINGMNW
WGLELDDHCPLASCPTAPGIVVDGCPVF*
>GSVIVT01005133001
MASTKNEGGGRTDIPTTNGKEATQAPEGERTPVEEVALVVPETDDQTLPVMTFRAWFLGI
ISCSLLIFLNTFFSYRTQPLTISAILMQIAVLPVGKFMASTLPRREFKVFGWGFSLNPGP
FNMKEHVIITVFANCGVSYGGGDAYSIGAITVMKAYYKQSLNFLCGLLIVLTTQILGYGW
AGMLRKYLVEPAEMWWPSNLAQVSLFRALHEKESKSKGLTRMQFFLLFLMASFFYYALPG
YLFPILTFFSWVCWVWPHSITAQQIGSGYHGLGVGAFTLDWAGISAYHGSPLVTPWFSIL
NVGAGFIMFIYIIVPVCYWKFNTFDARKFPIFSNQLFTSTGHKYDTNKILTPQYDLNIAA
YDGYGKLYLSPLFALSIGSGFARFTATLTHVALFHGRDILRQSKSAIHNAKMDVHARLMK
NYKQVPEWWFLILLIGSIALSIIMCFVWKEDVQLPWWGMLFAFGLAWIVTLPIGVIQATT
NQQPGYDIIAQFIIGYVLPGKPIANLLFKIYGRISTVHALSFLSDLKLGHYMKIPPRCMY
TAQLVGTLVAGTVNLAVAWWMLGSIENICDVETLHPDSPWTCPKFRVTFDASVIWGLIGP
RRLFGPGGLYRNLVWLFLIGAVLPVPVWVMSKIFPEKKWIPLINIPVISYGFAGMPPATP
TNIASWLITGAIFNYFVFRYHKRWWQKYNYVLSAALDAGTAFMGVLLFFALQNENHNLKW
WGTKLDHCPLATCPTQPGIVVEGCPVSSGKSS*
>GSVIVT01007217001
YNVSRVLNYTTFEFNQQGYDGYSKINLSIFFVFTYGSSFATLAATLSHVALFHGRRIWQQ
AKASLQDQFDDVHTRLMKKNYDPVPQWWFYTLLTLVIGLAMAACEGFNRQLQLPYWGILL
AISLALLFILPVGVITATTNQQPGLNVITEMILGYIYPGKPLANLAFKTYGSVSMGQAIM
FLSDFKLGHYMKIPPKSMFVVQLVGTVIASSVYFGTAWLLLTSIDNICHPSLLPEGSQWT
CPGDRVFYSASLILGVVGPLRMFGRLGLYAKTNYFFLLGILAPVPVWLLFHIFPEKKWMK
LIIGELCEGGWGYANCQGSELLVLGCYGDFFQHFCVQEIQGVVG*
>GSVIVT01009223001
MKIIVLSLLIKSFLTILYEDVKEDELSPIEEVRLTVPNDDDPSLPVWTFRMWFLGLISCA
LLSFLNQFFSYRKEPLVISQITVQVATLPIGRFMASVLPDIKFHVHIPFFGKKELSLNPG
PFNMKEHVLISIFANAGSAFGGGSAYAVGIVTIIKAFYKRNISYLAGWILIITTQVLGYG
WAGLLRKYVVEPAHMWWPSTLVQISLFRYQETEVQQRTSRSKFFLIAMLCSFLWYMVPGY
LFQSLQSIAWVCWAFPNSVTAHQIGSGFRGLGFGALTLDWTVVASFLFSPLVCPFFAIVN
VFIGYVLIIYIVMPISYWGLNVYNARTFPIFSSHLFTAQGQSYNITAIVNDKFEIDLAQY
DIQGRLNLSLFFALAYGFGFATIASTLSHVGLFYGREIYTRFRASQDEKVDIHTKLMKKY
EDIPSWWFHLLLTGSVLVSLALCIFLKDEVQMPWWGLIFAAGLAFVFTLPISIITATTNQ
TPGLNIITEYIMGVILPGKPIANVCFKTYGYISMVQAISFLGDFKLGHYMKIPPRSMFLV
QLIGTLIAGSVNLFVAMWLLDSIDNICQEELLPENSPWTCPGQRVFFDASVIWGLVAPQR
IFGTLGNYGALNWFFLGGLLGPVAVWILHILFPSQSWIPLVNLPVLIGATASMPPATPVN
YNAWILVGTIFNFFVFRYRKKWWQRYNYILSAALDAGVAFMAVLIYFTVGIEEKNLYWWG
ANPDIDPEHCPLASCPTAKGVIVDGCPRF*
>GSVIVT01009224001
MWFLGVLSCTLLSFLNQFFSYRREPLVITQITVQVATLPIGRFMAAVLPETKFHIPGFGK
REFSFNPGPFNMKEHVLISIFANAGSAFGNGSAYAVGIVTIIKAFYNSSISFLAGWLLIV
TTQVLGYGWAGLLRKYVVEPAHMWWPGTLVQIALFRRLHISYGDNKKRMSRSKFFVIAMT
GSFLWYSVPDFFFQSLQSISWVCWAFPKSITAQQLGSGFSGLGFGALTLDWSVVASFLFS
PLICPFFAIVNVFIGYVLIIYIVMPISYWGLNVYNARTFPIFSSHLFTAQGQRYNTSAIV
TKNLEIDWVQYEKQGRVNLSSFFAITYGFGFATIAATLTHVALFYGREIYNRYRASKEGK
EDVHTRLMKKYKDIPSWWFHLLLALTIIISLALCIFLKDEVQMPWWALIFAAALAFIFTL
PVSIITATTNQTPGLNIITEYIMGIIWPGRPIANVCFKTYGYMSMAQAISFLSDFKLGHY
MKIPPRSMFLVQLIGTILAGTVNLGVALWLLDSIDNICQDNLLPANSPWTCPSDRVFFDA
SVIWGLVGPKRVFGSLGNYGALNWFFLGGLLGPVAVWLLHKKFPKQSWIPLINLPVLLGA
TASMPPATPVNYNAWILIGTIFNFFVFRYRKKWWQRYNYILSAALDAGVAFMAVLIYVSL
GIENKNLHWWGADPDIDPEHCPLASCPTAKGVIVDGCPVF*
>GSVIVT01012033001
MKLNLTTGIIPSLNVSAGLLGFFFLKSWTKLMEKSGLLKQPFTRQENTVIQTCVVATSGI
AFSGGFGSYLFGMSSTVAGQSSETNAAQNTKDPSLSWIIGFLFAVSFLGLFSVLPLRKIM
IIDYKLTYPSGTATAHLINSFHTPQGAKLAKKQVRTLGKFFSFSFLWGFFQWFFTAGDGC
GFVNFPTFGLKAFDNRFYFDFSATYVGVGMICPYLINISVLVGAILSWGLMWPLIKNRKG
DWYSSELSESSLHGLQGYRVFISIAMILGDGLYNFIKVLGRTIQGFIKQYKKKEVIPDGI
PMWVSFAGYVAIAAVSMGVIPKIFHQMKWYYVLVIYIVAPALAFCNAYGAGLTDWSLAST
YGKLAIFAIGAWAGESHGGLQNWSQYPAPYAAVYRSMSILGVEGFGALPDHCLTLCYVFF
FGAIIINLIRDTIAKKWAKYIPLPMAMAIPFYLGSYFAIDMCVGSLILFIWGKLNKAKAD
AFGPAVASGLICGDGIWTLPSSILALAGVQPPICMKFLSRGTNSMVDKFLSS*
>GSVIVT01012035001
MKLNLTTGIIPSLNVSAGLLGFFFVKSWAKFMEKSGMLKQPFTRQENTVIQTCVVATSGI
AFSGGFGSYLFGMSSIVAGQSAKSIDAQNTKDPRLPWIIGFLFAVSFLGLFSVLPLRKIM
VIDYKLTYPSGTATAHLINSFHTPQGAKLAKQQVRTLGKFFSFSFLWGFFQWFFTGGDGC
GFSNFPTFGLEAYENRFYFDFSGTFVGVGMICPYLINVSVLVGAILSWGLMWPLIKNRKG
DWYSAMLSDSNLMGVQGYRVFLSIAMILGDGLYNFVKVLGLTIRGFIKQYKKMEVIPVTE
RGSPEKVSNSYDDEVRTKLFLKDGIPLWVSIVGYVAIAAVSIGHGQENLMEVLPQVHVYY
PAPNALVYRNMSVLGVEGFGSLPDHCLTLCYILFAGSIVINLIRDTVAKKWAKYIPLPMA
MAIPFYLGPYFAIDMCVGSLILFIWGKLDKAKADAFGPAVASGLICGDGIWSLPSSILAL
AGVQPPICMKFLSRGTNARVDQFLSP*
>GSVIVT01012036001
MERRRHEHDFEEEWREAGISRGYSYTDYNVNGRNIERIVEPETVEQVFKNLEVPSWRKQI
TIRAMVTSIVLSFVFNFVICKLSLTTGIIPSFNVAAGLLGFAFVKAWVSLIEKFGLLKQP
FTRQENTVIQTCVVAASGIAFNNGTSSYLLAMSSIVADQADRDIPTNVKSLSLGWIIGFL
LTVSFVGLFLMVPLTEMMIIKYKLTYPTGTATAYLINSFHTPRGAKLAGQQVSALFKSFC
FSFAFAFFQWFFRSGSDCGFSSFPTFGLQAYSHRFYFDFSSTYVGVGMICPYMVNVSLLL
GSILSWGIMWPLIEKKAGIWYSADLPANSLHGIQGYRVFLAIAMMLGDGLYHVAYIMVKT
MVNIIQQHSMKRKEATERTSRRDISRLHPLALCSSAKFIPSPMCIAIPFYLGGYFSIDMC
IGSLILLFWGMKNKQMANDFGPAVASGLICGESLWGVPAAMLSLAGLNAPICMKFLSAST
NNKIDAILSALNSLANIFPKMTIFSIYSLAKKHKNRYL*
>GSVIVT01014720001
MAEFEGDAAHSEFSKKKDIDVDIAGEKEVNDCPIEEVRLTVPITDDPTEPCLTFRTWVLG
LISCVLLAFVNQFFGYRDNQLSISSVSAQIVVLPLGKLMATMLPTKQVNVPFTNWSFSLN
PGPFSLKEHVLITMFANAGSGGVYAVYIITIVKAFYHRNLNPVAGYLLLQTTQLLGYGWA
GLFRKYLVDSPYMWTLHEPEKRSRGGVTRLQFFLIVFISSFAYYLVPSYLFPSITTVSFI
CLIWKKSITAQQIGSGLSGLGLGSFGLDWTTVASFLGSPLATPAFAIINVLIGFFLIVYV
MLPIAYWTNLYDAKKFPIISSHVFDSTGQPYNLTRILDSRTFQIDQAGYNGYGKIYLSVF
FAFTYGISFAALTAAISHVALFNGKTIMQMWRKTRSAVGDQFGDVHTRLMKKNYEAVPQC
FCLGTIFHLTHWDNNGHDKPGITLGLNVITELVIGYIYPGKPLANVSFKTYGYISMVQAL
TFLGDFKLGHYMKIPPKSMFVVQLVGTIVASSVYFGTAWWLLESVRNICDRALLPEGSPW
TCPGDDVFYNASIIWGVVGPLRMFAKLGVYPGLNWFFLVGLLAPVPVWLLSRKFPNQKWI
KLIHMPIIIGATGNMPPARAVNYVMWGAVGLFFNLYVYRRYKQWWAKHTYVLSAALDAGV
ALMGILIFFALQSKDIFGVDWWGLEADDHCPLASCPTAPGIVAEGCPAI*
>GSVIVT01014721001
MAELQDEVTQKNFKVDGDEEENDCPIEQVRLTVPITDDPTEPVLTFRTWVLGVAACVILS
FVNQFFGYRSNQLSISSVSAQIVTLPLGKFMAATLPEKPIKVPCTKWSFSLNPGPFNIKE
HVLITMFANSGSGGVYAVGILTIVKAFYKRSLSPGAGYLLVQTTQLLGYGWAGLFRKYLV
DSPYMWWPSNLVQVSLFRALHEKEKRSKGGVTRLQFFLIVFISSFAYYLVPNYLFPSIST
VSIICLIWKNSITAQQIGSGLYGMGLGSFGLDWATVASFLGSPLATPGFAIINILVGFFI
IVYILLPLTYYNNAYDAKKFPIFSSHTFDSTGQPYNLTRILDPKTFSINLDEYNAYSKLY
LSVFFSVTYGISFATLAAAVSHVALFNGSTIWQMWSKTRAAAGEKFGDVHTRLMKKNYKI
VPQWWFHLILIVVLGLSLLACEGFDKQLQLPWWGILLCCALALFFTLPIGIITATTNQAW
LFYMGLNVITELIIGFMYPGKPLANVVFKTYGYISMVQALTFLSDFKLGHYMKIPPRSMF
LVQLVGTVIASSVYFGTAWWLLTTVEHICDLDLLPEGSPWTCPGDDVFYNASVIWGVIGP
LRMFGRLGVYPEMNWFFLAGLLAPVPVWFLSRKFPNQKWIRLIHMPIIIGATGNMPPARA
VHFVMWGIVGVFFNFYVYNRYRQWWAKHTYILSAALDAGVAFMGIIIFFALQSKDIFGVD
WWGLAADDHCPLASCPTAPGVVAEGCPTI*
>GSVIVT01014724001
MFANSGSGGVYAVGILTIVKAFYKRSLSPGAGYLLVQTTQLLGYGWAGLFRKYLVDSPYM
WWPSNLVQVSLFRALHEKEKRSKGGLTRLQFFLIVFISSFAYYLVPNYLFPSIGTVSIIC
LIWKNSITAQQIGSGLYGMGLGSFGLDWATVASFLGSPLATPGFAIINILVGFFIIVYIL
LPLTYYNNAYEAKKFPIFSSHTFDSTGQPYNLTRILNPKTFSVDLAEYNAYSKLYLSVFF
SVTYGISFATLAASVSHVALFNGSTIWQMWTKTRAAAGEKFGDVHTRLMKKNYKIVPQWW
FYLILIVVLGLSLLACEGFDKQLQLPWWGILLCCALAFFFTLPIGIITATTNQAWLFYMG
LNVITELIIGFIYPGKPLANVVFKTYGYISMSQALTFLSDFKLGHYMKIPPRSMFLVQLV
GTVIASSVYFGTAWWLLTTVKHICDRDLLPEGSPWTCPGDDVFYNASVIWGVIGPLRMFG
RLGVYPEMNWFFLAGFLAPVPVWFLSRKFPNQKWIRLIHMPIIIGATGNMPPARAVHFVM
WGIVGVFFNFYVYNRYKQWWAKHTYILSAALDAGVAFMGIIIFFALQSKDIFGVDWWGLA
ADDHCPLASCPTAPGVVAEGCPRV*
>GSVIVT01014725001
MTLVGTVIASSIYFGTAWWLLTSVEYICDPALLPEGSPWTCPGDNVFYSASIIWGVVGPL
RMFARLGVYPEMNWFFLAGFLAPVPLWFLSRKFPNQKWIRLIHMPIIIKATGNMPPARAV
HFVMWGIVGVFFNFYVHNRYRQWWAKHTYILSAALDAGVAFMGIIIFFTLQSKDILGVGW
WGLEAEDHCPLASCPRAPRVKESQPRSSIFAITNHSIAWLWMGWPVQKIPSGLPPICGGQ
QIWSKSLSSGPCMKKKKSKGGVTRLQFFVIVFISSFAYYLVPSYLFPTISAISIVCLIWK
NSITAQQIGSGLSGMGLGSFGIDWSTVASFLGSPLATPGFAIINILAGFVLIMYVILPIS
YYRNASHAKRFPISSPHTFDSNGQKYVTRILDPKTFSIDLAGYNAYSKLYLSVFFAFTYG
ISFATLTAAISHVGLFHGKTIWQMWSKTRAAVGDQFGDMHTRLMKKNYKIVPQWWFFIIL
TILLGLAFLACEGFNKQLQLPWWGIPPCCALALFFTLPIGIITATTNQARLNVITQLIIG
YVYPGKPLENATFKTYGYISMVQALTFLSDFKLGHYMKVPP*
>GSVIVT01014726001
MFLVPLVGTLVASSAYFGTAWWLLTSVENICQPDLLPEGSPWTCPGDDVFFNASVIWGVA
GPPRMFARLGLYPEMNWFFLVGLLASVPVWLLSLKYPNKKWIKLINMPIIFGATGNMPPA
KSVHLFMWGAVGLDFNFYVNRVYKNWWAKHTYVLSAALDAGVAFMGIIVFFALQTKGIYG
VGWWGLEADDHYPLASCSTAPGIVVDGCPTL*
>GSVIVT01018764001
MKSAHEITAPLLPRNQSHRSHASDELSGAENSPIEQVALTVPITDDRTLPVVTFRMWTLG
TLACALLSFLNQFFWYRREPLSITSISAQIAVVPLGHLMATVITNRVFFKGKRWEFTLNP
GPFNIKEHVLITIFANSGAGNVYAIHIVSAVKIFYKQNLTFFVSLLVVITTQVLGFGWAG
IFRRYLVEPAAMWWPQNLVQVSLFRALHEREKRIKGGLTRNQFFLIAFICSFAYYIFPGY
LFPMLTSLSWICWIFPTSVLAQQLGSGLHGLGIGAIGFDWSSISSYLGSPLASPWFATAN
IALGFALIMYVITPVAYWFNIYKAKAFPIFSDDLFIATGQRYNISAIIDSKFHVDIQAYE
RQGPLYLSTFFAMSYGVGFACLTATVVHVFLFHGKEIWQLSKSAFQENKMDVHTKLMRKY
KQVPEWWFMCILFVNIGATIFTCEYYNNQLQLPWWGILLACGLAIFFTLPVGIITATTNQ
TPALNVITEYIIGYIYPGFPVANICFKVYGYISMKQGIAFLQDFKLGHYMKIPPRTMFMA
QIVGTIIAALVHLGTAWWLMETVPDICDRALLPAGSPWTCPGDHVFYDASVIWGLIGPRR
IFGDLGHYSAINWFFLGGAIAPLLVWLAYKAFPNQHWIRLITMPVLLGATVNMPPATAVN
YTSWIIIGFFSGFIAYRYYRNWWSRHNYVLSGALDAGLAFMGVLLYLCIGMEHDSLSWWG
SDPDGCPLASCPTAQGVFVKGCPVF*
>GSVIVT01019633001
MWVLGTVSCVLLSFLNQFFWYRTEPLTITAISAQIAVVPLGRLMAAKITDRVFFKGTPWE
FTLNPGPFNVKEHVLITIFANSGAGTVYAIHVVTVVKVFYKKHISFFVSLIVVITTQVLG
FGWAGIFRRYLVEPAAMWWPANLVQVSLFRALHEKEERPKGGVTRTQFFLIAFICSFAYY
VFPGYMFEMLTSLSWICWIFPTSVLAQQLGSGLYGLGIAAVGLDWSTISAYLGSPLASPW
FATANVAVGFVFVMYVLTPICYWLNVYKAKTFPIFSDDLFTSTGQEYNISSIITSNFHLN
ITAYEEEGPLYLSTFFAMTYGVGFAALSATAVHVLLFHGREIWEQSKSSFKDKGMDIHTR
LMTRYKQVPEWWFWSILIANIAFTIFACQYYNDQLQLPWWGVLLACAIAIVFTLPIGIIT
AITNQTPGLNIITEYIIGYIYPGYPVANMCFKVYGYISMTQAVTFLQDFKLGHYMKIPPR
TMFMAQVVGTLIAGFVYLGTAWWMMETIPDICETTASSSPWTCPSDRVFYDASVIWGLIG
PRRIFGDEGVYEAVNWFFLAGAVAPVLVWLAHKAFPKQEWIGLINMPVLISSTGMMPPAT
AVNYTTWVIAGFLSGFVVYRYRPDWWQRHNYVLSGALDAGLAFMGVLLYLCLGLEDISVD
WWGNDLDGCPYATCPTAKGVFVEGCPVFD*
>GSVIVT01019645001
METELKEIEKEDKEVQSEKAEETKRLPPWTKQITVRGVIASIVIGSMYSVIAMKLNLTVG
LTPNLNISAALLAFVFIRTWTKLLHKTGFVTTPFTRQENTMIQTCSVACYSIAVGGGFGS
YLVGLNRKTYELAGINTEGNSPTSIKEPGLGWMIGFLFLVCFVGLFVLIPLRKVMIIDYR
LTYPSGTATAVLINGFHSQGDKLAKKQVRGFMKFFSMSFLWGFFQWFYTGKEECGFAQFP
TFGLQAWKQTFYFNFSMTYVGTGMICSHLVNLSLLLGAVLSWGLMWPLIGSLKGEWFPRN
LPDSSMKSLNGYKVFISVSLILGDGLYNFVKVLYFSITSIYGRLKRQRQNLKIDGDEQTK
TLDDLKQDEVFIRESIPLWMAVTGYIIFAVLSIIVIPLMFPQIKWYFVLVAYVIAPSLAF
CNAYGAGLTDINMAYNYGKVALFMLAALSGKENGVVAALAGCGIIKSVVSVACILMQDFK
TSYFTMASPRAMFLSQAIGTAIGCITAPLSFFLFYRAFDVGNPNGEYKVPYALIYRNMAI
LGVEGVAALPQHCLQLCYGFFAFAVVVNMAKDLCPPKIGKWMPLPMCMAVPFLVGAYFAI
DMCLGTLIVFLWHKLDTKKAELMVPAVASGLICGEGMWTLPASVLALAKISPPICMKFLE
FVIVSIHRLKKTTEPQFNG*
>GSVIVT01019646001
MIQTCSVACYSIAVGGGFGSYLLGLNRKTYEQAGIDTEGNSPTSIKDPGFGWMTGFLFLV
CFVGLFVLIPLRKVMIIDYRLTYPSGTATAVLINGLHSQDDKLAKKQVRGFMKYFSMSLF
WGFFQWFYSGKDECGFSQFPSFGLQAWKQTFYFNFSMTYVGAGMICSHLVNLSLLLGAVL
SWGLMWPLIGNLKGEWFPKNLPDSSMKSLNGYKVFISVSLILGDGLYNFVKVVFFSITSI
YGRLKHQHQRQRQNLKIDVDGQSKVIDDLKQDEVFIRENIPLWIGVTGYIVFAIVSVTVL
PIMFPQLKWYFVLVAYIMAPSLAFCNAYGTGLTDINMAYNYGKVALFMLAALSGKENGVV
AALAGCGIIKSVASVSCNLMQDFKTSYFTMASPRAMFLSQAIGTAIGCITAPLSFFLFYR
AFDVGNPKGEYKAPYALIYRNMAILGVEGVAALPQHCLQLCYSFFAFAVVVNMVKDLCPP
KIGRWMPLPMCMAVPFLVGAYFAIDMCLGTLVVFLWHKLDTNKAESMVPAVASGLICGEG
LWIRHQYLL*
>GSVIVT01029329001
MKLNLTTGIIPSLNVSAGLLGFFFVSVWTKFLDKSGLLKQPFTRQENTVIQTCVVASSGI
AFSGGFGSYLFGMSQAIAKQSENAGGNEEYKNPAVAWMIGFLFVVSFLGLFSVVPLRKIM
IVDFKLTYPSGTATAHLINSFHTPQGAKLAKKQVRVLGKYFSFSFLWGFFQWFFAAGDDC
GFAGFPTFGLKAYKYKFFFDFSATYVGVGMICPHIVNISLLVGGILSWGLMWPLIETRKG
DWYPADLPSSNIRGLQGYKIFIAIATILGDGLYNFFKVLGQTLLGLFYQLQYKNMSGVPP
IEDRSSPRSSSTCYNDTPAISMATLPHIFPQLKWYYILHWSMGWSCTWWSYSRPGSLWSY
DEHCINRFRPNAGFQDCGSEYPAPYALVFRNMAVLGVEGISNLPKNCFTLCCVFFGAAIL
VNLVRDTVGRKRAQFIPIPMAMAIPFYLGPYFAIDMCVGSLILFIWQRINKAKAEAFGPA
VASGLICGDGLWTLPSSILALAGIKQPICMKFLSRATNARVDKFLGA*
>GSVIVT01029331001
MKLNLTTGIIPSLNVSAGLLGFFFTSGWTKFLDNSGLLKQPFTRQENTVIQTCVVAISGI
AFSGGFGSYLFGMSEVVAKESEDVQSSQDYKNPAIGWMIGFLFVVSFLGLFSVLPLRKIM
IIDFKLTYPSGTATAHLINSFHTPEGARLAKKQVRVLGKFFSFSFLWSFFQWFFAAGDDC
GFKAFPTFGLKAQENMFFFDFSTTYVGVGMICPYIVNISLLLGGILSWGIMWPLIETRKG
DWYPADLPPKSIKGLQGYKIFIAIAMILGDGLYNFFKVISQTLLGLSNSNTICSVMYIAA
PIMAFCNAYGCGLTDWSLASTYGKLAIFTIGAWAGGAHGGVIAGLAACGVMMNIVSTASD
LMQDFKTDGSEYPAPYALVYRNMAILGVDGISSLPKNCFLLCCVFFAAAVLVNLVRDAVG
KRRSRFTPIPMAMAIPLYLGPYFAIDMCVGSLILYIWERMNKAKADAFGPAVASGLICGD
GIWTLPSSILALAGVKQPICMKFLSRATNVRVDKLLGS*
>GSVIVT01029349001
MKLNLTTGIIPSLNVSAGLLGFFFVSVWTKFLDKSGLLKQPFTRQENTVIQTCVVASSGI
AFSGGFGSYLFGMSQAIAKQSENAGGNEEYKNPAVAWMIGFLFVVSFLGLFSVVPLRKIM
IVDFKLTYPSGTATAHLINSFHTPQGAKLAKKQVRVLGKYFSFSFLWGFFQWFFAAGDNC
GFAGFPTFGLKAYKYKFFFDFSATYVGVGMICPHIVNISLLVGGILSWGVMWPLIETRKG
DWYPADLPSSNIRGLQGYKIFIAIATILGDGLYNFFKVLGQTLLGLFYQLQYKNMSGVPP
IEDRSSPRSSSTSYNDTPAISMATLPHIFPQLKWYYILHWSMGWCCTWWSYSRPGSLWSY
DEHCINRFRPNAGFQDCGSEYPAPYALVYHNMAVLGVEGISNLPKNCFTLCCVFFGAAIL
VNLVRDAVGRKRAQFIPIPMAMAIPFYLGPYFAIDMCVGSLILFIWQRINKAKAEAFGPA
VASGLICGEGIWTLPGSILALAGIKQPICMKFLSRATNARVDKFLGA*
>GSVIVT01033058001
MGTEQGAAVEISEPLLLDSGKVREVELEERIPEWRDQITLRGLVVSAVMGSLFCIITHKL
NLTVGIIPSLNVAAGLLGFFFVKSWTGFLSTLGFSVRPFTRQENTVIQTCVVACYGLAFS
GGFGSYLLAMDERTYQLIGVDYPGNRAEDVLNPGLGWMIGFLFVVSFLGLFSLVPLRKVM
VMDYELTYPSGTATAMLINSFHTNTGAELAGKQVSCLGKYLGISLSWSCFKWFFSGIGDS
CGFDNFPSLGLTLYKNTFYFDFSPTYVGCGLICPHIVNCSVLLGAIISWGFLWPFISQHA
GDWYPADLGSNDFKGLYGYKVFIAISLILGDGLYNLIKIISITVKEMWNSSTKQNNLPII
KEVLDSESSKLLMQRKKQDEIFLKDQIPSWVAASGYVGLAAISTATIPVLFPALKWYLVL
SSYIIAPALAFCNSYGTGLTDWSLASTYGKIGLFIIASVVGGNGGVVAGLVACGVMMSIV
STAADLMQDFKTGYLTLSSAKSMFVSQLIGTAMGCVIAPLTFWLFWTAFDIGSPDGPYKA
PYAVIFREMAILGVEGFSELPKHCLAICCGFFVAALVINLLRDVTPAKVSQFIPIPMAMA
VPFYIGAYFAIDMFVGTVILFVWERMNRKGAEDFAGAVASGLICGDGIWTIPSASLSIFR
INPPVCMYFGPSLSR*
>GSVIVT01038513001
MWFMGLFSCALLSFLDQFFAYRTEPLIITQITVQVATLPIGHFMAAVLPTTRFRIPGFGS
RSFSLNPGPFNMKEHVLISIFANAGSAFGSGSAYAVGIVTIIKAFYQRKISFLSGWLLII
TTQVLGYGWAGLLRKYVVEPAHMWWPSSLVQVSLFRALHEKEEQRMTRAKFFVIALICSF
SWYLIPGYLFSTLTSISWVCWAFPKSVTAQQLGSGMRGLGLGALTLDWTVVASFLFSPLV
SPFFAILNIFVGYVLLVYAVIPLAYWGFDMYNAHRFPIFSSHLFTSQGQLYDIGAIVNDK
FEINRQKYEEQGRINLSIFFALSYGFGFATIASTLTHVALFYGSEICQRYRASYKGKEDI
HTRLMRRYADIPSWWFYLLLVVTIAVSLALCIFLNDEVQMPWWGLIFAAAMAFIFTLPIS
IITATTNQTPGLNIITEYVMGVILPGRPIANVCFKTYGYMSMAQAVSFLNDFKLGHYMKI
PPRSMFLVQFIGTILAGTINIAVAWWLLTTIKNICQDELLPPDSPWTCPGDRVFFDASVI
WGLVGPKRIFGSLGNYPSMNWFFLGGALGPVVVWVFHKAFPKQSWIPLINLPVLLGATSM
MPPATSLNYNSWILVGTIFNFFVFRYRKQWWQRYNYILSAAMDAGVAFMAVLLYFSLGIE
EKGLTWWGTDGEHCKLATCPTAKGIVVDGCPVN*
>GSVIVT01038599001
MWVLGLSSCIVLSFVNQFFWYRSQPLIISSISAQIAVVPIGHLMAKKITKRVFLKGSRWE
FTLNPGPFNVKEHVLITIFANSGAGTVYATHILTAVKLLYKRNLTFIPALLVMTTTQVLG
FGWAGLFRKFLVEPGEMWWPSNLVQVSLFRALHEKEKRPKGGTTRTQFFLIVFICSFTYY
VAPGYLINMLTSFSWVCWLAPKSILVQQLGSGLEGLGIGSIGLDWSTISSYLGSPLASPW
FATANVALGFCLVMYVMTPATYWSNVYNAKNFPLYSEKLFTSNGSRYNILSIIDSNFHLS
KEQYVKSGPLNMSTFFAMTYGLGFATLSATIVHVALFNGSELWKQTKGAFGEKKMDIHTW
LMKKYKSVPNWWFFVIHVVNIATIIFACEYYNDVLQLPWWGVLLACAIAFFFTLPIGIIT
ATTNQTPGLNIVTEYVMGYMYPGRPVANMCFKVYGYISMTQALTFLADFKLGHYMKIPPR
SMFMAQVVGTVVAVIVYVITAWWLMATIPNLCDTTMLPADSPWRCPMDNVFFDASVIWGL
IGTRRIFGNLGAYSNVNWFFLLGAIAPLLVWLMHKAFPKKKWIPLIHMPVLLGSTAMMPP
ASAVNFTSWIIVGFLSGFVIFRHKPKLWERYNYVVSGGLDAGTAFMTILIFLTLGSRNVS
IDWWGNNPEGCPLASCPTAKGIVVDGCPVF*
>GSVIVT01038611001
MRFQKINLEKGVRKEDSDRKKMVRVNGEESKEIDGVELEQPQVAQEEMRRIPPWTKQITI
RGIIASVVIGIIYSVIVTKLNLTTGLVPNLNVSAALLAFVFIGTWTKLLQKAGFVSTPFT
RQENTVIQTCAVACYSIAVGGGFGSYLLALNRRTYEQAGVDTEGNTPGSHKEPGVGWMTG
FLFATCFVGLLALVPLRKIMIIDYKLTYPSGTATAVLINGFHTPHGDKIAKKQVHGFAKC
FSFSFFWAFFQWFYSGGDKCGFVQFPTFGLQAWSQTFYFDFSMTYIGAGMICSYLVNLSL
LFGAVLSWGLMWPLMRHKKGNWYPATLSQSSMKGLNGYKVFISIALILGDGLYNFVKILL
FTGTSIIKRLNNRGSNAISDENKNQTMGDLQRNEVFIREGIPIWLACTGYVTFSIISIIV
IPLMFPELKWYYVVVAYTLAPSLGFCNAYGAGLTDMNMAYNYGKVALFVLAALAGKDSGV
VAGLAIGTAIGCVVAPLTFFLFYKAFDVGNPDGEYKAPYAIIYRNMAILGVEGFSALPHH
CLQLCCGFFIFAIAANLVRDLSPSKIGKWIPLPMAMAVPFLVGAYFAIDMCMGSLVVFVW
HKVNSKKASLMVPAVASGLICGDGLWILPSSVLALAKINPPICMSFLAT*
>Manes.01G037000.1.p
MAVRQSEVEATVEEEEHCPVKQVELTVPKTDDPTMPVLTFRMWVLGLASCVILAIVNQFF
WYRTQPMNITSISAQIAVVPLGHLMARTLPKRVIFEGTKWEFSLNPGPFNVKEHVLITIF
ANAGAGTVYATHVLSAVKLFYKRKLSFLPSLLVMTTTQVLGFGWAGIFRKYLVEPGEMWW
PTNLVQVSLFRALHEKEKRSRGGFTRNQFFLIALTCSFAYYVFPGYLFSMLTSVSWVCWF
APKSVLVQQLGSGLQGLGIGALGFDWSTVAAYLGSPLASPWFATANVAFGFCIIMYVIVP
ICYWLNIYQAKTFPLYSNYLFQGNGEEYDIRSIVDSKFRLDRKTYASIGPVHLSTFFAMT
YGFGFATLPATIMHVFLFNGSDLWNQSKRAFMGKSKMDIHTKLMKKYKSVPSWWFLIILA
VNIAVVIITCEYYETLQLRWWGVLLACAIALFFTLPIGIIYATTNQAPGLNIITEYIIGY
IFPERPVANMCFKVYGYISMTQALTFVQDFKLGHYMKIPPRSMFMAQVVGTVVSVIVYLL
TAWGMMEAVPNLCDRSKLPKDSPWKCPMDTVFFDASVIWGLVGPRRIFGNLGEYGMINWF
FAGGAIAPVLVWLAHKAFPSRKWIRLIHMPVLLGSTSMMPPASAVNFTSWITLGFLSGFV
FFRYHPNLWKRYNYILSGGLDAGTAFMTILIFFSLSYQNIQLDWWGSSSTNPEGCPIASC
PTAKGVLVDGCPVF*
>Manes.01G038100.1.p
MNNIMGNVNEEEMREIEKFEMENLEEMRNEPEDMSRIAPWTKQITIRGLIASLAIGIIYS
VIAMKLNLTTGLVPNLNVSAALLAFVFIRTWTKLLQKAGIVTSPFTRQENTIIQTCAVAC
YSIAVAGGFASYLLGLNRKTYEQAGVDTKGNTPGSTKEPGIGWMTGFLFVTSFVGLLALV
PLRKIMILDYKLTYPSGTATAVLINGFHTSKGDKIARKQVHGFIKFFSISFLWAFFQWFY
TGGGNCGFAQFPTFGLKAWKNSFYFDFSMTYVGAGMICSHLVNLSLLLGAILSWGIMWPL
IAGLKGDWFPATLPESSMRSVNGYKVFISIALILGDGLYNFLKILYFTASSIRTRAKTGD
LKTLSDKQNQDDLRRNEVFVRETIPIWVACLGYTAFSIISIIVIPIMFPELKWYYVVVAY
ILAPSLSFCNAYGAGLTDMNMAYNYGKVALFVLAALTGGDNGVVAGLVGCGLIKSIVSIS
SDLMHDFKTGHLTLTSPRSMLLSQAIGTAIGCVVAPLTFFLFYKAFDVGNPNGEYKAPYA
LIYRNMAILGVQGFSALPQHCLQLCYGFFAFAIFANLVRDLSHKKFGKWIPLPMAMAVPF
LVGAYFAIDMCMGSLIVFAWHKLNSKKAGLMVPAVASGLICGDGLWILPSSILALAKIHP
PICMSFS*
>Manes.01G051800.1.p
MSMAEAKEKKEIENEVDMEEPQDEETEKQGRAQPWTKQITLRGVLVSVVIGAIYSVIAMK
LNLTTGLVPNLNVSAALLAFVFVRTWTKMLHKAGYVAKPFTRQENTMIQTCAVACYSIAV
GGGFASYLLGLNRKTYELSGEHTAGNSPRAIKDPGFGWMTGFLFLVCFVGLFVLIPLRKI
MIVDLKLTYPSGLATAVLINGFHTQGDKMAKKQVRGFTKYFSISFLWAFFKWFFSGKQAC
GFGQFPTFGMQAWKQTFFFDFSATFVGAGMIVSHLVNLSLLLGAVLSYGIMWPLINKLKG
DWFPENLESEADMKGLYGYKVFISVALILGDGLYNFLKIMSCTIMNIHGRLKSSNLDTDA
VDDQHNSLDLKQNELFIREKIPMWIGVVGYVFFSIISTIAVPMIFPQLKWYYVVVSYILA
PSLAFCNAYGAGLTDMNMAYNYGKVALFVLAALSGKENGVVAALAGCGLIKSVVSVACIL
MQDFKTAHLTRTSPRAMFMSQVIGTAVGCVMAPLSFFLFYKAFDVGNPKEEFKAPYALIY
RNMAILGVQGFSALPQHCLQLCYGFFGFAVAVNLVRDLSPQKLGQWMPLPMVMAVPFLVG
AYFAIDMCVGSLIVFTWQKISTKKAELMVPAVASGLICGEGLWTLPAAVLALAKINPPIC
MKFLPS*
>Manes.02G003200.1.p
MNSVPYQGMSMEEAEENKEIENEKLEEPHDEAEPWTKQITVRGVLVSAVIGAMYSVIAMK
LNLTTGLVPNLNVSAALLAFVFIRTWIKMLHKAGFGAKPFTRQENTMIQTCAVACYSIAV
GGGLATYLLGLSRKTYELSGENTEGNSPRAIKEPGFGWMTSFLFLVCFVGLFVLIPLRKI
MIIDLKLTYPSGLATAVLINGFHTRGDKMAKKQVRGFMKYFSISFLWAFFKWFFAGKGAC
GFGQFPTFGLQAWKHTFFFDFSATFVGTGMIVSHLVNLSLILGALLSYGIMWPLINKLKG
DWFPASSGEADMNGLDGYKVFISIALILGDGLYNFVKIISFTIINIHGRLKSSSNLSTEA
LDEQRKSNDDLKQKELFKIPMWIGVAGYVFFSIISIIAVPIVFPQLKWYYVVVAYFLAPS
LAFCNAYGAGLTDINMAYNYGKVALFVLAALSGKENGIVAALAGCGLIKSVVSVACTLMQ
DFKTAQLTCTSPRAMFMSQVIGTAVGCVMAPLSFFVFYKAFDVGNPKEEFKAPYALIYRN
MAIVGVQGFSALPHHCLHLCYGFFGFAVAANLVRDLSPQKLGPWIPLPMVMALPFLIGAY
FAIDMCVGSLIVFAWHKINHPKAELMIPSVASGLICGEGLWTLPSAILALAKINPPICMK
FVPS*
>Manes.02G083600.1.p
MKLNLTTGVIPSLNVSAGLLGFFFVKTWTKLLNKAGFLKQPFTRQENTVIQTCVVATSGI
AFSGGFGSYLFGMSEAVAKQSTEVSDAQNIKNPSLGWMIGFLFVVSFLGLFSVVPLRKIM
IIDFKLTYPSGTATAHLINSFHTPQGAKLAKKQVRELGKFFSFSFLWGFFQWFFTAGDDC
GFVNFPTFGLKAYQNKFYFDFSATYVGVGMICPYLINVSLLIGAILSWGIMWPLIKNREG
DWYAAEHSSGLHGLQGYKVFIAIAMILGDGAYNFCKVLGHTLSGLYKQFNSNDTVLPVAN
RSSPVTSRTLSYDEQRRSELFLRDQIPSWFAVGGYVIIAIVSIVTVPHIFHQLKWYYIVV
IYAIAPILAFCNAYGCGLTDWSLASTYGKLAIFTIGAWAGAANGGVIAGLAACGVMMNIV
STASDLMQDFKTGYMTLASPKSMFVSQVIGTAMGCVISPCVFWLFYKAFHNLGAPSSEYP
APFALVYRNMSILGVEGFSALPRHCLTLCYIFFAAAIIINAIRDAVGKRRARFIPVPMAM
AIPFYIGGYFAIDMCVGSFILFIWKRINKGKASAFGPAVASGLICGDGIWTLPSSILSLA
GVRPPICMKFLSKSQNLKVDTFLNS*
>Manes.02G106900.1.p
MEVEEGDEITADTHHITTPLFQKDQTSYVPDEDENSPIEQVALTVPVTDDPNLPTVTFRT
WTLGTLACILLSFLNQFFWYRREPLTITAISAQIAVVPLGHLMASTITNKVFFKGTKWEF
SFNPGPFNVKEHVLITIFSNSGAGNVYAIHIVSVIKLFYRKELSFLVALLVVITTQVLGF
GWAGVFRRYLVEPAAMWWPENLVQVSLFRALHEREERRKGGLTRNQFFLVAFICSFAYYV
FPGYLFPKLSSISWICWVFPSSILAQQLGSGLRGLGVGSFGFDWASVSSYLGSPLASPWF
ATANLAVGFALFMYVVTPIAYWLNVYKAKTFPISSDGLFTSAGEKYNISAIIDQNFHIDM
DAYEREGPLYLSTLFAMIYGLNFACLAATVVHVFLFHGRDIWQLSKSAFQEKKMDVHTKL
MRKYKRVPEWWFLCILVLNIVATICTCEYYIDQLQLPWWGVFLACGLALFFTLPVGVIKA
TTNQTPGLNVITEYIIGYLYPGFPVANICFKVYGYISMKQGISFLQDFKLGHYMKIPPRA
MFMAQVVGTIIAAVVHLVTAWWLMDTIPNLCDRALLPAGSPWTCPGDHVFYDASVIWGLI
GPRRIFGDLGHYSAMNWSFLAGAIAPLLVWIAQKAFPNEHWIRFISIPVILASTLEMLPA
TSVNYITWILIGFASGFVAYRYYRDWWSRHNYILSGALDSGLAFMAVLLYLCLGMQHVSL
DWWGNDSDGCPLASCPTAPGVVVKGCPAL*
>Manes.03G142900.1.p
MTGSVDDALPPSRLPEKNDSSVDDIGDDVNDNPIEQVRLTVPITDDPSQPVLTFRTWLLG
ISSCVLLAFVNQFFGYRTNQLSVGSVSAQIVTLPLGNLMARVFPKKQIKIPLTKWSFSLN
PGPFNLKEHVLITIFASTGSGGVYAVNIITAVKAFYRRPLHPVAAMLLVQTTQLLGYGWA
GIFRKFLVDSPYMWWPSNLVQVSLFRALHEKDKREKRGLTRLQFFLTVFVSSFAYYVLPG
YLFPSLSAISFVCWIWKSSVTAQQIGSGQNGLGIGSFGLDWSTVAGFLGSPLAVPFFAIA
NTLGGYFLVMYIIVPIAYWTNAYDAKKFPIYSSHTFDSNGQTYNISRILDQKNFDINLDA
YNDYSRLHLSVLFAFVYGLSFAALMATISHVALFEGKNIWALWKKTSSSMKDKYTDVHTR
LMKTNYESVPQWWFVAILIASVALSFLAVEGFNKQLQLPWWGLLLACCIALVFTLPIGVV
QATTNMQMGLNVITEFIIGYIYPGKPLANVAFKTYGYISMAQALYFLQDFKLGHYMKIPP
KSMFLVQFVGTIVASTVYFATAWYLLSTVENICIPELLPDGSPWTCPGDDVFYNASIIWG
VIGPLRMFGRLGLYESMSWFFLVGLVAPVPIWFLSRKFPEKKWIKLIHMPIFLSATASMP
PARAVHYLSWGIAGIIFNFYVYRWYKAWWARHNYILSAGLDAGVAFMGIFLFFTLQSKDI
YGPSWWGQDATDHCPLAHCPTAPGIVADGCPAFK*
>Manes.03G160200.1.p
MANESTAVADTLLPLIPVSPNLKISESYPQWKDQITFRGLAVSALLGTVFCILVHRLSLA
TGMVPTLNIAAALLGFFIIKLWTVILTKFGFSSAPFTRQENTIIQTCIVACYGLATSGGF
GTYLLAMDERIYQLIGVGYSGNRPEDVKNPGLGWMIGFLFVVSFLGIFSLVALRKVMIID
YKLTYPSGTATAMLINSFHTSTGSQLAEKQVSFLGRYLTLSFCWSCFKWFFSGFEDTCGF
DHFPSFGLTLFDRSFYFDFSLSFVGCGLICPRIVNCSILLGAIIFQGILLPFISKYSGDW
YPADLHSGDLKGLGGYKVLLSISLILGDGLYNLIKIIAITLKKIHNGTAQDDLPIYENSK
QNMEDELRKEIFLKEKIPFWNAAGGFIIVAAVSAVTLPIIFPPLKWYVVLISCIIAPILA
FCNSYGTGLTDMSMLSTYGKIGIFVIASFVGSNGGVIAGLAACGVIVTSASTAADLMQDL
RTGYLTVSSPKAMFVSQLAGTAIGCVVAPLTFWLFWTAFDVGSPHGPYSAPYAILFRQMA
ILGIEGFSELPKYSLCIFCSFFILALVMNILRDATPLKIFRYIPIPVAMSIPIFVGANFA
IDMFVGTLIAYFWERRNKKDSEDYAGAVASGLICGDGLWTIPSAILSIFRINPPICVAFR
PSLGS*
>Manes.04G061100.1.p
MERRDEREEKGFHPYDKEDGKLLVEEAFKDTVVLPWTKQITLRAMVTSFILSIVFNFIVC
KLNLTTGVIPSLNVAAGLLGFGILKFWTTLLGKIGLLRQPFTRQENTVIQTCVVASSGIA
FSSGTASYMLGMSSTIAAQAEGGNTPSNVKNLSIGWMIGFLFVVSFVGLFSIVPLRKLMI
LNYKLTYPSGTATAYLINSFHTPKGAKLAKKQVGVLFKFFGFSFLWAFFQWFFTAADGCG
FSSFPTFGLKAFDERFYFDFSSTYVGVGMICPYMVNISLLLGAIISWGIMWPAIEAKKGI
WYSADLSASSLHGIQGYRVFIAIATMLGDGIYHVVSMLSRTLWDLARRNSKNIEASSITP
AGDENTETISYDDQRRKEFFLKDQIPGWVALLGYICLAVISIITVPFIFNQLKWYHILVA
YAIAPVLAFCNAYGCGLTDWSLASNYGKFAIIIFSAWVGHDGGIIAGLASCGVMMSIVST
ASDLMQDFKTGYLTLSSAKSMFFSQVAGTAMGCLITPLVFWFFYSAYTIGDPEGTYPAPY
GLIYRGIALLGVEGISSLPKHCLTLSISFFVAAIAINAIRDLLQKFETTYRIYRFIPSPM
CMAIPFYLGGYFAIDMCIGSLILFLWERKNKQKATDFSPAVASGLICGDSLWGIPAAILS
LTGVNPPICMKFLSAAANAKVDKLLAG*
>Manes.05G182000.1.p
MVKKNHDNGREDKVEYDLDVEHAESNNNICKNPGREEEEEGKDETGGGELSVEQIFESQG
VPSWREQLTWRAFWVSFVLSILFSFIVMKLNLTTGIIPSLNVSAGLLGFFFVRTWTKILE
KSGLLKQPFTRQENTVIQTCVVASSGIAFSGGFGNYLFGMSKLVAQQSAEDNGRDTKDPA
LGWIIAFLFVVSFLGLFSVVPLRKIMIIDFKLTYPSGTATAHLINSFHTPEGAKLAKKQV
RELGKFFSFSFLWAFFQWFFKTEDYCGFSNFPTFGLKARDNMFYFDFSATYVGVGMICPY
IINISVLLGGIISWGLMWPLIDTRKGHWYPADLSPKSLHGLQGYKVFIAIALILGDGLYN
FCKVLSQTLTSLYTQFHAKSNRIDLPVADNPSPKMKKLSFDEQRRTQLFLKDQIPTWFAV
TGYVTVAAISTAILPHIFSQLKWYYVIVIYVFAPTLAFCNAYGCGLTDWSLASTYGKLAI
FTIGAWAGASHGGVLAGLAACGVMMNIVSTASDLMQDFKTGYLTLASPRSMFVSQVIGTA
MGCVISPSVFWLFYKAFHDLGLPDSEYPVPYAVVYRNMAILGVEGFSSLPKNCLLLCYCF
FSAAILINLMKDWLGKKWGRFVPLPMAMAIPFYLGPYFAIDMCVGSLILFIWEKINKAKA
DAFAPAVASGLICGDGIWALPSSILALAGVNAPICMRFLSRRTNSKIDQIIGPQ*
>Manes.05G192800.1.p
MNNLMGTVHMEETKGIEKENSEEMGDEPEYTSRIAPWNKQITVRGVVASLVIGIIYSVIV
MKLNLTTGLVPNLNVSAALLAFVFIRTWTKLLQKAGIVTNPFTRQENTIIQTCAVACYSI
AVGGGFGSYLLALNRKTYEQAGVDTEGNAPGSIKEPGIGWMTGFLFVSSFVGLLALVPLR
KIMIIDYKLTYPSGTATAVLINGFHTSKGDKLARKQVHGFMKFFSISFIWAFFQWFYSGG
ERCGFSQFPTFGLKAWKNSFFFDFSSTYVGAGMICSHLVNLSLLLGAVLSWGIMWPLIGG
NKGDWFPATLPESNMKSLNGYKVFISIALILGDGLYNFVKILYFTANSIRARAKTNNSRT
DESKQAPDDLRRNEFFIRETIPMWVACLGYTAFSIISIIVIPLMFPELKWYYVVVAYILA
PSLSFCNAYGAGLTDMNMAYNYGKVALFILAAISGGNNGVVAGLVGCGLIKSIVSYSSDL
MHDFKTGHLTLTSPRSMLLSQVIGTAIGCVVAPLTFFLFYKAFDVGNPDGEYKAPYGLIY
RNMAILGVEGFSALPQHCLQLCYGFFAFAIAANLVRDLFPKNIGKWIPLPMAMAVPFLVG
ANFAIDMCVGSLVVFAWHKLNSRRAGLMIPAVASGLICGDGLWILPSSILALAKIHPPIC
MSFK*
>Manes.07G046500.1.p
MGTLELQTPYPSNTSPGNGNSNGNITKRPDPEKPINELEDDDVSPIEEVRLTVTNTDDPS
LPVWTFRMWFLGLLSCGLLSFLNQFFSYRTEPLIITQITVQVATLPVGHFLAAVLPKTKF
RIPGLGSKMFSLNPGPFNMKEHVLISIFANAGSAFGNGSAYAVGIVTIIKAFYKRKISFL
AGWILIVTTQVLGYGWAGLLRKYVVEPAHMWWPGTLVQVSLFRALHEKDEKDGRMTRAKF
FVIALVCSFSWYVVPGYLFTTLTSISWVCWVFSKSVTAQQLGSGMRGLGLGALTLDWSAV
ASFLFSPLISPFFAIVNVLLGYVLIIYIAIPIAYWGLDLYSAHKFPIFSSHLFTSQGKKY
DISAIVNDKFELDLPKYEEQGRIHLSMFFALTYGFGFATIASTLTHVALFYGREIYERYR
ASYKGKEDIHTKLMKRYKDIPSWWFHVLLAVTLAVSLVLCIVLNDQVQMPWWGLLFASAM
AFFFTLPISIITATTNQTPGLNIITEYVMGIIYPGRPIANVCFKTYGYMSMAQAVSFLND
FKLGHYMKIPPRSMFLVQFIGTMLAGTINLAVAWWLLNSINNICQDDLLPPDSPWTCPGD
RVFFDASVIWGLVGPKRIFGSLGNYQAMNWFFLGGAAGPVIVYLLHKTFPKQSWIPLINL
PVLLGSTGMMPPATAVNYNSWIIVGTIFNFFVFRYRKQWWQRYNYILSAALDAGVAFMAV
ALYFAVGIENRSLTWWGTNGEHCDLATCPTAKGIAVDGCPVN*
>Manes.08G069800.1.p
MASKSQTPAGGGLEGENFTNGGSQEHESCPIEEVALVVPETDDPTLPVMTFRAWFLGLTS
CVLLIFLNTFFTYRTQPLTISAILMQIGVLPIGKFMARTLPTKEYKIFGWGFTLNPGPFN
IKEHVIITIFANCGVSYGGGDAYSIGAITVMKAYYKQSLSFICGLLIILTTQILGYGWAG
MLRRYLVDPVEMWWPANLAQVSLFRALHEKETKSKGMSRMRFFLIVMTASFLYYALPGYL
FPILTFFSWVCWVWPHSITAQQVGSGYHGLGIGAFTLDWAGISAYHGSPLVAPWSSILNV
GVGFVMFIYIIVPLCYWKYNTFDARKFPIFSNQLFTSSGHKYDTTKILTPDYQLNVPAYD
SYGKLYLSPLFALSIGSGFARFTATLTHVALFHGRDILRQSRSAMKNVKLDIHAKLMKSY
KEVPEWWFYILLIGSIVLSLLMSFVWKKDVQLPWWGMLFAFGLAWIVTLPIGVIQATTNQ
QPGYDIIAQFIIGYVLPGEPIANLLFKIYGRISTVHALSFLSDLKLGHYMKIPPRCMYVA
QLVGTLVAGTVNLAVAWWMLENIENICDVESLHPESPWTCPKYRVTFDASVIWGLIGPRR
LFGPGGMYRNLVWLFLIGAFLPVPVWILSKMFPEKKWIPLINIPVISYGFAGMPPATPTN
IASWLITGTIFNYFVFRYRKHWWQKYNYVLSAALDAGTAFMGVLLFFALQNEGKNLKWWG
TEIDHCPLASCPTAPGIAVKGCPVFK*
>Manes.08G075800.1.p
MVEVETNGIHRPDKTELPETEEINDSPIEQVRLTVPITDDPTLPCLTFRTWVLGVISCAL
LSFLNQFFVYRQNPLYISSVAAQIAVLPIGKFMAASLPNKIICIRGTKWSFSLNPGPFNM
KEHVLITIFANSGSNPVYAVNIITIVKAFYHRAINPLAAFLLSLTTQMLGYGWAGVFRRF
LVDSPYMWWPANLVQVSLFRALHDDETRPKGGLTRLQFFVVVFVSSFAYYIIPNYLFQSI
TALSFVCWIWKDSITAQQIGSGLKGLGIGSFALDWSTISSFLGSPLATPGFAVINLLAGF
IIILYIMIPISYWTDSYGAKRFPIISSHVFNATGQPYDVDLVLNSSSFSFNEPAYDGYSK
VHLSIFFVYAYGLSFAILAATLSHVALFHGREIWHQSKLALKDNFGDVHTRIMKKNYEVV
PQWWFYTVLIVIVGLAMLACEGFGRQLQLPYWGVLFSISLALFFTLPTGVIQATTNQQPG
LNVLTELIIGYMYPGRPLANVAFKTYGYISMTQALMFLSDFKLGHYMKIPPKSMFIVQLV
GTVIASSAYYGTAWWLLTSVEHICDPEKLPTGSPWTCPGDDVFYNASIIWGVVGPLRMFG
RLGLYSKMNYFFLVGLLAPVVVWLLSRTFPDKKWIKLINIPVILSGTGAMPPARAVNYIS
WFTVGIFFNFVVYKRYKSWWARHNYILSAGLDAGVAFLAILCYFTLQLKNINGPEWWGLE
LDDHCPLAKCPTAPGVVAEGCPVL*
>Manes.09G082900.1.p
MEGKSQIHGDGGLEDEKAANGGSTEHERCPIEEVALVVPETDDPTLPVMTFRAWFLGLAS
CVLLIFLNTFFTYRTQPLTISAILMQIGKKLEKERDCYPLSTLHEKEPKSKGMTRMRFFL
IVMTASFLYYALPGYLFPILTFFSWVCWIWPHSITAQQVGSGYHGLGVGAFTLDWAGISA
YHGSPLVTPWSSILNVGIGFVMFIYIIVPLCYWKYNTFDARKFPIFSNQLFTSSGHKYDT
TKILTPDYQLNIPAYDSYGKLYLSPLFALSIGSGFARFTATLTHVALFHGRDILMQSRSA
MKNAKMDIHAKLMKNYKQVPEWWFFILLIGSIALSLLMSFVWSKDVQLKWWGMLFAFGLA
WIVTLPIGVIQATTNQQPGYDIIAQFIIGYILPGKPIANLLFKIYGRISTIHALSFLSDL
KLGHYMKIPPRCMYVAQLVGTLVAGTVNLAVAWWMLENIENICDVEALHPESPWTCPKYR
VTFDASVIWGLIGPRRLFGPGGMYRNLVWLFLIGAFLPVPVWILSKMFPEKTWIPLINIP
VISYGFAGMPPATPTNIASWLITGTIFNYFVFRYRKRWWQKYNYVLSAALDAGTAFMGVL
LFFALQNEGVNLKWWGTKIDHCPLASCPTAPGIMVEGCPVFK*
>Manes.10G093400.1.p
MATLQQQTPCHSSTTTTAADGTTNNGAKLSDPEKTIEDAEDSDVSPIEEVRLTVPNTDDP
NLPVWTFRMWFLGLLSCGILSFLNQFFSYRTEPLVITQITVQVATLPVGHFMAAVLPKRK
FRVPGLGSKTFSLNPGPFNMKEHVLISIFANAGSAFGSGSAYAVNIITIIKAFYKRKISL
LASWILIVTTQVLGYGWAGLLRKYVVEPAQMWWPTTLVQVSLFRALHEKDEKDQRMTRAK
FFLIALVCSFSWYLVPGYLFTTLTSISWVCWVFPKSITAQQLGSGMRGLGLGAITLDWSA
VASFLFSPLISPFFAIANVFLGYVLILYIVIPISYWGVDLYNAHRFPIFSSHLFTAQGKK
YDISAIVNDKFELDLPKYEEQGRIHLSLFFAFTYGFGFATIASTLTHVAFFYGREIYERY
HASYKGKEDIHTRLMRRYKDIPSWWFYLLLAVTLAVSLVLCIVLNDQVQMPWWGLLFASA
IAFFFTLPISVITATTNQTPGLNIITEYVMGIIYPGRPIANVCFKTYGYMSMAQAVSFLN
DFKLGHYMKIPPRSMFLVQDIRFPPIITQYPKVDRLSGGEPAQSASE*
>Manes.11G087100.1.p
MGTEISEPLLLPDSSKIQAVDSERIPDWKEQITIRGLVVSALLGILFCIITHKLNLTVGI
IPSLNVAAGLLGFFFVKSWVGFLSSLGFTIAPFTKQENTVIQTCVVACYGLAFSGGFGSY
LIAMDEKTYQLIGPDYPGNRAEDVKNPGLAWMIGFMFVVSFLGLFSLVPLRKVMVMDYKL
TYPSGTATAMLINSFHTNTGAELAGKQVSCLGKYLSISLAWSCFKWFFSGVGDSCGFDNF
PSFGLTLFKNTFYFDFSPTYVGCGLICPHIVNSSVLLGAIISWGFLWPFISQHAGDWYPA
DLGSNDFKGLYGYKVFIAISLILGDGLYNLIKIIAITIREICNESTKENHLPIVREVQDG
ETSKLLLEQRKRDEVFLKDRIPTWFAASGYVGLAAISTATIPIIFPPLKWYLVLSSYIIA
PALAFCNSYGTGLTDWSLASTYGKIGLFIIASMVGSNGGVVAGLAACGVMMSIVSTAADL
MQDFKTGYLTLSSAKSMFVSQLVGTAMGCVIAPLTFWMFWTAFDIGAPDGPYKAPYAVIF
REMAILGIQGFSELPKHCLAMCCGFFVAALVINLLRDVTPKKISQFIPIPMAMAVPFYIG
AYFAIDMFVGTVILFIWERINRKDAEDYAGAVASGLICGDGIWTIPSAVLSIFRINPPIC
MYFGPASGR*
>Manes.15G058200.1.p
MKSSMGEEEEDAVRRSRFPEKNNSCIEITGDNEEVNDNPIEQVRLTVPITDDPSQPALTF
RTWVLGLASCVLLAFVNQFFGFRTNQLGVGSVSAQIVTLPLGKFMAAVLPEKQIKIPCTK
WSFSLNPGPFNLKEHVLITIFASTGASGVYAVSIITAVKAFYRRPLHPLAAMLLVQTTQL
LGYGWAGLFRKFLVDSPYMWWPSNLVQVSLFRALHEKEKRPKGGLTRLQFFLIVCASSFS
YYVLPGYLMPSLSAISFVCWIWKDSVTAQQIGSGLNGLGIGSFGLDWSTVSSFLGSPLAM
PFFAIANTLAGFFMVMYIIVPIFYWTNTYDAKKFPIYSSHTFDSYGHTYNISRILNHQTF
DIDMDAYTNYSKLHLSILFAFAYGLSFAALMATISHIILFEGKNIWEMWKKTTSAVKDKY
TDVHSRLMKKNYEAVPQWWFIAILVGTVALSLLAVEGFNRQLQLPWWGLLLACAVALVFT
LPIGIVQATTNMQMGLNVITEFIIGYIYPGKPLANVAFKTYGYISMAQALYFVQDFKLGH
YMKVPPKSMFIVQFVGTIVASSVCFGTAWWLLSTVENICIPELLPEGSPWTCPGDDVFYN
ASIIWGVIGPLRMFGKLGLYAKMCWFFLVGLLAPVPIWLLSLKYPEKKWIRLIHMPIFLS
ATAMMPPARAVHYLSWGVVGIFFNFYIYRRYKAWWARHNYILSAALDAGVAFMGIIVFFS
LQSQNIYGPDWWGLDSTDHCPLAKCPTAPGVVVKGCPAVN*
>Manes.18G057600.1.p
TLHEKEDTENQHRVSRVKFFVIALTCSFIWYLVPGYLFQTLQSMAWVCWAFPKSVTAQQL
GSGMRGLGLGALTLDWSTIASFLPSPLLTPFFAIVNVFIGLVLLMYVVTPVAYWGLNLYD
AKRYPLFSSHLFDSQGARYNLTAIVNDKFELDLAQYERHGRVHLSTFFALIYGFGFAGIA
ATVTHVALFHGREIYDRYKASYKGKEDIHIRLMKNYKDIPAWWFHVLLFVTIVVSLALCI
FLKKDVQMPWWGLLFAAGLAFIFTLPVSIIAATTNMAPGINVISEYIMGSIYPGRPIANV
CFKIYGLISMAQAVSFLSDFKLGHYMKIPPRSMFIVQLEFRCFSSLAPFIAGTINLCVAW
LLLTRTENICQDNLLPSNSPWTCPSDRVFFDASVKWGLIGPKRIFGSKGEYSALNWFFLG
GLVGPCILWLFHKAFPSQSWIPLINLPVLLATAASMPPATAINFTSWIFVGTIFNFYVFR
YRKSWWQRYNYVLSAALDAGVAFMAVLIYFTVGIEDINLHWWGSDPNIDPEHCPLASCPT
AKGISVDGCPTF*
>Manes.18G057700.1.p
MASLEIEDDTHAAAAKIPKPPISIQENDYDDVSPIEEVRLTVSNHDDPTLPVWTFRMWFL
GIISCILLSFLNTFFAYRTEPLTISMISVQVATLPIGRFMARTLPAAKFRIPGFGNKELS
LNPGPFNIKEHVLISIFANVGSNAGGGAAYAISIIDIIMAFYHRKISFLAGWILVITTQV
LGYGWAGIMRKFVVDPAQMWWPISLVQVSLFRALHEKDDNRISRGKFFLIALICSFSWYL
FPGYLFPTLSTISWVCWVFPKSVTAQQIGSGMRGLGLGAFALDWSVVASYLGSPLITPFF
AIVNVIVGYIATIYVIMPIAYWGINTYDAKKFPLVSSHLFNQKGELYNVSAIVNNRFEID
LPTYQKEGHLYLSAFFALTYGIGFAAIVSTLVHVALFNGKEIFKQFRASYEGKEDIHTRL
MKKYKGIPNWWFYLTLLFSLVLSLFLCIFMKDQIQMPWWGLIFAVGIALTFTLPISIITA
TTNQSPGLNIITEYLMGVILPGRPIANVCFKTYGYISMSQAVSFLADFKLGHYMKIPPRS
MFLVQCIGTIISGTVNTGVAWWLLTTVENICQDNLLPPNSPWTCPGDRVFYDASVVWGLV
GPKRIFGRLGNYSMLNLFFLGGAIGPVIVWLLHKAFPKQKWIALINLPVLLGATAVMPPA
TTVNFNCWIVVGIIFNYFIFKNNKKWWQRYNYVLSAALDAGLAFMGVLLYFTLTMEDISI
SWWGSEGENCPLASCPTAKGIVVDGCPLY*
>Manes.S098200.1.p
MENNELGLDSTKMKKKNPEGEVEVEEEEEEKKENHQWSVERVFENQEVPSWRKQLSIRAF
VVSFGLSILFSFIVMKLNLTTGIIPSLNVSAGLLGFFFLKIWTTLVGKFGLFSQPFTRQE
NTVIQTCVVASSGIAFSGGFGSYLFGMSDTIAKQSAEDRRDYKNPSLAWMIGFLFVVSFL
GLFSVVPLRKIMIIDFKLTYPSGTATAHLINSFHTPAGAKLAKKQVKTLGKFFSFSFLWG
FFQWFYTAGDNCGFYNFPTFGLKAYQNKFYFDFSATYVGVGMICPHIVNISVLLGGILSW
GLMWPLIETKKGDWYSADLKSTDIHGLQGYRVFIAIAIILGDGLYNFFKVLSRTLVALFL
QLQSRGASSGLPVVDHFSSKSPKLSYDEERRTQLFLKDQIPTWFAVAGYVTIAAISTATL
PHIFHQLKWYYILVIYIFAPALAFCNAYGCGLTDWSLASTYGKLAIFTIGAWAGASHGGV
LAGLAACGVMMNIVSTASDLTQDFKTGYLTLSSPRSMFVSQVIGTAMGCIISPCVFWLFY
KAFDDLGQPGSEYPSPNAVIYRNMAILGVQGFSALPKECLLLCYVFFGLAIVINLIKDSS
NKKWSRFIPLPMAMAIPFYLGPYFAIDMFVGSLILFVWQKIDKTKADSFGPAVASGLICG
DGIWTLPSSILALAGIKPPICMKFLSRGSNSRVDKFLGS*
>Medtr0312s0020.1
MGNISNEEQELREIENLEREDVEKVGIDVEDGSGIAPWTKQFTIRGLITSILIGIVYSVI
VLKLNLTTGLVPNLNVSVALLGFVFIKLWTKILEKANIVSTPFTRQENTIIQTCAVACYS
PSFGGGFGSYLLGLNRATYERVGGASTPGNTPDTKETGIGWMTGFLFVTYFVGLTALIPF
RKMMIIDSKLPYPSGTATGVLINGFHTPKGNVMAKKQVKGFTRFFSFSLLWSFFQWFYAG
DGQCGFAQFPTFGLKAWKNTFYFDFSMTYVGAGMICSHLVNLSLLFGAVVSWGILWPLIR
VLKGNWFPETLPESSMKSLNGYKVFISISLILGDGLYNFIKIIYFSALNFQACMKKRDHK
ADSFKDNSQNRTLDDLTRDEFFVKESIPIWLAFVGYLGLTIISITVIPHIFPQVKWYFVV
VAYLLAPILGFCNAYGAGLTDMNMSYNYGKVALFILAALGGKSDGVVAGLVACGLIKSLA
STSADLMQDFKTSYLTLTSPRSMLVSQTIGTAIGCVVAPLTASIFYHTYDVGNPDGEYKS
PYAIIYRNMAILGVEGFSALPSHCLQFCYGFFAFALLANLLRDWNPKNIGKWVPLPMAMA
VPFVVGAYFAIDMCVGSLVVFVWSWMKKEEAGLMIPAVASGLICGDGIWVLPSSLLAWFK
IHPPICMNFLANK*
>Medtr1626s0010.1
KQVKGFKQFFSFSLLWSFFQWFYAGDGQCELAQFPTFGLKAWKNTFYFDFSMTYVGAGMI
CSHLVNLSLLFGAVVSWGIMWPLIRVLKGNWFPESLPESSMKSLNGYKVFISIALILGDG
LYNFIKIIYFSALNFQACVKMRNHNAGSITDNNQNQTLDDLTRDEFFIKESIPIWLACVG
YAVLTVISIIVIPLIFPQVKWYFVVVAYLLAPILGFCNAYGAGLTDMNMSYNYGK
>Medtr1g007580.1
MGNVSNEEQELKEIEILERNDIEKVGDELEDASTVAPWMKQITIRGLIASILIGIIYSVI
VMKLNLTTGLVPNLNVSVALLGFVFIKLWTKILEKANIVSTPFTRQENTIIQTCAVACYS
ASFGGGFGSYLLALNRSTYDRVGGASTPGNTPDTKEPGIGWMTGFLFVSYFVGLTALIPF
RKMMIIDSKLPYPSGTATGVLINGFHTPKGNVMAKKQVKGFTQFFSFSLLWSFFQWFYAG
DGQCGFAQFPTFGLKAWKNTFYFDFSMTYVGAGMICSHLVNLSLLFGAVVSWGIMWPLIR
VLKGNWFPESLPESSMKSLNGYKVFISIALILGDGLYNFIKIIYFSALNFQACMKMRDQN
AASAADNNQNQTLDDLTRDEFFIKESIPIWLACAGYAVLTIISIIVIPLMFPQVKWYFVV
VAYLLAPILGFCNAYGAGLTDMNMSYNYGKVALFILAALGGKSNGVVSGLVACGLIKSLA
STSSDLMHDFRTGYLTLTSPRSMLATQAIGTAIGCVVAPLTFFIFYNTYDVGNPNGEYKA
PYAIIYRNMAIFGVEGFSALPSHCLQFCCGFFAFALLANLLRDLNPKNIGKWVPLPMAMA
VPFVVGAYFAIDMCVGSLVVFVWSWMKNKEAGLMIPAVASGLICGDGIWVLPSSLLAWFK
IHPPICMNFLANK*
>Medtr1g077840.1
MISPSSPLNINMEFGEKKMEIERDINQNMEERLPVIGAEVIQSDEHWTEHITVRGLFVSM
MIGIIYSIIAMKLNLTTGMVPNLNVSAALLAFVFVRSWTKVLEKAGFVSKPFSRQENTII
QTCAVACYSIAVSGGFASYLLGLNRKTYILSGVGTEGNNPSAVKEPAFGWMSGFLFVVCF
VGLFVLIPLRKVLIVDLNLPYPSGFATAVLINGFHTQDDKMAKKQVHGFMKYFSISFLWG
FFKWFFSGKEDCGFEQFPTFGLQAWKNTFYFDFSTTFVGAGMICSHLVNLSLLLGAVLSY
GVMYPLVDRRKGNWFPENLEETNMKGLYGYKVFLSIALILGDGVYTFTKILVSTVLGVHE
RIKSKNHKKELAADDLHGNPTGDLKPAQTFLKESIPMWIGVVGYGVFTTISIIIIPRMFP
QLKWYYVIVAYVFAPSLAFCNAFGAGLTDINMAYNYGKVALFLLATVTGKENGVVAALVG
CGLIKSVISVSCNLMQDFKTAHCTRTSPRAMFVCQVVGTAMGCICCPLSFFLFYKAFDVG
NPHGEFKAPYALIYRNMAVIGVQGFSALPRHCLQLCFGFFAFAIGTNMLRDFSPKKIGKW
MPLPMVMAVPFLVGAYFAIDMCTGSLVVFVLHKLNSKKAELMVPAIASGLICGEGLWTLP
AAILALAKINPPICMKFVTS*
>Medtr2g009980.1
MEQEEDEEEEISPIEEVRLTVTNTDDPTQPVWTFRMWFLGLISCSLLSFLNQFFAYRTEP
LIITLITVQVATLPIGHFMAAILPTTKFRIPGFGTKKLSLNPGPFNMKEHVLITIFANAG
SAFGSGSPYAVGIVNIIKAFYGRSISFHAAWLLIITTQVLGYGWAGLLRKYVVEPAHMWW
PSTLVQVSLFRALHEKDDDHRISRAKFFFIALVCSFSWYVIPGYLFTTLTSISWVCWVFT
KSVTAQQLGSGMKGLGIGAITLDWTAVASFLFSPLISPFFAIVNVFVGYVLIIYAVVPIA
YWGLNAYNAKTFPLFSSHLFTAQGQKYNISAIVNDKFELDEAKYAEQGRIHLSVFFSLTY
GFGFATIASTLTHVACFYGREIMERYRASSKGKEDIHTKLMKRYKDIPSWWFYALLVVTL
AVSLVLCIFLNDQIQMPWWGLLFAGALAFAFTLPISIITATTNQTPGLNIITEYVFGLIY
PGRPIANVCFKTYGYISMAQAVSFLSDFKLGHYMKIPPRSMFLVQFIGTMLAGTINIGVA
WWLLNSVENICHDDLLPEGSPWTCPGDRVFFDASVIWGLVGPKRIFGSKGNYSAMNWFFI
GGAIGPIIVWLLHKAFPRQSWIALINLPVLLGATAMMPPATPLNYNSWIFVGTIFNFFVF
RYRKKWWQRYNYVLSAALDTGVAFMTVLLYFSLSLENRSISWWGTEGEHCPLASCPTAKG
IAVDGCPVH*
>Medtr3g063490.1
MSSEPHRRAVHGDVESHDSGAVTPVSNDDQPEEFSIEKGFEGKLVPTWQKQVTVRALFVS
LMLSVMFTFIVMKLNLTTGIIPSLNVSAGLLGFFFVKTWTKLLEKAGWLTQPFSRQENTV
IQTCVVASSGIAFSGGFGSYLFGMTPTIAKQIPEFDGSNDVKILGLGWMIAFLFVVSFLG
LFSVLPLRKIMIVDFGLTYPSGTATAHLINSFHTSEGAKLAKKQVKALGKFFSFSFLWGF
FQWFFTAGDACGFANFPTFGLEAYHRKFYFDFSATYVGVGMICPYIINISLLIGGILSWA
VMWPLIGSKKGDWFSAELNENSLHGLQGYKVFISIAMILGDGLYNFVKVLSTTLIGMYKQ
WNKKDKGAESNDPNAPLQPTLSFDDKRRTEMFLKDQIPSWFSIAGYVIIGIISIITIPHI
FHQIKWYHVILIYIIAPALAFCNAYGCGLTDWSLASTYGKLAIFTIGAWAGSANGGVLAG
LAACGVMMNIVSTASDLMQDFKTGYMTLASPKSMFVSQVIGTAMGCIISPCVFWLFYHAF
GTLGQPGSAYPAPYALVFRNIAIIGVDGFSALPKNCLRLCIAFFFSAIVINFVRDLVPKK
YSKFIPVPMAMAIPFYIGSSFAIDMCVGSLILFIWQKVDRAKADAFGSAVASGLICGDGI
WTLPSSFLALAGVKPPICMKFLSKAKNAKVDAFLEH*
>Medtr3g063520.1
MSREPYDVESHDTSAVAPVLKDEQLEEISVEKGFEGTSVPTWQKQVTVRAIFASLMLSVM
FTFIVMKLNLTTGIIPSLNVSAGLLGFFFVKTWTKLLEKAGWLNQPFTRQENTVIQTCVV
AASGIAFSGGFGSYLFGMSPTIAKQIPEFDSANDVKSLGLGWMIAFLFVVSFLGLFSVLP
LRKIMIVDFGLTYPSGTATAHLINSFHTSEGAKLAKKQVKALGKFFSFSFLWGFFQWFFT
AGDACGFTNFPTFGLEAYHRKFYFDFSATYVGVGMICPYIINISLLIGGILSWAVMWPLI
GSKKGDWFPSDLKHSSLHGLQGYKVFIAIAMILGDGLYNFVKVLGTTLLGLKKQWKKKDI
RAQPDDPNAPFPPTISFDDKRRTEMFLKDQIPSWFAIAGYVIIAIISIITIPHIFHQLKW
YYIICIYIIAPALAFCNAYGCGLTDWSLASTYGKLAIFAIGAWAGAANGGVLAGLAACGV
MMNIVSTASDLMQDFKTGYMTLASPRSMFVSQVIGTAMGCVISPCVFWLFYNAFGTLGQP
GTAYPAPYALVFRNIAILGVDGFSALPKNCLVLCIVFFFGAIIINFVRDLVGKKYSKFIP
VPMAMAIPFYIGSYFAIDMCVGSLILFIWQKVDRAKADALGSAVASGLICGDGIWSLPSS
FLALAGVQPPICMKFLSRAANAKVDNFLGS*
>Medtr3g080870.1
MEAPSSQNNDNITSPLLSKKNDSEENSPIKQVALTVPTTDDPSLPVLTFRMWVLGTLSCV
LLSFLNQFFWYRTEPLTITAISAQIAVVPLGQLMASKITKRVFFKGKSWEFTLNPGPFNV
KEHVLITIFANSGAGTVYAIHIVTAVKVFYHQHITFCVSFLVIITTQVLGFGWAGIFRRY
LVEPAAMWWPANLVQVSLFRALHEKEERTKGGLTRSQFFVISFLCSFAYYVFPGYLFQML
TSLSWICWVFPHSVLAQQLGSGLKGLGIGAIGLDWSAISAYLGSPLASPWFATANVAVGF
VFVMYILTPLCYWFNVYNAKTFPIFSNQLFTSKGEIYNITEIIDSNFHMDLAAYEKQGRL
HLSTFFAMTYGVGFAALTATIVHVALFHGREIWEQSKSSFNEKSMDIHTKLMRRYKQVPE
WWFVCILIATIATTIFACEYYNEQLQLPWWGVLLACGIAIFFTLPIGIITAITNQSPGLN
IITEYIIGYIYPGYPVANMCFKVYGYISMTQAITFLQDFKLGHYMKIPPRTMFMAQVVGT
LIAGLVYLSTAWWLMESIPDICKDTSSVWTCPGDTVFYDASVIWGLIGPRRIFGNLGTYE
NINWFFLGGAIAPLLVWLATRAFPQQEWIKLINMPVLIGATGMMPPATAVNYTSWIIVGF
LSGFVVYRYKPEWWQRHNYVLSGALDAGLAFMGVVLYLCLGLEEISIDWWGNNLDGCPLA
HCPTAKGFEVQGCPVFT*
>Medtr3g092090.1
MDTRSNEEEREIENHHIEEGQVAMDEELNRIAPWRKQITVRGLIASLIIGIIYSVIVMKL
NLTTGLVPNLNVSAALLGFVFIRSWTKILSKANIVSAPFTRQENTIIQTCAVACYSIAVG
GGFGSYLLGLNRRTYEQAGIDTPGNTPGSTKEPAIGWMTAFLFVTSFVGLLALVPIRKIM
IIDYKLTYPSGTATAVLINGFHTPKGDVMAKKQVHGFVKFFSASFVWAFFQWFFTGGDNC
GFVQFPTFGLQAWKNSFYFDFSMTYVGAGMICSHLVNLSLLLGAVVSWGIMWPLIKGLKG
EWFPASIPESSMRSLNGYKVFISIALILGDGLYNFIKVLYFTGTNIHANMKKRDLNTFSS
NQKPLPLDDLRRNEMFARENIPIWLACTGYVLFSIVSIVVIPLMFPQVKWYFVLFAYIFA
PSLGFCNAYGAGLTDMNMAYNYGKVALFVLAALAGKSDGVVAGLVGCGLIKSIVSISSDL
MHDLKTGHLTLTSPRSMLVSQAIGTAIGCVVAPVTFFLFYKAFDVGNPDGIYKAPYAIIY
RNMAILGVEGFSALPDHCLQLCCGFFAFAIVANLVRDLGPQQVGKWIPLPMAMAVPFLVG
GYFAIDMCVGSLVVFAWHMLNKKEAGLMVPAVASGLICGDGLWILPSSILALLKVRPPIC
MSFFPSR*
>Medtr3g092090.2
MDTRSNEEEREIENHHIEEGQVAMDEELNRIAPWRKQITVRGLIASLIIGIIYSVIVMKL
NLTTGLVPNLNVSAALLGFVFIRSWTKILSKANIVSAPFTRQENTIIQTCAVACYSIAVG
GGFGSYLLGLNRRTYEQAGIDTPGNTPGSTKEPAIGWMTAFLFVTSFVGLLALVPIRKIM
IIDYKLTYPSGTATAVLINGFHTPKGDVMAKKQVHGFVKFFSASFVWAFFQWFFTGGDNC
GFVQFPTFGLQAWKNSFYFDFSMTYVGAGMICSHLVNLSLLLGAVVSWGIMWPLIKGLKG
EWFPASIPESSMRSLNGYKVFISIALILGDGLYNFIKVLYFTGTNIHANMKKRDLNTFSS
NQKPLPLDDLRRNEMFARENIPIWLACTGYVLFSIVSIVVIPLMFPQVKWYFVLFAYIFA
PSLGFCNAYGAGLTDMNMAYNYGKVALFVLAALAGKSDGVVAGLVGCGLIKSIVSISSDL
MHDLKTGHLTLTSPRSMLVSQAIGTAIGCVVAPVTFFLFYKAFDVGNPDGIYKAPYAIIY
RNMAILGVEGFSALPDHCLQLCCGFFAFAIVANLVRDLGPQQVGKWIPLPMAMAVPFLVG
GYFAIDMCVGSLVVFAWHMLNKKEAGLMVPAVASGLICGDGLWILPSSILALLKGYFLKD
TWIG*
>Medtr3g111350.1
MAYGVIEDDVSPIEEVRAVVSNEDDQNLPIWTFRMWTMGIISVVLLSYINTFFIYRTQPL
TVTMITIQVATLPIGRFMAKVLPTKKFRIIGFGEREFSLNPGPFNVKEHVLISMFANAGA
AFGSGTAYALSIVDIIRVFYYRKITFLTSWILVLTTQVLGYGWAGIMRKYVVDPAEMWWP
STLMQVSLFRTLHEKDENRMSKGKFFLIALMCSFAWYVVPGYLFATLSIISWVCWIFPNS
VTAHQIGSGKNGLGLGSFSLDWTTIASFLGNPLVTPIFATVNILVGYILLIYILIPTAYW
GFNLYNAKNFPIYSNELFSAQGVRYNVTAIVNNKFEIDMDAYNNQGHINMSIFFSISYGI
GFAAIVSTLTHVAIFNGKDIYHQLQSSRTGKEDIHTRLMKKYKDIPNWWFHVTLVVSFLL
ALALCIFKKEEIQMPWWALIFASGLALIFTLPVAIITATTNQTPGLNVITEYIMGVILPG
RPIANVCFKTYGYMSMSQAISFLSDFKLGHYMKIPPRSMFIVQILGTLIAGTVDVGVAWW
LLGSIKNICHEDQLPKGSPWTCPNDNVFFDASVIWGLVGPRRIFGPLGNYEKLNWAFLIG
LLSPIIIWALIKAFPSQKWISYIHIPVLLGATASMPPASTVNFNSWITVAVIFNYFIHKY
RKKWWERYNYILAAALDAGLAFMTTLLYFTVSSGGISLNWWGQDEHCPLATCPTAKGIVT
DGCPTF*
>Medtr4g092960.1
MENINVDTEKGTMKEEEEEEESPIEEVRLTVKKTDDPTLPVWTFRMWFLGLLSCALLSFL
NQFFAYRTEPLIITQITVQVATLPLGHLMASVLPSKTFRIPGFGSKRFSFNPGPFNMKEH
VLITIFANAGAAFGSGSSYAVGIVNIIKAFYGRNISFLAAWLLIITTQVLGYGWAGLLRK
YVVEPAHMWWPGTLVQVSLFRTLHEKDDNPHQFSRAKFFFIALVCSFTWYIVPGYLFTTL
TSISWVCWVFSKSVTAQQIGSGMNGLGLGALTLDWSAVASFLFSPLISPFFAIVNVFVGY
ALLVYAVIPIAYWGFNVYGANRFSIFSSDLYTAQGQPYNISNIVNDKFEIDLAKYHEQGR
IHLSTFFALSYGFGFATIASTVTHVACFYGREIMERYRASKNGKEDIHTKTDEKLQRHSF
LVIQMPWWGLLIASALAFIFTLPISIITATTNQTPGLNIITEYIFGIIYPGRPIANVCFK
TYGYISMAQAVSFLSDFKLGHYMKIPPRSMFLVQFIGTVLAGTINIGVAWWLLDSVKNIC
NKDLLPKGSPWTCPSDRVFFDASVVWGLVGPKRIFGSLGEYSTLNWFFLGGAIGPILVWL
LHKAFPKQSWIPLINLPVLLGATGMMPPATALNYNSWIIVGTIFNFFIFRYRKKWWQRYN
YVLSAALDAGVAFMAVLLYLALGLENVSLNWWGTAGEHCPLAACPTAKGIVVDGCPVF*
>Medtr4g133968.1
MAPMNPTPDTEKASNGVPPDDRCPIEEVALVVPETDDPSLPVMTFRSWFLGITSCIILIF
LNTFFTFRTQPLTISAILMQIAVLPIGKFMAATLPTKEYNFFGRWRFTLNPGPFNMKEHV
IITIFANCGVSQGGGDAYSIGAITIMKAYYKQSLSFLLALFIVLTTQILGYGWAGILRRY
LVDPVEMWWPSNLAQVSLFRALHEKENKASKGFTRMQFFLIAMGVSFLYYALPGYLFTVL
TFFSWICYAWPHNITAQQIGSGYHGLGIGAFTLDWAGISAYHGSPLVAPWTSIVNVGVGF
IMFIYIILPVCYWRFNTFDARKFPIFSNQLFTSSGHKYDTTKILTKEYDLNIDAYNKYGK
LYLSPLFALSIGSGFARFTATLTHVALFHGRDILRQSKSAMGNVKVDVHGRLMKAYKQVP
EWWFLILLFGSMALSLVMAFVWKTDVQLPWWGMLFAFGLAFVVTLPIGVIQATTNQQPGY
DIIAQFMIGYLLPGKPIANLLFKIYGRISTVHALSFLQDLKLGHYMKIPPRCMYTAQLVG
TLVAGVVNLSVAWWMLDSIKDICMDDKAHHDSPWTCPKYRVTFDASVIWGLIGPKRLFGP
GGLYRNLVWLFLVGAVLPVPVWVFSKIYPNKKWIPLINIPVISYGFAGMPPATPTNIASW
LLTGMIFNYFVFRFHKRWWQKYNYVLSAALDAGTAFMGVLIFFALQNAGHTLKWWGTELD
HCPLATCPTAPGIVVDGCPVF*
>Medtr4g133968.2
MAPMNPTPDTEKASNGVPPDDRCPIEEVALVVPETDDPSLPVMTFRSWFLGITSCIILIF
LNTFFTFRTQPLTISAILMQIAVLPIGKFMAATLPTKEYNFFGRWRFTLNPGPFNMKEHV
IITIFANCGVSQGGGDAYSIGAITIMKAYYKQSLSFLLALFIVLTTQILGYGWAGILRRY
LVDPVEMWWPSNLAQVSLFRALHEKENKASKGFTRMQFFLIAMGVSFLYYALPGYLFTVL
TFFSWICYAWPHNITAQQIGSGYHGLGIGAFTLDWAGISAYHGSPLVAPWTSIVNVGVGF
IMFIYIILPVCYWRFNTFDARKFPIFSNQLFTSSGHKYDTTKILTKEYDLNIDAYNKYGK
LYLSPLFALSIGSGFARFTATLTHVALFHGRDILRQSKSAMGNVKVDVHGRLMKAYKQVP
EWWFLILLFGSMALSLVMAFVWKTDVQLPWWGMLFAFGLAFVVTLPIGVIQATTNQQPGY
DIIAQFMIGYLLPGKPIANLLFKIYGRISTVHALSFLQDLKLGHYMKIPPRCMYTAQVFL
AQNLLV*
>Medtr5g091600.1
MAPEPHRRDVETSDEQLDEISIEKGFEGKSVPSWQKQVTVRAIVVSIMLSVMFTFIVMKL
NLTTGIIPSLNVSAGLLGFFFVKTWTKLLEKAGWLNQPFTRQENTVIQTCVVAASGIAFS
GGFGSYLFGMSPTIAKQIPEAGTANDVKSLGLGWMIAFLFVVSFLGLFSVVPLRKIMIVD
FKLTYPSGTATAHLINSFHTSEGAKLAKKQVKALGKFFSFSFLWGFFQWFFAAGDSCGFT
NFPTFGLEAYQRKFYFDFSATYVGVGMICPYIINISLLIGGVLSWGVMWPLIGAKKGDWF
PADLKESSLHGLQGYRVFIGIAMILGDGLYNFVKVLGTTLIGLYKQLKKKDKGAQSEDPN
APLPPTLSFDDKRRTEMFLKDQIPSWFAIAGYVIIAIISIITIPHIFHQLKWYHIICIYI
IAPALAFCNAYGCGLTDWSLASTYGKLAIFIIGAWAGPANGGILASLAACGVMMNIVSTA
SDLMQDFKTGYMTLASPKSMFVSQVIGTAIGCVVSPCVFWLFYHAFGTLGQPGSAYPAPY
ALVYRNIAILGVDGFSALPKNCLVLCIIFFTGAIIINFVRDLVGKKYAKYIPVPMAMAIP
FYIGSYFAIDMCVGSLILFIWQKLDRAKADAFASAVASGLICGDGIWSLPSSFLALAGVQ
PPICMKFLSRAANAKVDGFLES*
>Medtr5g091615.1
MASEPHRRDVETSDEQLDEISIEKGFEGKSVPSWQKQVTARAIVLLELLSAVLYRLVFFW
LFYHAFGTLGQPGSAYPAPYALVYRNIAILGVDGFSALPKNCLVLCIIFFIGAIIINFVR
DLVGKKYAKYIPVPMAMAIPFYIGSYFAIDMCVGSLILFIWQKLDRAKADAFASAVASGL
ICGDGIWSLPSSFLALAGVQPPICMKFLSRAANAKTQQWKTIHNLLYIQQLKGNQLTPFH
NHLLHRKNKLQPTPNHKQLQCATKSQAYASAQPSVDTDKSQKLEDLYGVLRLLLF*
>Medtr5g096200.1
MAGVVQDTLPAHDHDESKLAIADDDTEVDDSPIEQVRLTVSTTDDPTQPALTFRTWIIGL
ACCIVLAFVNQFFGYRTNPLTITAVSAQIVSLPIGKLMAATLPTTIYKVPFTKWSFTLNP
GPFNLKEHALITIFASAGAGGVYAINIITIVKAFYHRNINPIAAFLLAITTQMLGYGWAG
MFRRFLVDSPYMWWPSNLVQVSLFRAFHEKEKRLKGGTTRLQFFFLIFVASFGYYIIPGY
FFQRISTISVVCLIWKNSVTAQQIGSGMKGLGIGAFSLDWNTVVSFTGSPLAVPGFAIIN
VLVGFVLFLYVIIPISYWNNFYEAKKFPFISSHTFDSTGATYNVSRILNEATFEIDMDAY
NKYSKLYLSIIFAFDYGLSFATLTATVSHVCLFHGKTIIQMWRKTTNALKENAGDVHTRL
MKRNYEQVPEWWFMIILVLMVILALACCEGFGKQLQLPWWGVLLSLLIALVFTLPIGVIQ
ATTNQQAGLNVITELIIGFLYPGKPLANVAFKTYGYISMAQALSFLEDFKLGHYMKIPPK
AMFIVQLVGTLVASSVYFSTAWWLLTTIPNICDASMLPEGSPWTCPGDDVFYNASIIWGV
VGPQRMFTKDGIYPGMNWFFLIGLLAPVPVWLLARKYPNHKWIELINMPLIIGGASGIPP
ARSINYISWGVVGIFFNFYVYKNFKAWWARHTYILSAALDAGIAFMAVLLYFSLQSYDVF
GPTWWGLEADDHCPLAKCPTAPGIVTKGCPVF*
>Medtr5g096230.1
MAGLVEDTLPTNTKDHDESKLPIADDDTEVDDSPIEQVRLTVSITDDPTQPALTFRTWVI
GFVSCIALAFVNQFFGFRTNPLSITSVSAQIIALPVGKLMAATLPTTIYKVPFTKWSFTL
NPGPFNLKEHALITIFASVGAGGVYAISIIDIVKAFYHRSINPVAAFLLAITTQMLGYGW
AGIFRRFLVDSPYMWWPKNLVQVSLFRAFHEHEKRPKGGNTRLQFFFLVFVASFAYYIIP
GYFFQSISAISVVCLIWKNSVTAQQIGSGMSGLGVGAFTLDWNTVAGFLESPLAYPGFAI
VNILVGFVLFIYVVIPISYWNNFYEAKKFPLITSSTFDSTGTKYNISRILNEATFEIDMD
AYNNYSKLYLSILFAFDYGLSFASLTATVSHVFLFHGKMIIQAWRKTTTALKGQAGDVHT
RIMKRNYEQAPEWWFMTILVLMIILALACCEGFDKQLQLPWWGVLLSLLIALVFTLPVGV
IQATTNQQAGLNVITELIIGYLYPGKPLANVAFKTYGYISMAQALSFLQDFKLGLYMKIP
PKSMFIVQLVGTLVASSVYFGTAWWLLTTIPHICDKSMLPDGSPWTCPGDEVFYNASIIW
GIVGPKRMFTKDGIYPGLNWFFLIGLLAPVPVWLLARKYPNRKWIELVNMPIIIAGAKGI
PPARSISYISWGVVGIFFNIYVYKKFKVWWARHTYILSAALDAGVAFMAVLLYFLLQSYG
IFGPAWWGLKSDDHCPLANCPTAPGIKAKGCPVF*
>Medtr5g096250.1
MGGSSLLCLSHLTLHINDDTEVDDSPIEQVRLTVSTTDDPTQPALTFRTWIIGLACCIVL
AFVNQFFGYRTNPLTITAVSAQIVSLPIGKLMAATLPTTIYKVPFTKWSFTLNPGPFNLK
EHALITIFASAGAGGVYAIYIVDVVKAFYHRSINPIAAFLLAITTQMLGYGWAGIFRRFL
VDSPYMWWPSNLVQVSLFRAFHEPEKRPKGGNTRLQFFFMIFVASFAYYIIPGYFFQAAS
CISVVCLIWKNSITAQQIGSGMNGLGIGAFALDWNTVVSFLYSPLAYPGFAIINVLVGFV
LFIYVVIPISYWNNFYEAKKFPFITSNTFDSTGTKYNISRILNEATFEIDMDAYNNYSKL
YLSIIFAFDYGLSFASLTATVSHVFLFHGKTIIQSWRKTTTALKKQAGDVHTRLMKRNYE
QVPEWWFMTILVLMVILALACCEGFDKQLQLPWWGVLLSLSIALVFTLPVGVIQATTNQQ
AGLNVITELIIGYLYPGKPLANVAFKTYGYMSMSQALSFLQDFKLGHYMKIPPKSMFIVQ
LVGTLVSSSVCFSTAWWLLTTIPHICDKSMLPDGSPWTCPGDEVFYNASIIWGIVGPKRM
FTKDGIYPGMNWFFLIGLLAPVPVWFLARKYPNHKWIELINMPLIIGGASGIPPARSINY
ISWGVVGIFFNFYVYKNFKAWWARHTYILSAALDAGVAFMAVLLYFALQSYDIIGPAWWG
LKSDDQCPLVNCPTAPGIKAKGCPVF*
>Medtr6g077870.1
MAHNNEHEDRVVDNGFELEQHHHHQHVHDVDDEHKLSQQKGSSKRLLKEEEASIEKVFKH
LLVPSWRNQLTIRAFVVSFFLSVLFSFIVMKLNLTTGIIPSLNVSAGLLGFFFVKTWTKF
LEKSDMLKQPFTRQENTVIQTCVVASSGIAFSGGFGSYLFGMSEHVATQSSDTSDFKDPK
LGWIIAFLFVVSFLGLFSVVPLRKIMVIDFKLTYPSGTATAHLINSFHTPQGAKLAKKQV
KLLGKFFSFSFLWGFFQWFYTASDGCGFQAFPSLGLKAYENKFYFDFSTLYIGVGMICPY
IINVSVLLGGVLSWGVMWPLIETREGHWYKKGLGPSNLQGIQGYRVFIAIAMILGDGLYN
FVKVLTHTLLGLYSQLRDKRREDALPVADQDSPSSPELSYDDQRRKQLFLKDQIPTLFAV
SGYVAIAAISTATLPYIFPQLKWYYILVIYLIAPTLAFCNAYGCGLTDWSLASTYGKLAI
FSIGAWAGASHGGVLASLAACGVMMNIVATASDLMQDFKTGYLTLASPRSMFVSQIIGTT
MGCIISPCVFWIFYKAFPDLGTHKSQYPAPYAIVYRNMAILGVQGFSSLPDNCLLLCYIF
FGAAIVVNLIKDLVGKVGRFIPLPMAMAIPFYLGPYFAIDMCVGSLILFIWEKVDKAKAD
AFAPAVASGLICGDGIWTLPASILALFGVKPPICMKFLSRSTNDRVDTFLGN*
>Medtr7g028250.1
MGTETTSMDITEPLIQQEQQQNNNEKKNEFLTEPVPEWKEQITIRGLVVSGVLGCLFCII
THKLNLTVGIIPSLNVAAGLLGFFFVKTWTGLLMKLGIVTKPFTRQENTVIQTCVVACYG
LSFSGGFGSSLLAMDQRTYELIGPDYPGNRAEDVKNPGLGWMIGFMFVVSFLGLFSLVPL
RKVMVLDYKLTYPSGTATAMLINSFHTKTGAELAGNQVRQLGKYLSISFFWSCFKWFFSG
IGDSCGFDNFPSFGLTLFKNTFYFDFSPTYVGCGLICPHIVNCSVLLGAIVSWGFLWPFV
SKHAGDWYPADLGNNDFKGLYGYKVFISIALILGDGIYNLVKIIMITVREMWRTRSKQNS
LPVVAEVLDGDNSELHLEEKKRNEIFLKDGIPTWIAASGYVGLAAISITVIPIIFPPLKW
YLVLGSYILAPALAFCNSYGTGLTDWSLASTYGKIGLFIIAAAVGTNGGVIAGVASCAVM
MSIVATAADLMQDFKTGYLTLSSAKSMFVSQLIGTAMGCIIAPLTFWMFWTAFDIGSPDG
PYKAPYAVIFREMAILGVEGFSELPKYCMEMCGGFFAAALAINLLRDVTPKKYSQYIPIP
MAMAVPFYIGAYFAVDMFIGTVILFVWEQLNRKDAEDYAGAVASGLICGDGIWTIPSAVL
SILRINPPICMYFGPSASS*
>Medtr7g092230.1
MVLLEAEISSSGVSQSRVLEDAEKDEYNINDSPIEQVRLTVPITDDPSQPALTFRTWILG
LASCVLLAFVNQFLGYRTNPLRITSVSAQIITLPLGRLMAATLPTKPIQIPFTTCYFSLN
PGPFSLKEHVLITIFASSGSNSVYAIGIVTIVKAFYHKDIHPVAAYLLALSTQMLGYGWA
GIFRRFLVDSPYMWWPENLVQVSLFRAFHEKEKRPKGGTSRLQFFSVVFVASFTYYIVPG
YFFQAISAVSFVCLIWKDSITAQQIGSGMKGLGIGSFGLDWNTVAGFLGSPLAVPGFAVI
NITAGFFLYMYVLIPIAYWNNLYDAQKFPLISSHTFDSTGATYNVTRILNTKTFDIDMES
YNNYSKIYLSVTFAFQYGLSFAALTATISHVVLFHGEMILLMWKKTKSSLTHQLGDVHTR
IMKKNYEQVPDWWFVAILILMVMIAFVACEGFGKQLQLPWWGILLSLAIALIFTLPIGVI
QATTNIRKGLNVITELVIGFIYPGKPLANVAFKTYGHISMVQALGFLEDFKLGHYMKIPP
KSMFIVQLVGTVVSSSVHFGTAWWLLTSIENICDESLLPKGSPWTCPGDDVFYNASIIWG
VVGPKRMFTKDGVYPEMNWFFLIGLLAPVPVWLLSLKFRNQKWIQLINIPIIAAGASGIP
PVRSVNYITWGIVGMVFNFYVYRKFKAWWARHTYILSAGLDAGVAFIGLLLYFSLQSYGI
YGPTWWGLEADHCPLARCPTSPGVHAEGCHVL*
>Medtr7g092240.1
MKTDSSPLSSENCMSITTPLLDLEKEHEMSSSRVSQNTVIEDAEIDEYSINDSPIEQVRL
TVPITDDPSQPALTFRTWVLGLASCILLAFVNQFLGYRTNPLKITSVSAQIIALPLGKLM
AATLPTKPIQVPFTTWSFSLNPGPFSLKEHVLITIFASSGSSGVYAINIITIVKAFYHRS
IHPVAAYLLALSTQMLGYGWAGIFRRFLVDSPYMWWPESLVQVSLFRAFHEKEKRPRGGT
SRLQFFFVVFVASFAYYIIPGYFFQAISTVSFVCLIWKESITAQQIGSGMKGLGIGSFGL
DWNTVAGFLGSPLAVPGFAIINIMAGFFLYMYVLIPISYWNNLYDAKKFPLISSHTFDST
GATYNVTRILNTETFDIDMESYSNYSKIYLSVAFAFEYGFCFAALTATISHVVLFHGEMI
VQMWKKTTTSLKNQLGDVHTRIMKKNYEQVPEWWFVTILILMVMMALLACEGFGKQLQLP
WWGILLSLTIALIFTLPIGVIEATTNIRSGLNVITELVIGFIYPGKPLANVAFKTYGHIS
MVQALGFLGDFKLGHYMKIAPKSMFIVQLVGTVVASSVHFGTAWWLLTSIENICDESLLP
KGSPWTCPGDDVFYNASIIWGVVGPKRMFTKDGVYPELNWFFLIGLIAPVPVWLLSLKFP
NQKWIQFINIPIIIAGASDIPPVRSVNYITWGIVGIFFNFYVYRKFKAWWARHTYILSAG
LDAGVAFIGLLLYFSLQSYGIYGPTWWGLEPDHCPLAKCPTAPGVHAEGCPVP*
>Medtr7g092250.1
MKKIISPLSSEYCMTVTTPLLAFEKEAECSSGGVTQNRVIEYAETDEYSIDDSPIEQVRL
TVPITDDPSQPALTFRTWVLGLASCVLLAFMNQFLGYKTNPLKITSVSAQIITLPLGKLM
AATLPIKTIQVPFTSLTFSLNPGSFSVKEHVLISIFATSGSSGVYAINIITIVKGFYHRN
IHPIAAYLLALSTQILGYGWAGIFRRFLVDSPYMWWPEILVQVSLFRAFHEKEKRPKGGT
SRLQFFFLVFVASFAYYIVPGYFFQAISTVSFFCLIWKDSITAQQIGSGMKGLGIGSFGL
DWNTVAGFLGSPLAVPGFAIINIMAGFVLYMYVLIPIAYWNNVYDAKKFPLISSHTFDST
GATYNITRILNTKTFDIDMESYNNYSKIYLSVTFAFQYGLSFAALTATISHVVLFHGEMI
VQMWKKTTTSLKNQLGDVHTRIMKKNYEQVPEWWFVAILILMVMMALLACEGFGKQLQLP
WWGILLSLSIALVFTLPIGVIEATTSARTGLNVITELVIGFTYPGKPLANVAFKTYGHTS
MVQALGFLGDFKLGHYMKIPPKSMFIVQLVGTVVSLSVHFGTAWWLLTSIENICDESLLP
KGSPWTCPGDDAFYNASIIWGVVGPKRMFTNDGVYPGMNWFFLIGLIAPVPVWLLSIKFP
NHKWIKLINIPIIIVGASTIPPRRSVNYITWGIVGMFFNFYVYRKFRVWWARHTYILSAG
LDAGVAFMGLVLYFSLQSYGIFGPTWWGLEADHCPLARCPTAPGVYAEGCPVP*
>Medtr8g061090.1
MDSDHEIKEALIKNSDATRSNGENSPIEQVALTVPVTDDPSLPVFTFRTWTLGTLACVLL
SFLNQFFGFRREPLSVTAISAQIAVVPLGHLMASTITKRVFMKGKKWEFTLNPGKFNVKE
HVLITIFASSGAASVYAIHFVSTVKVFYRKEITVLVALLVVLTTQVLGFGWAGVFRRYLV
EPAGMWWPQNLVQVSLFRALHEKEERQKGGLTRNQFFLITFICSFAYYVLPGYLFPMLTS
LSWICWVFPNSIIAQQLGSGLHGLGVGAIGFDWSSICSYLGSPLASPWFATANIAAGFGI
FMYVVVPIAYGLNLYHGRSFPIFSDGLFNTNGQEYNISAIIDSNFHLDLDAYQREGPLYL
STMFAMSYGIDFACLSAILVHVLLFHGSDILQLSKSAFQGKEIDIHTKIMRKHYKQVPEW
WFFCILLFSITASTFVCEYYNDQLQLPWWGVMLACILALSFTLPVGVIRATTNQAPALNV
ITEYIIGYIYPGYPVAVMLFKVIGNVSMKQAIFFLQDFKLGHYMKIPPRAMFLAQVLGTI
IAAIVHLLTAWWLIETVPNICHRELLPAGSPWTCPGDHVFYDSSVVWGLIGPRRIFGNLG
HYSAINWFFLVGAVAPFIVWLAHKALPDKQWIKLITMPVILGALTEMPPATPVNYTSWVL
VGFASGFVAYRYYRGWWTRHNYVLSGALDAGLAFMGVLIYLCLGMQHISLDWWGSDPDRC
PLASCPTAPGVISAGCPLF*
>PGSC0003DMP400003674
MGVEKDVENEFEEEIHEDENSPIEQVRLTVSNQDDTTLPVWTFRMWFLGLLSCAILAFLN
TFFSYRTQPLSISMITVQIAALPLGKIMAKVLPTRKFKIGSWEFSLNPGPFNMKEHVLIS
IFANCGAGTAYAVSIVTIIKAFYLRNISFVAGWVLVVTTQVLGYGWAGIMRKYVVDPAEM
WWPGNMVLVSLFRALHEKDADGKSSRGKFFLVVLACSFIWYIVPGFLFPTLSNISLLCLF
YPKSVIAHQIGSGMKGLGILSFTFDWSVVASYLGSPLVCPLFAIINVIVGYVAVVYVLIP
ISYWGFDIYNAKTFPILSSHLFNAQGQKYDISRIVNDKFELDEVAYGKQGRINISTFFAL
TYGLNFAAVIATLTQVALFNGKEIISRFRASHKSGKSDDIHTKLMKKYPDIPGWWFHGML
VISLGLSLILCIVWVDQVQLPWWGLIFAAAIALIFTLPISIITATTNMTPGLNVITEYII
GLIIPGKPIANVCFKTFGYISMAQAVSFLSDFKLGHYMKIPPRSMFIVQLLGTLIAGTIN
MTVAWWLLTNIDNICQDALLPVNSPWTCPGNRVFFDASVIWGLVGPKRMFGELGNYGKQN
WFFLGGLFAPIVVWLLHKAFPKQSWIKLINIPVLLGATANMPPATPLNFNSWIFFGIIFN
YFIFKYQKKWWQKYNYVLSAALDAGLAFMGVFIYFFLDNVILDWWGTGGEYCGLASCPTA
KGIAVEGCPLH*
>PGSC0003DMP400006513
MWVLGSIACFLLSFLNQFFWYRSEPLTITSISAQIAVVPLGHLMAKGITDRVFFKGSKWE
FTLNPGPFNVKEHVLITIFANSGAGNPYAIHVVSAVKLFYKQKLSFWVALIVIITTQVLG
FGWAGIFRRYLVEPAAMWWPQNLVQVSIFRALHDKEERAKNGMTRNQFFLIAFICSFGYY
VFPGYLFPMLSSLSWLCLLFPSSVLVQQLGSGLRGLGVGAIGLDWSTISSYLGSPLASPW
FATANIAVGYFLIMYAVTPLMYWFNVYKARNFPIFSDGLFKENGQDYNISKIIDPNFHID
LEKYDHEGRLYLSIVLLLTYGFSFACLTATVVHVFLFHGRDLWHLSKSALQEKKMDVHTK
LMRKYKQVPEWWFTIILLIIIAATVFVCEYYKNQLQLPWWGVLLACGLAFFFTLPIGVIT
ATTNQVSTYLIFSKITAWDYQYLQFLSK*
>PGSC0003DMP400006514
MNDTESEISAPLIQTDQLLHCNSTDDDSPVEQVALTVPITDDSTLPVVTFRMWVLGSIAC
FLLSFLNQFFWYRSEPLTITSISAQIAVVPLGHLMAKGITDRVFFKGSKWEFTLNPGPFN
VKEHVLITIFANSGAGNPYAIHVVSAVKLFYKQKLSFWVALIVIITTQVLGFGWAGIFRR
YLVEPAAMWWPQNLVQVSIFRALHDKEERAKNGMTRNQFFLIAFICSFGYYVFPGYLFPM
LSSLSWLCLLFPSSVLVQQLGSGLRGLGVGAIGLDWSTISSYLGSPLASPWFATANIAVG
YFLIMYAVTPLMYWFNVYKARNFPIFSDGLFKENGQDYNISKIIDPNFHIDLEKYDHEGR
LYLSIVLLLTYGFSFACLTATVVHVFLFHGRDLWHLSKSALQEKKMDVHTKLMRKYKQVP
EWWFTIILLIIIAATVFVCEYYKNQLQLPWWGVLLACGLAFFFTLPIGVITATTNQTPGL
NVITEYIMGYLYPGYPVANMCFKVYGYISMKQGLTFLQDFKLGHYMKIPPRAMFMAQVVG
TLISAFAHLGTAWWLMDSVPNICDRALLPQGSPWTCPADHVFYDASVVWGLIGSQRIFGN
LGYYSAINWFFLIGAVAPVFVWLLQKAFPNHQWIRLISVPVVLAGIIKIPPATAVNYNSW
IIIAFISGFVAYRYYKIWWSRHNYVLSGALDAGLAFMGVLLYLCLGQEHVSLQWWGSHTD
TCPLASCPTVKGIVVDGCPIF*
>PGSC0003DMP400011326
MGTMEVEAPITKLQQKEEEINEDELSPIEEVRLTVPNTDDPTLPVWTFRMWILGVFSCVL
LSFLNQFFSYRKEPLIITQITVQVATLPIGRFMAAVLPTTKFRILGFGSREFSLNPGPFN
MKEHVLITIFANAGFAFGNGSAYAVGIVNIIKAFYHRNISFVASWLLIITTQVLGYGWAG
LLRKYVVEPAHMWWPSTLVQISLFRALHEKEDDDDNEIVNANGNKRPMSRAKFFVIALVC
SFSWYIFPGYLFQTLSSISWVCWAYPKSVTAQQIGSGLNGLGIGAFTLDWATVASFLFSP
LIYPFFAIANVFVGYALILYVVIPISYWGFNVYNAKKFPLYSSDLFTAQGQVYNISLIVN
NQFKLDEAEYDKQGRINLSLFFTLTYGFGFATIASTLSHVGLFYGREIYQRFRASSVGKV
DVHTRLMRRYKDIPSWWFYLLLLMTTLVSLALCIFLKSQVQLPFWGLLLAAGLAFIFTLP
ISIITATTNQTPGLNIITEYIMGTIYPGRPIANVCFKTYGYMSMTQAISFLSDFKLGHYM
KIPPRSMFLVQFVGTIIAGTVNLTVAWWLLGSIDNICHQDKFSNSPWTCPGDHVFFDASV
IWGLVSPKRIFGHLGNYSALNWFFLGGLLGPVLVWLLHKSFPKQTWIPLINLPVLLGATA
FMPPATALNYNSWILVGTIFNFFVFRYRKKWWQRYNYILSAALDAGVAFMAVLLYFTVGM
EDRSINWWGNSDPEHCDLATCPTAKGITINGCPTF*
>PGSC0003DMP400011347
MEKKIEEVEICEIFDDEDESPIEQVRLTVPTDDDPSVPVWTFRMWFLGIIFCGLMSFINI
FFSYRQNPLIISMITAQVASLPLGKLLAKVLPTRKFHLPGFGLSEFSLNPGPFSMKEHVL
ISIFANAGAGFGNGGAYAVTIVDIIKVFYHRKISFLAGWILVITTQVLGYGWAGIMRKYV
VEPAEMWWPSTLAQVSIFRALHEKENSGNYSRGKFFLIALICSFTWYIVPGYLFKTLSTF
SVLCMAFPKSVLAHQLGSGQHGLGILSFTFDWSVVAFLTSPLVTPFFAILNILAGYVIIV
YMMIPVAYWGLNLYNAKTFPLFSTDLFDANGQKYNVSAIVNNKFEIDTAAYEAQGRINLS
IMFAISYGLGFATIIATLTHVFLFNGKEIYSRFRASYNGKIDIHTKLMRKYKDIPSWWFH
TILALSLALSLLLCTVLKSQVQLPWWGLILACAIALIFTLPISIIQATTNNSPGLNIITE
YILGLIIPGKPIANVCFKTYGYISMSQAVSFLQDFKLGHYMKIPPRSMFVVQLVGTLIAS
TINMATAWYMLTHVPYICQLDSLPEGSPWTCRGDHVFYDASVIWGLVGPKRFFGPLGNYG
ALNWFFLGGAIAPVLVWLLHKAFPRQSWIKLINIPVLLGATANMPPANVLNFNSWIVVGF
VFNFFVFRYRKKWWQRYNYVLSAALDAGLAFMVVLIYLVFGLTNHDNLNWWGNVDEYCNL
ADCPTAQGIQVEGCPLISA*
>PGSC0003DMP400018861
MWWPGTLVQVSLFRALHEKDDRRMSRAKFFLIALICSFCWYLVPGYLFSTLTSISWICWA
FSKSVTAQQIGSGMRGLGVGAITLDWSAVASFLFSPLICPFFAIVNIFAGYMLIIYMVIP
IAYWGFDLYGASKFPIFSSHLFTSQGQKYDISAIVNDKFELDIGKYEEQGRIHISMFFAL
TYGFGFATIASTLTHVALFYGREIYERFRASYKGKEDIHTRLMRKYKDIPSWWFNALLLV
TLAVSLILCIFLNNQVQMPWWGLLFASAIAFIFTLPISIITATTNQVIKHTHLHLHLAPQ
ACLAYQIN*
>PGSC0003DMP400020188
MVRNGDEEDEERGGMRVESTEDAFKDEYVPPWQKQIALRAMVTGLILSVVFNFIVCKLNL
TTGVIPSLNVAAGLLGFAGVRSWTVVIDKFGMLKQPFTRQENTVIQTCVVASSGIAFSSG
TASYMLGMSPYIATQSGAGNTPNNTKTLSISWMFPYLFVVSFAGLFSIVALRKLMIIKYK
LTYPSGTATAYLINCFHTPKGAKLAKKQVGSLFKSFGFSFIFGAVQWLVARDEGCGFGSL
HTFGAQAYAKRFYFDFSSTYVGVGMLCPYMVNISLLIGAIVSWGIMWPLIEEKKGVWYSA
DLSATSLHGIQGYRVFIAIAMMLGDGVFHFVYMLVVTVLSFTKRTSSRKEDEDDNKIQNE
YFLKDQIPNWAAAVGYACIVIVSIIAIPIIFPSLKWYQVLVAYLIAPILAFCNSYGAGLT
DWSLASNYGKIAILTFSYWVGLENGGVIAGLASCGLMMCIVDTASGLMGDFKTGYLTLSS
PRSMFFSQLIGTAMGCIITPLVFSIFNTAYTLGDPNGPYPAPYALMYRGIALLGVEGFDS
LPTHCLSLSIWFFLAAILINLVTQLLEKFETKYRIYRFIPSPMCMAIPFYLGGYFAIDMC
LGSLILFGWQMYNKQKAKDFGPAVASGLICGDSLWGIPASVLALAGAKAPFCMKF*
>PGSC0003DMP400021660
MNNNNTELEQVRDLAMEERMEGEEEEEEELAESAMRIQPWTKQITLRGIIASTIIGSIYS
VIQMKMNLTTGINPNLNVSAALLAYVFIQAWTKIIKKLGFVSVPFTRQENTMIQTCSVAC
YSIALGGGLGSYLLGMDKKTYELAGVGTVGNTSDSYKKLEIGWMIGYLLVVCFIGLFVLV
PLRKVLIVDYKLTFPTGMATAVLINGFHGKNDKKARKQVKGFLKFFSYSFSWAFFQWFYT
GKQDCGFQQFPTFGLKAWKQTFYFDFSLTYVGTGMICPHIVNISLLLGAILSWGVMWPLI
AKLKGEWFPADISESSMKSLNGYKVFISIALLLGDGLYNFVKILYFTLSSVHERFKRKNL
SPDISAAGVRQKKKSEDVKCDEAFVRERIPMWIGGVGYLALGTIAVIMIPLIFHEIRWYW
VILAYLFAPSLAFCNAYGSGLTDINMAYNYGKVGLFMMAALAGKEHGVIAGLAGCGLIKS
VVNISCILMQDFKTGHLTLTSPKTMFLSQAIGTALGCVIGPLCFFLFYNAFDIGNPNGEF
KAPYALIYRNMAILSVQGVSALPQHCLQLCYGFFAFAVAINLVKDLSPEKIGKWMPLPMA
MAVPFLIGGYFGIDMCIGSLVVFVWHKLNSKTAKVMVPAVASGLICGEGLWILPASILAL
ARVAPPICMKFLAS*
>PGSC0003DMP400021666
MEESAYEIKTPLLSNFDHGIASSSNVKFNKDDEDENSPIEQVALTVPTTDDPSLPVLTFR
MWFLGTLSCVLLSFLNQFFWYRTEPLTITAISAQIAVVPLGQLMAAKITKRVFLQGSKWE
FTLNPGPFNVKEHVLITIFANSGAGTVYAIHVVTAVKVFYKKDITFFVSLIVIITTQVLG
FGWAGIFRKYLVEPAAMWWPSNLVQVSLFRALHEKEERSKGGLTRTQFFIVAFICSFAYY
IFPGYLFSMLTSLSWVCWIFPKSVFAQQLGSGLKGLGIGAIGLDWSSISSYLGSPLASPW
FATANVAAGFIFVMYVLTPICYWLDIFKAKTFPIFSDGMYTSNGQVYNISSIIDSNFHLD
IDAYEQQGHLYLSTFFAVTYGVGFAALSATVMHVLLFHGREIWEQSKSSFKDQKMDIHTR
LMSKYNQVPEWWFWCILVANITLTIFACEYYNEQLQLPWWGVILACVIAFFFTLPIGIIT
AITNQTPGLNVITEYIIGYLYPGYPVANMCFKVYGYISMTQAITFLQDFKLGHYMKIPPR
IMFMAQVVGTLIAGFVYLGTAWWLMETIPDMCNKTLSNTVWTCPSDHVFYDASVIWGLIA
PRRIFGDLGTYGMVNWFFLFGAIAPVLVWLAARAFPKQEWIKLISMPVLIGATGMMPPAT
AVNYTTWIIVGFLSGFVVYRYRPDWWQRHNYVLSGALDAGLAFMAVLIYLCLGLENITVN
WWGNDLDGCPYAACPTARGIVTEGCPVVY*
>PGSC0003DMP400023374
MTLILTIIVTNTGDNDDPEWGVAGETSTKNAFKDSYVPPWNKQITMRAMVTGLILSVIFN
FIVCELNLTTGVIPSLNVANGLLGFTEIKSWTALIQQKNIVKETFYHVGEYHYTDNGGVI
AELASCGLMMSILDRTSGLMGVKAGYLTLTSPRSIFFSQLIGTAMGSVITPLVFWIFNSA
YRLGNPEGSYPALYALMYHGIALLRVEGFGTLPKHCLNLSICFILAAIQINLVTQLLKKF
ETKYRIY*
>PGSC0003DMP400023520
MSLKNSVQPPPLSAADGGGKLNGDTLSSDDDRCPVEEVALVVPETDDPTLPVMTFRAWFL
GLSSCTILIFLNTFFIYRTQPLTISAILMQIAVLPIGKFMAATLPKKNFALFGRWGSFSL
NPGPFNIKEHVVITVMANCGVSIGGGDAYSIGAITVMRAYYNQSVSFLCSLIIVLTTQIL
GYGWAGMLRRYLVDPVDMWWPSNLAQVSLFRALHEKEPKTRSLTRMKFFLVFMAASFAYY
ALPGYLFPILTFFSWVCWAYPHSITAQQIGSGYHGLGVGAFTLDWAGISAYHGSPLVTPW
SSILNVAVGFIMFIYIIIPLCYWKYNTFDAQKFPIFSNQLFTASGHKYDTTKILTPQFDL
NIAAYEKYSKLYLSPLFALSIGSGFARFTATLTHVALFHGSDIWKQSRSAVKNVKMDIHA
KLMKSYKQVPQWWFLALLVGSIALSLLMCFVWKEDVQLPWWGLLFAFGLAFVVTLPIGVI
QATTNQQPGYDIIAQFIIGYILPGKPIANLLFKIYGRTSTVHALSFLADLKLGHYMKIPP
RCMYTAQLVGTLVAGTINLAVAWWMLGSIDNICDVEALHPDSPWTCPKFRVTFDASVIWG
LIGPERLFGPGGLYRNLVWLFLIGALLPVPIWVLSKMFPEKKWIPLINIPVISYGFAGMP
PATPTNIASWLITGMIFNYFVFKYRKEWWKKYNYVLSAALDAGTAFMGVLLFFALQNEGK
NLKWWGTELDHCPLATCPTAPGIIVQGCPVFK*
>PGSC0003DMP400023521
MSLKNSVQPPPLSAADGGGKLNGDTLSSDDDRCPVEEVALVVPETDDPTLPVMTFRAWFL
GLSSCTILIFLNTFFIYRTQPLTISAILMQIAVLPIGKFMAATLPKKNFALFGRWGSFSL
NPGPFNIKEHVVITVMANCGVSIGGGDAYSIGAITVMRAYYNQSVSFLCSLIIVLTTQIL
GYGWAGMLRRYLVDPVDMWWPSNLAQVSLFRALHEKEPKTRSLTRMKFFLVFMAASFAYY
ALPGYLFPILTFFSWVCWAYPHSITAQQIGSGYHGLGVGAFTLDWAGISAYHGSPLVTPW
SSILNVAVGFIMFIYIIIPLCYWKYNTFDAQKFPIFSNQLFTASGHKYDTTKILTPQFDL
NIAAYEKYSKLYLSPLFALSIGSGFARFTATLTHVALFHGSDIWKQSRSAVKNVKMDIHA
KLMKSYKQVPQWWFLALLVGSIALSLLMCFVWKEDVQLPWWGLLFAFGLAFVVTLPIGVI
QATTNQQPGYDIIAQFIIGYILPGKPIANLLFKIYGRTSTVHALSFLADLKLGHYMKIPP
RCMYTAQVSYFFLCLSLLELFAKMS*
>PGSC0003DMP400024207
MGGGMEYNKNKWIEEWGAARENLELNFRWSRRNLALVGIFGIAIPVLVYKGIVKEFWTVV
TILSFTERTTSPCSEEEDDDEKIRNDYFLKDQIPNWVAAGIAVVSIIVVPMIFHSLKWYH
VLVAYLIAPILAFCNSYGAGLTDWSLASNYGKIAILTFSYWVGLENGGVIARLASCGLMM
SILDTTFGLMGDFKTGYLTLTSPRSMFFSQLIGTAMGCVITPLLFWIFNSAYRLGDPEGS
YPAPYALMYRGIALLGVEGFGSLPKHCLNLSICFFVAAILINLVTQLLKKFATKYRIYRF
IPSPMCMAIPFYLGGYFAIDMCVGSLILFGWQMYNKQKAKDFGPAVASGLICGDSLWGIP
ASVLALDFA*
>PGSC0003DMP400024209
MVFSTLPTCWWTVVTILSFTERTTSPCSEEEDDDEKIRNDYFLKDQIPNWVAAGIAVVSI
IVVPMIFHSLKWYHVLVAYLIAPILAFCNSYGAGLTDWSLASNYGKIAILTFSYWVGLEN
GGVIARLASCGLMMSILDTTFGLMGDFKTGYLTLTSPRSMFFSQLIGTAMGCVITPLLFW
IFNSAYRLGDPEGSYPAPYALMYRGIALLGVEGFGSLPKHCLNLSICFFVAAILINLVTQ
LLKKFATKYRIYRFIPSPMCMAIPFYLGGYFAIDMCVGSLILFGWQMYNKQKAKDFGPAV
ASGLICGDSLWGIPASVLALDFA*
>PGSC0003DMP400025588
MGKEEEEWESTEKAFKEEYIPAWQKQITLRAMVTGLILSVVFNFIVCKLNLTTGVIPSLN
VAAGLLGFAGIRTWTAVIDKFGMLKQPFTRQENTVIQTCVVASSGIAFSSGTASYMLGMS
PYIASQADAGNTPNNTKKLSITWMLPYLFVVSFAGLFSIVALRKMMIMKYKLTYPSGTAT
AYLINCFHTPKGAKLANFIFGAVQWIVARDEGCGFGSLHTFGSQAYAKKFYFDFSSTYVG
VGMLCPYMVNISLLIGAIVSWAIMWPMIEEKKGDWYSAQLSATSLHGIQGYRVFIAISMM
IGDGLFHFAYMLVVTISSFTKRGPPQNDYSDEDDHDKKIRNDYFLKDQIPNWAAVGGYAC
IALISIIVVPIIFHSLKWYHVLVAYLIAPILAFCNSYGAGLTDWSLASNYGKIAILTFSY
WVGLENGGVIAGLASCGLMMSILDTASGLMGDFKTGYLTLTSPRSMFFSQLIGTAMGCVI
TPLVFWIFNSAYKLGDPEGSYPAPYGLMYRGIALLGVEGFGSLPKHCLRIAIWFFLAAIL
INLMTQLLQKYETKYGIYRFIPSPMCMAIPFYLGGYFAIDMCLGSLILFAWQMYNKQKAK
DFGPAVASGLICGESLWGIPASVLALAGVKAPICMKA*
>PGSC0003DMP400027645
MMIMKYKLTYPSGTATAYLINCFHTPKGAELAKKQVGSLFKSFGFSFIFGAVQWIFARAE
GCGFASLHTFGSQAYAKRLYFDFSSTYVGVGMLCPYMVNISLLTGAILSWAFMWPMIEAK
KGDWYSAHLSATSLHGIQGYRVFIAIAMMLGDGLFHFAYMLVVTISSFTKRKNSTQQDCS
EEDDEDEKIRNDYFLKDQIPNWAAAGGYAGIAVVSIIVVPMIFHSLKWYHVFVAYLIAPI
LAFCNSYGAGLTDWSLASNYGKIAILTFSYWVGLENGGVIARLASCGLMMSILDTTFGLM
GDFKTGYLTLTSPRSMFFSQLIGTAMGCVITPLVFWIFNSAYRLGDPEGSYPAPYALMYR
GIALLGVEGFGSLPKHCLNLAICFFVAAILINLVTQLLKKFETKYRIYRFIPSPMCMAIP
FYLGGYFAIDMCLGSLILFGWQMYNKQKAKDFGPAVASGLICGDSLWGIPASVLALAGVK
APFCLKF*
>PGSC0003DMP400031011
MDSRSDSFNRNTKKNDDDDITQREEALYSVERIFESKEVPSWQNQLTLRAFCVSFILGIL
FTFIVLKLSLTTGIIPSLNVSAGLLGFFFLKTWTKLLEKSGILKQPFTRQENTVIQTCVV
ATSGIAFSGGFGSYLFAMSEVAAKQSTEANNAFNIKNPSLGWMIGFLFVVSFLGLFSVVP
LRKIMIIDFKLTYPSGTATAHLINSFHTPQGAKLAKKQVKALAKFFSFSFLWGFFQWFFT
AGDDCGFASFPTFGLKAYENKFYFDFSATYVGVGMICPYLINISLLLGSILSWGIMWPLI
QDRKGHWFPADESPSSLHGLQGYKVFIAIAMILGDGLYNFCKVFGRTLYGLYLQFCSKDE
GAVLPVGARPSPPEPSMSFDDQRRTTLFLKDQIPIWVSIVGYVGIAIISTITLPHIFHQL
KWYHIIVIYVFAPVLAFCNAYGCGLTDWSLASTYGKLAIFTIGAWAGASHGGVLAGLAAC
GVMMNIVSTASDLTQDFKTGYMTLASPRSMFISQIIGTAMGCLISPCVFWLFYKAFPDLG
TQGSAYPAPYALVYRNMSIIGVEGFSALPKNCLTLCYVFFIGAIVINGIRDLVGKNKAKY
IPLPMAMAIPFYLGSYFAIDMCLGSLILFVWTKINKAKADAFGPAVASGLICGDGIWTLP
SSILALVGVKPPICMKFLSRNANTRVDGFLNS*
>PGSC0003DMP400032302
MSRVGVELMEIEKEVTEEMRDGDDEVKRIPPWTKQITVRGIVASVLIGIIYSVIVTKLNL
TTGLVPNLNVSAALLAYVLLQSWTKILKKANFTSTPFTKQENTIIQTCAVACYSIAVGGG
FGSYLLGLNKNTYQQAGVDTSGNTPGSYKEPKLDWMIGFLFVVSFVGLLALVPLRKIMII
DYKLPYPSGTATAVLINGFHTPKGDKLAKKQVKGFMKVFTFSFFWSFFQWFYSGGDQCGF
ANFPTFGLKAWKKTFFFDFDMTYVGAGMICSHLVNFSLLLGAVLSWGVMWPLLADRNGYW
FSSSLPQSSMKSLMGYKVFISIALLLGDGLYNFVRTLYFTFRNIYATLKTKRPESPSSEA
KNLPLEELQRNEIFIRESIPFWLACIGYLIFSLISIIVIPIMFPALKWYYVLVAYVFAPA
LSFCNAYGAGLTDLNMAYNYGKVALFVLAALSGKDNGVVAGLIGCGLIKSMVSISSDLMH
DFKTSHLTLTSPRSMLLSQAIGTAIGCVVAPLTFFLFYISFDVGDPNGEYKAPYALIYRN
MAILGVEGFSALPLHCLQLCYGFFTFAILANLVRDMAPERVGKLVPLPMAMAVPFLVGAS
FAIDMAAGSLIVYVWHKFNSKKADLMIPAVASGFICGDGLWILPSAVLALLKVRPPICMA
FTVGQT*
>PGSC0003DMP400032306
MTVPKTDDPTTPVLTFRMWFLGITSCILLSFVNQFFWYRTQPLTISSTAVQIAVVPIGHL
MAKIITKRVFFEGTGWAFTLNPGRFNIKEHVLITIFANAGAGTVYATHILSAVKLYYKRP
LDFFPALLIMATTQMLGFGWAGIFRKLLVEPAEMWWPGSLVQVSLFRALHEKENRAKGGT
TRIQFFLIALVFSFAYYVFPGYLFQMLTSFSWLCWFAPKSIFVQQLGSGMQGLGIGAIGF
DWTTISSYLGSPLASPWFATANIGVGFVLVMYFMTPLTYWYNVYKAKTFPIFSSDLYTVN
GTEYNTEGVIDPHFQLDYAAYNQYGQLHLSTFFAMTYGLGFAALGAIFVHVFLFHGSEVW
NGFREVFDQRKKLDVHTRLMKKYKQVPMWWFHIVLVVNMALIFFICQHYLETFQLTWWGV
LLAFVIAFGFTLPIGIIVATTNQQPGLNIITEYVWGYMYPGFPVANMLFKVYGYISMAQA
LSFVYDFKLGHYMKIPPRAMFMAQMLGTFISVIIYTITAWWLMGSVPNLCDVSVLPANSP
WKCPQDRVFYDASVIWGLIGPKRIFGSLGVYSNVNWFFLGGAISPILVWLAQKIFPKQKW
ISLIHMPVLLGSTAMMPPASSVNYTSWLIVAFLSGYVVYRRWPHLWERYNYVLSGGLDAG
TAFIAVLLFITIQSKDINIDWWGNNIDGCPLAACPTAKGVPAKGCPAIL*
>PGSC0003DMP400035190
MGYKLTYPSGTATAMLINSFHTNTGAELARNQVGRLGKYLSISFCWSCFKWFFSGIGDAC
GFDNFPTLGLTLFKNTFYFDFSPTYVGCGLICPHIVNCSVLFGAIISWGILWPLISQRAG
DWYPADLGSNDFKGLYGYKVFIAISLILGDGLYNLIKIVSISVTEIFRNSSMENNIPLVM
EVIGGESSRLELEKKKRDEVFLKDRIPFWFAGSGYVALAAISTATMPIIFPPLKWYLVLC
SYLIAPALAFCNSYGTGLTDWSLASTYGKIGLFIIASLVGSNGGVVAGLAACGVMMSIVS
TAADLMQDFKTGYLTLSSAKSMFVSQLVGTAMGCIIAPLTFWMYWNAFDIGSPESPYKAP
YAVIYREMAILGIEGFSELPKHCLALCCGFFVAALAINLLKDVTPAKVSQFIPIPMAMAV
PFYIGAYFAIDMFVGTVILFVWEKINKKDADDFAGAVASGLICGDGIWTIPSAILSIFRI
NPPICMYFGPSVRT*
>PGSC0003DMP400037534
MLVASLIGTILTFNYWVGLENSGVIAGLASCDLMMSILDTASSLLLNPRSMFFSQLVETV
ITPLVFWIFNSAYRLGDPEGSYPAPYALMYGGIALLGVEGFGSLPKHCLNLYILAAILIN
LVTQLLKKFETKYRIYRFIPSPMCIAIPFYLGVASGLICGDSLWGISASILALPVVKAPF
CLKV*
>PGSC0003DMP400039057
MIETEETHEEISAPLLDKQKQKEISSKNSDDVSSSSQSENSPIEQVALTVPVTDDSTLPV
VTFRMWILGTLACILLSFLNQFFWFRREPLSISSISAQIAVVPLGHLMAMAIPNRVFFKG
RKFEFTMNPGPFNVKEHVLITIFANSGAGNPYAIHIVSAVKVFYKRTLTFWVSLIVVLTT
QVLGFGWAGLFRKYLVEPAAMWWPHNLVQVSLFRALHEKEERAKNELTRNQFFLIAFLCS
FAYYVFPGYLFPMLSSLSWLCWLFPASVLAQQLGSGLHGLGMGAIGLDWSSISSYLGSPL
ASPWFATANIAAGYFLIMYVFTPIIYWSNVYKAKTFPIFSDGLFTSDGQTYNISAIVDQN
FHIDFNAYDHEGPLYLSTFFSMTYAFSFACLSATVVHVFLFHGRDLWQLSKSAFQEKKMD
IHTKLMRKYKQVPEWWFLSILLVNIAATVFICEYYKTQLQLPWWGVLLACGLAFFFTLPV
GVITATTNQTPGLNVITEYIIGYLYPGYPVANMCFKVYGYISMKQGLTFLQDLKLGHYMK
IPPRAMFMAQVAGTLISALVHLGTAWWLIDTVPDICDRALLPPGSPWTCPGDHVFYDASV
IWGLIGPQRIFGNLGHYSALNWAFLFGAIAPVIVWIAHKTFPSQQWIRLITVPVLLAGIM
NMPPATSVNYNSWIIIAFLSGFVVYRYNQKLWSRHNYVLSGALDAGLAFMGVLLYLCLGM
EHVRLNWWGSDADRCPLAKCPTAEGIVVKGCPVF*
>PGSC0003DMP400039058
MIETEETHEEISAPLLDKQKQKEISSKNSDDVSSSSQSENSPIEQVALTVPVTDDSTLPV
VTFRMWILGTLACILLSFLNQFFWFRREPLSISSISAQIAVVPLGHLMAMAIPNRVFFKG
RKFEFTMNPGPFNVKEHVLITIFANSGAGNPYAIHIVSAVKVFYKRTLTFWVSLIVVLTT
QVLGFGWAGLFRKYLVEPAAMWWPHNLVQVSLFRALHEKEERAKNELTRNQFFLIAFLCS
FAYYVFPGYLFPMLSSLSWLCWLFPASVLAQQLGSGLHGLGMGAIGLDWSSISSYLGSPL
ASPWFATANIAAGYFLIMYVFTPIIYWSNVYKAKTFPIFSDGLFTSDGQTYNISAIVDQN
FHIDFNAYDHEGPLYLSTFFSMTYAFSFACLSATVVHVFLFHGRDLWQLSKSAFQEKKMD
IHTKLMRKYKQVPEWWFLSILLVNIAATVFICEYYKTQLQLPWWGVLLACGLAFFFTLPV
GVITATTNQVMCYILFHSFPIIHSFC*
>PGSC0003DMP400041666
MDRSSSVSRREAHTTNGTKKTQEELLVQEEEQEVLSVERIFESKQVPSWQSQLTLRAFFV
SLILGILFTFIVMKLNLTTGIIPSLNVSAGLLGFFFVKTWTKFLDKSGFLKQPFTRQENT
VIQTCVVATSGIAFSGGFGSYLFGMSEGIAKQSTEANAADNVKNPSLGWMITFLFVVSFL
GLFSVVPLRKIMIIDFKLIYPSGTATAHLINSFHTPQGAKLAKKQVKALGKFFTFSFLWG
FFQWFFTGGDGCGFGSFPTFGLKAFENRFYFDFSATYVGVGMICPYLINVSLLVGAILSW
GIMWPLIEDRKGHWYPADQSPSSLHGIQGYRVFIAIAMILGDGLYNFIKVLGRTLYGIYC
QFYEKKTGSVLPVGARASPAEASLSYDDQIRTELFLKDQIPTWVAIVGYVSIAIISTITL
PHIFHQLKWYYIVVIYIFAPVLAFCNAYGCGLTDWSLASTYGKLAIFTIGAWAGASHGGV
LAGLAACGVMMNIATTASDLTQDFKTGYMTLASPRSMFISQIIGTAMGCVISPCVFWLFY
KAFHDLGVPGSEYPAPYAIVYRNMAILGVEGFSALPKNCLTLCYIFFIGAIAINALRDAL
GKNKAKYIPIPMAMAIPFYLGSYFTIDMCLGSLILFIWTKINKAKADAFGPAVASGLICG
DGIWTLPSSILALSGVNPPICMKFLSRKDNIRVDKFMKP*
>PGSC0003DMP400047165
MVTNTDLELGVVASTENAFKDEYVPPWHKQITLRAMFTGFILSVVFNFIVCKLNLTTGVI
PSLNVAAGLLGFAGIKSWTALTQKFGMLKQPFTRQENTVIQTCVVASSGIAFSSGTASYM
LGMSPYIASQADAGNLPINTKNLAITWMLPYLLVVSFAGLFSIVALRKMMIMKYKLTYPS
GTATAYLINCFHTPKGAELAKKQVGSLFKSFGFSFIFGAVQWIFARDEGCGFASLHTFGS
QAYAKRLYFDFSSTYVGVGMLCPYMVNISLLTGAIVSWAFMWPMIEAKKGDWYSAQLSAT
SLHGIQGYRVFIAIAMMLGDGLFHFAYMLVVTISSFTKRKSSTQQECSEEDDEDEKIRNQ
YFLRDQIPNWVAAGGYAGIAVASIIVVPMIFHSLKWYHVLVAYLIAPILAFCNSYGAGLT
DWSLASNYGKIAILTFSYWVGLENGGVIAGLASCGLVMSILDTASGLMGDFKTGYLTLTS
PRSMFFSQLIGTAMGCVITPLVFWIFNSAYRLGDPEGSIPCTICSHVSWNRPTWRRRIYR
FIPSPMCMAIPFYLGGYFAIDMCVGSLILFGMQMYNKQKAKDFGPAVASGLICGDSLWGI
PASILALAGVKAPFCLKL*
>PGSC0003DMP400047301
MVTNTGEDVDLELGVVAAGESSTENAFKDEYVPPWHKQITLRAMFTGFILSVVFNFIVCK
LNLTTGVIPSLNVAAGLLGFAGIKSWTALTQKFGMLKQPFTRQENTVIQTCIVASSGIAF
SSGTASYMLGMSPYIASQADAGNLPINTKNLAITWMLPYLLVVSFAGLFSIVALRKMMIM
KYKLTYPSGTATAYLINCFHTPKGAELAKKQVGSLFNSFGFSFIFGAVQWIFARDEGCGF
ASLHTFGSQAYA*
>PGSC0003DMP400047302
MMLGDGLFHFAYMLVVTISSFTKRKNSTQQDCSEEDDEDEKIRNDYFLKDQIPNWAAAGG
YAGIAVISIIVVPMIFHSLKWYHVLVAYLIAPILAFCNSYGAGLTDWSLASNYGKIAILT
FSYWVGLENGGVIAGLASCGLMMSILDTASGLMGDFKTGYLTLTSPRSMFFSQLIGTAMG
CVITPLVFWIFNSAYRLGDPEGSYPAPYALMYRGIALLGIEGFGSLPKHCLNLSICFFLA
AILINLVTQLLKKFETKYRIYRFIPSPMCMAIPFYLGGYFAIDMCLGSLILFCWQMYNKQ
KAKDFGPAMASGLICGDSLWGIPASILALDGVKAPFCLKL*
>PGSC0003DMP400047304
MVTNTGEDVDLELGVVRAGESSTENAFKTNMFPLAQQITLRAMSTGFILSVVFNFIVCKL
NLTTGVIPSLNVAAGLLGFAGIKSWTTLTQKFGMLKQPFTRQENTVIQTCIVASSGIAFS
SGTASYMLGMSPYIASQADAGNLPINTKNLAITWMLPYLLVVSFAGLFSIVALRKMMIMK
YKLTYPSGTATAYLINCFHTPKGAELAKKQVGSLFNSFGFSFIFGAVQWIFARDEGCGFA
SLHTFGSQAYAKRVFIAIAMMLGDGLFHFAYMLVVTISSFTKRKNSTQQDCSEEDDEDEK
IRNEYFLKDQIPNWAAAGGYAGIAVVSIIVVPMIFHSLKWYHVLVAYLIAPILAFCNSYG
AGLTDWSLASNYGKIAILTFSYWVGLENGGVIAGLASCGLMMSILDTASGLMGDFKTGYL
TLTSPRSMFFSQLIGTAMGCVITPLVFWIFNSAYRLGDPEGSYPAPYALMYRGIALLGVE
GFGSLPKHCLNLSICFFVAAILINLVTQLLKNFETKYRIYRFIPSPMCMAIPFYLGGYFA
IDMCLGSLILFCWQMYSKQKAKDFGPAMASGLICGDSLWGIPASILALAGVKAPFCLKL*
>PGSC0003DMP400056395
MLTSLSWVCWIFPKSVFAQQLGSGLKGLGIGAIGLDWSSISSYLGSPLASPWFATANVAA
GFIFVMYVLTPICYWLDIFKAKTFPIFSDGMYTSNGQVYNISSIIDSNFHLDIDAYEQQG
HLYLSTFFAVTYGVGFAALSATVMHVLLFHGREIWEQSKSSFKDQKMDIHTRLMSKYNQV
PEWWFWCILVANITLTIFACEYYNEQLQLPWWGVILACVIAFFFTLPIGIITAITNQVTS
LLGVGHASITQKINQLYEIT*
>Potri.001G082400.3.p
MMIEAVEKEEIEREGMELEPQDESEGSRTWTKQVTVRGIIVSILIGAIYSIIAMKLSLTT
GMIPNFNVSAALLAFVFVQTWTKVLQKAGFVVRPFTRQENTMIQTCAVACYSIAIGGGLS
SYLLGLDRNTYELSGGLKTEGNSSSGLKEPEFGWMVGYLFLVCFVGLFVLIPLRKILIVD
MKLTYPSGLATAVLINGFHSRGDKMAKKQVQGFVKYFSISFLWAFFQWFFTGKDGYCGFA
HFPTFGMEAWKHTFFFDFSTTLVGAGMIVSYLVNLSLLLGAVLSYGIMWPLIRQLKGEWY
PASIDESSMKSLNGYKVFLAVALILGDGLYFFVKIMGMTISNVRRRLKNKNTSPVHYQRK
LFDEQKQNKFFLGETIPLWLGIIGYVIFSVISIIAVPIMFPQLKWYYVVVSYVLAPSLAF
CNAYGAGLTDINMAYNYGKAALFVLAAISGRENGVVAALVGGGLVKSVISVSCILIQDFK
TAHLTFTSPRAMFLNQVIGTAIGCVVAPSSFFLFYKAFDVGNPSGGFKAPHALIYRNMAI
IGVEGFSALPQYCLQLCCGFFAFAIAVNLVRDFLPRKIGQWVPLPLVMAVPFVIGASFAI
DMCVGSLIVFVWHKRNTNKAEFMIPAVASGLICGEGLWTLPAAILALAKIKPPICMNFVA
S*
>Potri.001G084400.1.p
MKIEEAIEKKEIEREEMEMEMEVDPQDEPEGSRRPQPWTKQITVRGFTASILIGAIYSVI
VMKLNLTTGLAPNFNVSAALLAFVFVRSWTKMLRRAGFVVKPFTRQENTMIQTCAVACYS
IAHGGGFASYLLGLNRKTYELSGVQTEGNPSTSIKEPGFGWMSGYLFLVCFVGLFVLIPL
RKILIVDMNLTFPSGMATAVLINGFHSRGNKMAKKQVRGFMKYFSISFLWAFFQWFYTGK
EGCGFSQFPTFGLKAWKHTFFFDFNTTFIGAGMLVSHLVNLSLLLGAVLSYGVMWPLIGQ
LKGDWFPASLEETSMKSLFGYKVFLAVALILGDGLYTFVKVMVCTIINVHGRVRDKKLSA
AAVDHQKKHLDDQRVNETFLRETIPLWVAVIGYVAFSILSVIAVPIIFPQLKWYYVIAAY
VLAPSLAFCNAYGAGLTDINMAYNYGKVALFVLAAVSGRENGVVAALAGCGLVKSVLSVA
CILMQDFKTAQMTSTSPRAMFLSQVVGTAIGCIAAPSSFFLFYKAFDVGNPYGEFKAPYA
LIYRNMAILGVDGFSALPQHCLQLCYGFFAFAIAINLVRDFSPQKIGQWMPLPMVMGVPF
LIGASFAIDMSIGSLIVLIWHKRDTKKAEFMVPAVASGLICGEGLWTLPEAVLALAQVKP
PICMKFVAS*
>Potri.001G084400.6.p
MKIEEAIEKKEIEREEMEMEMEVDPQDEPEGSRRPQPWTKQITVRGFTASILIGAIYSVI
VMKLNLTTGLAPNFNVSAALLAFVFVRSWTKMLRRAGFVVKPFTRQENTMIQTCAVACYS
IAHGGGFASYLLGLNRKTYELSGVQTEGNPSTSIKEPGFGWMSGYLFLVCFVGLFVLIPL
RKILIVDMNLTFPSGMATAVLINGFHSRGNKMAKKQVRGFMKYFSISFLWAFFQWFYTGK
EGCGFSQFPTFGLKAWKHTFFFDFNTTFIGAGMLVSHLVNLSLLLGAVLSYGVMWPLIGQ
LKGDWFPASLEETSMKSLFGYKVFLAVALILGDGLYTFVKVMVCTIINVHGRVRDKKLSA
AVDHQKKHLDDQRVNETFLRETIPLWVAVIGYVAFSILSVIAVPIIFPQLKWYYVIAAYV
LAPSLAFCNAYGAGLTDINMAYNYGKVALFVLAAVSGRENGVVAALAGCGLVKSVLSVAC
ILMQDFKTAQMTSTSPRAMFLSQVVGTAIGCIAAPSSFFLFYKAFDVGNPYGEFKAPYAL
IYRNMAILGVDGFSALPQHCLQLCYGFFAFAIAINLVRDFSPQKIGQWMPLPMVMGVPFL
IGASFAIDMSIGSLIVLIWHKRDTKKAEFMVPAVASGLICGEGLWTLPEAVLALAQVKPP
ICMKFVAS*
>Potri.001G327300.1.p
MGTEITEPLLVDSKDTINTVDSTEIIPEWKDQITIRGLVVSAVLGVLFCIITHKLNLTVG
IIPSLNVAAGLLGFFFVKSWTGLLSRLGFSVSPFTKQENTVIQTCVVACYGLAFSGGFGS
YLIALDEKTYKLIGTDYPGNRAEDVKNPGLGWMIGFLFVVSFLGLFSLAPLRKVMVMDYK
LTYPSGTATAMLINSFHTNTGAELAGKQVSCLGKYLSISLVWSCFKWFFSGIGDSCGFDN
FPSLGLTLFKSTFFFDFSPTYVGCGLICPHIVNCSVLLGAIISWGFLWPFISQHAGAWYP
ADLSSNDFKGLYGYKVFIAIALILGDGLYNLIKIIIITIKEMCNKSTMQNLPIVSEVQDS
ETSKLLLEQRKRDEVFLKDRIPTWLVAAGYVGLAAISTAVIPVIFPPLKWYLVLCSYIIA
PALAFCNSYGTGLTDWNLTSTYGKIGLFIIASLVGSDGGVVAGLAASGVMMSIVSTAADL
MQDFKTGYLTLSSAKSMFVSQLVGTAMGCVIAPLTFWLFWSAFDIGDPDGPYKAPYAVIF
REMAILGIEGFSELPEHCLALCCGFFVAALVINLLRDVTPKKISQFIPIPMAMAVPFYIG
AYFAIDMFVGTVILFVWERINRKDAEDYSGAVASGLICGDGIWTIPSAILAIFRINPPIC
MYFGPSLSG*
>Potri.001G369700.1.p
MRNLPDDHEKHHFEIDKAEDEEGNDNPIEEVRLTVPITDDPTQAVLTVRTWVLGLAACIL
LSFVNQFFQYRSNQLSIGSVTIQILVLPIGKFMAAKLPKKQVSIPFTKWSFSLNPGPFSM
KEHVLITIFANCGAGGVYAVYIITITKAFYHKGLHPVAAMLLAQTTQLLGYGWAGMFRKI
LVDSPYMWWPATLVQVSLFRALHEKERRKKGERTRLQFFAIVFVASFAYYIVPGHFFPSL
SALSFVCWIWKRSITAQQIGAGLNGLGIGSFGLDWATVASFLGTPLAYPFFAIANTMVGF
ILVMYVLVPIAYWSNFREAKRFPIFTSHTFDEDGQIFNITRVLNEKTFDLNLAEYENYSK
LYLSIFFAFLYGLSFASLTATLTHVALFDGKNIIKMWKKTTTAVKDEFSDVHTRIMKKNY
AVVPQWWFTVILVISLALSLLAVEGFDRQLQLPWWGLLLACFIALIFTLPVGVVQATTNM
QIGLNVITELVIGYMYPGKPLANVAFKTYGYISMTQALSFLGDFKIGHYMKIPPKSMFIV
QLVGTVVSSTVYFATAWWLLSSVENICNPDLLPDGSPWTCPGSDVFYNASIIWGVVGPLR
MFTDKGVYPEQNWWFLVGFLAPVPMWFLQRKFPEKKWIKLIHIPLILSATASMPTAKTVH
YWSWAFVGFIFNYIIYRRYKGWWAKHTYILSAALDAGVAFLGVILYFSLQSKDIYGPAWW
GADNSDHCPLAKCPTAPGIKVKGCPVL*
>Potri.001G370100.1.p
MANLVDEAAPQFKLPDHEKHHFEIDEAEAEEVNDNPIEQVRLTVPITDDPTQAVLTFRTW
VLGLAACILLSFVNQFFQYRSNQLSIGSVTIQILVLPIGKFMAAKLPKKQISIPFTKCSF
SLNPGPFNMKEHVLITIFANCGAGGVYAVYIITIIKAFYHRGLHPVAAMLLAQTTQLLGY
GWAGTFRNILVDSPYMWWPATLIQVSLFRALHEKEKRKKGERTRLQFFAVVFVASFAYYI
VPGHFFPSLSALSFVCWIWKRSITAQQIGAGLNGLGIGSFGLDWATVASFLGTPLAYPFF
AIVNTMVGFILVMYVLVPIAYWSNFREAKRFPIFTSHTFDEDGQIFNITRVLNEKTFDLN
LVEYENYSKLYLSIFFAFLYGLSFASLTATLTHVALFDGKNIINMWKKTTTAVKDEFSDV
HTRIMKKNYAVVPQWWFTAILVISLALSLLAVEGFDHQLQLPWWGLLLACFIALIFTLPV
GVVQATTNMQIGLNVITELVIGYMYPGKPLANVAFKTYGYISMTQALSFLGDFKIGHYMK
IPPKSMFIVQLVGTVVSSFVYFATAWWLLSSVENICNPDLLPDGSPWTCPGSDVFYNASI
IWGVVGPLRMFTDKGVYPEQNWWFLIGFLAPFPMWFLQRKFPEKKWIKLIHIPLILSASS
AMPSAKTVHYWSWAFVGFIFNYIIYRRYKGWWAKHTYILSAALDAGVAFLGVILYFTLQS
KDIYGPAWWGADVSDHCPLAKCPTAAGIKVKGCPVL*
>Potri.003G145500.1.p
MEETTHHGIRTPLMSRDEKDEDNTDNNLPSSSKSQTSEINQAHDEENSPVKQVALTVPTT
DDPSLPVLTFRMWVLGTLSCVLLSFLNQFFWYRTEPLSITAISAQIAVVPLGQLMAAKIT
DRVFFKGTRCEFTLNPGPFNVKEHVLITIFANSGAGSVYAIHIVTVVKAFYKKNITFFVS
FIVIITTQVLGFGWAGIFRRYLVEPAAMWWPANLVQVSLFRALHEKEERSKGGVTRTQFF
LIAFTCSFAYYVFPGYLFEMLTSLSWICWIFPKSILAQQLGSGLYGLGIGAFGLDWSTIS
SYLGSPLASPWFATANVAAGFVFVMYVLTPLCYWFNVYKAKTFPIFSDDLFTATGQEYNI
SAIIDSNFHLDLAAYDREGPLYLSTFFAVTYGVGFAALTATIVHVALFHGREIWEQSMAS
FQEKTMDIHTRHMRKYNQVPEWWFVCILLVNIALTIFACEYYKDQLQLPWWGVLLACGIA
ITFTLPIGIITAITNQSPGLNIITEYIIGYIYPGYPVANMCFKVYGYISMTQAITFLQDF
KLGHYMKIPPRTMFMAQVVGTIIACITYLGTAWWLLETITDICDSTASDSVWTCPSDHVF
YDASVIWGLIGPRRIFGNLGTYEAVNWFFLVGAIAPILVWLAAKAFPQQEWIRLINMPVL
IGATGMMPPATAVNYTTWVLVGFLSGFVVYRYKPDLWQRYNYVLSGSLDAGLAFMGVLLY
FCLGLENISINWWGNDLDGCPLASCPTAKGVSVEGCPVFT*
>Potri.004G069200.1.p
MDHNGRDDDRKKEDKKEEENGLSVERVFENQEVPSWRNQLTLRAFVVSFVLSILFSFIVM
KLNLTTGIIPSLNVSAGLLGFFFIKTWTKFVERSGLLKQPFTRQENTVIQTCVVASSGIA
FSGGFGSYLFGMSEAVAKQSTEHTDAFKNPSLSWMIGFLFVVSFLGLFSVVPLRKVMIVD
FKLTYPSGTATAHLINSFHTPAGAKLAKKQVKVLGKFFSFSFLWGVFQWFYTAGDGCGFA
SFPSLGLKAYENQFFFDFSATYVGVGMICPYIINVSVLLGGILSWGLMWPLIDTKKGDWY
PADLEASSLHGLQGYKVFIAIALILGDGLYNFFKVLSRTLAALFFQLRVRNATSNLPIAD
RSSPESSKISYDEQQRTRLFLKDQIPTWFSIAGYVAIAAISTATLPHIFHELKWYYILVI
YIFAPTLAFCNAYGCGLTDWSLASTYGKLAIFVIGAWAGASHGGVLAGLAACGVMMNIVS
TASDLSQDFKTGYLTLSSPRSMFVSQLIGTAMGCIISPSVFWLFFKAFKDLGTTGSQYPA
PYATVYRNMAILGVEGFSALPKNCLYLCYGFFGAAILINLIKDALCKKWARFIPNPMAMA
IPFYIGSYFAIDMCLGSLILFIWEKIDKVKADAFGPAVASGLICGDGIWTLPSSILALAG
VKPPICMKFLSRGTNSKVDAFLGS*
>Potri.004G069300.1.p
MDQNGREEKVENGLDMEIADDDNNKYKKPEGEEEGEESVERIFAKQEVPSWRNQLTWRAF
GVSFILSVLFSFIVMKLNLTAGIIPSLNVSAGLLGFFFVKTWTRFLENCGLLKQPFTRQE
NTVIQTCVVASSGIAFSGGFGSYLFGMSGRIAQESADQPSAKDIKDPALGWIIGFLFVVS
FLGLFSVVPLRKIMVIDFKLTYPSGTATAHLINSFHTPEGAKLAKKQVRALGKFFSFSFL
WGFFQWFFKAEDNCGFANFPTFGLKAYDNMFFFDFSATYVGVGMICPYIINASVLLGGIL
SWGLMWPLIETRKNDWYSAELSPKSLHGLQGYKVFISIAMILGDGLYNFCKVLSRTLIGL
YIQLQGKDPKMALPVDGSPPPKTLTVSYDDQRRTQLFLKDQIPTWFAVAGYVVIAAVSTA
TLPHIFPQLKWYYILVIYACAPTLAFCNAYGCGLTDWSLASTYGKLAIFTIGAWAGAAHG
GVLAGLAACGVMMNIVSTASDLMQDFKTGYLTLASPKSMFVSQVIGTAMGCVISPCVFWL
FYKAFDDLGLPGSQYPAPYAVVYRNMAILGVEGFSSLPKNCLKLCYIFFCGAILINIFKD
VMERKCKKFAKFIPLPMAMAIPFYIGPYFAIDMCVGSLILYVWGRINKAKADAFAPAVAS
GLICGDGIWTLPSSILALAGVKAPICMRFFSRATSTRIDNFIGS*
>Potri.005G093800.1.p
MERRRSGGDHRENYTNPFDGEDQVSSADEKEEVMVEEGFKDTEVPPWAKQITLRAMLTSL
VLSIVFNFIVCKLNLTTGVIPSLNVAAGLLGFAILKFWTSLLGKAGILKQPFTRQENTVV
QTCVVASSGIAFSSGTASYLLGMTPRIANQSEGGNTPANMKELHLGWMIGFLFAVSFVGL
FSIVPLRKLMILKYKLTYPSGTATAYLINSFHTPKGAKLAKKQVSVLFKYFAGSFLWAGF
QWFWTAADGCGFASFPTFGPQAFARRFYFDFSATYVGVGMICPYMVNISLLLGAILSWGI
LWPIIETKKGDWYSADEKPSSLHGIQGYRVFMAIATMLGDGLFHVIFMLSKTTISLIINI
KKKGSEVPGYGDDENSKLVKYDEKRRTEFFLKDQIPNWVAGGGYILLAIVSIIAVPHIFP
QLKWYQILAAYVIAPVLAFCNAYGCGLTDWSLASNYGKFAIIIFSAWVGLPNGGIIAGLA
SCGVMMSIVSTASDLMQDFKTGYLTLSSPRSMFFSQVIGTAMGCVLTPLVFWVFYQAYPV
GEEGSAYPAPYGGVYRGIAMLGTEGVSSLPKNCFKLSIIFFFAAMIINLVTELLRKYETK
YRIYRFIPSPMCLAIPFYLGGYFAIDMCVGSLILFLLELRNKQKASDFGPAVASGLICGE
SLWGIPAAILALSGVNPPMCIKFLTAAVNGKVDGFLSG*
>Potri.005G150400.1.p
MGVCPITFQNSKPNNTTPQLSISVSHSMGTVEVEAPPSKDLDIDEEELSPIEQVRLTVPN
TDDPSLPVWTFRMWFLGILSCCLLSFLNQFFAYRTEPLIITQITVQVATLPIGRFLATVL
PKTKFNILGFGSREFSFNPGPFNMKEHVLISIFANAGSAFGSGSAYAVGIVNIIKSKAFY
GRNISFFSAWVLIITTQVLGYGWAGLLRKYVVEPAHMWWPSTLVQISLFRTLHEKEDKNE
HRISRVKFFVIAMTCSFLWYLLPGYLFQTLQSIAWICYAFPHSVTAQQIGSGMRGLGIGA
LTLDWSTVASYLYSPLLTPFFAIVNVFVGYALIMYVVIPISYWGLNVYDAKTFPIFSSHL
FDARGASYNITEVVNDKFELDLAQYDKHGRVHLSTFFALTYGFGFATIAATLSHVALFYG
REIYDRYRASYKGKEDIHTRLMKNYKDIPSWWFHGLLAMTLLVALFLCIFLKKEVQMPFW
GLLFAAALAFIFSLPISIITATTNQTPGLNIITEYAMGIIYPGRPIANVCFKTYGYMSMA
QAISFLSDFKLGHYMKIPPRSMFLVQFIGTIIAGTINLGVAWWLLNSVEHICQDNLLAAN
SPWTCPSDRVFFDASVIWGLVGPRRIFGSLGEYAALNWFFLGGLLGPFIVWLLHKAFPGQ
SWIPLINLPVLLGATASMPPATAINYNSWILVGTIFNFFIFRYRKAWWQRYNYVLSAALD
AGVAFMAVLIYVTVGLENKNLYWWGSDPDVFPEHCSLATCPTAKGISVDGCPTF*
>Potri.006G003666.1.p
MKKNYEDVPQWWFYSLLIIVIALTLLTCEGFGKQLQLPYWGVLLAVGLALMFTLPVGVLA
ATTNQQPELNVITELIIGYMYPGRLLANVTFKNYGYTSMSQAISFLSDFKLGHYMKIPPK
SMFVVQIVGTLISSSVYFGTGWWLLTSVENICDPSKLPEGSQWTCPGVDVFYNASVIWGV
VGPMRMFGRLGLYSKMNYFFLVGLLAPVPVWIYILSQVPGEDVDQVH*
>Potri.006G003732.1.p
MEHEETNGNGTRLSTKAKILDEIEEVNDSPIEQVKLTVPITDDPTLPCLTFRTWVLGIAC
CALLAFVNQFFGYRQNILYVTSVSAQIALLPIGRLMESVLPNKFIRFPRTKWALSLNPGP
FNIKEHVLITIFANAGSNTVFAVGIITIVKAFYHGRIDAIPAMLLTQTTQLLGYGWAGLF
RKFLVDSPYMWWPSILVQVSLFRALHEVEIRRKGGLTRLQFFLVVLVSSFAYYIVPGYLF
QSRNLASNKSSISRQVR*
>Potri.006G006000.1.p
MATTESKDEKHTNGLGLDSSAEEQHERCPVEEVALVVPETDDPTLPVLTFRAWFLGLTSC
IILIFLNTFFTYRTQPLTISAILMQIAVLPIGKFMAKTLPTRDYRILGWSFSLNPGPFNM
KEHVIITIFANCGVSFGGGDAYSIGAITVMKAYYKQNLSFLCGLFIVLTTQILGYGWAGM
LRRYLVYPVEMWWPSNLAQVSLFRALHEKDPKSKGLTRMQFFLIAMTASFLYYTVPGYLF
PIMTFFSWVCWVWPHSITAQQVGSGYHGLGVGAFTLDWAGISAYHGSPLVAPWSSIVNVA
VGFIMFIYIILPLCYWKYNTFDAWKFPIFSNQLFTSSGQKYETTKILTPDFQLNIPAYDS
YSKLYLSPLFALSIGSGFARFTATLTHVALFNGRDIWRQSRRAVQNVKLDVHSKLMKAYK
EVPDWWFYILLIGSVVLSLLMSFVWKETVQLRWWGMLFAFALAWLVTLPIGVIQATTNQQ
PGYDIIAQFMIGYVLPGKPIANLLFKIYGRISTIHALSFLADLKLGHYMKIPPRCMYVAQ
LVGTFVAGTLNLAVAWWMLENIENICDTDVLDSSSPWTCPKYRVTFDASVIWGLIGPRRL
FGPGGLYRNLVWLFLIGAFLPVPFWVLSKMFPEKKWIALINIPVISYGFAGMPPATPTNI
ASWLVTGTIFNYFVFRYRKRWWQKYNYVLSAALDAGTAFMGVLLFFAVQNSGKELKWWGT
EVDHCPLASCPTAPGIVVKGCPVF*
>Potri.007G056900.1.p
MTGTEEITTPLIHQHSKQTSSSVANSSSTSADSKENSPIEQVALTVPTTDDPTLPAVTFR
TWTLGSLACILLSFLNQFFWYRREPLSITSICAQIAVVPLGHLMASTITNKTFFIGKKWE
FTLNPGPFNVKEHVLITIFANSGAGNVYAIHIVSAVKLFYKKELTFFVALLVVLTTQMLG
FGWAGLFRRYLVEPASMWWPQNLVQVSLFRALHEKEERHKDGLTRNQFFIIAFICSFAYY
AFPGYLFPKLTSISWLCWIFPSSILAHQLGSGLHGLGIGAFGFDWATISSYLGSPLASPW
FATANIAAGFVLLMYVIAPIAYWLNIYEAKNFPIFSDGLFTSTGQSYNISAIIDPKFHID
LDAYDRQGPLYLSTIFAMIYGLNFACLTATVVHVFLFHGRDIWQLSKSAFRYKKMDVHTK
LMRKYNQVPEWWFLCILFLNIAATIFTCEYYNEQLQLPWWGVLLACGIAVFFTLPVGVIT
ATTNKTPGLNVITEYVIGYLYPGFPVANICFKVYGYISMKQGITFLEDFKLGHYMKIPPR
AMFMAQVVGTIISALVHLGTAWWLMETIPNICDRELLSPGSPWTCPSDHLFYDASVIWGL
IGPRRVFGDLGHYSATNWFFLGGAIAPILVWLAHKAFPNKDWIGLISIPVLLSATLNMLP
ATAVNYTTWVVVGFASGFIAYRYYRDWWSRHNYVLSGALDAGLAFMAVFLYLCLGMWHVS
LEWWGSESEGCPLASCPTAPGVFGKGCPIL*
>Potri.009G079500.1.p
MGSLEIQTPHTSSRLTDLEKPIADAVEDDDVSPIEEVRLTVANTDDPTLPVWTFRMWFLG
LISCSLLAFLNQFFSYRTEPLIISQITVQIASLPIGRSMAAVLPKTKFKIPGFGSRTFSL
NPGPFNIKEHVLISIFANAGSAFGSGSAYAVGIVTIIKAFYGRSISFLAGWLLITTTQVL
GYGWAGLLRKYVVEPAHMWWPGTLVQVSLFRALHEKDDGHRMTRAKFFVIALACSFVWYL
FPGYLFTTLSSISWVCWVFPKSVTAQQLGSGMRGLGLGAITLDWSVVASFLFSPLISPFF
AIANVLVGYVFIIYVAMPLAYWGLDLYSARKFPIFSSHLFTAEGHKYNITAIVNNKFQLD
IPNYEQQGRIHLSMFFALTYGFGFATIAATLTHVAFFYGREILQKYRASYKGREDIHTRL
MKRYKDIPSWWFYLLLGVTLIVALALCIFLNDQVQMPWWGLIFASAMAFVFTLPISIITA
TTNQTPGLNIITEYVMGIILPGRPIANVCFKTYGYMSMAQAVSFLNDFKLGHYMKIPPRS
MFLVQFIGTILAGTINLAVAWWLLNSIENICQDDLLPANSPWTCPGDRVFFDASVIWGLV
GPKRIFGTLGNYQAMNWFFLGGALGPVIVWLLHKSFPKQSWIPLINLPVLLGATAMMPPA
TPVNYNAWIIVGTIFNFFIFRYKKTWWQRYNYVLSAALDAGVAFMAVLLYFSVGIEDRTL
NWWGTNGEHCELATCPTAKGIMVDGCPDFVAF*
>Potri.012G019500.1.p
MFMAEISEIKAMEIEADHEECSIKQVDLTVPKTDDPTMPVLTFRMWVLGLGSCIILSFVN
QFFWYRSQPLTVTSISAQIAVVPLGHLMAKKLSTRKFFEGTRWEFTLNPGPFNIKEHVLI
TIFANSGAGTVYAAHILTSVKIYYQRKLTFIPALFIMITTQMLGFGWAGIFRKYLVEPGE
MWWPSNLVQVSLFRALHEREKRPKGGTTRTQYFLLVMISAFAYYILPGYLFTMLSSFSWI
CWLGSKSVLVQQLGSGLSGFGIGAVGFDWATISSYLGSPLASPWFATANVAVGFFLIMYV
MTPLCYWLNVYNAKNFPLYSNQLYTATGQEYKILEIINSKFHLDRDAYAEHGPVHMSTFF
AMTYGLGFATLSATVMHVLLFSGRDLWKQSKMAFGARRKMDIHTRLMKRYKSVPMWWFFV
ILVANIAAIIFACEYYNAALQLRWWGVLLACAIAFFFTLPIGIISATTNQQPGLNVITEY
IIGYLYPERPVANMCFKVYGYISMAQALTFLADFKLGHYMKIPPRSMFMAQVVGTLVAVL
VYLGTAWWMMDAVPNLCAADNGPWRCPQDSVFFNASVIWGLVGPRRIFGNLGEYGNVNWF
FLGGAVAPLIVWIFHKAFPSKTWIGLIHMPIMLGATAMMPPASSVNYTSWIIVGFLSGYV
LFRHRTEWWKRYNYVLSGGLDAGTAFMTLLIFFGLGFWNVGLLWWGSNPDNQEGCPLASC
PTAKGIFVDGCPVF*
>Potri.012G019700.1.p
MAGANEVQAMEIEDEEECPVKQVDLTVLKTDDPTLPVLTFRMWVLGLGSCVLLSFVNQFF
WYRTQPMFISSISAQIAVVPLGHLMAKKLTTRKFFEGTSWEFTMNPGPFNIKEHVLITIF
ANSGAGTVYATHILTAVKLYYKRKLTFVPALFVMITTQVLGFGWAGLFRKYLVEPGEMWW
PSNLVQVSLFRALHEKEKRLKGYTSRTQFFLLVIICSFAYYVLPGYLFTMLTSFSWVCWL
GSKSVLVQQLGSGLQGLGIGAVGFDWATVSAYLGSPLASPWFATANVAVGFSLIMYVMTP
ICYWLNVYNAKNFPLYSNELFTEKGEEYDILNIINSKFHLDRDAYAKFGPIHMSTFFSMT
YGLGFATLSATVMHVLLFNGSDLWKQSKRAFGGRRKIDIHTRLMKKYKSVPTWWFYIILV
INIAAIIFACEHYNESLQLPWWGVLLACAIAFFFTLPIGIISATTNQQPGLNVITEYIIG
YMYPERPVANMCFKVYGYISMTQALTFLADFKLGHYMKIPPRSMFMAQVVGTLVAVLVYL
GTAWWMMDAIPNLCSQDNGPWKCPMDRVFFDASVIWGLVGPRRIFGNLGEYGGVNWFFLG
GAVAPLIVWIFHKAFPRKEWISLIHMPVLLGATSMMPPASAVNYTSWIVVGFLSGYVLFR
YRTEWWKRYNYVLSGGLDAGTAFMTLLIFFALGYWDVDLTWWGSNSSNPEGCLLASCPTA
KGIIVDGCPVL*
>Potri.012G024700.3.p
MNMNMEEMKEIERVGGEGMEEVRDEPEDIKRIAPWTQQITVRGIVASIAIGIIYSVIVMK
LNLTTGLVPNLNVSAALLAFVFLRTWTKLLSKAGIVTSPFTRQENTIVQTCAVACYSIAV
GGGFGSYLLGLNRKTYEQAGVDTEGNTPGSTKEPGIGWMTGFLFVSSFVGLLALVPLRKI
MIIDYKLSYPSGTATAVLINGFHTPTGDKMARKQVHGFMKFFSLSFLWAFFQWFYSGGEK
CGFSQFPALGLKARKNSFYFDFSMTYIGAGMICSHLVNLSLLLGAVLSWGLMWPLIGGLK
GEWFPSTLSESSMKSLNGYKVFISISLILGDGLYNFLKILYFTARSMRARAKANKLKTED
KNQALDDLQRNEIFLREGIPLWVACLGYITFSIIAIIAIPFMFPELKWYYVVVAYILAPS
LSFCNAYGAGLTDMNMAYNYGKVALFLLAALAGKNNGVVAGLVGCGLIKSIVSISSDLMH
DFKTGHLTLTSPRSMLLSQAIGTVIGCVVAPVTFFLFYKAFDVGNPDGEYKAPYAIIYRN
MAILGVEGFSALPQHCLQLCYGFFAFAILANLSRDLSPNNIGKYVPLPMAMAVPFLVGAY
FAIDMCVGSLVVFAWHKLNSRKASLMVPAVASGLICGDGLWILPSSILALAKIRPPICMS
FLATN*
>Potri.016G004800.2.p
MEHAETNGKGIPLSNKVEVLDEKEEANDSPIEQVRLTVPITDDPTLPCLTFRTWVLGITS
CALLAFANQFFGYRQNILSVTSVSAQIVVLPVGRLMAAILPNKVIRFPRTKWSFSLNPGP
FNLKEHVLITIFANSGSNPVYAVGIITIVKAFYHGNIDAVPAMLLSQTTQLLGYGWAGIF
RKFLVDSPYMWWPSNLVQVSLFRALHEVEIRRKGGLTRLQFFLVVLISSFAYYIVPGYLF
QSITALSFVCWIWKDSVTAQQIGSGLHGLGVGSFAFDWSTVAGFLGSPLATPGFAIINIL
FGYIIILYIIIPISYWTNSYNAKRFPIFSSHVFDANGKPYDVSTVLNETTFEFNRAGYDG
YSKVNLSIFFVYTYGLSFAILAATLTHVALFHGREIWYQTKETLKDKYADVHTRIMKRNY
EAVPQWWFHIILIVVTGLALLTCEGFGRQLQLPYWGVLLAIGLAFIFTLPIGVITATTNQ
QPGLNVITELIIGYMYPGRPLANITFKTYGYISMSQAIMFLSDFKLGHYMKIPPKSMFVV
QLVGTVIASSVYFGTAWWLLTSVENICNPSRLPEGSPWTCPGDDVFYNASIIWGVVGPLR
MFGRLGLYSKMNYFFLIGLLAPVPVWILSRMFPEKKWIKLINVPIIIGGTGGMPSARAVN
YMCWFAVGIFFNFVVYKRYRGWWVRHNYILSAGLDAGVAFLAILLYFTLQIKDINGPTWW
GLELSDHCPLATCPTAPGFQVEGCPVFH*
>Potri.016G006500.1.p
MASQESTDGKHTNGLRLDSSAEHHERCPVEEVALVVPETDDPTLPVLTFRAWFLGLTSCV
ILIFLNTFFTYRTQPLTISAILMQIAVLPVGKFMAKTLPTKDYRILGWSFSLNPGPFNMK
EHVIITIFANCGVSYGGGDAYSIGAITVMKAYYRQSLSFLCGLLIVLTTQILGYGWAGML
RRYLVYPVEMWWPSNLAQVSLFRALHEKEPKSKGMTRMRFFLIAMTASFFYYAVPGYLFP
ILTFFSWVCWAWPHNMTAQQIGSGYHGLGVGAFTLDWAGISAYHGSPLVAPWSSIVNVAV
GFIMFIYVIVPVCYWKYNTFDARKFPIFSNQLFTSSGQKYDTTKILTPEFQLNIPAYDSY
SKLYLSPLFALSIGSGFARFTATLTHVALFNGRDIWKQSRKAMQNVKLDVHAKLMKAYKE
VPDWWFYILLAGSVFLSLLMSFVWKETVQLPWWGMLFAFGLAWLVTLPIGVIQATTNQQP
GYDIIAQFMIGYVLPGQPIANLLFKIYGRISTVHALSFLSDLKLGHYMKIPPRCMYVAQL
VGTLVAGTVNLAVAWWMLENIENICDVDSQDSNSPWTCPKYRVTFDASVIWGLIGPKRLF
GPGGLYRNLVWLFLIGAFLPVPFWVLSKMFPEKKWIALINIPVISYGFAGMPPATPTNIA
SWLITGTIFNYFVFRYRKRWWQKYNYVLSAALDAGTAFMGVLLFFAVQNTDKKLSWWGAE
LDHCPLATCPTAPGIVVKGCPVF*
>Potri.017G150500.1.p
MDRNGRDDLKVENGYDLEDDHDHKKKDKKEEQEEELSVERIFENQEVPSWRNQLTLRAFV
VSFVLSILFSVIVMKLNLTTGIIPSLNVSAGLLGFFFIKTWTKFLEKSGLLKQPFTRQEN
TVIQTCVVASSGIAFSGGFGSYLFGMSETVAEQSTEDSDAFKNPSLSWMIGFLFVVSFLG
LFSVVPLRKVMIIDFKLTYPSGTATAYLINSFHTPSGAKLAKKQVKALGKFLSFSFLWGF
FQWFYTAGDGCGFAEFPSLGLKAYENKFFFDFSATYVGVGMICPYIINISVLLGGILSWG
LMWPLIDTKKGDWYSADLKPNSLHGLQGYKVFIAIALILGDGLYNFFKVLSRTLTALFFQ
LQRSDATGVLPIADRSSPETSRISYNDQRRTQLFLKDQIPTWFAVAGYVAIAAISTATLP
HIFPELKWYYILVIYVFAPALAFCNAYGCGLTDWSLASTYGKLAIFVIGAWAGASHGGVL
AGLAACGVMMNIVSTASDLSQDFKTGYLTLSSPRSMFVSQLIGTAMGCVISPCVFWLFFK
AFKDLGTPGSQYPAPNATVFRNMAILGVDGFSSLPKNCLYLCYGFFSAAILINLMKDALG
KKWARFIPNPMAMAIPFYIGSYFAIDMCVGSLILFIWEKIDKAKADAFGPAVASGLICGD
GIWTLPSAILALVGVKPPICMKFLSRGTNAKVDAFLGS*
>Potri.017G150620.2.p
MERNERDDTKVENGYHLEDDYDHRKKDKKEEQEEELSVERIFENQEVPSWRNQLTLRALV
VSFVLSILFCVIVMKLNLTTGIIPSLNVSAGLLGFFFIKTLTKFLEKSGLLKQPFTRQEN
TVIQTCVVASSGIAFSGGFGSYLFGMSETVAKQLTEDSDAFKNPSLSWMIGFLFVFSFLG
LFSAVPLRKNHTQDRCCYSGLLLSCLQFLSCCFAG*
>Potri.017G151101.1.p
MERNERDDTKVENDHDLEDDHGHRKKDKKEEQEEELSVERIFENQEVPSWRNQLTLRALV
VSFVLSILFCVIVMKLNLTTGIIPSLNVSAGLLGFFFIKTWTKFLEKSGLLKQPFTRQEN
TVIQTCVVASSGIAFSGGFGSYLFGMSETVAKQLTEDSDAFKNPSLSWMIGFLFVVSFLG
LFSAVPLRKVMIIDFKLTYPSGTATAHLINSFHTPAGAKLAKKQVRVLGKFFSFSFLWGF
FQWFYTAGDGCGFAEFPSLGLKAHENKFFFDFSATYVGVGMICPYIINISVLLGGILSWG
LMWPLIDTKKGDWYPADLKPGSLHGLQGYKVFIATALVLGDGLYNFFKVLSRTLAALFFQ
LRGRDATGALPVADRSSPETSRISYDEQRRTHLFLKDQIPTWFAVAGYVTIAAISTTTVP
HIFPELKWYYILVIYIFAPALAFCNAYGCGLTDWSLASTYGTLAIFVIGAWAGGSHGGVL
AGLAACGVMMNIVSTASDLSQDFKTGYLTLSSPRSMFVSQLIGTAMGCMISPCVFWLFFK
AFKDLGTPGSQYPAPYATVFRNMAILGVEGFSSLPKNCLYLCYWFFGAAILINLIKDVLG
KKRARFIPNPMAMAIPFYIGSYFAIDMCVGSLILFIWEKIDKAKADAFGPAVASGLICGD
GIWTLPSSILALAGVKPPICMKFLSRRTNAKVDAFLGS*
>Potri.017G151200.1.p
MDRNGRDDIKVENGYDLEDDHDHKKKDKKEEQEEELSVERIFENQEVPSWRNQLTLRAFV
VSFVLSILFSVIVMKLNLTTGIIPSLNVSAGLLGFFFIKTWTKFLEKSGLLKQPFTRQEN
TVIQTCVVASSGIAFSGGFGSYLFGMSETVAKQSTEDSDAFKNPSLSWMIGFLFVVSFLG
LFSVVPLRKVMIIDFKLTYPSGTATAYLINSFHTPAGAKLAKKQVKALGKFFSFSFLWGF
FQWFYTAGDGCGFVEFPSLGLKAYENKFFFDFSATYVGVGMICPYIINISVLLGGILSWG
LMWPLIDTKKGDWYSADLKSSSLHGLQGYKVFIAIAMILGDGLYNFFKVLSRTLTVLFFQ
LQRKDATGALPIAGRSSPETSRISYNDQRRTQLFLKDQIPTWFAVAGYVAIAAISTATLP
HIFPELKWYYILVIYIFAPALAFCNAYGCGLTDWSLASTYGKLAIFVIGAWAGASHGGVL
AGLAACGVMMNIVSTASDLSQDFKTGYLTLSSPRSMFVSQLIGTAMGCIISPCVFWLFFK
AFKDLGTPGSQYPAPYATVYRNMAILGVDGFSSLPKNCLYLCYGFFGAAILINLIKDALG
KKWARFIPNPMAMAIPFYIGSYFAIDMCVGSLILFIWEKIDKAKADAFGPAVASGLICGD
GIWTLPSAILALVGVKPPICMKFLSRRTNAKVDAFLGS*
>Potri.017G151500.1.p
MEESADTEGLYGELRVEHFVLRHSNEAQPYNWYHTCWNIANYVAAIVHTRPESDRPMTTG
EDTLKKWFLPPTIPSLNVSAGLLGFFFIKTWTKFLEKSGLFKQPFTRQENTVIQTCVVSS
SGIAFSGGFGSYLFGISETVAKQLTEDSDAFKNPSLSWMIGFLFVFSFLGLFSVVPLRKA
FKDLGTPGSQYPAPCATVFRNMAILGVEGFSSLPKNCLYLCYWFFGAAILINLIKDAMGK
KRASFIPNPMIGSYFAIDMCVGSLILFIWEKIDNAKADAFGPAVASGLICGDGIWTLPSS
ILALAGVKPPICMKFLSRGTNAKVDAFLGS*
>Potri.017G151600.2.p
MERNERDDAKVENDHDLEDDHDHRKKDKKEEQEEELSVERIFENQDVPSWRNQLTLRALV
VSFVLSILFCVIVMKLNLTTGIIPSLNVSAGLLGFFFIKTWTKFLEKSGLFKQPFTRQEN
TVIQTCVVASSGIAFSGGFGSYLFGMSETVAKQLTEDSDAFKNPSLSWMIGFLFVVSFLG
LFSVVPLRKVMIIDFKLTYPSGTATAHLINSFHTPAGAKLAKKQVRVLGKFFSFSFLWGF
FQWFYTAGDGCGFAEFPSLGLKAHENKFFFDFSATYVGVGMICPYIINISVLLGGILSWG
LMWPLIDTKKGDWYPADLKPGSLHGLQGYKVFIATALILGDGLYNFFKVLSRTLAALFFQ
LRGRDATGALPVADRSSPETSRISYDEQRRTHLFLKDQIPTWFAVAGYVTIASISTTTVP
HIFPELKWYYILVIYIFAPALAFCNAYGCGLTDWSLASTYGTLAIFVIGAWAGASHGGVL
AGLAACGVMMNIVSTASDLSQDFKTGYLTLSSPRSMFVSQLIGTAMGCMISPCVFWLFFK
AFKDLGTPGSQYPAPYATVFRNMAILGVEGFSSLPKNCLYLCYWFFAAAILINLIKDVLG
KKRARFIPNPMAMAIPFYIGTYFAIDMCVGSLILFIWGNIDKAKADAFGPAVASGLICGD
GIWTLPSSILALAGVKPPICMKFLSRRTNAKVDAFLGS*
>Potri.017G151800.1.p
MDRNGRDDIKVENGYDLEDDYDHRKKDKKEEQEEELSVERIFENQEVPSWRNQLTLRAFV
VSFVLSILFSVIVMKLNLTTGIIPSLNVSAGLLGFFFIKTWTKFLEKSGLLKQPFTRQEN
TVIQTCVVASSGIAFSGGFGSYLFGMSGTVAKQSTEDSDAFKNPSLSWMIGFLFVVSFLG
LFSVVPLRKVMIIDFKLTYPSGTATAYLINSFHTPAGAKLAKKQVIALGKFLSFSFLWGF
FQWFYTAGDGCGFAEFPSLGLKAHENKFFFDFSATYVGVGMICPYIINISVLLGGILSWG
LMWPLIDTKKGDWYPADLKPGSLHGLQGYKVFIAIAMILGDGLYNFFKVLSRTLTVLFFQ
LQRKDATGALPIADRSSPETSRISYNDQRRTQLFLKDQIPTWFAVAGYVAIAAISTATLP
HIFPELKWYYILVIYIFAPALAFCNAYGCGLTDWSLASTYGKLAIFVIGAWAGASHGGVL
AGLAACGVMMNIVSTASDLSQDFKTGYLTLSSPRSMFVSQLIGTAMGCIISPCVFWLFFK
AFKDLGTPGSQYPAPYATVYRNMAILGVDGFSSLPKNCLYLCYGFFGAAILINLIKDALG
KKWARFIPNPMAMAIPFYIGPYFAIDMCVGSLILFIWEKIDKAKADAFGPAVASGLICGD
GIWTLPSAILALVGVKPPICMKFLSRGTNAKVDAFLGS*
>Sobic.001G087700.1.p
MAPSRKSPVVAEERAGMEEGKGERCAVEEVALVVPETDDPSLPVMTFRAWTLGLGSCVVL
IFLNTFFTYRTQPLTISGILAQILVLPAGRFMAAVLPNREVRLLGGRLGSFNLNPGPFNV
KEHVIITIFANCGVSYGGGDAYSIGAITVMKAYYKQTLSFACALLIVLTTQILGYGWAGM
LRRYLVDPAEMWWPSNLAQVSLFRALHEKEEEGGKSRGPSRMRFFLIVFFASFAYYALPG
YLLPILTFFSWACWVWPHSITAQQVGSGYHGLGVGAFTLDWAGISAYHGSPLVAPWASIA
NTAVGFVMFIYVIVPLCYWQFNTFDARRFPIFSNQLFTASGQKYDTTKVLTKDFDLNVAA
YDSYGKLYLSPLFAISIGSGFLRFTATIVHVLLFHGSDMWKQSKSAMNAVKMDVHAKLMQ
RYRQVPQWWFLMLLLGSVVVSLLMSFVWKEEVQLPWWGMLFAFALAFVVTLPIGVIQATT
NQQPGYDIIAQFMIGYALPGKPIANLLFKIYGRISTVHALSFLADLKLGHYMKIPPRCMY
TAQLIGTVVAGVVNLAVAWWMLDNIDNICDVEALHPDSPWTCPKYRVTFDASVIWGLIGP
GRLFGRHGLYRNLVWLFLVGAVLPVPVWLLSRAFPEKKWIALINVPVISYGFAGMPPATP
TNIATWLVTGTIFNFFVFRYRKAWWQKYNYVLSAALDAGTAFMGVLIFFALQNAHHDLKW
WGTEVDHCPLASCPTAPGIAVKGCPVF*
>Sobic.003G002900.1.p
MAVEGGGEHEHEHEHGYGAGDKEHELDEASVEALFAGQSTAPWWRQVTVRSVTASVFIGT
VFSFMAMRMGLTIGLVPSFNMSASLVSFFVIRSWTRLLGRCGVATQPFTRQENVVVQTCV
IACATLALYGGFTSFLPAMSAPVAKSAGGPGTGNNVYSLHLGKMMAFSFLTGFTSLFITL
PLTKVMILDYKLLFPSGSAIAGLVNSFHTPAGAATAKLQMATLLRSLGGSFSWAVFQWFY
TGGNDCGFQAFPLFGLEAYKKRFYFDFSPSLVGIGMICPPMVNFSLLLGAVVSSAILWPI
LQGKAGTWYDADASPASLKGLNGYRVPMGISLVLGDCLFQLTAVTIRTARSFQQQGQGGD
DPPQQQSLLSSSYDDRRRIHNFQSEGMPLHVALAGYALLAAIATVFLPGIFPQIRFYHVA
TCYAIAPLMAFCSSYASGLTDWSLGTIYGKLAIFIFGAWVGEASGGAVAGLLAGGVVVVV
IGNSSELMHDFKSAYLTLTSPLSMFASQVIGTTLGCVINPLLFVGFQEMAGGKDHLGEAG
SLYAAPMAMAYRGIADLSVEGIKMLPKHSFMLCIPCFAAALTLDAVAAMATANDWRIKGY
VPNIMAMSIPFFVGPTFAIDMSLGSLLVILWRRSNRQTANLLSVVVASGLICGDGLWALP
SSLLAIFKVEPPICMKFLSYYQTEQILDNYPETI*
>Sobic.003G343300.1.p
MESVGDPREGPSTERAFEVKPIPPWPEQVTGRALAASLALGVALSSVMMNLVFTSGIIPS
LNISAALLGFFLLKAWTGMLGQMGVTHRPFTRQENAVVQTCVVACASMTYSGGFGSYLLG
MDRETAEKTSTATIPGANISEPTLGRMMAFFFLVSFVGLLVIVPMRKTMIIRHRLTFPSG
SATAHLINSFHSPHGVMQAKKQVSLVVRSCLGSLLWSIFQWFYTGGPNCGFTAFPTFGLT
AYKRGFYINMNGTYVGVGMISPYLINISMLVGSIISWGIMWPYLQTKRGIWYDANLQETS
LKGLNGYKVFGAIAMILGDGIFQLIVISLRTIHTMRHHQLAAETIRSFSNVDSMPRPTLS
FDDRRRTQVFLREHIPSTFAISGYVVLAALSSAAIPLIYRQVRFYHVAAAYAFAPLLAFC
NAYGTGVAETNFSAQYNKLVILLFASWIGARNGGIVGSLVICGVVSSVVSTASDFMSDFK
TGYLTLTSPRATLLSQVIGTAMGCVVNPLVFTVFHHFYESNGKKQVYEAPMAKVYRAIAV
LGAGDHELPQHCLAISAALFALALVVSAVRELATHNKWEAQHYIPSVTGMAVSFLLVPAV
SIDMCVGSLILYMWNRADREDAQVFAPVFASGLICGDGLFSIPYALLARYDVTPPICVRF
IGRVQNKMLDSYMEKAAASR*
>Sobic.004G011800.1.p
MEQDDCAQEGVSVERAFEADPIPSLSETITPRSIVVSFILGVALCAVAMKISLTSGFLPS
LTVPAGLMGFYLIQAWFRALDYFELPYQPFTRQENTVIQTCVVACSAITFSGGFGTYILA
MGKKAAGEDMRDEKNTIEPSIGRLIAFLFLVSFSGLFILMPFRKVMIIRHQLTFPSGMAT
AHFINSFHTSQGVNKARQQVKMLFRSLGGTVFWNMFQWFFTAEKDCGFKVFPIFGLEAYK
HGFYLDFSMSNIGIGMLCPYIITVSMFIGCVISWGIISPYLATKSGIWYSTNINSTSMNS
IRGYKVFIGVSMILADGLFNFLTIVLCTLYAMCKRHKQPMQGDNEVDSDTQLPFHCLNAA
EQQKTKKSFDDRRRAQVFLRDHISNSVNIICYILLSVVSILAIPYLYPQMRHIHVATIYL
VAPVVAFCDAYAFGVTDMNLSSTYGKLAMVLVASIVGRNNGGVIAGLVSCGIVMGSMSNS
NNLMQDLKTGYLTLTSPHAVFISQAIGTALGCIINPIMFWIFYKVQNGNADIFDAPYARV
YRGIAMLSAGQNGLPMHCLWLCKIFFTLALVLSMFREMATCKQWRVAQYIPSTICMAIAI
VMPARIPIDMFVGSLLLYLWRCANPSKAPAYSMAVASGMVCGDGLGMLLTSAMALTQVHA
PICIKFLSRTDNVKLDAFLATLPMT*
>Sobic.004G011900.1.p
MEGSEAAAREALSTEKAFEGERLPAWSEQITVRSMVVSSGLGLFLSFIVMKLNLTSGIVP
SLNMSAGLLAFFLMKTWTSALERCGVFPKPFTRQENTVVQTCVISCSSIAFSGGFGTYIL
GMSKKIAEGFDEAKTSINVEEPSLGRIIAFLFLVSFVGLFSIVPLRKIMIISYKLTYPSG
SATAHLINSFHTPQGAIQAKQQVSILFKSFAGSFLWSLFQWFYSAGPGCGFSSFPTFGMD
AYRRRFFFDFSATYVGVGMICPYIINFSLLLGSVVSWGLMWPYIESKRGLWYDAELPRSS
LHGLNGYQIFISIAMIIGDGLFNFLSILVRTSYDMYLKRTRPAEAAAKPFAGVDVTERQA
LSFDDRRRTQVFLKDQIPTSIAAGAYVLLAAISVVAIPHIFRQLQPKHVVWAYVVAPVFA
FCNAYGTGLTDWSLSSSYGKLAIFIFGASVGSADGGVVAGLAACGLMMGIVSTASDLIQD
FKTGYLTLTSPRSMFVSQVMGTGLGCIISPVVFWIFYKAYDVGLEEGYPAPYAKIYRGIA
LLGVNGWNQLPKYCLRFCLAFFLLAVAICALKEVAKARRWWVQDYIPSALGMAVPFFLGS
FFTIDMCVGSIVLYLWSKSDKVRAHTFAPAVASGLICGDGIWSLPSSILSLLNINPPMCL
RVFSADTNYQVEEFLWTLKNPAAT*
>Sobic.004G224000.2.p
MFSVIVMKLNLTTGIIPSLNVSAGLLGFFFVRMWTAAVERMGFLRQPFTRQENTVIQTCV
VSAYGIAFSGGFGSYLFGMSDKIANQATEAKDANNIKDPHLGWMIGFLFLVSFIGLFALV
PLRKIMIVDYKLTYPSGTATAYLINGFHTPEGAKLAKKQVKTLGKYFVFSFFWGLFQWFY
TAGDECGFKNFPTLGLEAYNNRFYFDFSPTYVGVGMICPYIVNVSVLLGGILSWGVMWPL
IAKKKGSWYPANLEDSSLHGLQAYRVFISIALILGDGLYNFIKVLIRTIAGFISMVQQNS
KIMLPVSDNGSSMSSTEAVSFDDERRIEIFLKDQIPKSVAYGGYVAVAAISIGTLPQIFP
QLKWYYILVAYVVAPVLAFCNAYGSGLTDWSLASTYGKLAIFVFGAWAGLSQGGVLVGLA
ACGVMMSIVSTASDLMQDFKTGYLTLASPRSMFISQVIGTGMGCVIGPCVFWLFYKAFGD
IGESGTEYPAPYAIVYRNMAILGVDGFRSLPENCLTLCYIFFAAAIVINLVRDLTPQRVS
RFIPLPMAMAIPFYIGSYFAIDMFLGCVILFVWEQLNKAKADAFGPAVASGLICGDGIWT
LPQSILALAKVQPPICMKFLSRSTNAKVDSFLGLS*
>Sobic.004G273400.1.p
MGEIGTDDRGLAEAEAEPVGGAVKEEGILDDDEEEASPIEEVRLTVPTTDDPSLPVWTFR
MWSIGLFSCALMSFLNQFFSYRTEPLVVTGITVQVASLPVGHFMARVLPRTRFRVPALLG
GGEWSLNPGPFNIKEHVLISIFANAGFAFGGGSAYAVSIINIIRAFYGRHISFITAWLLV
ITTQVLGYGWAGLIRKYVVEPAHMWWPGTLVQVSLFQALHEKDESAKASRQISRSKFFVV
VLTCSFAWYAVPGYLFPTLTSISWVCWIFSKSVTAQQLGSGMNGLGIGAFTLDWSAVSSF
LFSPLISPFFATANIFFGYTFFLYIIMPIAYWGFDLYNAKTFPIFSSHLFMSNGTNYDVQ
SIVNNQFELDQEAYRKSGNVNLSIFFALTYGFSFATIAATITHVGLFYGKEIYYRFKSSQ
KEKPDIHTKLMKKYSEIPAWWFYLLMALSITVSLILCTVLKHEVQLPWWGLIFACGMAFI
FTLPISIITATTNQSPGLNVITEYAMGLIMPGYPIAVVCFKVYGYMSMSQAVAFLSDFKL
GHYMKIPPKSMFLVQFVGTIVAGTVNVGTAWWLLGSIHGICSDSLPPDSPWTCPSDRVFF
DASVIWGLVGPRRIFGPEGNYGALNSFFLIGLAGPVIVYAFHRMFPNQKWIPLINLPVLF
GATALMPPARAVNYNSWLIIGTIFNFFVFRYRKRWWTRYNYILSAGLDAGVAFMGVVLYF
SLTMQNKSIDWWGTAGEHCLLATCPTAKGVDLGDGICPVF*
>Sobic.004G273500.1.p
MGEIGTDDRGLAEPMGAVKEEGILDDDDEDASPVEQVRLTVPTTDDPSLPVWTFRMWSIG
LLSCALMSFLNQFFAYRTEPLVVTQITVQVASLPVGHFLARVLPRTRFRAPAMLGGGEWS
LNPGPFNIKEHVLISIFANAGFAFGVGSAYAVGIINIIRAFYQRQISFFTAWLLVITTQV
LGYGWAGLMRKYVVEPAHMWWPSTLVQVSLFRALHEKDESAKASRQISRSKFFLVVLICS
FAWYVVPGYLFPTLTSISWVCWVFSKSVTAQQLGSGMLGLGLGAFTLDWSTVSSYLYSPL
ISPFFATANIFFGYVFFLYVILPISYWGFNLYNAKTFPIFSSHLFMSNGTEYNIPSIVNS
QFQLDKDTYDKNGKINLSVFFAVGYGFSFATIAATITHVGLFYGKEIYQRFKSSQKEKPD
VHTKLMNKYSDIPAWWFHSLMALSIAVALLLCTVLNHEVQLQWWGLIFACGMAFIFTLPI
SIITATTNQSPGLNVITEYIMGLIKPGYPIANVCFKTYGYMSMQQAVAFLSDFKLGHYMK
IPPKSMFLVQFVGTIVAGTVNIGTAWWLLGSIHGICSDSLPADSPWTCPSDRVFFDASVI
WGLVGPRRIFGPEGNYGALNWFFLIGLAGPVIVYAFHRMFPNQKWIPLINLPVLFGATAA
MPPATAVNYNSWLLFGTIFNFFVFRYRKMWWTRYNYILSAALDAGVAFMGVVLYFSLTME
NKSIDWWGTAGEHCPLAKCPTAKGVDLGDGICPVF*
>Sobic.004G299500.1.p
MDRSRSSVAAADDEEIEKHEPVPEDMESDPAAAREKEQEQVRPWREQVTLRGMVAALLIG
FMYTVIVMKIALTTGLVPTLNVSAALMAFLALRGWTRVLERLGVAHRPFTRQENCVVETC
AVACYTIAFGGGFGSTLLGLDKKTYELAGASPANVPGSYKDPGFGWMAGFIAAISFAGLL
SLIPLRKVLVIDYKLTYPSGTATAVLINGFHTKQGDKNAKMQVHGFLKYFGLSFIWSFFQ
WFYTGGDVCGFVQFPTFGLKAWKQTFFFDFSLTYVGAGMICSHLVNISTLLGAILSWGIL
WPLISKQKGEWYPANIPESSMKSLYGYKAFLCIALIMGDGTYHFFKVFGVTIKNLHQRLN
RKRASNRVANGGEEMVALDDLQRDEIFNDGSFPSWAAYAGYALLTIISAITIPHIFRQIK
WYYVIVAYVLAPLLGFANSYGTGLTDINMAYNYGKIALFIFAAWAGKDNGVIAGLAGGTL
VKQLVMASADLMHDFKTGHLTLTSPRSLLVAQFIGTAMGCIIAPLTFLLFYNAFDIGNPN
GYWKAPYGLIYRNMAILGVEGFSVLPKHCLALSAGFFAFAFVFSVARDVLPRKYARFVPL
PMAMAVPFLVGGSFAIDMCIGSLVVFVWNTMNKKEAVFMVPAVASGLICGDGIWTFPSSV
LALAKIKPPICMKFTPGS*
>Sobic.004G299600.2.p
MDRARSGAAAAATDDEEIEKHEPVPEDMESDPAAAREKEQVPPWREQVTLRGMVAALLIG
FMYTVIVLKMVLSTGQLPTLNVSAALMAFLALRGWTRVLERLGVAHRPFTRQENCVVETC
AVACYTIAFGGGFGSTLLGLDKKTYELAGASPANVPGSYKDPGFGWMAGFVAAISFAGLL
SLIPLRKTFTGFGHRLQVNLPKWNCNCCSHKRFPHQARRQECKMQVRGFLKYFGLSFIWS
FFQWFYTGGDVCGFVQFPTFGLKAWKQTFFFDFSLTYVGAGMICSHLVNISTLLGAILSW
GILWPLISKQKGEWYPANIPESSLKSLYGYKAFLCIALIIGDGMYHFFKVFGVTVKGLHQ
RLNQKHASNRVANGGDEMVPLDDRQRDEIFNNGSFPAWAAYAGYALLTVISVITIPHIFR
QVKWYYIIVAYVLAPLLGFANSYGTGLTDINMAYNYGKIALFIFAAWASKENGVIAGLAG
GTLVKQLVIASADLMHDFKTGHLTLTSPRSLLVAQFIGTAMGCVVAPLTFLLFYNAFDIG
NPNGYWKAPYGLIYRNMAILGVEGFSVLPKHCLALSAGFFVFAFVFSVARDVLPRKYARF
VPLPMAMAVPFLVGGSFAIDMCIGSLIVFVWNKMNMKEAMFMVPAVASGLICGDGIWTFP
SSVLALAKIKPPICMKFTPGS*
>Sobic.004G355900.1.p
MTTAAAKYSEKEEVNEHPIEEVRNTVPITDDPSEPCLTFRTWVLGMSSCVLLAFVNEFFN
YRSSQLSIGTVLVQIASLPIGRLMASTLPERVIGGGGCRWWSFSLNPGPFSLKEHCLITI
FAGAGASGVYALNIVAIVKVFYRRQINPYAAMLLAQTTQLLGYGWAGLFRKFLVDSAYMW
WPMNLVQVTLFRAMHEEEKRPRGGVTRLQFFIIVMICSFAYYLIPSYLFPSLSTVSVLCW
VYRDSVTAQQIGSGLGGLGVGSFGLDWNTVAGFLGNPLASPAFTIVNVMAGFALTTYVAL
PLLYWSDTYNARRFPLMSPHVYDDAGRPYDTGRVINRDTFTLDLAGYDAYSRINVSVLFA
VNYGIGFASLMSTLSHVALYHGKEIWELWWLQSSSEEDVDVDVHTRITRRNYKAVPQWWF
HLLLAVVLALSLFTCEGFGRQLQLPYWGLLLACAIALAFTLPVGVISATTNMQPGLNVVT
ELIIGYLYPGKPLANVVFKTYGFISMGQALALLSDLKLGHYMKIPPRSMFLAQLAGTVTA
STVHFATAWWLLTTVENICDVERLPRGSPWTCPGDDVFYNASIIWGVVGPLRMFGSLGNY
WQMNYLFLVGLLAPLPVWLLQRAYPRNRVLAAVNLPLVFAGASGLLPARSVNFLMWGLVG
FLFNHVVYRRHKAWWMRHNYVLAAGLDAGVAFMAVLTFVALGYFDVYGPQWWGGVADDRC
DLAACPTAPRVVVANGCPLQFR*
>Sobic.005G124600.1.p
MATATHHADAPGLNGAEGVEMAETNNELRRRGKPSGDDRAARDGPGAEEEDAAAAPSSVE
RAFADQPVPSWREQLTVRAFVVSFFLAVMFSIIVMKLNLTTGIIPSLNISAGLLGFFFVR
LWTRAIESVGLLRQPFTRQENTVIQTCVVASYGLAFSGGFGSYLLAMSDKIAAMVTEANN
AQNIKDPQLGWIIGFLFLVSFIGLFGLVPLRKIMIVDYKLTYPSGTATAYLINGFHTPQG
ARLARKQVKKLGTFFVLSFVWGFFQWFYTANSDECGFQQFPSLGLQAYNNKFYFDFSPTY
VGVGMICSHIVNVSILLGAILSWGIMWPLIAKKKGIWFSADLDDTSLHGMQGYRVFIAIA
LILGDGLYNFLKIFILTVVSLRSQIKKANVSTLPISDDGTVTNSTPISYDEERRNELFLK
DQIPWYAALGGYVAIAAISIGTVPQIFPQLQWYHILVAYIFAPILAFCNAYGSGLTDWSL
VTTYGKLAIFAFGAWVGASNGGVLAGLAACGVMMNIVGTAADLMGDFKTGYLTLASPRSM
FISQVIGTAMGCVIAPCVFWLFYKAFGNIGIAGSEYPAPNAVVFRSMAVLGVDGFSSLPK
HCLTLCYVFFAAAIVINLIRDLVPKKVSRFIPIPMAMAIPFYIGAYFAVDMFVGTVILFV
WQRLDRAKADAFAPAVASGMICGDGIWVLPQSVLALAKVKPPICMRFLSRAMNDKVDAFL
GS*
>Sobic.006G053100.1.p
MGSEGEITGPLLASGDSAPAAAPEAVPPWREQVTARGLAVSAVLGVLFCLITHKLNLTVG
IIPSLNVAAGLLGYFLVRTWTAALERFGVVSKPFTKQENTVIQTCVVACYGLAFSGGFGS
YMLAMDQRTYELIGPDYPGNRAVDVKNPSLGWMIGFMFVVSFLGLFSLVALRKVMVIDYK
LTYPSGTATAMLINSFHTTTGAELADKQVRCLGKYLSISFIWNCFKWFFSGVGDSCGFDN
FPSLGLAAFKNTFYFDFSPTYIGCGLICPHIVNCSTLLGAIISWGFLWPYISTKAGDWYP
ANLGSNDFKGLYGYKVFISVSVILGDGLYNLIKIIYATIKEILNARAKQGRLPLVQVQDG
DEGSKLSAEEKHLNETFIRDSIPPWLAGSGYVGLAAISTATVPMIFPQIKWYLVLSAYVV
APLLAFCNSYGTGLTDWNLASTYGKIGLFIFASWVGQNGGVIAGLAACGVMMSIVSTAAD
LMQDFKTGYLTLSSPRSMFVSQLIGTALGCVIAPLTFWLYWSAFDIGNPDGAFKAPYAVI
FREMSILGVEGFSALPQHCLAICSFFFIASLVINLLRDITPKNVSRFIPIPMAMAIPFYI
GAYFAIDMFVGTVILFVWERVNRKECDDFSGAVASGLICGDGIWTVPSAILSILRIDPPI
CMYFKPSVSS*
>Sobic.006G053200.2.p
MTPAETSPPAPYPRASHSVSAPLLLQDPTTQATPPWREQLTLRGIAVAAALGALLCVVIH
RLNLTVGVIPALNVASGLLAFFLAAAWRAAAGRLGFGRGTPFTRQENTVIQTCAIACAGL
AFSGCSASYIFAMDRKTYELVGPDYPGNRAEDVRDPSLGWMISFLFLIALVGPFSIVLLR
KVMVIDYKLTFPGGTATALMINSLHGKTEGDLAGKKVHCLVKYMGISFVWSFFKWFFSGV
GDSCGFDNFPTFGIEAFKNTFYFDFSPSYVGFGLICPHIVNCSVFLGSVISWGFLWPFIS
AQAGHWYPDNLGNSDFRGLYGYKVFIGISIILGDGLYNLVKIFVVIAREFCSMQSKKRDL
PVQALEAEDDGSCEQLAEEKLQTEVFLKDSISPWFAASGYIVLAAISTATVPTIFPQLKW
YLVILCYFLAPAIAFCNSYGMGLTNLNLAPTYGKIGLFAFASLVGSDGGGVIAGLAACGI
IMSIACSTADLMQDFKSAYLTLSSPRSMFIAQLIGIALGCVIAPLTLWLFWTAFDIGDPD
GEYKAPFAIMFREMAILGIEGFSALPLHCLDICYAAFFLALAISLLKDVAPANVSRFIPI
PIAMAAPFYVGAYFGVDMFIGTVILYVWQKLNREEADGYAVAVASGLICGDGIWSIPSAV
LSILGVVPPICMSFKPSSAPRHAEWTSRGHLPCSEAHRPAAQGRRVQRRAAAEGGQPWRC
*
>Sobic.006G152600.1.p
MAPQTTAAAGGGGEEAVEEASTLRHRPNAAKNGGEEDQANNGVASSQLPLPTAEGEGNAA
LSVERVFAEQAVPSWREQLTVRAFVVSFFLAVMFSIIVMKLGLTTGIIPSLNVSAGLLGF
FFVRLWTAAIERVGLLKQPFTRQENTVIQTCVVAAYDIAFSGGFGTYLFGMSETIAKQAT
EADDPQNVKNPHIGWMIGFLFLASFIGLFALVPLRKVMIVDYKLTYPSGTATAYLINGFH
TPEGAKLAKKQVKTLGKFFLFSFLWGFFQWFYTGGDNCGFQNFPTLGLQAYKNRFYFDFS
PTYVGVGMICPHIVNVSVLLGGILSWGIMWPLIRNKKGSWYPASLSESSLHGLQGYRVFI
SIAIILGDGLYNFVKVLIRTTIRFISMMKKNSTLPVSNNGSPIAEAVSFDDERRTELFLK
DQIPRSVAYGGYVVVAAISIGTLPQVFPNLKWYYILVAYIFAPVLAFCNAYGTGLTDWSL
ASTYGKLAIFIFGAWAGASNGGVLVGLAACGVMMSIVSTAADLMQDFKTGYLTLASPRSM
FISQVIGTAMGCVIAPCVFWLFYKAFTDIGMSGSEYPAPYAIVYRNMAILGVDGFSSLPK
NCLTLCYIFFAAAIVVNLIRDLVPKKVAGFIPLPMAMAIPFYLGSYFAIDMFIGTVILFA
WQMINRAKADAFGPAVASGLICGDGIWTLPQSILALAKVKPPICMKFLSRSVNAQVDGFL
GN*
>Sobic.006G152700.2.p
MKLNLTTGIIPSLNVSASLLGFFLVRLWTKAIESMGLLKQPFTRQENTVIQTCVVSAYGL
AFSGGFGSYLFGMSRSIAEQATEANDAQNIKDPHLGWMIGFMFLVSFVGLFVLVPLRKVM
IVDYKLTYPSGTATAYLINGFHTPQGAERSKKQVRTLGKYFSLSFLWAFFQWFYTAGDDC
GFTSFPSLGLEAYKNKFYFDFSATYVGVGMICPYIVNVSLLLGGIISWGVMWPLISTKKG
SWYPESLPDSSLHGLNGYKVFITISVILGDGLYNFLKVFGNTIRAFISMYWKKHANTLPV
SDNGGPPATTETESFDDKRRIELFVKDQIPKSVALGGYVCLAAITIGCLPLIISQIKWYH
ILVAYIFAPILAFCNAYGCGLTDWSLASTYGKLAIFVIGAWAGASHGGVLVGLAACGVMM
SIVGTASDLMQDFKTGYLTLASPRSMFISQVIGTAIGCVVAPCVFWLFYKSFDIGVSGGA
YPAPYAIMYRNMSILGVDGLSLLPKNCLTLCYIFFAVSFAINLIKDLLPQKVAKFIPIPM
AAAIPFYLGPYFAIDMFLGSVILFFWEWKNKAEADTFTPAVASGLMCGDGLWALPQAVLS
LANVNPPICMKFLSRSVNAKVDTFLGN*
>Sobic.006G164200.2.p
MAHARDGGGHEEGAEAAVCLDGDSEAGEARGAGRVPPWRDQLTARGMVASLAVGAMYSVI
VMKLALTTGLVPTLNVSAALIAFVILRGWTQALARFGVATRPFTRQEYTVVQTCAVACYS
IATGGGFGSFLLGLNKRTYELAGEETEGNVPGSYKEPGIGWMTGFLFAVSFVGIVALIPL
RKIMVIDYKLTYPSGTATAVLINGFHTTHGDATAKQQVNGFTKYFAISFFWSFFQWFYSG
GDNCGFSQFPTFGLRAWKQTFFFDFSLTYVGAGMICSHLVNLSLLLGALLSWGIMWPLIS
DLKGDWYPADMKESSMRSLQGYKAFICIALILGDGLYNFVKIVAFTVKSLLDRSRLKNAK
KEEDMPVLDEIQRNEVFTKDSIPNWLAYSGYLALSVVAVFAIPLMFHEMKWYYVIIAYLL
APALGFCNAYGAGLTDINMAYNYGKVALFILAAWAGKDSGVVAGLVGCGLVKSLVSISAD
LMHDFKTGHLTLTSPRSMIIAQAIGTAMGCVIGPLTFFLFYKAFDIGNPDGYWKAPYALV
YRNMAILGVQGFSALPKHCLHLCYGFFGFAVAANLMRDLLPPKYGKWVPLPMAMGVPFLV
GASFAIDMCVGSLIVFIWHMIDRSKASLMVPAVASGLICGDGLWIFPESLLALFKINPPL
CMAFRPSH*
>Sobic.006G164200.4.p
MAHARDGGGHEEGAEAAVCLDGDSEAGEARGAGRVPPWRDQLTARGMVASLAVGAMYSVI
VMKLALTTGLVPTLNVSAALIAFVILRGWTQALARFGVATRPFTRQEYTVVQTCAVACYS
IATGGGFGSFLLGLNKRTYELAGEETEGNVPGSYKEPGIGWMTGFLFAVSFVGIVALIPL
RKIMVIDYKLTYPSGTATAVLINGFHTTHGDATANFFFDFSLTYVGAGMICSHLVNLSLL
LGALLSWGIMWPLISDLKGDWYPADMKESSMRSLQGYKAFICIALILGDGLYNFVKIVAF
TVKSLLDRSRLKNAKKEEDMPVLDEIQRNEVFTKDSIPNWLAYSGYLALSVVAVFAIPLM
FHEMKWYYVIIAYLLAPALGFCNAYGAGLTDINMAYNYGKVALFILAAWAGKDSGVVAGL
VGCGLVKSLVSISADLMHDFKTGHLTLTSPRSMIIAQAIGTAMGCVIGPLTFFLFYKAFD
IGNPDGYWKAPYALVYRNMAILGVQGFSALPKHCLHLCYGFFGFAVAANLMRDLLPPKYG
KWVPLPMAMGVPFLVGASFAIDMCVGSLIVFIWHMIDRSKASLMVPAVASGLICGDGLWI
FPESLLALFKINPPLCMAFRPSH*
>Sobic.006G164300.1.p
MNSSQLRLHPAAAAAAAVSELELLVPRGPGAGTAMDQFHHDRAGALEIEKTTTPAAERAA
APDMESEPAAARVAERVPPWREQITARGMVAALLIGFVYTVIVMKLSLTTGLTPTMNVSA
ALLAFLALRGWTRALERLGIASRPFTRQENTVVQTTVVACYTIGFGGGFGSFLLGLNKKT
YELSGVNTPGNVPGSYKEPAIGWMTGFLLAVSFVGLLTLLPLRKVLVIDYKLTYPSGTAT
AVLINGFHTPQGDKNAKNQVRGFLKYFGISFLWSFFQWFYTAGDNCGFAQFPTFGLQAFK
QTFFFDFSLTYVGAGMICSHLVNLSLLFGAILSWGVMWPLISKQKGNWYTNASQSSMSGI
YGYKAFLCIALLVGDGLYNFVKVIAITVKNIRERSRRENLNKVADADTMALDDMQRDEVF
SRDNIPTWLSYTGYAALSVIAVIVIPIMFREVKWYYVILAYVLAPALGFCNAYGTGLTDM
NMGYNYGKIALFVLAGWAGKDSGVVAGLVGCGLVKQLVLVSADLMHDFKTGHLTLTSPRS
MLVGQAVGTLMGCVLAPLTFMLFYRAFDVGDPDGYWKAPYALIYRNMAILGVEGFSALPT
HCLQLCAGFFAFAVLANLARDLLPRGVARFVPLPMAMAVPFLVGASFAIDMCVGSLVVFA
WHKIDSKKAALLVPAVASGLICGDGIWTFPSSLLALAKIKPPICMKFTPGS*
>Sobic.006G200300.1.p
MEIERHPSRRVAAVGEEEDDGDVALVEQVRLTVPTTDDPTLPVWTFRMWTIGIVSCALLS
FFNQFFAYRTEPIIISQITVQVAALPVGHFMARVLPETKRSALGREWTMNPGPFNVKEHV
LICIFANAGTAFGNGGAYAVLIIDIIKAFYKRNISFVVGLLLIITTQVLGYGWAGLLRKY
VVEPAQMWWPQSLVQVSLLRALHEKEERGMTRGKFFLIALICSFAWYLVPGYLFPTISTV
SWVCWAFPKSVTMHQIGSGMNGIGIGAFTLDWSVVASFLQSPLVSPFFAIVNVFVGFVLF
IYIILPVCYWGFNLYDASTFPIFSTDLFTGAGQLYNISAIVNDSFEIDMDAYAKQGKIHL
SLLFAISYGLGFASIAATLSHVALFYGKEIYQRMRESYKGKPDVHTRMMSKYEDIPKWWF
YLLLVVTAAMAMVLCTAFKSEVQLPWWGLLFACVIAFVFTLPISIITATTNMTPGLNVIT
EYCMGLIMPGKPIANVCFKVYGYMSMNQSVSFLTDFKLGHYMKIPPRSMFLVQLIGTLVA
GTVNTTVAWWLLTTVPHICEKELLPAGSPWTCPSDHVFFDASVIWGLVGPRRIFGPLGYY
SALNWFFLGGLILPAVVWLLARALPGHAWWISLINLPVVLGATANMPPASPINYTAWCFV
GTVFNFFVFRYRKAWWKRYNYVLSAAMDAGVAIMGVVIYFALSGHPLDWWGSRGEHCDLA
TCPTARGVLVDGCPVL*
>Sobic.006G264700.1.p
MARRVTLEEEDDDDEAESVERVFEGWEVPGWREQVTVRALMVSALLGAMFSVIVMKLNLT
TGIIPSLNVSAGLLGFFLLTSWTKLLAQAGFTGVRPFTRQENTVVQTCVVACSGIAFSGG
FGSYMFAMSDRISEQSGETWDPHNIKNPGLGWMIGFLFIVSFLGLFSVVPLRKIMIIDYK
LIYPSGTATAHLINSFHTPQGAKLAKRQVKTLGKFFAGSFAWGFFQWFYTAGEGCGFMSF
PTLGLEAYRQKFFFDFSATYVGVGMICPYLVNASVLLGGVVSWGIMWPLIEQKKGDWYPA
DLKPSSLRGIVGYRVFVSIALILGDGLYNFLKVMTRTVTALVVQVRGMMSGPTLPISGGE
SLPAEEETFDDKRRTELFLKDQIPNTLALSAYMVIAVVSIATVPHIFHQLRWYHVATSYV
IAPVLAFCNAYGCGLTDWSLATTYGKLAIFTVGAWAAASDPDGSGSGGIIAGLAACGVMI
GIVSTASDLTQDFKTGYMTLASPRSMFVSQVIGTAMGCVVAPSVFWLFYNAFRDIGMPGS
EYPSPNALVYRNMAILGVQGLGSLPRHCLDLCIAFFAAAIAINLARDLAGARAAAYIPLP
MAMAIPFYLGPYFGIDMCIGSLVRLVWDRLDPARSKAFAPPVASGLICGDGIWTVPQSVL
ALAGVKPPICMKFLSRTTNAKVDAFLHS*
>Sobic.007G221400.1.p
MEPQQVELSHLELEGRRRNASSRPGTNGGSARTEKVEEVDDCPIEEVRLTVPITDDPTLP
ALTFRTWFLGLLSCALLAFSNQFFGYRQNPLYISSLSVQIVVLPLGKLMAACLPTKAVHI
MGCSFSLNPGPFNLKEHVLITIFANTGSNSVYAVGIITIVKAFYHRDIHPLAAMLLTQTT
QLMGYGWAGLFRKFLVDSPYMWWPANLVQVSLFRALHEKEKRPRGGTTRLQFFLTVLAAS
FAYYIVPNYLFPTISTISVVCFIWKKSVTAQQIGSGVYGLGVGSFGLDWATVAGFLGTPL
STPAFAIVNIMAGFFLIVYVIVPLAYWSDAYGARRFPIISSHVFMANGSRYDVNKVLDPA
TFQFSQAGYDGAGQIHLSIFFAFTYGLSFATLAATLSHVALYHGRSIWEQTKATVRSAGG
DVHARLMRRNYAAVPQWWFQVMLVVVLGLSLFTCEGFGRQLQLPYWGVLLAAGIAFFFTL
PIGIITATTNQQPGLNVVTELIIGYLYPGRPLANVAFKTYGYISMSQAIMFLQDFKLGHY
MKIPPRSMFAVQLVGTVLASSVYFATSWWLLETVPSICDPTKLPEGSPWTCPGDDVFFNA
SIIWGVVGPLRMFGRLGLYSKMNYFFLAGALAPVPFWAVARAFPDSAWAPWLRLVNMPVL
LGATGMMPPARSVNYLMWGAVGLAFNYVVYRRYKAWWARHNYVLSAGLDAGVAFMAIVSY
AVLQSRGVNGVDWWGLQVDDHCALARCPTAPGISAPGCPVH*
>Sobic.009G089532.1.p
MDATIGESAPSVERAFESQPYPGFWGLVTLRSMAVAVVYAFIFSMVSIRIYMIVGLVGAF
NMPSNILCFATLRGLVSLLRRCGIAAAPFTRQENVFLQTSVITCVNVAVASGFATYLVAM
TSDLAKSLSENPDKEDIIEDVPMGRYGLLIFFTAMVGIMAMIPMVKVIILDYRLLFPTGS
VVAHLINSFHTPQGAYVAKLQVRALLKAFLGSISWSVFQWFYTGGDSCGFQVFPMFGLEL
YQRRFYFDFSASWVGLGMIVPHVVNFGLLFGGCISGGIIYPYLESKRGQWYYTKNPSSLD
GVNGYKVFMGLTMVVTEGIYNFITLMTVLLIDLYNKRQENDSGMSKYILKQPSLNYDDHK
RLEIFLGNHIPAIGGVVGYIAFGIMCSVIYPWVFHQIKFYHVATLFITIFPVFFFSNTYV
TGLTDWTVSPTYCKVVLFIIAAWIAKPGAVIAGLAACGLALISLNVSCQAMQDLKTGYMT
LTSPKVVVAGHIYGVLIASIINPLIYLFFKAHAKKSAPLGTKNSVYPCPGAAVYRAIALL
STGGVKQLPKHCFTFCFITIFITIALETIRLVSQRKAWKVQHYIPCMTAIALPFLVGPTF
TIDFALGSVLLIIWTKVNRGSAELLSSAVAAGLVCGDGIWYLPSSLLGFFNVNPPICMRF
LASGKPAEMADAFLNTLGTQGMS*
>Sobic.009G090400.1.p
MDATIGESAPSVERAFEGQPYPGFWGLVTLRSMAVAVVYAFIFSMVSLRIYMIVGLVGAF
NMPSNILCFATLKGLVSLLRRCGIAAAPFTRQENVFLQTSVITCVNVAVASGFATYLVAM
TSDLAKSLSDNPDKEDIIEDVPMGRYGLLIFFTAMLGIMAMIPMIKVMILDYRLLFPTGS
VVAHLINCFHTPQGAFVAKLQVRALLKAFLGSISWSVFQWFYTGGDSCGFQVFPTFGLEL
YKHRFYFDFSASWVGLGMIVPHVVNFGLVFGGLISGGIIYPYLQSKRGEWYYTENPSSLN
GINGYKVFMGLTMVVTEGIYNFITLMTVLLTDFYKKRQENDSGMSKYILKHPSLSYDDRK
RLEIFLGNHIPVIGGVVGYIAFGIICSVIAPWIFHQIKFYHVATLFITIFPVFFFSNTYV
TGLTDWTVSPTYCKVVLFIIAAWIAKPGAIIASLAACGLALISLNVSCQAMQDLKTGYMT
LTSPRVVVAGHMYGVLIASIINPLIYLFFKAHAKKSAPLGTKNSVYPCPSAAVYRGIALL
STGGVNELPKHCFTFCFITIFVTIAIESIRLVSQRKGWKVQHYIPCMTAIALPFLVGPTF
TIDFALGSILLIIWTKVNRQSAELLSSAVAAGLVCGDGIWYLPSSVLGFFNVEPPICMRF
LASGKPAEMADAFLNTLGTQGMP*
>Sobic.009G091300.3.p
MDSTTEEASPCVEPGFDGLPYPGFWEQVTLRSMAIAVVLAAIFSLVTLRIYMTIGVVGAL
NMPTNVLSFFSVKSLVSLQRRYDIASAPFTRQENIFLQTCVITCVNSAISGGLPNYIIAM
NAQVAKSLRDDPDKSDIIDRIPTGKYALFLFLTGLVAITLMLPLAQVMIVDYRLLFPTGS
VVAHLINSFHTQQGACAAKLQVAAIFKTFVGSFSWSMFQWFFAGGDNCGFQAFPVFGLEL
YKRNRFYFDFSASFVGLGMIVPHVVNIGLLFGAITSWGLLYPFLQSKRGQWYHTDSPTSL
NGMNGYKIFIAVTMIITEGMFNFIKLLTVSSIDLYKKSQEKDSGKIKYRLTSPSLNYDDR
KRLEVFLGHRIPLYVPVAGYIGCAIVCSVIMPWIFHHIKFYHMALLFIILPVFTFCNTYG
TGLTDWSVAQSYGRFIQFVIAAWVAKPGAVIASLAAYGVSVAALNVSSQAMQDLKTGYMT
LTSPRAVVTGHIYGILIGSIINPCIFLAFEANAKSTAPIGSKDSEYSCPSAAVYRAIGLL
GKGGVKELPDHCITLCLVTFFVTLAIETIRLVSQRKNWKLQNFIPCMIAIALPFLTGPYF
TIDMCLGSVLLIIWTKRNRQHAELLTSAVAAGLICGDGLWVLPSSILSIFNVYPPICMKF
LSSGKQVDTVDSFINTIETHGSR*
>Sobic.010G015500.2.p
MWWPSNLVQVSLFRALHERERRVKGGMTRNQFFLVAFICSFAYYIFPGYLFQMLTSLSWI
CWVFPHSVLAQQLGSGLTGLGIGAIGLDWSTISSYLGSPLASPWFATANVAAGFFIIMYV
ITPIAYWFNFYKAQNFPIFSDGLFTLTGQTYNISSIVDSHFQFDTEAYEKNGPLYLSTFF
AVTYGVGFASLTATIVHVFLFHGSEILQLSKSAFQEKKVDIHTKLMRRYKQVPEWWFICI
LIANIAVTIFACEYYIEQLQLPWWGVLLACAIAFTFTLPIGIITATTNQTPGLNIITEYI
MGYLYPGRPVANMCFKVYGYISMSQALTFLQDFKLGHYMKIPPRTMFMAQVVGTLIAAFV
YLGTAWWLMDTVPNICNTELLPSDSPWTCPGDHVFYDASVIWGLISPRRIFGDLGTYSAV
NWFFLGGAVAPLLVWLAHKAFPSQSWILLINMPVMIGATGMMPPATAVNYTTWILVGFLS
GYVVYRYRRDWWERHNYLLSGALDAGLAFMAVLIYLCLGLENISLNWWGNDLDGCPLSSC
PTAKGIVVEGCPVYT*
>Solyc01g056530.1.1
MRVSFSMHITVYLQLQKLLLSPTLFQPSIVTLRICSYLYQNLSKGSAIDLFATANIAVGY
FLIMYVVTPLMYWFNVYKARNSPIFSDEKYDHEGRLYLSIVLLLTYGFSFACLTATVVHV
FLFHGWDLWHLSKSALQEKKMDVHTKLMRKYKQVPKWWFMIILRINIIATVFVCEYYKNQ
LQLPWWGVLLACCLAFFFTLPIGVIAVTTNQTPGLNVITEYIILSTSSKMERQ*
>Solyc02g005340.2.1
MAKEEEEEWESTEKAFKDEFIPAWQKQITLRAMVTGLILSVVFNFIVCKLNLTTGVIPSL
NVAAGLLGFAGIRTWTAVIDKFGMLKQPFTRQENTVIQTCIVASSGIAFSSGTASYMLGM
SPYIASQADAGNTPNNTKKLSITWILPYLFVVSFAGLFSIVALRKMMIMKYKLTYPSGTA
TAYLINCFHTPKGAKLAKKQVRSLFQSFGFSFIFGAVQWIVARDEGCGFGSLHTFGSEAY
AKKFYFDFSSTYVGVGMLCPYMVNISLLIGAIVSWAIMWPMIEEKKGDWYSAKLSATSLH
GIQGYRVFIAIAMMLGDGLFHFAYMLVVTISSFTKRDPQNDYSGEEDEHDLDKKIRNDYF
LKDQIPNWAVIGGYAGIALISVIVVPIIFHSLKWYHILVAYLVAPILAFCNSYGAGLTDW
SLASNYGKIAILTFSYWVGLENGGVVAGLASCGLMMSILDTASGLMGDFKTGYLTLTSPR
SMFFSQLIGTAMGCVITPLVFWIFNSAYKLGDPEGSYPAPYGLMYRGIALLGVEGFGSLP
KHCVRLSIWFFLAAILINLMTQLLQKYETKYEIYRFIPSPMCMAIPFYLGGYFAIDMCLG
SLILFGWQMYNKQKAKDFGPAVASGLICGESLWGIPASVLALAGVKAPICMKA*
>Solyc02g081570.2.1
MDSSRSDSVNRNTKKNDGDDDTAQNEEALYSVERIFESKEVPSWQDQLTLRAFCVSFILG
ILFTFIVLKLSLTTGIIPSLNVSAGLLGFFFIKTWTKLLEKSGVLKQPFTRQENTVIQTC
VVATSGIAFSGGFGSYLFAMSEVAAKQSTEANNAFNIKNPSLGWMIGFLFVVSFLGLFSV
VPLRKIMIIDFKLTYPSGTATAHLINSFHTPQGAKLAKKQVKALAKFFSFSFLWGFFQWF
FTAGDDCGFASFPTFGLKAYENKFYFDFSATYVGVGMICPYLINISLLLGSILSWGIMWP
LIQDRKGHWFPADESPSSLHGLQGYKVFIAIAMILGDGLYNFVKVFGRTLYGLYLQFRSK
DEGAVLPVGARPSPPEPSMSFDDQRRTTLFLKDQIPTWVSIVGYVGIAILSTITLPHIFH
QLKWYHIIVIYVFAPVLAFCNAYGCGLTDWSLASTYGKLAIFTIGAWAGASHGGVLAGLA
ACGVMMNIVSTASDLTQDFKTGYMTLASPRSMFISQIIGTAMGCLISPCVFWLFYKAFPD
LGTQGSAYPAPYALVYRNMSIIGVEGFSALPKNCLILCCIFFIGAIVINGIRDLVGKNKA
KYIPLPMAMAIPFYLGSYFAIDMCLGSLILFVWTKINKAKADAFGPAVASGLICGDGIWT
LPSSILALVGVKPPICMKFLSRNANTRVDSFLNS*
>Solyc02g083740.1.1
MNDTESEISALLIQTDQLLHCNSTADDDNDDSPVEQVALTVPITDDPTLPVVTFRMWLLG
TIACILLSFLNQFFWYRNEPLTITSISAQIAVVPLGHLMAKGITDRVFFQGSKWEFTLNP
GPFNVKEHVLITIFANSGAGNPYAIHVVSAVKLFYKHKLTFRVALIVIITTQVLGFGWAG
IFRRYLVEPAAMWWPQNLVQVSIFRALHDKEERPKNGVTRNQFFLIAFICSFGYYVFPGY
LFPMLSSVSWLCLLFPSSVLVQQLGSGLHGLGVGTIGFDWSTISSYLGSPLASPWFATAN
IAVGYFLIMYVVTPLMYWFNVYKKNGHDYNISNIIDPNFHIDLEKYDHEGRLYLSIVLLL
TYGFSFACLTATVVHVFLFHGWDLWHLSKSALQEKKMDVHTKLMRKYKQLPEWWFTIILL
INIIATVFVCEYYKNQLQLPWWGVLLACGLAFFFTLPIGVITATTNQTPGLNVITEYIMG
YLYPGYPVANMCFKVYGYISMKQGLTFLQDLKLGHYMKIPPRAMFVAQVVGTLISAFAHL
GTAWWLMDSVPYICNRALLPQGSPWTCPADHVFYDASVVWGLIGSQRIFGNLGYYSAINW
FFLIGAIAPVFVWLLQKAFPNHHWIRLMSVPVVLAGIIKIPPATAVNYNSWIIIALVSGF
VVYRYYKSWWSRHNYVLSGALDAGLTFMGVLLYLCLGQEHVSLQWWGSHTDTCPLASCPT
AKGIVVDGCPIF*
>Solyc02g094280.2.1
MGTENSGTVEISEPLLEETSKIVESDSENIPDWKEQITIRGLVVSAVLGTLFCIITHKLN
LTVGIIPSLNVAAGLLGFFFVKSWTGFMSQLGFSVKPFTKQENTVIQTCVVACYGLAFSG
GFGSYLLAMDEKTYNLIGPDYPGNRAEDVKNPGLLWMMGFIFVVSFLGLFSLVPLRKVMV
MGYKLTYPSGTATAMLINSFHTNTGAELARNQVGRLGKYLSISFCWSCFKWFFSGIGDAC
GFDNFPTLGLTLFKNTFYFDFSPTYVGCGLICPHIVNCSVLFGAIISWGILWPLISQRAG
DWYPADLGSNDFKGLYGYKVFIAISLILGDGLYNLIKIVSISVMEIFRNSSMENNIPLVM
EVIGGESSRLELEKKKRDEVFLKDRIPFWFAGSGYVALAAISTATMPIIFPPLKWYLVLC
SYLIAPALAFCNSYGTGLTDWSLASTYGKIGLFIIASLVGSNGGVVAGLAACGVMMSIVS
TAADLMQDFKTGYLTLSSAKSMFVSQLVGTAMGCIIAPLTFWMYWNAFDIGSPDSPYKAP
YAVIYREMAILGIEGFSELPKHCLALCCGFFVAALAINLLRDVTPAKVSQFIPIPMAMAV
PFYIGAYFAIDMFVGTVILFVWEKINKKDAEDFAGAVASGLICGDGIWTIPSAILSIFRI
NPPICMYFGPSVRT*
>Solyc03g031920.2.1
MDRSNSVNRREIHTTNSTKRIQEEQEVQSVERIFESKQVSSWESQLTLRAFFVSLLLGIL
FTFIVMKLNLTTGIIPSLNVSAGLLGFFFVKTWTKFLDKSGVLKQPFTRQENTVIQTCVV
ATSGIAFSGGFGSYLFGMSEVIAKQSTEANAADNVKNPSLGWMITFLLVVSFLGLFSVVP
LRKIMIIDFKLIYPSGTATAHLINSFHTPQGAKLAKKQVKTLGKFFTFSFLWGFFQWFFT
GGDGCGFGSFPTLGLKAYENRFYFDFSATYVGVGMICPYLVNVSLLVGAILSWGIMWPLI
EDRKGHWYPADQSPTSLHGIQGYRVFIAIAMILGDGLYNFIKVLGRTLYGIYCQFREKKA
GLVLPVGAPRASPAEASLSYDDQIRTELFLKDQIPTWVAIVGYVSIAIISMITLPHIFHQ
LKWYYIVVIYIFTPALAFCNAYGTGLTDWSLASTYGKLAIFTIGAWAGASHGGVLAGLAA
CGVMMNVVTTASDLTQDFKTGYMTLASPRSMFISQMIGTAMGCVISPCVFWLFYKAFHDL
GIPGSEYPAPYALVYRNMSILGVEGFSALPKNCLTLCYIFFIGAIAINALRDALGKNKAK
YIPLPMAMAIPFYLGSYFAIDMCIGSLILFIWTKINKAKADAFGPAVASGLICGDGIWTL
PSSILALSGVNPPICMKFLSRKDNIRVDKFMHPKAR*
>Solyc03g033460.2.1
MIETEEISAPLIDKQKQKEISSNYSDDVSSSSQSENSPIEQVALTVPITDVSTLPVVTFR
MWILGTLACILLSFLNQFFWFRREPLSIGSISAQIAVVPLGHLMAMAIPNRVFFKGRKFE
FTMNPGPFNVKEHVLITIFANSGAGNPYAIHIVSAVKVFYKRTLTFWVSLIVVLTTQVLG
FGWAGLFRKYLVEPAAMWWPHNLVQVSLFRALHEKEERAKNELTRNQFFLIAFLCSFAYY
VFPGYLFPMLSSLSWLCWIFPASVLAQQLGSGLHGLGMGAIGLDWSSISSYLGSPLASPW
FATANIAAGYFLIMYVVTPIMYWSNVYKAKTFPIFSDGLFTSDGQTYNISAIIDQNFHID
FNAYDHEGPLYLSTFFSMTYAFSFACLSATVVHVFLFHGRDLWQLSKSAFQEKKMDIHTK
LMRKYKQVPEWWFLSILLVNIAATVFICEYYKTQLQLPWWGVLLACGLAFFFTLPVGVIT
ATTNQTPGLNVITEYIIGYLYPGYPVANMCFKVYGYISMKQGLTFLQDLKLGHYMKIPPR
AMFMAQVAGTLISALVHLGTAWWLIDTVPDICDRALLPPGSPWTCPGDHVFYDASVIWGL
IGPQRIFGNLGHYSALNWSFLFGAIAPVIVWIAHKTFPSQQWIRLITVPVLLAGIINMPP
ATSVNYNSWIIIAFLSGFVVYRYNQKLWSRHNYVLSGALDAGLAFMGVLLYLCLGMEHVR
LNWWGSDADQCPLAKCPTAEGVVVKGCPVF*
>Solyc03g082620.2.1
MEIEREVTEEMRDGDDEVKRIPPWTKQITVRGIVASVLIGVIYSVIVTKLNLTTGLVPNL
NVSAALLAYVILQSWTKVLKKANFTCTPFTKQENTIIQTCAVACYSIAVGGGFGSYLLGL
NKKTYQQAGVDTSGNTPGSYKEPKLDWMIGFLFVVSFVGLLALVPLRKIMIIDYKLPYPS
GTATAVLINGFHTPKGDKLAKKQVKGFMKVFTFSFFWSFFQWFYSGGDHCGFANFPTFGL
KAWKQSFFFDFDMTYVGAGMICSHLVNFSLLLGAVLSWGIMWPLITDRDGYWFPSSLPQS
SMKSLMGYKVFISIALLLGDGLYNFVRTLYFTFRNIYATLKTKRPESSPSEAKNLPLEEL
QRNEIFIRESIPFWLACIGYLIFSLISIIVIPIMFPALKWYYVLVAYVFAPALSFCNAYG
AGLTDLNMAYNYGKVALFVLAALSGKENGVVAGLIGCGLIKSMVSISSDLMHDFKTSHLT
LTSPRSMLLSQAIGTAIGCVVAPLTFFLFYKSFDVGGPNGEYKAPYALIYRNMAILGVEG
FSALPRHCLQLCYGFFAFAVLANLVRDMAPERVGKLVPLPMAIAVPFLVGASFAIDMAAG
SLIVYVWHKLNSKKADLMVPAVASGFICGDGLWILPSALLALLKVRPPICMAFTVGQT*
>Solyc03g082700.2.1
MTEIQVDEMNFSKEETNNDDEECPIKEVEMTVPKTDDPTIPVLTFRMWLLGITSCILLSF
VNQFFWYRTQPLTISSTAVQIAVVPIGHLMAKIITKRVFFEGTSWAFTLNPGRFNIKEHV
LITIFANAGAGTVYATHILSAVKLYYKRPLDFFPALLIMVTTQMLGFGWAGIFRKLLVEP
AEMWWPGSLVQVSLFRALHEKENRAKGGTTRIQFFLIALVFSFAYYVFPGYLFQMLTSFS
WLCWFAPKSIFVQQLGSGMHGLGIGAIGFDWTTISSYLGSPLASPWFATANIGVGFVLVM
YFMTPLTYWYNVYNAKTFPIFSSNLYTLNGTKYNTEGVIDPHFQLDYAAYNRYGQLHLST
FFAMTYGLGFAALGAIFVHIFLFHGSEVWNGFREVFDQRKKLDVHTRLMKNYKQVPMWWF
TIVLVVNMALILFICQHYLETLQLTWWGVLLAFVIAFGFTLPIGIIVATTNQQPGLNIIT
EYVWGYMYPGFPVANMLFKVYGYISMAQALTFVYDFKLGHYMKIPPRAMFMAQMLGTFIS
IIIYTITAWWLMGSVPNLCDISVLPANSPWQCPQDRVFYDASVIWGLIGPKRIFGSLGVY
SNVNWFFLGGAISPILVWLAQKIFPKQKWISLIHMPVLLGSTAMMPPASSVNYTSWLIVA
FLSGYVVYRRWPHLWERYNYVLSGGLDAGTAFIAVLLFITIQSKDINIDWWGNNIDGCPL
AACPTAKGVPAKGCPAIM*
>Solyc04g076750.1.1
MAVNMEKKDPDIVIPEEEEDDESPIEQVRLTVSNDDDPSLPVWTFRMWFLGLLSCALLSF
LNTFFSYRAEPLVISMITVQVATLPIGRLMAKVLPKRKFTIKSWEFSFNPGPFNVKEHVL
ISIFANAGSAFGNGPAYAVGIVDIIKAFYFRNITFLAGWILVVATQVLGYGWAGIMRKYV
VDPAEMWWPSSLVQVSLFRALHDKEVEGKTSRGKFFLVVLACSFIWYTVPGFLFPTLSNL
SLLCLAYPKSVIAQQIGSGMKGLGILSFTFDWAVIASYLGSPLVYPFFVIVNVIVGYIGV
VYILIPASYWGLNLYNAKNFPLFSSELFDARGQIYNVTAIVNDKFEIDKVSYAQHGRIHL
SMFFAVTYGLNFAAVMATLSQVALFNGKEIVQRFRASYKGKPDIHTRLMMKYKDIPNWWF
YLTLALSLALSLVLCIFMKDQVQLSWWGLLLAACLALIYTLPISIITATTNMSPGLNVIT
EYVIGMIIPGKPIANVCFKTFAYMSMSQAVSFLQDFKLGHYMKVPPRSMFIVQLVGTILG
GTINMGVAWWLLNSIDHICQPNLLPPNSPWTCQSDRVFFDASVIWGLVGPRRIFLGLGEY
GALNWCFIGGLVAPFLVWLLHKSFPRQSWIKLINIPVLLAATASMPPATTLNFNSWIVVG
TVFNFFVFRYRKQWWQRYNYVLSAALDAGVAVMGVVLFFCVTVWNVNFSWWGTGGEYCDL
ATCPTGKGIFVDGCPLT*
>Solyc04g076760.1.1
MEKKIEEVEICEIFDDKDKDEDEDESPVEQVRLTVPTEDDPSVPVWTFRMWFLGIIFCGL
MSFINIFFSYRQNPLIISMITAQVASLPLGKFLAKVLPTRKFHLPGFGLSEFSLNPGPFS
MKEHVLISIFANAGAGFGSGGAYAITIIDIIKVFYHRKISFLAGWILVITTQVLGYGWAG
IMRKYVVEPAEMWWPSTLAQVSIFRALHEKENGVNYSRGKFFLIAMICSFAWYIVPGYLF
KTLSTFSVLCLVFPKSVVAHQLGSGQHGLGLLSFTFDWSVVAFLTNPLVTPFFAILNILA
GYVVIVYIMIPVAYWGLNLYNAKTFPLFSTDLFNANGQKYNVSAIVNNKFEIDTAAYEKQ
GRINLSIMFAISYGLGFATIIATLTHVFLFNGKEIYSRFHASYNGRIDIHTKLMRKYKDI
PSWWFHTILVLSFALSLLLCTVLKSQVQLPWWGLIFACTIALIFTLPISIIQATTNNSPG
LNIITEYILGLIIPGKPIANVCFKTYGYISMSQAVSFLQDFKLGHYMKIPPRSMFVVQLV
GTLIASTINMATAWYMLTHVPYICQLDSLPEGSPWTCRGDHVFFDASVIWGLVGPKRFFG
PLGNYGALNWFFLGGAMAPVLVWLLHKAFPKQRWIKLINIPVLLGATSNMPPANVLNFNS
WIVVGFVFNFFIFRYRKKWWQRYNYVLSAALDAGLAFMVVLIYLVFGLTNHDNINWWGNV
DEYCNLANCPTAQGVHVKGCPLISA*
>Solyc04g076780.2.1
MGTMEIEAPITKLQQKEEEINEDELSPIEEVRLTVPNTDDPTLPVWTFRMWILGVFSCVL
LSFLNQFFSYRKEPLIITQITVQVATLPIGRFMAAVLPTTKFRILGFGSREFSLNPGPFN
MKEHVLITIFANAGFAFGNGSAYAVGIVNIIKAFYRRNISFAASWLLIITTQVLGYGWAG
LLRKYVVEPAHMWWPSTLVQISLFRALHEQEDDDDNETVNANGNKRPMSRAKFFVIALVC
SFSWYIFPGYLFQALSSISWVCWAYPKSVTAQQIGSGLNGLGVGAFTLDWATVASFLFSP
LIYPFFAIANVFVGYALILYVVIPISYWGFNVYNAKKFPLYSSDLFTAQGQEYNISLIVN
NQFKLDQAEYDKQGRINLSLFFTLTYGFGFATIASTLTHVGLFYGREIYQRFRASSVGKV
DVHTRLMRRYKDIPSWWFYLLLLGTTLVSLALCVFLKSQVQLPYWGLLLAAALAFIFTLP
ISIITATTNQTPGLNIITEYIMGTIYPGRPIANVCFKTYGYMSMTQAISFLSDFKLGHYM
KIPPRSMFLVQFVGTIIAGTVNLTVAWWLLDSIDNICHQDKFSNSPWTCPGDHVFFDASV
IWGLVSPKRIFGHLGNYSALNWFFLGGLLGPVLVWLLHKSFPKQTWIPLINLPVLLGATA
MMPPATALNYNSWILVGTIFNFFVFRYRKKWWQRYNYILSAALDAGVAFMAVLLYFTVGM
EDRSINWWGNTDPEHCDLATCPTAKGISIDGCPTF*
>Solyc05g053110.1.1
MVTNTGDSVDPELGVVAAGENAFEDEYVPPWHKQITLKQPFTRQENIVIQTCVSLLLLAL
LLVVVHLFSIVASRKMMIMKYKLTYPSGTATAYLINCFHTPKGAELAKKQVGSLFNSFGF
SFIFGAVQWIFARAEGCAFASLHSFGSQAYTKRLYYVGVDMLCPYMVNISLLTGAIVSWA
FMWPMIEAKKGDWYSANLSATSLHGIQGYRVFIAIAMMFGDGLFHFAYMLVVTISSFTKR
KSSTQQDCSEEDDEDENIRNKYFLKDQIPNWAAAEGYAGIAVVSIIVVPMIFHSLKWYHV
LVAYLIAPILAFCNSYGAGLTDWSLNGGVIAGLASCGLMMSILGTASDLMGDFKTGYLTL
TSPRSMFFSQLIGTAMGCIITPLVFWIFNSAYRLGDPEGSYPAPYALMYRGIALLGVEGF
GSLPKHCLNLAICFFVAAILINLVTRLLKKFERFIPTPMCMAIPFYLGGYVAIDMCVGSL
ILFGWQMYNKQKAKDFGPAVASGLICGDSLWGIPESILALAGVKAPFSNVKTISVSIYPC
RFQIYRRILRVLIAMLFHFYCTSNEVEPLIFVVLLFCVCL*
>Solyc08g082990.2.1
MEESASEIKTPLLSNFDHGIASSSNVKVHKDDEDENSPVEQVALTVPTTDDPSLPVLTFR
MWFLGTVSCVLLSFLNQFFWYRTEPLTITAISAQIAVVPLGQLMAAKITKRVFLQGSKWE
FSLNPGPFNVKEHVLITIFANSGAGTVYAIHVVTAVKVFYKKDITFFVSLIVIITTQVLG
FGWAGIFRKYLVEPAAMWWPSNLVQVSLFRALHEKEERCKGGLTRTQFFIVAFICSFAYY
IFPGYLFSMLTSLSWICWIFPKSVFAQQLGSGLKGLGIGAIGLDWSSISSYLGSPLASPW
FATANVAAGFIFVMYVLTPICYWLDIFKAKTFPIFSDEMFTSNGQVYNISSIIDSNFHLD
VDAYERQGHLYLSTFFAVTYGVGFAALSATVMHVLLFHGREIWEQSKSSFKDQKMDIHTR
LMSKYNQVPEWWFWCILVANITLTIFACEYYNEQLQLPWWGVILACVIAFFFTLPIGIIT
AITNQTPGLNVITEYIIGYLYPGYPVANMCFKVYGYISMTQAITFLQDFKLGHYMKIPPR
IMFMAQVVGTLIAGFVYLGTAWWLMETIPDICDKTLSNTVWTCPSDHVFYDASVIWGLIA
PRRIFGDLGTYGMVNWFFLFGAIAPVLVWLAARAFPKQEWIKLINMPVLIGATGMMPPAT
AVNYTTWIIVGFLSGFVVYRYRPDWWQRHNYVLSGALDAGLAFMAVLIYLCLGLENITIN
WWGNDLDGCPYAACPTARGIVIEGCPVVY*
>Solyc08g083060.2.1
MNNSNRELEEVAMDEDEDLSESAMRIQPWTKQITLRGIIASTIIGSIYSVIQMKMNLTTG
INPNLNVSAALLAYVFIQAWTKIIKKLGFVSVPFTRQENTMIQTCSVACYSIALGGGLGS
YLLGMDKKTYELAGVGTVGNTSDSYKKLEIGWMIGYLLVVCFIGLFVLVPLRKVLIVDYK
LTFPTGMATAVLINGFHGKNDKKARKQVKGFLKFFSYSFSWAFFQWFYTGKQDCGFQQFP
TFGLKAWKQTFYFDFSLTYVGTGMICPHIVNISLLLGAILSWGVMWPLIAKLKGEWFPAD
ISESSMKSLNGYKVFISIALLLGDGLYNFAKILYFTLSSVHERFKRKNLSPDISAAGVRQ
EKKSEDVKYDEAFVRERIPMWIGGVGYLALGTIAVIMIPLIFHEIRWYWVILAYLFAPSL
AFCNAYGSGLTDINMAYNYGKVGLFMMAALAGKEHGVIAGLAGCGLIKSVVNISCILMQD
FKTGHLTLTSPKTMFLSQAIGTALGCVIGPLCFFLFYNAFDIGNPNGEFKAPYALIYRNM
AILSVQGVSALPQHCLQLCYGFFAFAVAINLVKDLSPEKIGKWMPLPMAMAVPFLIGGYF
GIDMCIGSLVVFVWHKLNSKKAKVMVPAVASGLICGEGLWILPSSILALARVAPPICMKF
LAS*
>Solyc09g074960.1.1
MVRNGDEEDQERGGGMRGESREYAFKDEYVPPWQKQITWRSMVTGLVLSIVFNFIVCKLN
LTTGVIPSLNVAAGLLGFPFTRQENTVIQTCVVASSGIAFSSGTASYMLGMSPYIAEQSG
AGNTPNNTKKLSVSWMFPYLFVVSFAGLFSIVALRKLMIMKYKLTYPSGTATAYLINCFH
TPKGANLAKKQVSSLFKSFGFSFVFAAVQWLVARDEGCGFGSLHTFGAQAYAKRFYFDFS
STYVGVGMLCPYMVNISLLIGAIVSWVVMWPMIEAKKGIWYSEYLSRFFTRRKNPRKEDE
EEDDDNKIQNEYFLKDQIPNWAAAVGYACIVVVFVIVIPIIFPSLKWYMVLVAYLIAPIL
AFCNSYGAGLTDWSLASNYGKIAILTFSYWVGLDNGGVIAGLASCGLMMCIVDTASGLMG
DFKTGYLTLSSPRSMFFSQLIGTAMGCIITPLVFSIFNTAYPLGDPNGPYPAPYALMYRG
IALLGVEGFDSLPTHCLILSVCFFVAAILINLVTQVLKKCETKYRIYRFVPSPMCMAIPF
YLGGYFAIDMCLGSLIPFCWQMYNKQKAKNFGSAVASGLICGDSLWGIPASILALAGVKA
PFCMKF*
>Solyc11g012700.1.1
MSTKSSVQPPPLSSADGGGGGGKLNGDASSTNDERCSVEEVALVVPETDDPSLPVMTFRA
WFLGLSSCTILIFLNTFFIYRTQPLTISAILMQIAVLPIGKFMAATLPKKSFAIFGRWGS
FSLNPGPFNIKEHVVITVMANCGVSIGGGDAYSIGAITVMRAYYNQSVSFLCSLIIVLTT
QILGYGWAGMLRRYLVDPVDMWWPSNLAQVSLFRALHEKEPKTRGFTRMKFFLIFMAASF
AYYALPGYLFPILTFFSWVCWAYPHSITAQQIGSGYHGLGVGAFTLDWAGISAYHGSPLV
TPWSSILNVAVGFIMFIYIIIPLCYWKYNTFDAQKFPIFSNQLFTASGHKYDTTKILTPQ
FDLNIAAYEKYSKLYLSPLFALSIGSGFARFTATLTHVALFHGSDIWKQSRSAVKNVKMD
IHAKLMKSYKQVPQWWFLALLVGSIALSLLMCFVWKEDVQLPWWGLLFAFGLAFIVTLPI
GVIQATTNQQPGYDIIAQFIIGYILPGKPIANLLFKIYGRTSTVHALSFLADLKLGHYMK
IPPRCMYTAQLVGTLVAGTINLAVAWWMLGSIDNICDVEALHPDSPWTCPKFRVTFDASV
IWGLIGPERLFGPGGLYRNLVWLFLIGALLPVPIWVLSKMFPEKKWIPLINIPVISYGFA
GMPPATPTNIASWLITGMIFNYFVFKYRKEWWKKYNYVLSAALDAGTAFMGVLLFFALQN
EGKNLKWWGTELDHCPLATCPTAPGIIVQGCPVFN*
>Thecc1EG000190t1
MTTAINEVTAPLIQKSRSDQIQPDASGSIPLSPDDLENSPIEQVALTVPTTDDLSLPTLT
FRTWILGTLACVLLSFLNQFFWYRREPLSISSISAQIAVVPLGHLMAAMVTDRVFFKGRK
FEFTLNPGPFNVKEHVLITIFTNSGAGNVYAIHLISTVKIFYKKEMSFLVALLVVFTTQV
LGFGWAGVFRRYLVEPAAMWWPQNLVQVSLFRALHEKEERAKGRLTRNQFFLIAFICSFA
YYVLPGYLFPALSSLSWLCWVFPTSILAHQLGSGLRGLGIGAIGFDWSSISAYLGSPLAS
PWFATVNIAAGFALIMYIITPIAYWLNVFKAKNFPIFSDGLFTSTGQSYNISAIIDSNFH
IDMEAYEREGPLYLSTVFAMSYGVGFACLTATVVHVIIFNGREIWQLSKSAFREKKMDVH
TKLMRKYKQVPEWWFTCILAVNISATIFTCQYYNDQLQLPWWGILLACGLAIFFTLPVGV
IAATTNQTPALNIFTEYIIGYIYPGYPVASMCFKVYGYISMKQGITFLQDFKLGHYMKIP
PRAMFIAQVGGTMISAFAHLGTAWWLMATVPDICNRELLPTGSPWTCPSDHVFYDASVIW
GLIGPRRIFGDLGYYSAINWFFLAGAVAPVLVWLATKTFPNKPWIKLITMPVLLGATVNM
PPATAVNYTSWVLIGFASGFIAYRYHRGWWSRHNYVLSGALDAGLAFMAVLLYLCLGMEH
VSLSWWGSDWDRCPLASCPTA*
>Thecc1EG000190t3
TGKTFRYLRILVYISKRALHEKEERAKGRLTRNQFFLIAFICSFAYYVLPGYLFPALSSL
SWLCWVFPTSILAHQLGSGLRGLGIGAIGFDWSSISAYLGSPLASPWFATVNIAAGFALI
MYIITPIAYWLNVFKAKNFPIFSDGLFTSTGQSYNISAIIDSNFHIDMEAYEREGPLYLS
TVFAMSYGVGFACLTATVVHVIIFNGREIWQLSKSAFREKKMDVHTKLMRKYKQVPEWWF
TCILAVNISATIFTCQYYNDQLQLPWWGILLACGLAIFFTLPVGVIAATTNQTPALNIFT
EYIIGYIYPGYPVASMCFKVYGYISMKQGITFLQDFKLGHYMKIPPRAMFIAQVGGTMIS
AFAHLGTAWWLMATVPDICNRELLPTGSPWTCPSDHVFYDASVIWGLIGPRRIFGDLGYY
SAINWFFLAGAVAPVLVWLATKTFPNKPWIKLITMPVLLGATVNMPPATAVNYTSWVLIG
FASGFIAYRYHRGWWSRHNYVLSGALDAGLAFMAVLLYLCLGMEHVSLSWWGSDWDRCPL
ASCPTA*
>Thecc1EG007319t1
MCSLEVQAPIPTTLDPEKSVINGANSDDDELSPIEEVRLTVTNTDDPTLPVWTFRMWFLG
LLSCALLSFLNQFFSYRTEPLIITQITVQVATLPIGRFMAAVLPRAQFKLPGLGSRKFSL
NPGPFNMKEHVLISIFANAGSAFGSGSAYAVGIVTIIKAFYARSISFLAGWLLIITTQVI
NRAYYFKIAACMSSMEIQAPHPGTKPSDPEKHVANGENYDDEEISPIEQVRLTVANTDDP
TLPVWTFRMWFLGILSCALLSFLNQFFSYRTEPLIITQITVQVATLPVGHFMASALPKTQ
FKIPGFGSKMFSLNPGSFNMKEHVLICIFANAGSAFGNGSAYAVGIVNIIKAFYGRSISF
LASWLLIITTQVLGYGWAGLLRKYVVEPAHMWWPNTLVQVSLFRALHEKDDRRMTRAKFF
LIVLICSFSWYLVPGYLFTTLTSISWVCWIFPKSVTAQQIGSGLKGLGLGAVTLDWSAVA
SFLFSPLISPFFAIANVFAGYVLIIYIAIPVAYWGLDLYNASRFPIFSSHLFTAKGQKYN
ITAIVNDKFEIDLAKYEELGRINLSMLFAFTYGFGFATIASTLTHVALFYGREIYDRYRA
SYTGKEDIHTRLMKNYKDIPSWWFYILLTATFVVSLVLCIFLKDQVQMPWWGLLFAGAMA
FVFTLPISIITATTNQTPGLNIITEYVMGLIYPGRPIANVCFKTYGYMSMAQAVSFLNDF
KLGHYMKIPPRSMFLVQFIGTVLAGTINLAVAWWLLNSIENICHDDLLPADSPWTCPGDR
VFFDASVIWGLVGPKRIFGSLGNYRAMNWFFVGGAVGPVIVWLLHKTFPKQSWIPLINLP
VLLGATGMMPPATPLNYNAWIIVGTIFNFFIFRYRKHWWQRYNYILSAALDAGVAFMAIL
LYFSVGMENRSLTWWGTGGEHCELATCPTAKGIAVEGCPVN*
>Thecc1EG007749t1
MERSGERGEEWETASHETAEAFQTDQVFVEDAFRNTQVPSWTNQITLRAVVTSLLLSLVF
NFIVCKLNLTTGVIPSLNVAAGLLGFAIVKAWTTTLAKVGFLKQPFTRQENTVIQTCVVA
SSGIAFSSGTASYLLGMSPLVAGQGDSGNTPENVKKLSIGWMMGFLFVVSFVGLFSIVPL
RKIMILKYKLTYPSGTATAYLINSFHTPKGAKLAKKQVVYLFKSFVFSFLFAFFQWFYTA
VDGCGFSNFPTFGLQAFNKRFYFDFSSTYVGVGMICPYMVNVSLLIGAIISWGIMWPMIE
SKKGIWYSANLSPSSLHGIQGYRVFIAIAMMLGDGLYHVLFMLIKTIHSLIAKNFSKDSS
VVTPDVTDQAAQIANYDERRRTEYFLKDQIPNKVAMGGYIVLAVISIIAVPFIFHQLKWY
HILVAYAIAPVLAFCNAYGCGLTDWSLASNYGKLAIIIFSSWVGLEHGGVIAGLASCGVM
MSIVSTASDLMQDFKTGYLTLSSPRSMFFSQVLGTAMGCFLTPLVFWFFYNAYPIGDPNG
TYPAPYGLLYRGIALLGVDGISSLPKNCLNLVIGFFLAGIFINLLQEFLKRYETRLGIYR
FIPSPMCMAIPFYLGGYFAIDMCIGSLILFLWERKNRQRATDFAPAIASGLICGDSLWSV
PAAILALLNVNPPICMKFLSASVNAKVDKFLDGS*
>Thecc1EG015466t1
MGETSEIQAMELEVVEECPVKQVELTVPKTDDPTLPAVTFRMWVLGLGTSVILSFVNQFF
WYRKMPLNITSISAMIAVVPLGHLMARTLPHRRFLSNTRWEFTMNPGPFNMKEHVLITIF
ANSGAGTVYATHILSAVKLYYKRKLTFLPALLVMITTQVLGFGWAGIFRKYLVEPGEMWW
PSNLVMVSLFRALHEKEKRAKGGTTLNQFFLLVLISSFAYYVLPGYLFSTLTSFSWVCWL
APKSILVQQLGSGLHGLGIGSFGIDWATISSYLGSPLASPWFATANIAVGFFLVMYVMTP
LTYWFDVYKAKNFPIYSSELFKSNGESYDILSIVNPMFHLDKKVYAQNGRVHLSTFFAMT
YGLGFATLTATIFHVLLFDGRELWRQTKSAFKGDKKMDIHTKLMQKYKLVPTWWFVVILL
SNIALILFACEHYNESLQLPWWGVLLACAIAFFFTLPIGIIAATTNQAPGLNIITEYVIG
YMYPEHPVANMCFKVYGYISMTQALTFISDFKLGHYMKIPPRSMFMAQVVGTLVAVVVYT
ITAWWLMEEIPHLCDTSLLPPDSPWTCPMDRVFFDASVIWGLVGPRRIFGVEGEYGNVNW
FFLAGAVAPVLVWLAHKTFPNREWIRLIHMPVLIGATSMMPPASAVNFSSWLIVGFLSGF
VVFKYRPQWWKRYNYVLSGGLDAGTAFMTVLLFITLQSKDIDLQWWGNKGEGCPLAACPT
AKGVMADGCPVA*
>Thecc1EG015466t2
MGETSEIQAMELEVVEECPVKQVELTVPKTDDPTLPAVTFRMWVLGLGTSVILSFVNQFF
WYRKMPLNITSISAMIAVVPLGHLMARTLPHRRFLSNTRWEFTMNPGPFNMKEHVLITIF
ANSGAGTVYATHILSAVKLYYKRKLTFLPALLVMITTQVLGFGWAGIFRKYLVEPGEMWW
PSNLVMVSLFRALHEKEKRAKGGTTLNQFFLLVLISSFAYYVLPGYLFSTLTSFSWVCWL
APKSILVQQLGSGLHGLGIGSFGIDWATISSYLGSPLASPWFATANIAVGFFLVIENYGD
KPKVLLKVIRRWIFTQSLCRSTNLFLHACAIAFFFTLPIGIIAATTNQAPGLNIITEYVI
GYMYPEHPVANMCFKVYGYISMTQALTFISDFKLGHYMKIPPRSMFMAQVVGTLVAVVVY
TITAWWLMEEIPHLCDTSLLPPDSPWTCPMDRVFFDASVIWGLVGPRRIFGVEGEYGNVN
WFFLAGAVAPVLVWLAHKTFPNREWIRLIHMPVLIGATSMMPPASAVNFSSWLIVGFLSG
FVVFKYRPQWWKRYNYVLSGGLDAGTAFMTVLLFITLQSKDIDLQWWGNKGEGCPLAACP
TAKGVMADGCPVA*
>Thecc1EG015480t1
MGTTNMEEMKEIERVEREDLEEKNTETEDLKRIAPWMRQITIRGLIASFLIGIIYSVIVM
KLNLTTGLVPNLNVSAALLAFVLVRSWTKLLQKAGFVATPFTRQENTIIQTCAVACYSIA
VGGGFGSYLLGLNRKTYEQAGVDSAGNNPGSIKEPGIGWMIGFLFVSSFVGLLALVPLRK
IMIIDYKLTYPSGTATAVLINGFHTPKGDKIAKKQVHGFLKFFSLSFLWAFFQWFYAGGD
RCGFAQFPTFGLKAWKNSFYFDFSMTYIGAGMICSHLVNLSLLLGAVLSWGVMWPLIGGL
KGEWFTATLPESSMKSLNGYKVFISIALILGDGLYNFLKILFFTARSIHVRVKNNNSKTF
SDSQKQHVDVLQRNELFVRESIPMWVACLGYTLFSIISIIVIPLMFPELKWYYVVVAYIL
APSLSFCNAYGAGLTDINMAYNYGKVALFVLAALSGKENGVVAGLVGCGLIKSIVSISSD
LMHDFKTGHLTLTSPRSMLLSQAIGTAIGCVVAPLTFFLFYKAFDVGNPDSEYKAPYALI
YRNMAILGVQGFSALPQHCLQLCYGFFSFAIAANLLRDFTPKNIGKWAPLPMAMAVPFLV
GAYFAIDMCVGSLVVFAWHKLNGKKAGLMIPAVASGLICGDGLWLLPSSILALFKSQSVN
NSYIARNC*
>Thecc1EG015480t2
MGTTNMEEMKEIERVEREDLEEKNTETEDLKRIAPWMRQITIRGLIASFLIGIIYSVIVM
KLNLTTGLVPNLNVSAALLAFVLVRSWTKLLQKAGFVATPFTRQENTIIQTCAVACYSIA
VGGGFGSYLLGLNRKTYEQAGVDSAGNNPGSIKEPGIGWMIGFLFVSSFVGLLALVPLRK
IMIIDYKLTYPSGTATAVLINGFHTPKGDKIAKKQVHGFLKFFSLSFLWAFFQWFYAGGD
RCGFAQFPTFGLKAWKNSFYFDFSMTYIGAGMICSHLVNLSLLLGAVLSWGVMWPLIGGL
KGEWFTATLPESSMKSLNGYKVFISIALILGDGLYNFLKILFFTARSIHVRVKNNNSKTF
SDSQKQHVDVLQRNELFVRESIPMWVACLGYTLFSIISIIVIPLMFPELKWYYVVVAYIL
APSLSFCNAYGAGLTDINMAYNYGKVALFVLAALSGKENGVVAGLVGCGLIKSIVSISSD
LMHDFKTGHLTLTSPRSMLLSQAIGTAIGCVVAPLTFFLFYKAFDVGNPDSEYKAPYALI
YRNMAILGVQGFSALPQHCLQLCYGFFSFAIAANLLRDFTPKNIGKWAPLPMAMAVPFLV
GAYFAIDMCVGSLVVFAWHKLNGKKAGLMIPAVASGLICGDGLWLLPSSILALFKVRPPI
CMNFLATT*
>Thecc1EG015656t1
MSMEEVKEKKENQRDNLEERQQETEGSRIIQPWTKQITVRGFIVSILIGTIYSVIAMKLN
LTTGMVPNLNVSAALLAFVFIRTWTKVVQKAGFMSKPFTRQENTMIQTCAVACYSIAVGG
GFASYLLGLNRKTYEMSGVDTVGNSANAVKEPGFGWMTGFLFVVCFVGLFVLIPLRKVMI
VDLKLTYPSGLATAVLINGFHSQGDKAAKKQVHGFLKYFSASFLWGFFQWFFSGKEGCGF
KQFPTFGLQAWKQTFFFDFSLTYVGAGMICSHLVNLSLLFGAVLSYGLMWPLINRLKGDW
FPEDLQESSMKSLYGYKVFLSVALILGDGLYNFLKILCFTFINIHGRLKNKNQNTADEDD
QKETVEGLKQNEVFLRETIPMWIGIVGYVLLSIMSIIVIPIMFPQLKWYYVLVAYMLAPS
LAFCNAYGAGLTDINMAYNYGKVALFILAALTGKENGVVAGLAGCGLIKSVVSVACILMQ
DFKTAHYTLTSPRAMFLSQAIGTAIGCITAPLSFFVFYKAFDVGNPYGEFKAPYALIYRN
MAILGVQGFSALPHHCLQLCYGFFALAVAVNLVRDFSPHKIGKWMPLPMVMAVPFLVGAY
FAVDMCLGTLIVFVWQKLKAKEAELMVPAVASGLICGEGLWILPASILALAKINPPICMK
FLPS*
>Thecc1EG015656t3
MSMEEVKEKKENQRDNLEERQQETEGSRIIQPWTKQITVRGFIVSILIGTIYSVIAMKLN
LTTGMVPNLNVSAALLAFVFIRTWTKVVQKAGFMSKPFTRQENTMIQTCAVACYSIAVGG
GFASYLLGLNRKTYEMSGVDTVGNSANAVKEPGFGWMTGFLFVVCFVGLFVLIPLRKVMI
VDLKLTYPSGLATAVLINGFHSQGDKAAKKQVHGFLKYFSASFLWGFFQWFFSGKEGCGF
KQFPTFGLQAWKQTFFFDFSLTYVLRETIPMWIGIVGYVLLSIMSIIVIPIMFPQLKWYY
VLVAYMLAPSLAFCNAYGAGLTDINMAYNYGKVALFILAALTGKENGVVAGLAGCGLIKS
VVSVACILMQDFKTAHYTLTSPRAMFLSQAIGTAIGCITAPLSFFVFYKAFDVGNPYGEF
KAPYALIYRNMAILGVQGFSALPHHCLQLCYGFFALAVAVNLVRDFSPHKIGKWMPLPMV
MAVPFLVGAYFAVDMCLGTLIVFVWQKLKAKEAELMVPAVASGLICGEGLWILPASILAL
AKINPPICMKFLPS*
>Thecc1EG015669t1
MEESKDEIIAPLIPKDEKDRDVSNPSSSSSSRAMASKSEVKEVQEEEENSPVRQVALTVP
TTDDPSLPVLTFRMWVLGTISCVLLSFLNQFFWYRTEPLTITAISAQIAVVPLGQLMAAK
ITDRVFFKGTRWEFSLNPGPFNVKEHVLITIFANSGAGSVYAIHVVTVVKVFYKKHITFF
VSLIVIITTQVLGFGWAGIFRRYLVEPAAMWWPANLVQVSLFRALHEKEERAKGGVTRTQ
FFLIALICSFAYYVFPGYLFQMLTSLSWICWIFPKSVLAQQLGSGLYGLGIGAIGLDWST
ISSYLGSPLASPWFATANVAAGFILIMYVLTPITYWLNVYNAKTFPIFSDALFTSTGQEY
NITAIIDSNFHLDIAAYEKEGPLYLSTFFAMTYGVGFAALTATIVHVALFHGREIWEQSK
ASFQEKKMDVHTRLMRKYKQVPEWWFVCILLVNIAATILACEYYNDQLQLPWWGVLLACG
IAIVFTLPIGIITAITNQTPGLNIITEYIIGYIYPGYPVANMCFKVYGYISMTQAVTFLQ
DFKLGHYMKIPPRTMFMAQVVGTLIACFVYLGTAWWLMETIPDICDTTASNSVWTCPSDT
VFYDASVIWGLVAPRRIFGDLGTYEAINWFFLAGAIAPLLVWLATKAFPHQEWIKLINMP
VLIGATGMMPPATAVNYTTWIIVGFLSGFVVYRYRPDLWQRYNYVLSGSLDAGLAFMGVL
IYLCLGLENISLDWWGNDLDGCPLASCPTAKGIEVEGCPVYT*
>Thecc1EG017257t1
MGTEISEPLIVDKKDIDGGGVELERIPEWKEQITIRGLAVSALLGALFCIITHKLNLTVG
IIPSLNVGAGLLGFFFVKSWTGFLTKLGFQVSPFTKQENTVIQTCVVACYGLAFSGGFGT
YMIAMDERTYQLIGADYPGNRAEDIKNPGLGWMTGFLFVVSFLGLFSLVPLRKVMVMDYK
LTYPSGTATAMLINSFHTNTGAELAGKQVKCLGKYLSISLVWSCFKWFFSGIGDSCGFDN
FPSFGLTLFKNTFYFDFSPTYVGCGLICPHIVNCSVLLGAIISWGFLWPFISAHAGDWYP
SGLESNDFKGLYGYKVFIAIALILGDGLYNLIKIVYITVKEIYNKSTKQSKLPIVNEVID
GESSKGLAEQRKRDEVFLKDRIPTWFAASGYVALAAISTATIPIIFPPLKWYLVLISYII
APALAFCNSYGAGLTDWSLTSTYGKIGLFIIASLVGNNGGVIAGLAACGVMMSIVSTAAD
LMQDLKTGYLTLSSAKSMFVSQIVGTAMGCVIAPLTFWLFWTAFDIGSPDGPYKAPYAVI
FREMAILGIEGFSELPKHCLALCCGFFVGALVVNLLRDATPKKVSQFIPIPMAMAIPFYI
GAYFAVDMFVGTVILYVWERINRRDADDYAGAVASGLICGDGIWTIPSAILSIFRIDPPI
CMYFGPSLSS*
>Thecc1EG025227t1
MDNNGRGDDRVENGFNPEEDDRKKEMKEAEMSVEQIFESQEVPSWRKQLTMRAFAVSFVL
SILFSFIVMKLNLTTGIIPSLNVSAGLLGFFFVKTWTKMLEKSGLLKQPFTRQENTVIQT
CVVASSGIAFSGGFGSYLFGMSERIAQQSGDTRGVKNPSLGWIIGFLFVVSFLGLFSVVP
LRKIMVIDFRLTYPSGTATAHLINSFHTPQGAKLAKKQVKTLGKFFSFSFLWGFFQWFYT
AEETCGFFNFPTLGLKAYENKFFFDFSATYVGVGMICPYIINISVLLGGILSWGVMWPLI
ETRKGDWYPADVSSSNMHGLQGYKVFIAIAMILGDGLYNFFKVLSRTLIGLFHQIRGRQA
LPIANQPSPDTSKKLSYDDQRRTQLFLKDQIPTWFSVAGYVTIAVISTIVLPHIFHELKW
YYILVLYAFAPTLAFCNAYGCGLTDWSLASTYGKLAIFTIGAWAGSHGGVLAGLAACGVM
MNIVSTASDLMQDFKTGYLTLASPRSMFISQVIGTAMGCIVSPCVFWLFYKAFDDLGLPN
SQYPAPFAVVYRNMSLLGVQGFSALPKNCLVLCYVFFGAAILINLVKDRVGKKWGSYIPL
PMAMAIPFYIGSYFAIDMCVGSLILFVWEKINKAKADAFGPAVASGLICGDGIWTLPSSI
LALAGVKPPICMKFLSRATNARVDKFLGS*
>Thecc1EG030433t1
MATKNSEDPEKPNGNAAEDDRSPVEEVALVVPETDDPTLPVMTFRAWFLGLTSCMLLIFL
NTFFTYRTQPLTISAILMQISVLPIGKFMARTLPTREYSLLGRSFSLNPGPFNMKEHVII
TIFANCGVSFGGGDAYSIGAITVMKAYYKQSLNFLCGLLIVLTTQILGYGWAGMLRRYLV
DPAEMWWPSNLAQVSLFRALHEKDTNKKGLTRMKFFLVALVASFAYYSFPGYLFPVLTFF
SWVCWVWPHSITAQQIGSGYHGLGIGAFTLDWAGISAYHGSPLVTPWSSILNVGIGFVMF
IYIIVPLCYWKFDTFDAGKFPIFSNQLFTSSGHKYDTTKILTPEYDLNISAYNSYGKLYL
SPLFALSIGSGFARFTATLTHVALFHGSDILKQSRSAMKNVKLDIHARLMKRYKQVPEWW
FFILLIGSIALSLLMSFVYKEEVQLPWWGMLFAFGLAWIVTLPIGVIQATTNQQPGYDII
AQFIIGYVLPGKPIANLLFKIYGRISTIHALSFLSDLKLGHYMKIPPRCMYTAQLVGTLV
AGTVNLAVAWWMLDSIDNICDVEGKHPESPWTCPKYRVTFDASVIWGLIGPKRLFGPGGL
YRNLVWLFLIGAVLPVPVWVLSKIFPEKKWIPLINIPVISYGFAGMPPATPTNIASWLIT
GTIFNYFVFRYHKRWWQKYNYVLSAALDAGTAFMGVLLFFALQNEGHNVKWWGTEVDHCP
LASCPTAPGITVEGCPVFK*
>Thecc1EG030433t2
MATKNSEDPEKPNGNAAEDDRSPVEEVALVVPETDDPTLPVMTFRAWFLGLTSCMLLIFL
NTFFTYRTQPLTISAILMQISVLPIGKFMARTLPTREYSLLGRSFSLNPGPFNMKEHVII
TIFANCGVSFGGGDAYSIGAITVMKAYYKQSLNFLCGLLIVLTTQILGYGWAGMLRRYLV
DPAEMWWPSNLAQVSLFRALHEKDTNKKGLTRMKFFLVALVASFAYYSFPGYLFPVLTFF
SWVCWVWPHSITAQQIGSGYHGLGIGAFTLDWAGISAYHGSPLVTPWSSILNVGIGFVMF
IYIIVPLCYWKFDTFDAGKFPIFSNQLFTSSGHKYDTTKILTPEYDLNISAYNSYGKLYL
SPLFALSIGSGFARFTATLTHVALFHGSDILKQSRSAMKNVKLDIHARLMKRYKQVPEWW
FFILLIGSIALSLLMSFVYKEEVQLPWWGMLFAFGLAWIVTLPIGVIQATTNQQPGYDII
AQFIIGYVLPGKPIANLLFKIYGRISTIHALSFLSDLKLGHYMKIPPRCMYTAQLVGTLV
AGTVNLAVAWWMLDSIDNICDVEGKHPESPWTCPKYRVTFDASVIWGLIGPKRLFGPGGL
YRNLVWLFVFRYHKRWWQKYNYVLSAALDAGTAFMGVLLFFALQNEGHNVKWWGTEVDHC
PLASCPTAPGITVEGCPVFK*
>Thecc1EG030457t1
MEHPDTEVITLSHQTKQIDNTEITEDTDDEVNDSPIEQVRLTVPIRDDPTLPCLTFRTWA
LGITSCVVLGFLNQFFQYRQNSLHISSVSAQILVLPVGKLMAAYLPRKSIRIPSTKWSFS
LNPGPFNLKEHVLITIFANTSSINLYAVNIITLVKAFYHGEIHPLAAMLLAQSTQMLGYG
WAGIFRKFLVDSPYMWWPNNLIQVSLFRALHNVEVRSKGGLTRLQFFLVVFISSFAYYIV
PNYFFPSITALSFVCWVWKDSVTAQIIGAGRGGLGIGSFALDWSTVASFLQSPLATPAFA
IINIMVGFVIVVYILLPIAYWSNSYEARRFPIISSHVFTADGEKYDVSRVLNYTAFEFNQ
QGYDGYSKINLSVFFVYSYGLSFATLAATMSHVVFFDGRTIWQQAISAFQDKFSDVHYRL
MKKTYEPVPQWWFYTLLTIVIGLAMLTCEGFGRQLQLPYWGVLLAIGLALIFTLPIGVIM
ATTNQQLGLNVITELIIGYIYSGKPLANVVFKTYGYISTAQAILFLQDFKLGHYMKIPPK
SMFLVQLVETVIASSVYFGTAWWLLTTVKHICDPSNLPEGSPWTCPGDDIFYNASIIWGV
VGPLRMSGRLGLYSKMNYFFLIGILAPFPVWVLSHMFPEQKWIKLINMPLIIGGSGALPA
ARVVNYWCWGVVGMFFNFFVYRRFKGWWARHNYILSAGLDSGVAFMAILCYFTLQMRSIN
GPSWWGAQLDDHCPLASCPTAPGIEVEGCPVFQY*
>Thecc1EG030598t1
MTMEVEGKTPQSQFPDKVQPAKNVEEEEVDDNPIEEVRLTVPITDDPTESALTFRTWVLG
LISCCILAFVNQFFAYRQNQLSISSISAQIVVLPIGKLMAATLPKKVIRVPFTKWSFSLN
PGPFTLKEHALITIFANCGAGGVYAVNIITIVKAFYHRSLHPVAAMLLAQTTQLLGYGWA
GLFRKFLVDSPYMWWPANLVQVSLFRALHEKEKRTKGGHTRLQFFIIIFISSFAYYIVPG
YLFQSISAVSFVCWIWKDSIVVQQIGSGLNGFGIGSFGLDWSTVAAFLGSPLATPLFAII
NILFGFILFLYVLTPIAYWSNSFQARRFPLISSHTFDAAGQTYNITRILNQKTFDINLPE
YNNYSKLYLSVTFAFLYGLSFATLMATISHVALFEGKTIWKLWKKTTYAAKDNLTDVHTR
LMKKNYEAVPQWWFHIILISIMVLSIIACEGFGKQLQLPWWGVLLACAIALFFTLPIGII
QATTNMQPGLNVITELVIGYMYPGKPLANVAFKTYGYISMVQALNLVGDFKLGHYMKIPP
KSMFIVQLVGTVVASSCYFGTAWWLLSSIEHICDPALLPEGSPWTCPGDDVFYNASIIWG
VVGPLRMFSKYGNYPQMNWFFLIGLLAPVPVWWLSRKFPEKKWIRLIHMPMILGATQGMP
PAKAVHYICWGTVGIFFNWYVYNRYKRWWGKHTYILSAALDAGVAFMGVLLYFTLQSHDI
VGPEWWGLDATDHCPLARCPTAKGIMSKGCPVL*
>Thecc1EG030600t1
MEEEVLPQSRLPETHQHGITGKEDEEVNDCPIEEVRLTVPITDDPTEAALTFRTWFLGLL
SLCILAFVNDFFSYRVNQLYVTSVSAQIVVLPLGKLMAATLPNTQISVPFTKWSFSLNPG
PFSMKEHVLITILASCGSGSVYATHIITIVKALYHRGMHPVAALLLSQTTQLLGYGWAGL
FRKYLVDSPYMWWPSNLVQVSLFRALNEKEARPKKGVTRLQFFIIVFICSFAYYIVPGYL
VPSISAISFICWIWKDSITAQQIGSGLRGFGIGSFGLDWSTIAFLGSPLPTPLFAIVNTL
VGFFLIFYVVVPIAYYTNAFQARRFPLLTSSTYDAAGNIYNITRILNDKTFDINLASYND
YSRLYMSVVFAMTYGLSFATLMASLSHVALFEGKTIWTMWRKTKSAVKDKFSDVHTRLMK
KNYDEVPDWWFYVVLVSTMVLSIFVCEGFGKQLQLPWWGVLLACAIALFFTLPVGIIQAT
TNMQPGLNVITELIIGYMYPGKPLANVCFKTYGYISMAQALTFIQDLKLGHYMKIPPKSM
FIVQLVGTIVASFCYFGTTWWLLSTVENICVPDLLPTGSPWVCPGDNVFYNASIIWGVIG
PLRMFTSLGNYPQLNWFFVIGFLAPFPVWLLSLKFPEKKWIRFIHMPVILAGATGLPSAK
PVHYICWGVVGIFFNWYIYKRYKGWWARHTYVLSAAMDAGVAIMGVLIFFILQSLDNTIG
PDWWGLEASDHCPLASCPTAPGVVAKGCPVL*
>Thecc1EG034558t1
MGTVELDASPKLDEKPIVEPEIDESELSPIEEVRLTVPNTDEPSLPVWTFRMWFLGLSSC
LLLSFLNQFFGYRSEPLVITQITVQVATLPIGRFMASVLPTTKFPIPGFGSRQFSLNPGP
FNMKEHVLITIFANAGSAFGGGTVYAVGIVTIIKAFYGRSISFLASWLLIITTQVMGYGW
AGLLRKYVVEPAHMWWPSTLVQISLFRTLHEKEENDGKRRISRAKFFVIALVCSFCWYIV
PGYLFNTLQSISLVCLAFPHSVTAHQIGSGLSGLGIGAFTLDWTTVASFLFSPLVSPFFA
IVNVFIGYALIIYFVMPISYWGMNLYNAKTFPIFSADLFTSQGQLYNITQIVNEKFELDL
PEYEKLGRIHLSTFFALTYGFGFATIASTVSHVALFYGREIYSRYRASSKEKADIHTRLM
RNYRDIPSWWFYLLLLGSIVVGLALCIFLNKDVQMPWWGLLFAAALAFVFTLPISIITAT
TNQTPGLNIITEYIMGAILPGEPITNVCFKTYGYISMAQAVAFLSDFKLGHYMKIPPRSM
FLVQFIGTVLAGTVNLGVAWWLLTSVDSICHKDLLPKNSPWTCPGDRVFFDASVIWGLVG
PKRIFGSLGQYSTLNWFFLGGLLGPVVVWLLHKAFPSQSWIPLINLPVLLGATGNMPPAS
PLNYTSWILVGTIFNFFVFRYQKQWWQRYNYILSAALDAGVAFMTVLLYFALGLENKSLN
WWGSSPDYIPEHCDLAGCPTAKGISVDGCPTF*
>sp|O04514|OPT2_ARATH
MAAIELHKPEINADDDDDESPVEQVRLTVSNHDDPSLPVWTFRMWFLGLLSCILLSFLNT
FFGYRTQPLMITMISVQVVTLPLGKLMARVLPETKYKIGSWEFSFNPGPFNVKEHVLISM
FANAGAGFGSGTAYAVGIVDIIMAFYKRKISFLASWILVITTQILGYGWAGIMRKLVVDP
AQMWWPTSVLQVSLFRALHEKDNARMSRGKFFVIAFVCSFAWYIFPAYLFLTLSSISWVC
WAFPKSITAQQLGSGMSGLGIGAFALDWSVIASYLGSPLVTPFFAIVNVLVGYVLVMYMV
IPISYWGMNVYEANKFPIFSSDLFDKQGQLYNISTIVNNKFELDMENYQQQGRVYLSTFF
AISYGIGFAAIVSTLTHVALFNGKGIWQQVRASTKAKMDIHTRLMKKYKDIPGWWFYSLL
AISLVLSLVLCIFMKDEIQMPWWGLLLASFMALTFTVPVSIITATTNQTPGLNIITEYLM
GVLLPGRPIANVCFKTYGYISMSQAISFLNDFKLGHYMKIPPRSMFLVQFIGTVIAGTVN
ISVAWYLLTSVENICQKELLPPNSPWTCPSDRVFFDASVIWGLVGPKRIFGRLGNYPALN
WFFLGGLIGPVLVWLLQKAFPTKTWISQINLPVLLGATAAMPPATSVNFNCWIIVGVIFN
YFVFKYCKKWWQRYNYVLSAALDAGLAFMGVLLYFSLTMNGISINHWWGAKGENCPLASC
PTAPGVLVDGCPVF
>sp|O23482|OPT3_ARATH
MDAEKATDKTNVHLSSDHERCPVEEVALVVPETDDPSLPVMTFRAWFLGLTSCVLLIFLN
TFFTYRTQPLTISAILMQIAVLPIGKFMARTLPTTSHNLLGWSFSLNPGPFNIKEHVIIT
IFANCGVAYGGGDAYSIGAITVMKAYYKQSLSFICGLFIVLTTQILGYGWAGILRRYLVD
PVDMWWPSNLAQVSLFRALHEKENKSKGLTRMKFFLVALGASFIYYALPGYLFPILTFFS
WVCWAWPNSITAQQVGSGYHGLGVGAFTLDWAGISAYHGSPLVAPWSSILNVGVGFIMFI
YIIVPVCYWKFNTFDARKFPIFSNQLFTTSGQKYDTTKILTPQFDLDIGAYNNYGKLYLS
PLFALSIGSGFARFTATLTHVALFNGRDIWKQTWSAVNTTKLDIHGKLMQSYKKVPEWWF
YILLAGSVAMSLLMSFVWKESVQLPWWGMLFAFALAFIVTLPIGVIQATTNQQPGYDIIG
QFIIGYILPGKPIANLIFKIYGRISTVHALSFLADLKLGHYMKIPPRCMYTAQLVGTVVA
GVVNLGVAWWMLESIQDICDIEGDHPNSPWTCPKYRVTFDASVIWGLIGPRRLFGPGGMY
RNLVWLFLIGAVLPVPVWALSKIFPNKKWIPLINIPVISYGFAGMPPATPTNIASWLVTG
TIFNYFVFNYHKRWWQKYNYVLSAALDAGTAFMGVLLFFALQNAGHDLKWWGTEVDHCPL
ASCPTAPGIKAKGCPVF
>sp|O82485|OPT7_ARATH
MEESEQVLPLLTNPKDLTNPSYASSSSSSSEPRDETEDLLLPISDENEEEEEENSPIRQV
ALTVPTTDDPSLPVLTFRMWVLGTLSCILLSFLNQFFWYRTEPLTISAISAQIAVVPLGR
LMAAKITDRVFFQGSKWQFTLNPGPFNVKEHVLITIFANAGAGSVYAIHVVTVVKAFYMK
NITFFVSFIVIVTTQVLGFGWAGIFRKYLVEPAAMWWPANLVQVSLFRALHEKEERTKGG
LTRTQFFVIAFVCSFAYYVFPGYLFQIMTSLSWVCWFFPSSVMAQQIGSGLHGLGVGAIG
LDWSTISSYLGSPLASPWFATANVGVGFVLVIYVLVPICYWLDVYKAKTFPIFSSSLFSS
QGSKYNITSIIDSNFHLDLPAYERQGPLYLCTFFAISYGVGFAALSATIMHVALFHGREI
WEQSKESFKEKKLDVHARLMQRYKQVPEWWFWCILVTNVGATIFACEYYNDQLQLPWWGV
LLACTVAIIFTLPIGIITAITNQAPGLNIITEYIIGYIYPGYPVANMCFKVYGYISMQQA
ITFLQDFKLGHYMKIPPRTMFMAQIVGTLISCFVYLTTAWWLMETIPNICDSVTNSVWTC
PSDKVFYDASVIWGLIGPRRIFGDLGLYKSVNWFFLVGAIAPILVWLASRMFPRQEWIKL
INMPVLISATSSMPPATAVNYTTWVLAGFLSGFVVFRYRPNLWQRYNYVLSGALDAGLAF
MGVLLYMCLGLENVSLDWWGNELDGCPLASCPTAPGIIVEGCPLYT
>sp|Q0E4J6|YSL8_ORYSJ
MMAAAAGEGEAEVTREVISVSTEKAFEGKALPAWSEQITVRSLVVSAVLGTFLSFIVMKL
NLTSGIVPSLNVSAGLLAFFLMKTWTSALERCGVFPKPFTRQENTVVQTCVISCSSIAFS
GGFGTYILGMSKKIAEGFDEAEAKTSINVEEPSLGRLIAFLFLVSFVGLFSIVPLRKIMI
ISYKLTYPSGSATAHLINSFHTPQGAIQAKHQVSILFKSFVGSFLWSLFQWFYAAGPGCG
FSSFPTFGMVAYSRRFYFDFSATYVGVGMICPYIINFSLLIGSVVSWGIMWPYIESKKGS
WYDAGLPKSSLHGLNGYQVFISIAMIVGDGLFNFFSIVLRTAYDLYLKRRGGASKQPQET
PFAGATGTERQVLSFDDRRRTQVFLKDQIPTTIAAAAYVLLAAISVVAIPHIFRQLRPKH
VVWAYVVAPLFAFCNAYGTGLTDWSLSSSYGKLAIFIFGANIGAKDGGVVAGLAACGLMM
GIVSTASDLVQDFKTGYLTLTSPRSMFVSQVLGTGMGCIISPMVFWMFYKANNIGMEEGF
PAPYAKIYRGIALLGVNGWDQLPRYCLRFCLAFFLLAIAICALKEVAKQRGWWIQDFIPS
ALGMAVPFFLGSFFTIDMCVGSLVLFLWSRSDPVRAHTFAPAVASGLICGDGIWSLPSSI
LSLANVNPPMCMRVFSTATNDKVQLFLRTLPTPP
>sp|Q0J932|YSL10_ORYSJ
MARSGRERRDQEEEAAVVSVERVFEGRVVPGWKEQVTLRALAVSALLGAMFSVIVMKLNL
TTGIIPSLNVSAGLLGFFLLTSWTKLLDKAGVASVRPFTRQENTVVQTCVVACSGIAFSG
GFGSYIFAMSDRISDQSGEARDEHNIKNPSLGWMIGFLFIVSFLGLFSVVPLRKIMIIDY
KLIYPSGTATAHLINSFHTPQGAKLAKMQVKMLGKFFVMSFSWGFFQWFYTGGDGCGFMS
FPTLGLEAYRNKFFFDFSATYVGVGMICPYLVNISVLLGGVMSWGIMWPLIEHKKGDWYP
ADLKPSSLRGIVGYRVFISISLILGDGLYNFLKVMTRTTTALVMQVRAMMSEPTLPVSGG
GGQTPEETFDDKRRTELFLKDQIPNWLALSAYVVIAVVSIATVPRIFHQLRWYHVAVSYV
VAPVLAFCNAYGCGLTDWSLATTYGKLAIFTVGAWADASDGGIIAGLAACGVMIGIVSTA
SDLTQDFKTGYMTLASPRSMFVSQVIGTAMGCVIAPSVFWLFYKAFHDIGMPGSEYPSPN
ALVYRNMAILGVQGLGSLPKHCLDLCIGFFVAAIAVNLARDLAAPKVARFLPLPMAMAIP
FYLGPYFGIDMCIGSLIRFVWDRLDGARAKAFAPPVASGLICGDGIWTLPQSVLALAGVK
PPICMKFLSRTTNIKVDAFIAKLPSS
>sp|Q2EF88|YSL3_ARATH
MRSMMMEREGRNEIEREVIDDLEETQNEGDDFKSIPPWKEQITFRGIVASLIIGIIYSVI
VMKLNLTTGLVPNLNVSAALLAFVFLRSWTKLLTKAGIVTKPFTKQENTVVQTCAVACYS
IAVGGGFGSYLLGLNRITYEQSGGTHTDGNYPEGTKEPGIGWMTAFLFFTCFVGLLALVP
LRKIMIIDYKLTYPSGTATAVLINGFHTPKGNKMAKKQVFGFVKYFSFSFIWAFFQWFFS
GGTECGFIQFPTFGLEALKNTFYFDFSMTYVGAGMICPHIVNISLLFGAVLSWGIMWPLI
KGLKGDWFPSTLPENSMKSLNGYKVFISISLILGDGLYQFIKILFKTGINMYVKLNNRNS
GKSNSEKDKQSIADLKRDEIFVRDSIPLWVAAVGYAAFSVVSIIAIPIMFPELKWYFIVV
AYMLAPSLGFSNAYGAGLTDMNMAYNYGKVALFILAAMAGKQNGVVAGLVGCGLIKSIVS
ISSDLMHDFKTGHLTLTSPRSMLVSQAIGTAIGCVVAPLTFFLFYKAFDVGNQEGEYKAP
YALVYRNMAILGVEGFSALPQHCLQLCYGFFAFAVAANLVRDRLPDKIGNWVPLPMAMAV
PFLVGGYFAIDMCVGSLIVFAWNMRDRVKAGLMVPAVASGLICGDGLWILPSSVLALAGV
RPPICMGFMPSKYSS
>sp|Q5JQD7|YSL12_ORYSJ
MASHANASGGGGDEEMVEASTLRHRHGAGKDANGVGTERQLAAAAAEGEEEGPSSVERAF
VDRAVPSWREQLTVRAFVVSFFLSIMFSIIVMKLNLTTGIIPSLNVSAGLLGFFFVRLWT
AAIERVGLLRQPFTRQENTVIQTCVVAAYGIAFSGGFGTYLFGMSETIAKQATEANNAQN
VKNPHIGWMIGFLFLVSFIGLLALVPLRKIMIVDYKLTYPSGTATAYLINGFHTPEGAKL
AKKQVKELGKFFLFSFVWGFFQWFYTAGDGCGFQSFPTLGLQAYKNRFYFDFSPTYVGVG
MICPHIVNVSVLLGGILSWGIMWPLIRNKKGSWYAASLSETSLHGLQGYRVFISIALILG
DGLYNFVKVLIRTTAGFVVMMKKNSTLPVSNNGSPMVATEAISFDDERRTELFLKDQIPK
TVAFGGYVAVAAVSIGTLPQIFPQLKWYYILVAYVFAPVLAFCNAYGAGLTDWSLASTYG
KLAIFIFGAWAGASNGGVLVGLAACGVMMSIVSTASDLMQDFKTGYLTLASPRSMFVSQV
IGTAMGCVIAPCVFWLFYKAFADIGVSGTEYPAPYAIVYRNMAILGVDGFSSLPKHCLTL
CYIFFAAAIAINLARDLAPSKVARFIPLPMAMAIPFYIGSYFAIDMFIGTVILFVWEMVN
KAKAEAFAPAVASGLICGDGIWTLPQSILALAKVKPPICMKFLSRSVNAQVDGFLGN
>sp|Q688S6|YSL4_ORYSJ
MDASIGDPRLTSVEAAFEKNPLPGFSWLVTPRAMAVAVLLGIVFCFVGMRIQMMTGFVPA
LNMPVTVLSFFLLKVLARQLQKWRLTVVPFTRQENMFLITCVITCLNLAITGGFATALTG
MGTIVAKTLADDLDPRDIIDYIPTGKLIIYFFLIGMAGVLSNIPLNQIMIIDYQLLFPTG
SVIGHLINSFHTPEGAYIAKMQVMTIFKVFFGSFSWSIFQWFYSSGSGCGFSSFPTFGLE
LYKRRFYIDFSATYIGVGMMCPHIVNFGLLFGAIISWGFLYPYLETKHGEWYQTDSPSNL
DGLNGYKVFISVTLIVTDGLINFLILVTSAAINFYHIRQQQQQTSGLASYISKNPSMNYD
ERKRIEMFLSSKIPMFVPVAAYVAWTAISMVAMPAMFDQIKYYHVGVLYLAIPVVGFCNT
YATGLTDWSVSNTYAKFSPFIFAAWIARPGAIVASLLVSGITMASLHVSSQAMQDLKSAH
MTLTSPRAMIAGQVFGVALSSVVSPCIFRAFEKAAKPGAPLGSKDSVYPCPYAGLYRAIC
IIGMGGVKGLPKYCVELCVIAVLVTIAIDALVLVSQLKGWRLHLYIPSMTVIALPFFAGS
YFTLDMCLGGLLLLLWKKIDTMSAEILSAAVAAGLICGEGLFTLPSALLNMFKVLPPMCM
KFLPSGQEVEVVDSFLNSSGGTVPKT
>sp|Q6AVD0|YSL3_ORYSJ
MDAMIGDPMSATSVEAVFEKQPSPEFRELVTPRAMAVAVVLSVVICFVGMRIQMTAGIVP
ALNMPASILSFFLLKWLIRLLQSCGFPMLPFTRQENMFLLTCIITCLNLALTSGFATNII
GMTSTVARSLADDPDPRDIMDHVPIGKWIVYLFLVGMTGVLINVPFNQVMIIDYKLLFPT
GTVIAQLINSFHTPEGAYVAKMQVATIFKVFFGSFSWSMFQWFYTAGDDCGFQHFPTFGL
GLYKHRFYFDFSATYIGLGMICPHIVNFGLFFGAIISWGFLYPFLETKRGQWYQTDSPTS
LNGQNGYKVFISVTLIITDGMINFLTLITTASINFYQLRKEHDLGLANYFKKHPSLNYDD
RKRIEVFLANRIPIPVPVAAYITCAAISTIAIPAMFNQIKFYHLAVLYMVIPVVTFCNTY
ATGLTDWSVAPTYAKFTTFVFAAWIAKPGAVVASLLASGVIVAALHISSQAMQDLKSGHM
TLTSPRAMVTGQIFGVAVGSILCPCVFLAFQSTTKPNAPVGSKQSDYPCPFAGLYRAIGV
IGTGGVKELPKHCMTFCVVAFCVTVIIDAVVLVSQKRGWSIHRYIPSMTVIALPFFAGSY
FTIDMCVGSLLLLAWTRMNAKSAEMLSSAVAAGLICGEGLFTLPSALLNMFKVQPPMCMK
FLSGGEEVEAADSFLNNLGTSRT
>sp|Q6H3Z3|YSL15_ORYSJ
MEHADADRTRVAPEIGSLHDEDAEADPARAREMERLQPWREQVTARGVVAAALIGFVFSV
IVMKIALTTGLVPTLNISAALLAFLALRGWTRALERLGFSPRPFTRQENTVVQTCAVACY
TIAFGGGFGSTLLGLNKRTYELAGNSPGNVPGSYKEPGIGWMVGLLLAISFAGNLSLIPL
RKALVVDYKLTYPSGTATAVLINGFHTAQGDKNAKLQLHGFLKYFGLSLFWSFFQWFYTG
GNACGFVQFPTFGLKAWKQSFFFDFSLTYVGAGMICSHLVNLSTLLGAVISWGIMWPLIS
KHKGDWYPANIPESSMTSLYGYKSFLCIALIMGDGLYHFVKVTGVTAKSLHNRFNRKSVS
NTASEEGDMVSLDDLQRDEVFKRGTVPSWMAYSGYFLLSIIAVITIPIMFRQVKWYYVII
AYALGPVLGFANSYGAGLTDINMGYNYGKIALFVFAAWAGKDNGVIAGLVVGTLVKQLVL
VSADLMHDLKTGHLTLTSPRSMLVGELIGTGIGCFIAPLTFMLFYRAFDIGNPDGYWKAP
YALIYRNMAILGIEGISALPKHCLSLSVGFFAFAVLTNVARDALPARYKKLVPLPTAMAV
PFLVGASFAIDMCVGSLVLFAWNKMNKKEAAFMVPAVASGLMCGDGIWTFPSSILALAKI
KPPICMKFTPGS
>sp|Q6H3Z6|YSL2_ORYSJ
MEAAAPEIERCDAGDVESDHDGAAAAAERVPPWREQVTARGMVAALLIGFVYTVIIMKLA
LTTGIIPTLNVSAALLAFLALRGWTRAPALLLPGGGAASSSSRRRPFTRQENTVVQTCAV
ACYTMGFGGGFGSSLLALNRKTYELAGVSTPGNSPGSYKEPGVGWMTGFLFAISFVGLLN
LLPLRKALIIDYKLTYPSGTATAVLINGFHTPQGENSAKKQVRGFLNCFGISLLWSFFQW
FYTGGESCGFLQFPTFGLKAWKQTFYFDFSLTYVGAGMICSHLVNLSALFGAILSWGIMW
PLISIQKGKWYPGNVPESSMTSLFGYKSFMCVALIMGDGLYHFIKVTGITAKSLHERSNR
RHAKKATDEDTFVIADMQRDEFFNKDYIPNWLAYAGYALLSIVAVIAIPIMFQQVKWYYV
VVAFVLAPVLGFSNAYGTGLTDMNMSYNYGKIALFIFAAWGGRDNGVIAGLVGCGIVKQL
VQVSADLMHDFKTGHLTLTSPRSMLVGQAIGTAMGCIIAPLTFLLFYKAFDIGNPDGYWK
APYALIFRNMAILGVEGFSALPKHCLELSAGFFAFSVLINLMRDFLPRKYRDYVPLPTAM
AVPFLVGANFAIDMCVGSLIVFAWHKINSKESALLVPAVASGFICGDGIWMFPSSLLSLA
KVKPPICMKFTPGS
>sp|Q6H7J6|YSL14_ORYSJ
MAQHTAAAAGGDEEVAEAEAAAAAAAGSTLRHRHAGKGAEEHEAAGGGGGGRNGGADDPD
ATSVERVFADKAVPSWREQLTLRAFVVSALLAVMFSVIVMKLNLTTGIIPSLNVSAGLLG
FFFVRLWTSAVERIGLLKQPFTRQENTVIQTCVVSAYGIAFSGGFGSYLFGMSETIAKQA
TEAKDAQNIKDPHLGWMIGFLFLVSFIGLFALVPLRKIMIVDYKLTYPSGTATAYLINGF
HTPEGAKLAKKQVKTLGKYFLFSFFWGFFQWFYTAGDDCGFKNFPTLGLEAYNNRFFFDF
SPTYVGVGMICPYIVNVSVLLGGILSWGVMWPLIAKKKGSWYPADISDNSLHGLQAYRVF
ISIALILGDGLYNFLKVLIRTIAGFISMVQNNSKGMLPVSDNGMSMSTAEEVSFDDERRT
EIFLKDQIPKSVAYGGYVVVAALSIGTLPEIFPQLKWYYILVAYIVAPVLAFCNAYGSGL
TDWSLASTYGKLAIFVFGAWAGLSHGGVLVGLAACGVMMSIVSTASDLMQDFKTGYLTLA
SPRSMFISQVIGTGMGCVIAPCVFWLFYKAFSNIGTSGTEYPAPYAIVYRNMAILGVDGF
NSLPENCLTLCYIFFAAAIAINLIRDLAPHKVSRFIPLPMAMAIPFYIGSYFAIDMFLGS
VILFVWEKLNKAKADAFGPAVASGLICGDGIWTLPQSILALAKVKPPICMKFLSRAANAK
VDSFLAG
>sp|Q6R3K4|YSL8_ARATH
MRKGGLTPDRDRQIEEHELQETGISPDIERLKRNINATPYQREEEEEDREEQEESVEGIF
ESREVPSWKKQLTIRAFVVSFALSILFSFIVMKLNLTTGIIPSLNVSAGLLGFFFVKTWT
KMLHKSGLLKQPFTRQENTVIQTCVVASSGIAFSGGFGTYLFAMSHRIADQSGDVARGVK
DPSLGWMIAFLFVVSFLGLFSVVPLRKIMIIDFKLPYPSGTATAHLINSFHTPQGAKLAK
KQVRVLGKFFSFSFFWGFFQWFFTAGENCGFNSFPTFGLRAYQYKFYFDFSATYVGVGMI
CPYIINISLLLGGILSWGLMWPLIETRKGDWFPSNVDSSSMNGLQAYKVFIAVATILGDG
LYNFCKVLIRTFSGLISQIRGKAGSRSSLAHKEDPPASPASPLTPRISYDDQRRTRFFLK
DQIPSWFAVGGYVVISAVSTAILPHMFSQLRWYYIIVIYIFAPILAFCNAYGAGLTDWSL
ASTYGKLAIFTIGAWAGSDHGGLLAGLAACGVMMNIVSTASDLTQDFKTGYLTLSSPRAM
FVSQVIGTAMGCLVSPCVFWLFYKAFDDLGLPNSEYPAPFATVYRSMAKLGVEGVSSLPR
DCLMLCYVFFGVAILINLIKDCLGNRWGRFVPLPMAMAIPFFLGPYFAIDMCVGSFILFV
WERLDAPKAEAFATAVASGLICGDGIWTLPSSVLAIAGVKPPICMKFLSAATNHRVDKFL
QGSS
>sp|Q6R3K6|YSL6_ARATH
MGTEIPRSAEISEALLPPESEKTVTATEEHVPEWKEQITIRGLTVSALLGTLFCIITHKL
NLTVGIIPSLNVAAGLLGFFFVKSWTGFLSKLGFTVKPFTKQENTVIQTCVVACYGLAFS
GGFGSYLIAMDEKTYKLIGADYPGNHAEDVINPGLWWMIGFLFVVSFLGLFSLVPLRKVM
VLDYKLTYPSGTATAMLINSFHTNTGAELAGNQVKCLGKYLSLSLIWSCFKWFFSGIGDA
CGFDNFPTLGLTLFKNTFYFDFSPTYIGCGLICPHIVNCSVLLGAIISWGILWPFVSQHA
GDWYPADLGSNDFKGLYGYKVFIAIAIILGDGLYNLVKIIAVTVKELCSSRSRRLNLPIV
TDGVDDSEASEILLVKKKRDEVFLKDRIPLEFAIAGYVGLAAISTATIPIIFPPLKWYFV
LCSYFIAPALAFCNSYGTGLTDWSLASTYGKIGLFIIASVVGSDGGVIAGLAACGVMMSI
VSTAADLMQDFKTGYLTLSSAKSMFVSQLVGTAMGCVIAPLTFWLFWTAFDIGDPNGPYK
APYAVIFREMAILGIEGFAELPKHCLALCYGFFIAALIVNLLRDITPPKISQFIPIPMAM
AVPFYIGAYFAIDMFVGTVILFVWERINRKDAEDFAGAVASGLICGDGIWTIPSAILSIL
RINPPICMYFGPSSAR
>sp|Q6R3K8|YSL4_ARATH
METEIPRSTEISETLLLPETNLDHGEYVPEWKEQITIRGLISSALLGILFCIITHKLNLT
IGIIPSLNVAAGLLGFFFIKSWTGFLSKLGFLSKPFTKQENTVIQTCVVSCYGLAYSGGF
GSYLIAMDERTYKLIGSDYPGNNPEDVINPGLWWMTGFLFVVSFLGLFCLVPLRKVMILD
YKLTYPSGTATAMLINSFHNNTGAELAGKQVKCLGKYLSLSLVWSCFKWFFSGIGGACGF
DHFPTLGLTLFKNTFYFDFSPTFIGCGMICPHLVNCSVLLGAIISWGFLWPFISQHAGDW
YPADLKANDFKGLYGYKVFIAISIILGDGLYNLIKIIVVTVKEICNKSSRQHNLPVFTDI
LDKSKTSVLMREKKKRDIIFLKDRIPLEFAVSGYVGLAAISTAIIPLIFPPLKWYFVLCS
YLVAPGLAFCNSYGAGLTDMSMPSTYGKTGLFIVASIVGNNGGVIAGLAACGIMMSIVST
AADLMQDFKTGYLTLSSAKSMFVTQLLGTAMGCIIAPLTFWLFWTAFDIGDPDGLYKAPY
AVIYREMAILGVEGFAKLPKHCLALCCGFFIAALIVNLIRDMTPPKISKLIPLPMAMAGP
FYIGAYFAIDMFVGTVIMLVWERMNKKDADDYSGAVASGLICGDGIWTIPSAILSILRIN
PPICMYFRPS
>sp|Q6R3K9|YSL2_ARATH
MENERVEREQSQFQEDEFIDSRKPPPWRKQITVRAIVASLLIGIVYSVICLKLNLTTGLV
PNLNISSALLAFVFLKSWTKVLQKAGIATTPFTRQENTIAQTCAVACYSISLAGGFASYL
LGLNRRTYEETGVNTEGNNPRGIKEPGVGWMTSFLFVTSFIGLVVLVPLRKVMIIDYKLT
YPSGTATAVLINGFHTSKGDKTAKKQIRGFIKSFGLSFFWAFFGWFYSGGEKCGFSQFPT
FGLQALDKTFYFDFSMTYVGAGMICSHLVNLSLLFGAILSWGIMWPLIARLKGEWFPATL
KDNSMQGLNGYKVFICIALILGDGLYNFVKILFFTGRSFHSRLSKTNSISTLVEVPEDST
KESDNLKRENEVFVRESIPLWMACVGYLFFSLVSIIAIPLMFPQLKWYFVLVAYLLAPSL
SFCNAYGAGLTDMNMAYNYGKAALFVMAALAGKNDGVVAGMVACGLIKSIVSVSADLMHD
FKTGHLTQTSPRSMLVAQAIGTAIGCVVAPLTFFLFYKAFDVGNQNGEYKAPYAMIYRNM
AIIGVQGPSALPKHCLELCYGFFAFAVAANLARDLLPDKPGKWIPLPMAMAVPFLVGGSF
AIDMCIGSLVVYVWKKVNRKKADVMVPAVASGLICGDGLWILPSSLLALAKVRPPICMNF
TAAH
>sp|Q6R3L0|YSL1_ARATH
MEIEQRRIMKREGEEEEDNNQLSLQEEEPDTEEEMSGRTIEPWTKQITVRGVFVSIVIGV
VFSVIAQKLNLTTGIVPNLNSSAALLAFVFVQTWTKILKKSGFVAKPFTRQENTMIQTSA
VACYGIAVGGGFASYLLGLNHKTYVLSGVNLEGNSPKSVKEPGLGWMTAYLFVVCFIGLF
VLIPLRKVMIVDLKLTYPSGLATAVLINGFHTQGDAQAKKQVRGFMKYFSFSFLWGFFQW
FFSGIEDCGFAQFPTFGLKAWKQTFFFDFSMTFVGAGMICSHLVNLSLLLGAILSYGLMW
PLLDKLKGSWFPDNLDEHNMKSIYGYKVFLSVALILGDGLYTFVKILFVTIANVNARLKN
KPNDLDDVGHKKQRKDLKEDENFLRDKIPMWFAVSGYLTFAAVSTVVVPLIFPQLKWYYV
IVAYIFAPSLAFCNAYGAGLTDINMAYNYGKIGLFVIAAVTGRENGVVAGLAGCGLIKSV
VSVSCILMQDFKTAHYTMTSPKAMFASQMIGTVVGCIVTPLSFFLFYKAFDIGNPNGEFK
APYALIYRNMAILGVQGFSALPLHCLQMCYGFFGFAVLVNVVRDLTPAKIGRFMPLPTAM
AVPFLVGAYFAIDMCVGTLIVFVWEKMNRKKAEFMVPAVASGLICGEGLWTLPAAVLALA
GVKPPICMKFLAS
>sp|Q6ZCX1|YSL17_ORYSJ
MAEEARGGQRVVVDDDREDASSVASSTERAFEGEPLPSLGETVTARSAAVSGVLGAVVSV
VAMRLNLTSGLLPSLGVPAGLLGFFLARVWIRALDVVGVSHLPFTRQENTLIQIAVVSCS
TIAFSGGFGTYILGMSGKSANEGHIGSHGRNVEEPNIGRVIAFLFLVNFSGLFIIVPLRK
MMIIRHRLTFPSGTATAHLINSFHTPHGAKQARLQVVTLFKSLGATVLWPIFQWFFAGGK
NCGFQIFPTFGMAAYRRGFYFDFSTTNVGIGMICPPMITASMLAGSIVSWGILWPYIETK
AGRWFPENLDANDLGGIMGYRVFVGVSMILADGLFTILSALVRTACAMRKRRRGASTVTA
AVPPFQCLSATERTMQSFDDRRRAQVFLRDSFPTWVAVASYAALAALSVVAVPLLYPQLG
HRHVAAAYVAAPVFAFCNAYGVGVTDMNLSATYGKIAMMVFSSWVGMDGGGVVAGLAACG
IIVSAVSGSSDFMQDFKTGYLTLTSPRAMLVGQVAGTALGCVVNPAIFWVFYKVYNMGGG
GGDGADVAPYARAYRGIAVLSVGRHGLPDHSVLLCKLFFAMALALSAAREVAERRRWRAL
RYIPSTIGVAVAFFVPPRIPVGMAVGCLALHVWRRHVDAGGARLLLPAVASGLICGDGLG
SLASSMLTLLRARPPICIKFVSRFENQKLDAFLATRHA
>sp|Q6ZGM7|YSL7_ORYSJ
MEPVNDFQEGISTEHAFEAEPVPSLSETITPRSMVVSFILSVTLSIVAMKVTLSSGFIPS
FSIPAGLLGFCVSRASIRILDYFAVAQLPFTRQENTIIQTCVVACTSITFTGGFGTYILA
MGKKAAVGDVNAQNNVEEPSFARMITFLFLISFAGMFIIMPFRKVMIIRHRLTFPSGTAT
AHLINSFHTPQGVKQARKQVTLLFKSFGGTIAWSLFQWFFASGPGCGFKFFPTFGLEAYK
HGFFFDFTMANVGIGMMCPYMIVFSVFIGTIISCGVIWPYIESKEGIWYPSNLGPNSLNG
IRGYKVFIGLSMIMADCLFVFLCIMVRTTCAMIKRRRQAMQGGGGNAQPFQGIDIADQPV
KSFDDRRRAQVFLRDEIPDSVTIGCYVLLSIISIAAIPHLYPQMRYSHVALIYLAAPVFA
FCNAYGFGVTDMNLASTYCKIAMFAFGSWVGIKSGGVVAALVAGGITMSILGNAADVAQD
LKTGYLTLTSPRAVFISEAIGTALGCVVNPTVFWVFYRVYKMGSGDMGDMPYAKLYRGFA
MLSVGDGEQGLPRHSMLLFKVFFVLALALSVFREVASRKEWRIRRYIPSTIGMAITFFMP
PRVPVGMCIGSLVAYLWEKMDAGRGRMLSPALASGLICGDGVGSILLSMLTLMGARAPIC
IKFLSRGDNVKLDAFLATLHDMR
>sp|Q7X660|YSL11_ORYSJ
MASAAANNSSSAAYDAAETGGLLRRRNTTAAARGNAGEEEEEAEAVAPSVEQAFADKPVP
SWREQLTVRAFVVGFLLSIMFNIIVMKLSLTTGVIPSLNVSASLLGFFLVRLWTAAIERV
GFLKQPFTRQENTVIQTCVVSAYGVAFSGGFGSYLFGMSETIAKQATEANDPMNIKNPHL
GWIIGFMFLVSFVGLFALVPMRKVMIVDYKLTYPSGTATAYLINGFHTPEGADLAKKQVR
TLGKYFSISFLWAFFQWFYTAGDNCGFSSFPTFGLEAFKNRFYFDFSPTYVGVGMICPYI
VNVSLLIGGIISWGIMWPLISKKKGSWYPETLPESSLLGLQAYKVFITIAVILGDGLYNF
VKVFGYTIKGFIVMYKNKNSNTLPISDNGTPANATEEESFDDKRRNELFLKDQIPKTVAI
GGYVVLAVITSGCLPLIIPQLKWYYILIAYIFAPIMAFCNAYGSGLTDWSLATTYGKLAI
FVFGAWAGASHGGVLVGLAACGVMMNIVGTASDLMQDFKTGYMTLASPRSMFVSQVIGTA
MGCVIAPCVFWLFYKSFNIGASDGAYPAPYTIMYRNMAILGVNGLSSLPKYCLTLCYIAF
VAAFIINLIKDLVPERVAKYIPIPMAAAIPFYLGPYFAIDMFMGSVILYFWEWRNKDEAQ
SFGPAVASGLMCGDGLWALPQAVLSLVNVNPPLCMKFLSRAANAKVDTFLGN
>sp|Q7XKF4|YSL13_ORYSJ
MATVPTPSEAHGGATPTAADVEMVEASELRRRGKPSGDRATGPSRDGAAAAAEEAAAPSV
ERVFADRPVPSWREQLTVRAFVVSFFLVIMFSVIVMKLNLTTGIIPSLNVSAGLLGFFFV
RLWTAAIERVGLLRQPFTRQENTVIQTCVVAGYDIAFSGGFGNYILSMSERIAGLGTEAN
NAQNIKNPHLGWIIGFLFLVSFIGLFGLVPLRKVMIIDYKLTYPSGTATAFLINGFHTPH
GAKIAAKQVKKLGIFFILSFFWGFFQWFYTATDDCGFHKFPSLGLQAFQHKFFFDFSPTY
VGVGMICPHIVNVSVLLGGILSWGIMWPLIAKKRGDWFSADLPDGSLHGMQGYRVFIAIA
LILGDGLYNFLKMIILTAFSLRSQIKKKNASTLPVSDDGMVTTTAAVSYDEERRNELFVK
DQIPWYVAYGGYAVVAAISIGTVPQIIPQLKWYQILVAYIVAPILAFCNAYGTGLTDWSL
VTTYGKLAIFAFGAWTGASHGGVLAGLAACGVMMNIVSTAADLMQDFKTGYLTLASPRSM
FVSQVIGTAMGCVIAPCVFWLFYKAFDNIGISGSDYPAPNAAVFRSIAILGVDGFSSLPK
NCLNLCYAFFAAAIVVNLIRDLVPKVSRFIPIPMAMAIPFYIGSYFAIDMFIGTVILFVW
QRVDRAKADTYGPAVASGMICGDGIWVLPQSVLALAKVKPPICMKFLSRRTNDKVDAFLT
TLGK
>sp|Q7XN54|YSL16_ORYSJ
MDRHALGGGGALEIEKTPEAAEDMESEPALAAAREAERVPPWREQVTARGMVAALLIGVV
YTVIVMKLSLTTGLIPTLNVSAALLAFLALRGWTHALDRLGIASRPFTRQENTVIQTCAV
ACYTIGYGGGFGSFLLGLNKKTYELSGASTPGNVPGSYKEPGIGWMTGFLLSTSFVGLLT
LLPLRKVLVIDYKLTYPSGTATAVLINGFHTPQGDKNAKKQVRGFLRYFGISFLWSFFQW
FYTGGDVCGFLQFPTFGLKAWKHTFFFDFSLTYVGAGMICSHLVNLSLLFGAILSWGIMW
PLIGKQKGNWYSAKASESSMSGLFGYKSFICIALLVGDGFYNFVKVIVVTLKSVRERSRR
RGLNNRVADADTMAIDDMQRNEVFNRDNIPTWMAYTGYTLLSVIAVVLIPVMFRQVKWYY
VIIAYLLAPALGFCNAYGTGLTDMNMGYNYGKIALFIFAAWAGKDDGVVAGLVGCGLVKQ
LVLISADLMHDFKTGHLTLTSPRSMLVGQVVGTLMGCVVAPLTFFLFYKAFDVGDPNGYW
KAPYALIYRNMAIIGVEGFSALPRHCLQLCAGFFAFAVLANLARDFLPRRYGRYMPLPMA
MAVPFLVGASFAIDMCAGSLVVFLWHRFDGKRAALLVPAVASGLICGDGIWTFPSSLLAL
AKVKPPICMKFIPGN
>sp|Q7XRV1|YSL5_ORYSJ
MPPPETSSAAAPSPPSPDPLPPWRDQLTLRGVAVAAVLGSLLCVVIHRLNLTVGVIPALN
VASGLLAFFLATAWRGAAAVLGLGHHRGRPFTRQENTVIQTCAIACGSLAFSGCSSSYIF
AMDRKTYELVGQDYPGNRMEDIRDPSLGWMIGFMFLIALIGPFSIVMLRKVMVIDYKLAF
PGGTATALMINSLHGKTEADLAGRKVHCLVKYMSLSFGWSFFKWFFSGVGDSCGFDNFPS
FGIEAFKNTFYFNFNPSYVGYGLISPHIVNCSVFLGSVISWGFLWPFIAKQAGDWYPDNL
SNTDFRGLYGYKVFIAISVILGDGLYNLVKVFLIIAKEICNARSKEHDLPVQALLQDDDS
SRQLLDEKRQTEIFLKDSIPTWLAVSGYIVLAAISTVAVPIIFPQLKWYLVLVCYFLAPA
IAFCNSYGMGLTNLNLAPTYGKIALFVFASLVGSDGGVIAGLAACGVIMSIVCSTADLMQ
DFKSGYLTLSSPRSMFISQMIGVALGCIIAPLTLWLFWTAFDIGDPDGEYKAPFAIIFRE
MAIIGIEGFAALPRHCLEICCVFFLAALIINLMKDVVPNHVSRFIPIPMAMAVPFYIGAY
FGVDMFIGTLILFAWQKIDRREADDYAVAVASGLICGDGVWSIPSAVLSILGVDPPICMS
FRPSSASV
>sp|Q7XRV2|YSL6_ORYSJ
MGSVADDAEITGPLLAAAAGGGGDSAAAAGVERVPAWREQVTVRGIVVSAVLGVLFCLIT
HKLNLTVGVIPSLNVSAGLLGYFLVRSWTAVLGRLGFVIAPFTKQENTVIQTCVVACYGL
AFSGGFGSYMLAMDQKTYELIGPDYPGNRAIDVMNPSLGWMIGFMFVVSFLGLFSLVALR
KVMVIDYKLTYPSGTATAMLINSFHTTSGAELAEKQVSCLGKYLSISFFWNCFKWFFSGV
GDSCGFDNFPSLGLAAFKNTFYFDFSPTYIGCGLICPHIVNCSTLLGAIISWGFLWPYIS
TKAGDWYPANLGSNDFKGLYGYKVFISVSVILGDGLYNLIKIIYATIKEVMNARSKQGRL
PLVRVHDDDEGSKLSAEEKLRNDTFLKDRIPSWLAGSGYVGLAAISTATVPMIFPQVKWY
LVLCAYVVAPLLAFCNSYGCGLTDWNLASTYGKIGLFIFASLVGRSGGVIAGLAACGVMM
SIVSTAADLMQDFRTGYLTLSSPRSMFVSQLIGTTLGCIIAPLTFWLYWTAFDIGNPDGM
FKAPYAVIYREMSILGVEGFSALPQHCLAICSVFFVAAILINLLRDVTPKSVSKFIPLPM
AMAVPFYIGAYFAIDMFVGTVILFVWERVNRKESEDFAGAIASGLICGDGIWSVPSAILS
IMRIDPPMCMYFKPSLTS
>sp|Q7XUJ2|YSL9_ORYSJ
MKQERRRKRQPGPPRLELVVAHPREEEMAGLDGGGDAEEGATHARGGGGAPPPWREQLTA
RGLVASLAVGAMYSVIVMKLNLTTGLVPTLNVSAALIAFVVLRGWTQALARLGFAARPFT
RQENTVVQTCAVACYSIAVGGGFGSYLLGLNKRTYEMAGEDTEGNVPGSYKEPGIAWMTG
FLLAVSFVGLLALVPLRKVMIIDYKLTYPSGTATAVLINGFHTPHGDAMAKQQVNGFTKY
FAMSFFWSFFQWFYSGGDNCGFSQFPTFGLKAWQQTFFFDFSLTYVGAGMICSHLVNLSL
LLGAILSWGVMWPLISDLKGDWYSADIPESSMKSLQGYKAFICVALILGDGLYNFVKIVA
LTIKNLFDSSKLKNAKKGEDMPVLDELHRNEVFTTDNIPSWLAFSGYLGLTFIAVIAIPM
MFHEMKWYYVVIAYLLAPALGFCNAYGAGLTDINMAYNYGKIALFILAAWAGKDSGVVAG
LVGCGLVKSLVSISADLMHDFKTGHLTLTSPRSMIIAQAIGTVMGCVISPLTFFLFYSAF
DIGNPEGYWKAPYALVYRNMAILGVEGFSALPQHCLQLCYGFFGFAVAANLTRDLCPPKY
GRWVPLPMAMGVPFLVGASFAIDMCIGSLIVFTWHIIDKSKAALMVPAVASGLICGDGLW
IFPASLLALAKISPPMCMAFRSTN
>sp|Q941V3|YSL18_ORYSJ
MESVGDPRDGPSTERAFEGQPVPPWTEQVTLRAVVASVALGVALSSVMMNLVFTSGIIPS
LNISAGLLGFFLLKAWTRLLDQLGSPGRPFTRQENAVVQTCVVACASMTYSGGFGSYLLA
MDRKTAEKTSTGDDSSASVSEPEFGRMMAFFFLVSFVGLLAIVPMRKTMIIRHRLTFPSG
SATAHLINSFHTPHGARQAKRQVSLVLRSSLASLFWSIFQWFYTGGPNCGFTSFPTFGLS
AFNRGFYISLNGTYVGIGMISPHLINVSMLFGSIISWGIMRPYIRSKRGIWYDADLQETN
LKSFSGYKVFCAIAMILGDGIFQLVAISLRTIHTVRHHQVAAETLRSFSDVDAMPRPVMS
FDDRRRTQVFLREHIPSTFAISGYVVLATVSTVVIPLMYGQVRYYHVAAAYAFAPVLAFC
NAYGTGVAETNFSAQYNKLVILMFASWIGIKNGGIVGSLVICGIVSSIVSTASDFMSDFK
TSYLTLTSPRATLVSQVIGTAMGCVVNPAVFTVFHHFYEMNPNKTYQAPLAKIYRGIAVL
GAGGLELPKYCLAISATFFVLALAVCAMREVAAHGKWRAEPYIPSVTGMAVSFLLVPAVS
IDMCIGSLIVFLWNRNDKLGSQVFGPVLASGLICGDGLFSIPYALLARYDVTPPICIRFL
GRVQNDKLDAFLASKAKAG
>sp|Q9AY27|YS1_MAIZE
MDLARRGGAAGADDEGEIERHEPAPEDMESDPAAAREKELELERVQSWREQVTLRGVVAA
LLIGFMYSVIVMKIALTTGLVPTLNVSAALMAFLALRGWTRVLERLGVAHRPFTRQENCV
IETCAVACYTIAFGGGFGSTLLGLDKKTYELAGASPANVPGSYKDPGFGWMAGFVAAISF
AGLLSLIPLRKVLVIDYKLTYPSGTATAVLINGFHTKQGDKNARMQVRGFLKYFGLSFVW
SFFQWFYTGGEVCGFVQFPTFGLKAWKQTFFFDFSLTYVGAGMICSHLVNISTLLGAILS
WGILWPLISKQKGEWYPANIPESSMKSLYGYKAFLCIALIMGDGTYHFFKVFGVTVKSLH
QRLSRKRATNRVANGGDEMAALDDLQRDEIFSDGSFPAWAAYAGYAALTVVSAVIIPHMF
RQVKWYYVIVAYVLAPLLGFANSYGTGLTDINMAYNYGKIALFIFAAWAGRDNGVIAGLA
GGTLVKQLVMASADLMHDFKTGHLTMTSPRSLLVAQFIGTAMGCVVAPLTFLLFYNAFDI
GNPTGYWKAPYGLIYRNMAILGVEGFSVLPRHCLALSAGFFAFAFVFSVARDVLPRKYAR
FVPLPMAMAVPFLVGGSFAIDMCVGSLAVFVWEKVNRKEAVFMVPAVASGLICGDGIWTF
PSSILALAKIKPPICMKFTPGS
>sp|Q9FG72|OPT1_ARATH
MTSVFDEHKPSDDSHESKIVINGEEEVLEEENDNPIEEVRLTVPITDDPTLPVLTFRTWT
LGLFSCILLAFVNQFFGFRSNQLWVSSVAAQIVTLPLGKLMAKTLPTKKFGFPGTNWSWS
FNPGPFNMKEHVLITIFANTGAGGVYATSIITIVKAFYNRQLNVAAAMLLTQTTQLLGYG
WAGIFRKFLVDSPYMWWPSNLVQVSLFRALHEKEDLQKGQQTRFRFFIIVFCVSFAYYII
PGYLFPSISAISFVCWIWKSSVTAQIVGSGLKGLGIGSFGLDWSTVAGFLGSPLAVPFFA
IANFFGGFFIFLYIVLPIFYWTNAYDAQKFPFYTSHTFDQTGHTYNITRILNEKNFDINL
DAYNGYSKLYLSVMFALLYGLSFGSLCATISHVALYDGKFIWGMWKKAKTATKDKYGDVH
SRLMKKNYQSVPQWWFIAVLVISFAFALYACEGFDKQLQLPWWGLILACAIALFFTLPIG
VIQATTNQQMGLNVITELIIGYLYPGKPLANVAFKTYGYISMSQALYFVGDFKLGHYMKI
PPRSMFIVQLVATVVASTVCFGTTWWLITSVENICNVDLLPVGSPWTCPGDEVFYNASII
WGVIGPGRMFTKEGIYPGMNWFFLIGLLAPVPFWYLSKKFPEKKWLKQIHVPLIFSAVSA
MPQAKAVHYWSWAIVGVVFNYYIFRRFKTWWARHNYILSAALDAGTAIMGVLIFFAFQNN
DISLPDWWGLENSDHCPLAHCPLAKGVVVEGCPVF
>sp|Q9FJD1|OPT8_ARATH
MKDFTDTISESECDDEISIVPQVELTVPKTDDPTSPTVTFRMWVLGITACVLLSFLNQFF
WYRTNPLTISSVSAQIAVVPIGHLMAKVLPTRRFFEGTRWSFTMNPGPFSTKEHVLITVF
ANSGSGAVYATHILSAVKLYYKRRLDFLPALLVMITTQVLGFGWAGLYRKHLVEPGEMWW
PSNLVQVSLFRALHEKENKSKWGISRNQFFVITLITSFSYYLLPGYLFTVLTTVSWLCWI
SPKSILVNQLGSGSAGLGIGSFGLDWSTIASYLGSPLASPFFASANIAAGFFLVMYVITP
LCYYLDLYNAKTFPIYSGKLFVASGKEYKVTSIIDANFRLDRQAYAETGPVHMSTFFAVT
YGLGFATLSASIFHVLIFNGKDLWTQTRGAFGKNKKMDIHTKIMKRNYKEVPLWWFLSIF
AVNLAVIVFICIYYKTQIQLPWWGAFLACLIAIFFTPLVGVIMATTNQAPGLNIITEYII
GYAYPERPVANICFKTYGYISMSQSLTFLSDLKLGTYMKIPPRTMFMAQVVGTLVAVIAY
AGTAWWLMAEIPNLCDTNLLPPGSQWTCPSDRVFFDASVIWGLVGPRRMFGDLGEYSNIN
WFFVGGAIAPALVYLASRLFPNKKWISDIHIPVLIGATAIMPPASAVNFTSWLVMAFVFG
HFVFKYRREWWQRYNYVLSGGMDAGTGFMSVLLFLALQRSEIAIDWWGNSGEGCPVAKCP
TAKGVVVHGCPVF
>sp|Q9FJD2|OPT9_ARATH
MDEIVEDSSRVMEIEGQNDDLDRCVVEEVELTVPKTDDPTLPVLTFRMWTLGLGACIILS
FINQFFWYRQMPLTISGISAQIAVVPLGHLMAKVLPTRMFLEGSKWEFSMNPGPFNVKEH
VLITIFANSGAGTVYATHILSAIKLYYKRSLPFLPAFLLMITTQFLGFGWAGLFRKHLVE
PGEMWWPSNLVQVSLFSALHEKEKKKKGGMTRIQFFLIVLVTSFAYYILPGYLFTMITSI
SWICWLGPKSVLVHQLGSGEQGLGIGAIGIDWATISSYLGSPLASPLFATINVTIGFVVI
MYVATPICYWLNIYKAKTYPIFSSGLFMGNGSSYDVLSIIDKKFHLDRDIYAKTGPINMS
TFFAVTYGLGFATLSATIVHVLLFNGRDLWKQTRGAFQRNKKMDFHTRIMKKNYREVPMW
WFYVILVLNIALIMFISFYYNATVQLPWWGVLLACAIAVFFTPLIGVIAATTNQEPGLNV
ITEYVIGYLYPERPVANMCFKVYGYISMTQALTFIQDFKLGLYMKIPPRSMFMAQVVGTL
VSVVVYTGTAWWLMVDIPHLCDKSLLPPDSEWTCPMDRVFFDASVIWGLVGPRRMFGNLG
EYAAINWFFLVGAIAPFFVWLATKAFPAHKWISKIHFPVILGATSMMPPAMAVNFTSWCI
VAFVFGHFLYKYKRQWWKKYNYVLSGGLDAGTAFMTILIFLSVGRKGIGLLWWGNADDST
NCSLASCPTAKGVIMHGCPVL
>sp|Q9FME8|OPT4_ARATH
MATADEFSDEDTSPIEEVRLTVTNTDDPTLPVWTFRMWFLGLISCSLLSFLNQFFSYRTE
PLVITQITVQVATLPIGHFLAKVLPKTRFGLPGCGSARFSLNPGPFNMKEHVLISIFANA
GSAFGSGSAYAVGIITIIKAFYGRSISFIAGWLLIITTQVLGYGWAGLLRKYVVEPAHMW
WPSTLVQVSLFRALHEKDDQRMTRAKFFVIALVCSFGWYIVPGYLFTTLTSISWVCWAFP
RSVTAQQIGSGMRGLGLGAFTLDWTAVASFLFSPLISPFFAIANVFIGYVLLIYFVLPLA
YWGFDSYNATRFPIFSSHLFTSVGNTYDIPAIVNDNFELDLAKYEQQGRINLSMFFALTY
GLGFATIASTLTHVALFYGKEISERFRVSYKGKEDIHTRLMKRYKDIPSWWFYSMLAATL
LISLALCVFLNDEVQMPWWGLVFASAMAFVFTLPISIITATTNQTPGLNIITEYAMGLIY
PGRPIANVCFKVYGYMSMAQAVSFLNDFKLGHYMKIPPRSMFLVQFIGTILAGTINITVA
WWQLNSIKNICQEELLPPNSPWTCPGDRVFFDASVIWGLVGPKRIFGSQGNYAAMNWFFL
GGALGPVIVWSLHKAFPKRSWIPLVNLPVLLGATAMMPPATAVNYNSWILVGTIFNLFVF
RYRKSWWQRYNYVLSAAMDAGVAFMAVLLYFSVGMEEKSLDWWGTRGEHCDLAKCPTARG
VIVDGCPVK
>sp|Q9FTU1|YSL1_ORYSJ
MADPAGAGGEQEAPSVEAAFAGQPPPPWWQQVTVRAVAVSVVLGTLFSFMAMRTGLTAGF
VPSFNMSASLLSFFIIKSWTRLMARCGVASQPFTRQENVVVQTCVISCATLSIYGGFTSY
LLAMNETVAKAAGGGTDGRNVYTLHTGKIVAFLFLVTFSSLFCTLPLRNTMIVDYKLIYP
SGSAVAGIVNSFHTPKGATKAKLQVNAMFKSVAGSFAWAFFQWFYTGGDGCGFHAFPLFG
LEAYKEKFYFDFSASLVGVGMICPHLINFSMLLGSISSSGFIWPALQAKQGEWYTDPSPT
SFKGINGYKVPMGVSMVLGDCLFQLGAITVKAVQHYRKGRQEQKLAVDGAADDGGGGCVP
DDDDENKWHATYDERRRNQVFLSDGIPDQFAVAGYVALAALSTALVPRIFPQIRYHHVAV
CYAVAPLLAFCNSYTSGLMDWSLATVYGKLAIFVVGASVGAASGGVIAGLAACGVMMVVI
GDAAELMHDFKTAYLTLTSPVSMFASQAIGTALGCVVNPAVFLAFRWLAGAEHPPGDPRS
AYAAPMAVAYRGIAVLGVEGVGTLPRHAIALCAACFAAAVFLDTAGAAARAARWRVGGWV
PNPMAMAIPFFVGPTFAIDMCVGSLLLMAWRRADRQGAATLAVVVASGLICGEGLWTLPS
AVLAMLKVQPPICMKFLSRSQIQEVRQHFVLGAADIQPAVTLTHHHHQ
>sp|Q9LUN2|YSL5_ARATH
MRKGVLNPDRDRQIVEHELQETGFSPETEKVKNKNFEEDEEEEDESVEKIFESREVPSWK
KQLTVRAFVVSFMLSILFSFIVMKLNLTTGIIPSLNVSAGLLGFFFVKTWTKMLHRSGLL
KQPFTRQENTVIQTCVVASSGIAFSGGFGTYLFGMSERIATQSGDVSRGVKDPSLGWIIG
FLFVVSFLGLFSVVPLRKIMVIDFKLTYPSGTATAHLINSFHTPQGAKLAKKQVRVLGKF
FSLSFFWSFFQWFFTGGENCGFSNFPTFGLKAYQYKFYFDFSATYVGVGMICPYIINISV
LLGGILSWGIMWPLIETKKGDWFPDNVPSSSMHGLQAYKVFIAVAIILGDGLYNFCKVLS
RTLSGLFVQLRGPTTSISRTSFTLEEDPHASPLSPKQSYDDQRRTRFFLKDQIPTWFAVG
GYITIAATSTAILPHMFHQLRWYYILVIYICAPVLAFCNAYGAGLTDWSLASTYGKLAIF
TIGAWAGSEHGGMLAGLAACGVMMNIVSTASDLTQDFKTGYLTLSSPKSMFVSQVIGTAM
GCVVSPCVFWLFYKAFDDLGLPNTEYPAPFATVYRSMAKLGVEGVASLPRECLVLCYAFF
GVAILVNIVKDSLHSNWGRFIPLPMAMAIPFFLGPYFAIDMCVGSLILFIWERVDAAKAE
AFGTAVASGLICGDGIWSLPSSVLAIAGVNPPVCMKFLSSATNSKVDNFLKGSI
>sp|Q9SHY2|YSL7_ARATH
MEVERSKKDDDLNNGSKSNEEEEISVERIFEESNEIPPPWQKQLTFRALIVSFILAILFT
FVVMKLNLTTGIIPSLNISAGLLGFFFVKSWTKILNKAGFLKQPFTRQENTVIQTCVVAS
SGIAFSGGFGSYLFGMSDVVAKQSAEANTPLNIKNPHLGWMIGFLFVVSFLGLFSVVPLR
KIMIVDFKLTYPSGTATAHLINSFHTPQGAKLAKKQVRALGKFFSFSFLWGFFQWFFATG
DGCGFANFPTFGLKAYENKFYFDFSATYVGVGMICPYLINVSLLIGAILSWGVMWPLIGA
QKGKWYAADLSSTSLHGLQGYRVFIAIAMILGDGLYNFIKVLGRTVFGLYKQFKNKDVLP
INDHTSTAPVTISYDDKRRTELFLKDRIPSWFAVTGYVVLAIVSIITVPHIFHQLKWYHI
LIMYIIAPVLAFCNAYGCGLTDWSLASTYGKLAIFTIGAWAGASNGGVLAGLAACGVMMN
IVSTASDLMQDFKTGYMTLASPRSMFLSQAIGTAMGCVISPCVFWLFYKAFPDFGQPGTA
YPAPYALVYRNMSILGVEGFSALPKHCLMLCYIFFAAAVIVNGIRDALGPKWARFIPLPM
AMAIPFYLGGYFTIDMCLGSLILFIWRKLNKPKADAYSSAVASGLICGEGIWTLPSSILA
LAGVKAPICMKFLSMASNNKVDAFLNPS
>sp|Q9SUA4|OPT5_ARATH
MVGSLEVSKPPEHKVESKIVIADEEEEDENDSPIEEVRLTVPITDDPSLPVLTFRTWFLG
MVSCVVLAFVNNFFGYRSNPLTVSSVVAQIITLPLGKLMATTLPTTKLRLPGTNWSCSLN
PGPFNMKEHVLITIFANTGAGGAYATSILTIVKAFYHRNLNPAAAMLLVQTTQLLGYGWA
GMFRKYLVDSPYMWWPANLVQVSLFRALHEKEEKREGKQTKLRFFLIVFFLSFTYYIVPG
YLFPSISYLSFVCWIWTRSVTAQQIGSGLHGLGIGSFGLDWSTVAGFLGSPLAVPFFAIA
NSFGGFIIFFYIILPIFYWSNAYEAKKFPFYTSHPFDHTGQRYNTTRILNQKTFNIDLPA
YESYSKLYLSILFALIYGLSFGTLTATISHVALFDGKFIWELWKKATLTTKDKFGDVHTR
LMKKNYKEVPQWWFVAVLAASFVLALYACEGFGKQLQLPWWGLLLACAIAFTFTLPIGVI
LATTNQRMGLNVISELIIGFLYPGKPLANVAFKTYGSVSIAQALYFVGDFKLGHYMKIPP
RSMFIVQLVATIVASTVSFGTTWWLLSSVENICNTDMLPKSSPWTCPGDVVFYNASIIWG
IIGPGRMFTSKGIYPGMNWFFLIGFLAPVPVWFFARKFPEKKWIHQIHIPLIFSGANVMP
MAKAVHYWSWFAVGIVFNYYIFRRYKGWWARHNYILSAALDAGTAVMGVLIYFALQNNNI
SLPDWWGNENTDHCPLANCPTEKGIVAKGCPVF
>sp|Q9T095|OPT6_ARATH
MGEIATEFTPVMDDDDDRCVVPEVELTVPKTDDSTLPVLTFRMWVLGIGACIVLSFINQF
FWYRTMPLSITGISAQIAVVPLGHLMARVLPTKRFLEGTRFQFTLNPGAFNVKEHVLITI
FANSGAGSVYATHILSAIKLYYKRSLPFLPAFLVMITTQILGFGWAGLFRKHLVEPGEMW
WPSNLVQVSLFGALHEKEKKSRGGMSRTQFFLIVLVASFAYYIFPGYLFTMLTSISWVCW
LNPKSILVNQLGSGEHGLGIGSIGFDWVTISAYLGSPLASPLFASVNVAIGFVLVMYIVT
PVCYWLNIYDAKTFPIFSSQLFMGNGSRYDVLSIIDSKFHLDRVVYSRTGSINMSTFFAV
TYGLGFATLSATIVHVLVFNGSDLWKQTRGAFQKNKKMDIHTRIMKKNYREVPLWWFLVI
LLLNIALIMFISVHYNATVQLPWWGVLLACAIAISFTPLIGVIAATTNQAPGLNIITEYV
IGYIYPERPVANMCFKVYGYISMTQALTFISDFKLGHYMKIPPRSMFMAQVAGTLVAVVV
YTGTAWWLMEEIPHLCDTSLLPSDSQWTCPMDRVFFDASVIWGLVGPRRVFGDLGEYSNV
NWFFLVGAIAPLLVWLATKMFPAQTWIAKIHIPVLVGATAMMPPATAVNFTSWLIVAFIF
GHFIFKYRRVWWTKYNYVLSGGLDAGSAFMTILLFLALGRKGIEVQWWGNSGDRDTCPLA
SCPTAKGVVVKGCPVF
>PG02300
MGNTEVELTREIEINDLEEVQNQPEDVKRLPPWTTHVTIRGILASVAIGIIYSVIVMKLN
LTTGLVPNLNVSAALLAFVFIQTWTKLLQKAGFVSSPFTRQENTVIQTCAVACYSIAVGG
GFGSYLLGLNKKTYEQAGIDTEGNSPGSYKEPGVGWMTGFLFVSSFVGLLALVPLRKIMV
IDYKLTYPSGTATAVLINGFHTPSRDKMAKKQVHGFMKFFSISFLWGFFQWFYSGGAQCG
FANFPILGLKAWRQSFYFDFSMTYIGAGMICSHLVNLSLLLGALLSWGLMWPLIGERKGD
WFPKTIPESSMKSLNGYKVFISIALILGDGLYNFLKIIYFTSRSIHASLNKKTRKTDDNN
QSLDDLQRNEVFVRDSIPLWVACIGYVLFSIISIIIIPQMFPELKWYYVLVAYILAPSLS
FCNAYGAGLTDMNMAYNYGKVALFVLAALAGKDNGLVAGLVGCGLIKSIVSISSDLMHDF
KTGHLTLTSPRSMLLSQAIGTAVGCVVAPLTFFLFYKAFDVGNPDGEYKAPYAIIYRNMA
ILGVEGFSALPQHCLQLCYGFFSFAIVANLLRDVSPKNVGKWVPLPMAMAVPFLVGAYFA
IDMCMGSLVVFVWHKLNSRKASLMVPAVASGLICGDGLWILPSSILALAKINPPICMSFL
STRSP
>PG06700
MGKENHSSAAVEISEPLLRDETTDNRDFELEIIPEWKDQITIRGLVVSAILGALFCIITH
KLNLTVGIIPSLNVAAGLLGFFLVKSWTGLLSKLGFDVKPFTRQENTVIQTCVVACYGLA
FSGGFGSYLLSMNERTYKLIGVDYPGNRAEDVKNPGLLWMIGFISVVSFLGLFSLAPLRK
VMVMDYKLTYPSGTATAMLINSFHTNSGAELARKQVSCLGKYLSISFFWSCFKWFFSGIG
DSCGFDNFPSLGLTLYKNTFYFDFSPTYVGCGLICPHIVNCSCLLGAIISWGFLWPLISL
HAGDWYPAGLESNDFKGLYGYKVFVAIALILGDGLYNLIKIIAITIKELCNINTKQNNLP
VVKEILDGETSKLLQEQRKQDEVFLKDRIPNWFAASGYVGLAAISTATMPLIFPPLKWYL
VLCSYIIAPALAFCNSYGTGLTDWSLASTYGKIGLFIIASLVGKDGGVIAGLAACGVMMS
IVSTAADLMQDFKTGYLTLSSAKSMFVSQLVGTAMGCVIAPLTFWLFWSAFEIGTPDSPY
KAPYAVIFREMAILGVEGFSSLPKHCLALCCGFFLAAVLINLLRDVTPKKVSQFIPIPMA
MAVPFYIGSYFAIDMFVGTVILFVWERLNRKGAEDYAGAVASGLICGDGIWTIPSAVLSI
FRIDPPICMYFGPSVSS
>PG14714
MGNTEVELTREIEINDLEEVQNQPEDVKRLPPWTTHVTIRGILASVAIGIIYSVIVMKLN
LTTGLVPNLNVSAALLAFVFIQTWTKLLHKAGFVSSPFTPQENTVIQTCAVACYSIAVGG
GFGSYLLGLNKKTYEQAGIDTEGNSPGSYKEPGVGWMTGFLFVSSFVGLLALVPLRKIMV
IDYKLTYPSGTATAVLINGFHTPSRDKMAKKQVHGFMKFFSISFLWGFFQWFYSGGEQCG
FANFPILGLKAWRQSFYFDFSMTYIGAGMICSHIVNLSLLLGALLSWGLMWPLIGERKGD
WFPKTIPESSMKSLNGYKVFISIALILGDGLYNFLKIIYFTSRSIYSSLNKKTPVDDNNQ
SLDDLQRNEVFVRDSIPLWVACIGYVLFSIISIIIIPQMFPELKWYYVLVAYILAPSLSF
CNAYGAGLTDMNMAYNYGKVALFVLAALAGKDNGLVAGLVGCGLIKSIVSISSDLMHDFK
TGHLTLTSPRSMLLSQAIGTAVGCVVAPLTFFLFYKAFDVGNPDGEYKAPYAIIYRNMAI
LGVEGFSALPQHCLQLCYGFFSFAIVANLLRDVSPMNVGKWVPLPMAMAVPFLVGAYFAI
DMCMGSLVVFVWHKLNSRKASLMVPAVASGLICGDGLWILPSSILALAKINPPICMSFLS
TRSP
>PG14845
EGIFKVIEVPPWQKQVTFRAILASFILSIVFNFIVCKLNLTTGVIPSLNVAAGLLGFAIL
KSWTAVAQKLGLLKTPFTRENTVIQTCVVASSGIAFSSGTASYLLGMSSTIAAQADAGNT
PANVKQLSLGWMILYLFVVSFIGLCSIVPLRKMMILKYKLTYPSGTATAYLINSFHTPKG
AKLAKKQVAALFKSFSFSFIFGFFQWFYTAADGCGFSSFPTFGLKAYAQRFYFDFSPTYV
GVGMICPYMVNISLLIGAVLSWGIMWPMIETKKGSWYSANLSATSLHGIQGYRVFLAIAM
MLGDGLFHVAYMIFVTFHSFIAKKKEVSSVDLSLEAEVANCDEEIRKEYFLNDQIPNVAA
MAGYLKWYHILVAYLIAPVLAFCNAYGCGLSDWSLASNYGKIAILVFSAWVGLEDGGVLA
GLASCGLMMSIVSTASDLFKTGYLTLASPRSMFISQVIGTGIGCIVSPLVFWIFYKAYTL
GDPEGTYPAPYGLMYRGVALLGVEGFSSLPKNCIKLAIGFFIAAIVINVVIKLLEKFETK
YRIYRFIPIPMCMAIPFYLGAYFAIDMCVGSFILFLWERLNKKKAREFAPAMASGLICGD
SLWGIPASVLALMGVKPPICMKFLLASTNQKVDALLRTL
>PG14846
MGSIGEDEAAENGYSGGAMAALELENNSLNRRKVVEETNEVEDGKEKKEGKSIEMIFKDK
KVPSWQNQLTFRALFVSFILGILFSFIVMKLNLTSGIIPSLNVSAGLLGFFFVKTWTKFL
EKSGMLQQPFTRQENTVIQTCVVATSGIAFSGGFGSYLFGMSEMIGKQSTEANDPQNIKN
PSLGWIIGFLFIVSFLGLFSVLPLRKIMIIDYKLIYPSGTATAHLINSFHTPQGAKLAKK
QVRALGKFFSFSFLWGFFQWFFTGGDDCGFASFPTFGLKAYENRFYFDFSATYVGVGMIC
PYIINISLLVGSILSWGIMWPLIENRKGDWYSQDLSPSSLHGIQGYRVFISIALILGDGI
YNFFKVLTRTIAGLAYQLRNKEDGGTLLPLADQASPEEKASTYDDQCRTQLFLKDQIPSW
LA
>PG15004
MFDFSATYVGPLIEDRKGHWYPAELSPSSLHGLQGYRVFIAIAMILGDGLYNFFKVLGKT
KFGLYYQIRNKNPITVPPEAGVGRSSQEPPTLSYDDQRRTQHFLKDQIPTWFAVVGYVTI
AVISAATLPHIFNHLKWYRVVVIYVFAPTLAFCNAYGCGLTDWSLASTYGKLAIFTIGAW
AGASHGGVLAGLAACGVMMNIVSTASGLMQDFKTGYMTLASPRSMFVSQVIGTAMGCVIS
PCVFWLFYKAFNNLGAPGSEYPAPYALVYRNMSILVEGFSSLPKNCLTLCFVFFFASIAV
NAIRDAVGKEKAKYIPLPMAMAIPFYLGGYFAIDMCVGSLILFVWQKINKTKADAFGPAV
VSGLICGMGYTLPSSILALAGVNPPICMKFLARSTNAKVDTFLGS
>PG19711
MQIIPSEARKMAEAKEKEEIEREKQVVGVFLREEETVDTRKRIQPWTKQITLRGVISSIV
IGSIYSVIAMKLNLTTGITPNLNVSAALLAFVFIRTWTKMLQKLGITSTPFTRQENTMIQ
TCSVACYSIAVGGGFGSYLLGLNKKTYELTGGSAQGNPPGSYKEPGIGWMTAFLFLACFV
GLFALIPLRKILIVDYKLTFPSGMATAVLINGFHTRGDELAKKQVGGFMRFFSFSFLWGF
FQWFYTGKEGCGFSQFPTFGLEAWKQTFYFDFSLTYVGTGMICPHIVNLSLLFGALLSWG
LMWPLIGRLKGDWFPADLPESSMRSLNGYKAFISIALILGDGLYSFIKILYVTSMSILGR
MKNKNNTAAEDNQNKAIDDLKQNEVFLRETIPLWVGVVGYIVFGIITVIGVPFIFPELKW
YYVVVAYIFAPSLAFCNAYGSGLTDFNMAYNYGKVALFVLAALAGKEHGLVAGLAGCGLI
KSVVSVSCILMQDLKTGHLTLTSPRAMLLSQAIGTAIGCVVAPLSFSMFYKAFDVGNPDG
EFKAPYAVIYRNMAILGVQGFSALPEHCLELCYGFFAFAIGINLVKDVLPKRIGKWLPLP
MAMGVPFLVGSYFAIDMCVGTLIVFLWEKFNPKKAELMVPAVASGLICGEGLWILPSSIL
ALAKINPPICMKFLAA
>PG22122
MADIGVYTYNMKKKKKKRSWQVLGFGWAGIFRKFLVEPSAMWWPSTLVQVSLFRALHEKE
KKPKGAITRNQFFLLSLILGAVYCTFPGYLFTMLTSVSWICWLAPKSVLVQQLGSGFKGL
GIAAFGFDWATISSYLGSPLASPWFATANIAVAFFFIMYVMTPVTYWWSNAFNAKNFPIY
SRELFNLDGSLYNISSIINSNFNLDKNAYSKTGPLYMSTFFSMTYGLGFAALPATLVHVL
CFNGRDLWKQTKSAFGETKKADIHTKLMQVYKQVPMWWFYVILVVNIVVIIFACEYYNYM
LQLRWWGVLLACAIAILYTLPIGIITATTNQLIVLISGEQQPGLNIITEYIIGYVYPGRP
VANMSFKVYGYISMSQALTFLSDFKLGHYMKIPPKSMFMAQVLGTVISVVVYQMTAWWMM
DTIPNLCDTSVLPEDSEWTCPMDRVFYDASVIWGLVGPQRIFGNLGHYGKINYFFVAGAI
APVLVWLAHKAFPKQKWISLVNMPVILGATAMMPPASAVNYTSWIIMAFVSGFVVFKYRP
RLWERYNYVLSGGLDAGTAFMSILLFIALQSKDVELNWWGNSGEGCPLAHCPTAKGIVVD
GCPAFS
>PG25519
MGNMEMEMETETMGEIERGESGKLQSQTEDVMRIPPWTNHITIRGIFASTAIGIIYSVIV
MKLNLTTGLVPNLNVSAALLAFVLIRTWTKLIHKAGFVSSPFSRQENTIIQTCAVACYSI
AVGGGFGSYLLGLNKKTYEQAGVDTEGNSPGNYKEPGVGWMTGFLFVSSFVGLLTLVPLR
KIMVIDYKLAYPSGTATAVLINGFHTRKGDKMAKKQVHGFMKFFSVSFLWGFFQWFYSGG
AQCGFVDFPTFGLKAWRQTFYFNFSTTYIGAGMICSHLVNLSLLLGAVLSWGLMWPLIGD
RKGDWFPKTLSESSMKSLNGYKVFISIALILGDGLYNFLKILYFTSRSMYTSMNKKTNKI
AADDNNPPLDDLQRNEVFIRESIPLWVACIGYVLFSIISIIVIPQMFPELKWYYVLVAYA
LAPSLSFCNAYGAGLTDMNMAYNYGKVALFMLAALTGKDNGVVAGLVGCGLIKSIVSISS
DLMHDFKTGHLTLTSPRSMLLSQAIGTAIGCVVAPLTFFLFYKAFDVGNPDGEYKAPYAI
IYRNMAILGVEGFSALPQHCLQLCYGFFSFAIVANLLRDVSPKNVGKWVPLPMAMAVPFL
VGAYFAIDMCMGSLVVFVWHKLNSKKASLMVPAVASGLICGDGLWILPSSILALAKVNPP
ICMNFLATRSP
>PG11812
MERSDHDQRVGGECYIGGTFCIITHKLNLAGGIIPNLNVAAGLLGFFFVKSWTELLSKLG
FDVKSFTRENTVIQTCVVACYGLAFSGGFGSYLLSMNERTYKLIGVDYPGNRAEDVKNPG
LLWMIGFISVVSFLGLFSLAPLRKVMVMDYKLIYPSGTATVMLINSFHTNSGAELAGKQV
SCLGKYLSISFFWSCFKWFFSGIGDSCGFDNFPSLGLLLYFDFRPTYVGCGLICPHIVNS
SCLLGAIISWGFLWPLISQRVGDWYPAGLESNDFKGLYGYKVFVAIALILGDGLYNLIKI
IAITIKELCNINTKQNNLPIVSNKADSETSKLLQEQQKQDEVFLKDGIPNWFAASGYVGL
AAISTATMPLIFPPLKWYLVLCSYFITPAFAFCNSYATGLTDWSLATTYGKIGLFIIASL
VGKDGGVIAGLAACGVMMSIVTTAADLMTDFKTGYLTLSSAKSMFVSQLVGTAMGCVIAP
LTFWLFWCAFEIGSPDSPYKAPYAVIFREMAILGVEGLSSLPKHCLAICCGFFAAAVLIN
LLRDATPKKVSQFIPIPMAMAVPFYIGAYFAIDMFVGTVILFVWEQLNRKGTEDYVGAVA
SGLICGDGIWTIPFAVLSIFRIDPPICMYFRPSVSS
>PG25520
MGEIERGESGKLQSQTEDVMRIPPWTNHITIRGIFASTAIGIIYSVIVMKLNLTTGLVPN
LNVSAALLAFVLIRTWTKLIHKAGFVSSPFSRQENTIIQTCAVACYSIAVGGYLLGLNKK
TYEQAGVDTEGNSPGNYKEPGVGWMTGFLFVSSFVGLLTLVPLRKVIMVIDYKLAYPSGT
ATAVLINGFHTRKGDKMAKQVHGFMKFFSVSFLWGFFQWFYSGGAQCGFVDFPTFGLKAW
RQTFYFDFSMTYIGAGMICSHLVNLFLLLGAVLSSGLIWPLIGEMKGDWFPKTLPESSMK
SLTGYKVFISIALILGDGLYNFSKTLYFTSRSINDSLNKNTNKIASDDYNHPLDDLQRNE
VFIKDSIPLWVACVGYMLFSIISIIVIPQMFPQLKWYYVIVAYALAPFLCFCNAYGVGLT
DMTMSYNYGKVALFVLAALSGKDNGVVAGLVGCGLIKSMVNMSSNLRQDFKTGHLTLTSP
RSMLLSQAIGTAIGCMVAPLTFFLFYKAYRNMAILGVEGFSALPQHCLQLCYGFFAFAIM
ANLLRDINSLKNVGKWIPVPMVMAVPFLVGANFAIDMCMGSLIVFIWDKPNSEKASLMVP
AIASGLICGDGLWILPSSILALAKINPPICMTFLASKIA
>PG26953
MKEHVLISIFANAGSAFGSGSAYAVGIVDIVKAFYHRKISFTASLILVICTQVLGYGWAG
ILRKYVAEPAHMWWPSSLVQVSLFRALHEKDNNRMSRGKFFLIALVCSFSWYVFPGYLFP
TLSNISLVCWAFPKSVTAQQIGSGMRGLGIGSFTVDWSVIASFLGSPLITPFFAIVNVFV
GYVMTMYMLTPLAYWGLNLYKAKNFPFFSSHLFTEQGQVYNVSAIVNDKFEIDLQKFQEE
GPIYLSTFFVLTYGLGFAAVIATLTHVAAFNGREILDQFKAAHTEKEDIHTKLMRKYKDI
PNWWFYVMLVGAIALSLVLCIFMNDQVQLPWWGLLFAAGLALLFTLPISIITATTNQTPG
LNIITEYVMGIIYPGRPIANVCFKTFGYISMSQAVSFLNDFKLGHYMKIPPRSMFIVQFV
GTVIAGAINIGVAWWLLTTIPNICQDQLLPPNSPWTCPGDRVFFDASVIWGLVGPKRIFG
SLGNYSALNWFFLGGAIGPLVVWLLHKAFPSQKWIKLINLPVLLGATAAMPPATTLNFNS
WILIGTVFNFFVFRYRKNWWKRYNYVLSAALDAGLAFMGVVLYFCLSMEDVSISWWGSEG
EHCELAACPTAKGIAVDGCPLY
>PG27125
MEHIEKGVLDIENEEKPSKLVERKKKEKQEEEEEEEEEEEEEEEELLSVERIFEKKEVPS
WRKQLTIRAFVVSFFMSIMFTFIVMKLNLTTGIIPSLNVSAGLLGFFFVKTWTKLLENSG
MLNQPFTRQENTVIQTCVVASSGIAFSGMLTFNTRTKRLRYPSSASGFGSYLYGMSEDIA
KQSGEAKDSLDYKNPKLSWMIGFLFVVSFLGLFSVVPLRKIMIIDFKLTYPSGTATAHLI
NSFHTPQGAKLAKKQVKVLGKFFSFSFLWGFFQWFFTAGDDCGFSKFPTFGMKAYYHKFY
FDFSATYVGVGMICPYIINASVLIGGLLSWAVMWPLIETRQGDWYPEGLSSNSLRGIQGY
QVFIAIAMILGDGLYNFVKVLSRTIAGLVYILRKRNDSTDLPVADHPSLVNPPDLSYDDQ
RRMQLFLKEQIPTWFAIGGYITIAAISTATLPHIFHQLKWYYIILIYIFAPALAFCNAFG
CGLTDWSLASTYGKLAIFTIGAWAGSSHGGVLAGLAACGVMMNIVSTASDLMQDFKTGYL
TLASPRSMFVSQAIGTAMGCVISPCVFWVFYKAFPDLGLIGSEYPAPFALVYRNMAKLGV
DGFSSLPKNCLFLCYVFFGSAILINLVRDGLGNKRAWFIPLPMAMAIPFYLGSYFAIDMC
LGSLILFVWEKINKAKADAFGPAVASGLICGDGIWTLPSSILALAGVKPPICMKFLSRRT
NSKVDKFLKPLS
>PG27258
MEHIEKGVLDIENEEKPSKLVERKKKGKQEEEEEEEELLSVERIFEKKEVPSWRKQLTIR
AFVVSFFMSIMFSFIVMKLNLTTGIIPSLNISAGLLGFFFVKTWTKLLENSGVLNQPFTR
QENTVIQTCVVASSGIAFSGGFGSYLYGMSEDIAKQSGEAKDSLDYKNPKLSWMIGFLFV
VSFLGLFSVVPLRKEWTRKSTINKAMRESYLIYEIEKLGFENLEWHAWFQIMIIDFKLTY
PSGTATAHLINSFHTPQGAKLAKKQVKVLGKFFSFSFLWGFFQWFFTAGDDCGFSKFPTF
GMKAYYHKFYFDFSATYVGVGMICPYIINASVLIGGLLSWGVMWPLIETRQGDWYPEGLS
SNSLRGIQGYKVFIPLPMAMAIPFYLGSYFAIDMCLGSLILFVWEKINKAKADAFGPAVA
SGLICGDGIWTLPSSILALAGVKPPICMKFLSRRTNSKVDKFLKPLS
>PG29678
MALHEKDEQRMSRAKFFLIALICSFSWYVVPGYLFTTLSTISWICWVFSKSVTAQQIGSG
MRGLGLGAVTLDWSVVASFLFSPLISPFFAIVNVFFGYFLIIYIVMPIAYWGLDLYGAHN
FPIFSSHLFTNHGQKYNIVNDKFQIDMVKYEEQGRIHLSMFFALTYGFGFATIAATLTHV
GFFYGREIYDRFRASYKGKEDIHTRLMRKYEDIPSWWFYLLLGVTVAVSLVLCIFLNDQV
QMPWWGLLFACAIAFIFTLPISIITATTNQTPGLNIITEYIMGVILPGRPIANVCFKTYG
YMSMAQAVSFLSDFKLGHYMKIPPRSMFLVQFIGTIIAGTINLSVAWWLLESIENICQDD
LLPADSPWTCPGDRVFFDASVIWGLVGPKRIFGSLGNYSSMNWFFLGGALGPMVVWLLHK
AFPKQSWIPLINLPVLLGATGAMPPATPLNYNAWILVGTIFNFFVFRYRKQWWQRYNYIL
SAALDAGVAFMAVLLYFSVGMENKGLSWWGTDGEHCDLATCPTAKGINVDGCPVQ
>PG24291
MEEEHSGSNLADPKSLISSKDHHVAEIDGGKVDEVNDSPIEQVRLTVPITDDPTLPCLTF
RTWFLGIISCGVLAFLNQFFGYRQNPLYISSVSAQIVVLPIGKLMAATLPHKYVRIPGTK
WTFSLNPGPFNLKEHVLITIFANSGSNSVYAVGIITIVKAFYHGEIHPVAAMLLTQTTQL
LGYGWAGIFRKFLVDSPYMWWPANLVQVSLFRALHEVEKRPKRGVTRLQFFLMVLVSSFS
YYIVPNYLFPSITALSFVCWIWKDSVTAQQIGSGLRGLGVGSFALDWSTIAGFLGSPLAT
PGFAILNIMAGFIIVVYILIPVAYWTNSYEAKRFPIYSSHVFDANGRQYNVSAVLNSQTF
SFNREGYDDYSKINLSVFFVFAYGISFATLAATLSHVALFHGRSIWQQTRSSLRDKFGDV
HTRLMKKNYDPVPQWWFYSILIVVIGLSLFACEGFGRQLQLPYWGVLLAISLALVFTLPI
GVITATTNQQPGLNVITELIIGYMYPGKPLANVAFKTYGYISMSQAITFLGDFKLGHYMK
IPPKSMFVVQLAGTVVASSIYFATSWWLLTTVEFICDPTKLPAGSPWTCPGDDVFYNASI
IWGVVGPQRMFGNLGLYSKMNYFFLFGIVAPFPVWILSRVFPEKKWIRLINMPILISGAG
AMPPARAVNYTCWLSVGIFFNFVVYKRYKAWWARHNYILSAGLDAGVAFMAILCYFTLQI
RDINGMRWWGLDLDDHCPLASCPTAPGIQVEGCPVFH
>PG19665
MASGEYTSDNHNLASDHCDSQIDNRKKRHDGDLDEGESIERIFECKEVPPWQNQLTLRAF
CVSFILGVLFTFIVMKLNLTTGIIPSLNVSAGLLGFFFVKTWTKLLGKSGLLKQPFTRQE
NTVIQTCVVATSGIAFSGGFGSYLFGMSDVVAKQSTEANDAQNIKNPELGWMIGFLFVVS
FLGLFSVLPLRKIMIIDFKLTYPSGTATAHLINSFHTPQGAKLAKKQVRALGKFFSFSFL
WGFFQWFFTAGDACGFANFPTFGLKAYENKFYFDFSATYVGVGMICPYLINVSLLLGAIL
SWGIMWPLIEDRKGHWYPAELSPSSLHGLQGYRVFIAIAMILGDGLYNFFKVLGHTIFGL
YHQIRNKNPITVPPEAGVGRSSQEPPTLSYDDQRRTQLFLKDQIPTWFAVVGYVTIAVIS
AATLPHIFHHLKWYHVVVIYVFAPTLAFCNAYGCGLTDWSLASTYGKLAIFTIGAWAGAS
HGGVLAGLAACGVMMNIVSTASDLMQDFKTGYMTLASPRSMFVSQVIGTAMGCVISPCVF
WLFYKAFNNLGVPGSEYPAPYALVYRNMSILGVAGFSSLPKNCLTLCYVFFFASVAVNAI
RDAVGKEKAKYIPLPMAMAIPFYLGGYFAIDMCVGSLILFVWQKINKTKADAFGPAVASG
LICGDGIWTLPSSILALAGVNPPICMKFLARSTNAKVDTFLGS
>PG18591
MEEEHSGSNLADPKSLISSKDHHVAEIDGGKVDEVNDSPIEQVRLTVPITDDPTLPCLTF
RTWFLGIISCGVLAFLNQFFGYRQNPLYISSVSAQIVVLPIGKLMAATLPHKLVRIPGTK
WTFSFNPGPFNLKEHVLITIFANSGSNSVYAVGIVTIVKAFYHGEIHPVAAMLLTQTTQL
LGYGWAGIFRKFLVDSPYMWWPANLVQVSLFRALHEVEKRPKRGVTKLQFFLMVLVSSFS
YYIVPNYLFPSITALSFVCWIWKDSVTAQQIGSGLRGLGVGSFALDWSTIAGFLGSPLAT
PGFAILNIMAGFIIVVYILIPVAYWTNSYEAKRFPIYSSHVFDANGRQYNVSAVLNSQTF
SFNREGYDDYSKINLSVFFVFAYGISFATLAATLSHVALFHGRSIWHQTRSSLRDKFGDV
HTRLMKKNYDPVPQWWFYSILMVVIGLSLFACEGFGRQLQLPYWGVLLAISLALVFTLPI
GVITATTNQQPGLNVITELIIGYMYPGKPLANVAFKTYGYISMSQAITFLGDFKLGHYMK
IPPKSMFVVQLAGTVVASSIYFATSWWLLTTVEFICDPTKLAEGSPWTCPGDDVFYNASI
IWGVVGPQRMFGNLGLYSKMNYFFLFGILAPFPVWILSRVFPEKKWIRLINMPILISGAG
AMPPARAVNYTCWLSVGIFFNFVVYKRYKAWWARHNYILSAGLDAGVAFMAILCYFTLQI
RDINGMRWWGLDLDDHCPLASCPTAPGIQVEGCPVFH
>PG14856
MEDSEEIITAPLIDHQNKLSQLDDSSSSSQSAPYAGENSPIEQVALTVPVADDTTLPAVT
FRTWILGTLACVLLSFLNQFFWYRREPLTISSISAQIAVVPLGHFMAATITDRVFFKGRK
WEFTLNPGPFNVKEHVLITIFASSGAGNPYAIHVVSAVKIFYKEKLTFWVSLVVVITTQV
LGFGWAGIFRRYLVEPAAMWWPQNLVQVSLFRALHDTEERPRGGVTRNQFFLIAFTCSFA
YYVFPGYLFSVLTSLSWFCWVFPTSVIAQQLGSGLHGLGIGAIGLDWSSISSYIGSPLAS
PWFATVNIAIGFVVITYVLTPFTYWFNIYKAKNFPIFSDGLFTYSGQEYNISGIIDSNFH
IDFEAYENEGHLYLSSFFVMTYAVSFACLTATVVHVFLFHGRELWQQSKSAFQEKKMDVH
TKLMRKYKQVPEWWFICILLINIVATVFICEYFIDQLQLPWWGVLLACGIAFFFTLPIGI
ITATTNQTPGLNVITEYIIGYLYPGYPVANMCFKVYGYISMKQAILFLQDFKLGHYMKIP
PRSMFMAQVVGSLISALVHIGTAWWLMSTVPDICDRAMLPAGSPWTCPGDHVFYDASVIW
GLIGPRRIFGNLGYYAAINWFFLAGAILPLLVWLAHKAFPSQHWIKLISAPVILGGIINM
PPATAVNYTSWIIIGFLSGFVAYRYYRNWWSRHNYVLSGALDAGLAFMGVLLYLCMDMEH
VSLDWWGNKPDGCPLASCPTAEGIVVKGCPVF
>PG31587
MEVETPMSEAENKYEEDELSPIEQVRLTVPTTDDPKQPVWTFRMWVLGLLSCVLLSFLNQ
FFSYRREPLIITQITVQVATLPIGRFMAAVLPVTQFNLPGCGSKKFSLNPGPFNMKEHVL
ISIFANAGSAFGNGSAYAVGIVNIIEAFYERKIHFMAAWLLIITTQVLGYGWAGLLRKYV
VEPAHMWWPSTLVQISLFRTLHEKGDVELSQDNTKTKQRMSRSKFFVIALTCSFCWYLVP
GYFFQTLQNISWVCWAFPTSVTAHQIGSGLNGLGIGAFTLDWSAVASFLFSPLISPFFVI
VNVFFGYFFFIYVVIPVSYWGLNVYNAKTFPIFSPQLFTKSGQPYNITAIVNKNFELDKV
QYAEQGRINLSTFFAITYGFGFAAIASTLTHVGLFYGREIYDRYRASTKGKVDVHTRLMR
TYDDIPAWWFYVLLGVTMAVSLALTIFMKDDIQMPFWGLLFAAFLAFIFTLPISIITATT
NQTPGLNIITEYIMGLIYVGRPIANVCFKTYGYMSMTQAISFLSDFKLGHYMKIPPRSMF
LVQFIGTIIAGTVNLSVAWWLLHSIDHICNPDKLPSNSPWICPYDRVFFDASVIWGLVGP
RRIFGPYGNYGALNWFFLGGMLGPFVIWLFHKAFPKQSWIPLINLPVLLGATAAMPPATA
LNYNSWILVGTIFNFFVFRYRKKWWQRYNYILSAALDAGVAFMAVLLYFTVNMEDRNISW
WGTNDPEHCDLAICPTAKGISVDHCPTF
>PG33308
MGSRRSSAEIVAAEQQQQTIEGIFKVIEVPPWQKQVTFRAILASFFLSIVFNFIVCKLNL
TTGVIPSLNVAAGLLGFAILKTWTAVAQKLGLLKTPFTRQENTAIQTCVVASSGIAFSSG
TASYLLGMSSTIAAQADAGNTPANVKQLSLGWIIPYLFVVSFIGLCSIVPLRKMMILKYK
LTYPSGTATAYLINSFHTPKGAKLAKKQVAALFKSFSFSFIFGFFQWFYTAADGCGFSSF
PTFGLKAYAQRFYFDFSPTYVGVGMICPYMVNISLLIGAVLSWGIMWPMIEAKKGSWYSA
NLSATSLHGIQGYRVFLAIAMMLGDGLFHVAYMIFVTFQSFIAKKKEVSSVDLSLEAEVA
NCDEEIRKEYFLNDQIPNVAAMAGYVVLVAVSIVVVPLIFHQLKWYHILVAYLIAPVLAF
CNAYGCGLSDWSLASNYGKIAILVFSAWVGLEDGGVLAGLASCGLMMSIVSTASDLMQDF
KTGYLTLASPRSMFISQVIGTAIGCVVSPLVFWIFYKAYTVGDPEGSYPAPYGLMYRGIA
LLGVEGFSSLPKNCIKLAIGFFIAAIVINVLIKLLEKFETKYRIYRFIPIPMCMAIPFYL
GAYFAIDMCVGSFILFVWERLNKKKAREFAPAVASGLICGDSLWGIPASVLALMGVKPPI
CMKFLSASTNQKVDAFLGH
>PG20804
ITAPLIDHQNKLSQLDDFSSSSQSTPYAGENSPIEQVALTVPVADDTTLPAVTFRTWILG
TLACVLLSFLNQFFWYRREPLTISSISAQIAVVPLGHFMAATITDRVFFKGRKWEFTLNP
GPFNVKEHVLITIFASSGAGNPYAIHVVSAVKIFYKEKLTFWVSLVVVITTQVLGFGWAG
MFRRYLVEPAAMWWPQNLVQVSLFRALHDTEERPRGGVTRNQFFLIAFTCSFAYYVFPGY
LFSVLTSLSWFCWVFPTSVIAQQLGSGLHGLGIGAIGLDWSSISSYIGSPLASPWFATVN
IAIGFVVITYVLTPFTYWFNIYEAKNFPIFSDGLFTYSGQEYNISGIIDSNFHIDFEAYE
NEGHLYLSSFFVMTYAVSFACLTATVVHVFLFHGRELWQQSKSAFQEKKMDVHTKLMRKY
KQVPEWWFICILLINIVATVFICEYFIDQLQLPWWGVLLACGIAFFFTLPIGIITATTNQ
TPGLNVITEYIIGFLYPGYPVANMCFKVYGYISMKQAILFLQDFKLGHYMKIPPRSMFMA
QVVGSLISALVHIGTAWWLMSTVPDICDRAMLPAGSPWTCPGDHVFYDASVIWGLIGPRR
IFGNLGYYAAINWFFLAGAILPLLVWLAHKAFPSQHWIKLISAPVILGGIINMPPATAVN
YTSWIIIGFLSGFVAYRYYRNWWSRHNYVLSGALDAGLAFMGVLLYLCMDMEHVSLDWWG
NKPDGCPLASCPTAEGIVVKGCPVF
>PG12085
MHVALFHGRDIWMQSRSAVKNVKLDIHAKLMKSYKGVPEWWYLILLIGSIVLSLLMSFVW
KDDVQLPWWGMLFAFFLAWIVTLPIGVIQATTNQQPGYDIIAQFIIGYILPGKPIANLLF
KIYGRISTLHALSFLSDLKLGHYMKIPPQSMFTAQLVGTLVSGIVNLATSWWMLENVENI
CDVDGLHPGGPWQCPKFRVTFDASVIWGLIGPQRLFGPGGLYRNLVWLFLVGALLPVPVW
ALSKIYPEKKWIPLINIPVISYGFAGMPPATPTNIASWIITGMIFNYFVFKYRKGWWQKY
NYVLSAALDAGTAFMGVLLFFALQNEGVNLKWWGTNDDQCPLATCPTAPGINVHGCPVF
>PG11811
MGTENHSSAAVEISEPFLRDETTENRDFELEIIPEWKDQITIRGLVVSAILGALFCIITH
KLNLTVGIIPSLNVAAGLLGFFFVKSWTGLLSKLGFAVKPFTRQENTVIQTCVVACYGLA
FSGGFGSYLLSMNERTYKLIGVDYPGNRAEDVKNPGLLWMIGFISVVSFLGLFSLAPLRK
VMVNDYKLTYPSGTATAMLINSFHTNSGADLAGKQVSCLGKYLSISFFWSCFKWFFSGIG
DSCGFDNFPSLGLTLYKNTFYFDFSPTYVGCGLICPHIVNCSCLLGAIISWGFLWPLISQ
HAGDWYPAGLESNDFKGLYGYKVFVAIALILGDGLYNLIKIIAITIKELCNINTKQNNLP
VVKRDQRKQDEVFLKDRIPNWFAASGYVGLAAISTATMPLIFPPLKWYLVLCSYIIAPAL
AFCNSYGTGLTDWSLASTYGKIGLFIIASLVGKDGGVIAGLAACGVMMSIVSTAADLMQD
FKTGYLTLSSAKSMFVSQLVGTAMGCVIAPLTFWLFWSAFEIGTPDSPYKAPYAVIFREM
AILGVEGFSSLPKHCLAICCGFFAAAVLINLLRDVTPKKVSQFIPIPMAMAVPFYIGAYF
AIDMFVGTVILFVWERLNRKGAEDYAGAVASGLICGDGIWTVPSAVLSIFRIDPPICMYF
GPSMSS
>PG24543
TYGVGFAALSATIVHVFLFHGSEIWEQSKSSFKEKKMDIHTILMSKYKQVPEWWFWCILG
ANISLTIFACEYYNEQLQLPWWGVLLACAIAIFFTLPIGIITAITNQAPGLNIITEYIIG
YIYPGYPVANMCFKVYGYISMTQAITFLQDFKLGHYMKIPPRTMFMAQIVGTLVACFVYL
GTAWWLMETIPDICVTASSGGTVWTCPSDHVFYDASVIWGLIGPRRIFGDLGTYGMVNWF
FLVGAIAPLLVWLAHRAFPNQEWISLINMPVLIGAIGQMPPATAVNYSTWILFGFLSGFV
VFRYRPDLWKRYNYVLSGALDAGLALMGVLLYLCLGLENISVDWWGNELDGCPYASCPTA
RGIVVEGCPVVM
>PG33309
MGSIGEDEAAENGYSGGAMAALELENNSLNRRKVVEETNEVEDGEEKKQVKSIEMIFKDK
KVPSWQNQLTFRALFVSFILGILFSFIVMKLNLTSGIIPSLNVSAGLLGFFFVKTWTKLL
EKSGMLQQPFTRQENTVIQTCVVATSGIAFSGGFGSYLFGMSEMIGKQSTEANDPQNIKN
PSLGWIIGFLFIVSFLGLFSVLPLRKIMIIDYKLIYPSGTATAHLINSFHTPQGAKLAKK
QVRALGKFFSFSFLWGFFQWFFTGGDDCGFASFPTFGLKAYENRFYFDFSATYVGVGMIC
PYIINISLLVGSILSWGIMWPLIENRKGDWYSQDLSPSSLHGIQGYRVFISIALILGDGI
YNFFKVLTRTIAGLAYQLRNKEYGGTMLPLADQASPEEKASTYDDQCRTQLFLKDQIPSW
LAVSGYV
>PG38267
NVVIIFYQSLWTSLENWLKYSSMPALITRFFLLPQLHNLPLVICRQLQLCDIHDTKTIPN
PLRTGNRRSWSRPPRSLSTSYFNQHCSKSIDIGFLCGPASVETLWRNVPNGAQDSLGLHI
REATPEMMLYRSVQLSGTLSGPAKRPIFNYLFIFMKNRFYFDFSATYVGVRMICPYLINV
SLLLGAPLIEDRGHWYPAELSPSSLHGLQGYRVFIAIAIAMIFGDGLYNFFKVLGHTIFG
LYHQIQNKNPITVPPEAGVGRSSQEPPTLSYDDQRRTQHFLKDQIPTWFAVVGYVTIVVI
SAATLPHIFNHLKWYHVAVIYVFAPTLAFCNAYGCGLTNWSLPSTYGKLAIFTIGAWAGA
SHGGVLAGLAACGVMMNIVSTASDLMQDFKTGCITLASPRSMFVSQIIGTAMGCVISPCV
FWLFYKAFNNLGVPGSEYPAPYALVYRNMSILGVEGFSSLPKNCLTLCYVFFFASIAVNA
IRDVVGKEKAKYIPLPMAMTIPFYLGGYFAIDMCVGSLILFVWQKINKTKADAFGPTVAS
GLICGDGIWTLPSSILALAGVNPPIFMKFLTRSTNTKVDTFLGS
>PG07228
MIPASKGKLTVSSLRANREATKNMGRSENSGMLNQPFTRQENTVIQTCVVASSGIAFSGG
FGSYLYGMSEDIAKQSGEAKDSLDYKNPKLSWMIGFLCGLFSVVPLRKVFIVIAMILGDG
LYNFVKVLSRTIAGLVYILRKRNDSTDLPVADHPSLVNPPLSYDDQRRMQLFLKEQIPTW
FAIGGYITIAAILTATLPHIFHQLKWYYIILIYTFTPTLAFCSAFGCGLTDWSLASTYGK
LAIFTIGAWTGSSHGGVLAGLAACGVMMNIVSTASDLMQDFKTGYLTLASPRSMSVSQAI
GTAMGCVISPCVFWVFYKAFPDLGLIGIRDGLGNKRAWFIPLPMAMAIPFYLRSYFVIDM
CLGSLILFINKAKADAFGPAVASGLICGDGIWTLPSSILALAGVKPPICMKFLSRRTNSK
VDKFLKPLS
>PG03376
MQSRSAVKNVKLDIHAKLMKSYKGVPEWWYLILLIGSILLSLLMSFVWKDDVQLPWWGML
FAFFLAWIVTLPIGVIQATTNQQPGYDIIAQFIIGYILPGKPIANLLFKIYGRISTLHAL
SFLSDLKLGHYMKIPPRSMFTAQLVGTLVSGIVNLATSWWMLENVENICDVDGLHPGGPW
QCPKFRVTFDASVIWGLIGPQRLFGPGGLYRNLVWLFLVGALLPVPVWVLSKIFPEKKWI
PLINIPVISYGFAGMPPATPTNIASWIITGMIFNYFVFKYRKGWWQKYNYVLSAALDAGT
AFMGVLLFFALQNEGVNLKWWGTNDDQCPLATCPTAPGINVHGCPVFL
>PG06711.1
MEESSSHEIRAPLISKAEYGEEGGGRLPSTSSGVVKEEPAAEEENSPVKQVALTVSTTDD
PSLPILTFRMWVLGTLSCALLSFLNQFFWYRTEPLTITAISAQIAVVPLGQLMAAKITKR
VFWKGSWWEFTLNPGPFNVKEHVLITIFANSGAGSVYAIHVVTGVKIFYNKQITFFVSLI
VVLTTQVLGFGWAGIFRRYLVEPAAMWWPSNLVQVSLFRALHEEEERPKGGLTRTQFFLI
AFICSFAYYVFPGYLFQMLTSLSWICWIFPKSVLAQQLGSGLNGLGIGAFGLDWSSISAY
LGSPLASPWFATANVAVGFFLVMYVIIPVSYWLDFYRAKTFPIFSDGLFTSSGQTYNITS
IIDSNFHLDTAAYEREGPLYLSTMFAMTYGVGFAALSATIVHVFLFHGSEIWEQSKSSFK
EKKMDIHTRLMSKYKQVPEWWFWCILGANISLTIFACEYYNEQLQLPWWGVLLACAIAIF
FTLPIGIITAITNQAPGLNIITEYIIGYIYPGYPVANMCFKVYGYISMTQAITFLQDFKL
GHYMKIPPRTMFMAQIVGTLVACFVYLGTAWWLMETIPDICVTASSGGTVWTCPSDHVFY
DASVIWGLIGPRRIFGDLGTYGMVNWFFLVGAIAPLLVWLAHRAFPNQEWISLINMPVLI
GAIGQMPPATAVNYSTWILFGFLSGFVVFRYRPDLWKRYNYVLSGALDAGLAFMGVLLYL
CLGLENISVDWQGNELDGCPYASCPTARGIVVEGCPVVM
>PG06711.2
MLSINSFHTRREENSPIKQVAITVSTADDPSLPVVTFRMWVLGTLSCVLLSFLNQFFWYR
TEPLTITAISAQIAVVPLGWFMAAKITDRAFFEGTRWEFTLNPGPFNVKEHVLITIFANS
GNSAVFAIHLVTVVKVFYKRHITFFVSLIVVVTTQVLGFGWAGLFRRYLVEPAAMWWPAN
LVQVSLFRALHEKEQRPKGGLTRTQFFLIAFVCSFVYYVFPGYLFEMLTSFSWICWIFPR
SVLTQQLCSGLHGLGIGALGFDWASVSSYLGSPLASPWFATANVAAGFFLVMYVLVPSCY
WLDVYRAKKFPIYSSGTFTTSGQVYNISSIIDSNFHLDTAAYEREGPLYLSTFFAITYGI
GFATLSATVVHVLLFHGREIWEQSKSSFNKKEMDIHTKLMNKYKQVPEWWFWCILVANLA
LAIFAFEYYNEQLQLPWWGVILACGVACFFTLPIGIITAITNQAPGLNIITEYIIGYIYP
GYPVANMSFKVFGYMSITQAVTFLQDLKLGHYMKIPPRTMFMAQIVGTLISSVTYVSTAW
WLMETIPDICETTSSGGTVWTCPTDNVFYSASVIWGLVGPRRIFGGEGTYGLINWCFLVG
AIAPLLVWLAQKLFPRQEWIRLVNMPVLIGATRYMPQATTVNYTSWIVVGFLSGYVVYRY
RPELWQRYNYVLSGALDAGLAFMGILVYLCLGLRNIHVNWWGNEIDGCPYASCPTAQGVV
VQGCPVV
>PG16108
MGTMEVETPISEAENKYEEDELSPIEQVRLTVPTTDDPTQPVWTFRMWVLGLLSCVLLSF
LNQFFSYRREPLIITQITVQVATLPIGRFMAAVIPMTQFHLPGCGSKKFSLNPGPFNMKE
HVLISIFANAGSAFGNGSAYAVGIVNIIEAFYERKIHFMAAWLLIITTQVLLYLHYYLFN
VLGYGWAGLLRKYVVEPAHMWWPSTLVQISLFRTLHEKGDVELNQDNTKTKQRMSRSKFF
VIALTCSFCWYLVPGYFFQTLQNISWVCWAFPTSVTAHQIGSGLNGLGIGAFTLDWSAVA
SFLFSPLISPFFVIVNVFFGYFFFIYVVIPVSYWGLNVLGYGWAGLLRKYVVEPAHMWWP
STLVQISLFRTLHEKGDVELNQDNTKTKQRMSRSKFFVIALTCSFCWYLVPGYFFQTLQN
ISWVCWAFPTSVTAHQIGSGLNGLGIGAFTLDWSAVASFLFSPLISPFFVIVNVFFGYFF
FIYVVIPVSYWGLNVYNAKTFPIFSPQLFTKLGQPYNITAIVNKNFELDKVQYAEQGRIN
LSTFFAITYGFGFAAIASTLTHVGLFYGREIYDRYRASTKGKVDVHTRLMRTYDDIPAWW
FYVLLGVTMAVSLALTIFMKDDIQMPFWGLLFAAFLAFIFTLPISIITATTNQTPGLNII
TEYIMGLIYVGRPIANVCFKTYGYMSMTQAISFLSDFKLGHYMKIPPRSMFLVQFIGTII
AGTVNLSVAWWLLHSIDHICNPDKLPSNSPWICPYDRVFFDASVIWGLVGPRRIFGPYGN
YGALNWFFLGGMLGPFVIWLFHKAFPKQSWIPLINLPVLLGATAAMPPATALNYNSWILV
GTIFNFFVFRYRKKWWQRYNYILSAALDAGVAFMAVLLYFTVNMEDRNISWWGTNDPEHC
DLAICPTAKGISVDGCPTF
>PG31336.1
MERRSSGEGENIEREVVAEKQQGSMEGVFKGIEEVPPWQKQITVRAMVASFVLSIVFNFI
VCKLNLTTGVIPSLNVAADVADVALGGTHDFLYGGDVADVALGGNHDFLYGGGLDLGTHF
LKFGNILGGTASYLLGMSPKVAAQADAGNTPMNVKQLSVGWMIPFLLLVSFFGLCSIVPL
RKMMILKYKLTYPSGTATAYLINSFHTPKGAKLAKKQVTTLFKSFSFSFLFACFQWFYSA
ADGCGFGSFPTFGLKAYAQRFYFDWSSTYVGVGMICPYMVNVSLLIGAILSWGIMWPIIE
AKKGIWYNAKLSASSLHGIQGYRVFIAIATMLGDGLFHFAYMIIVTSRSFIAKKRKSCCV
VQSSEAEVSNYDEERRNEYFLKDQIPNAAAIIVPRIFHPLKFYHILVAYLIAPVLAFCNA
YGCGLTDWSLASNYGKIAIVVFSSWVGLEHGGVIAGLASCGVMLSIVSTASDLMQDFKTG
YLTLSSPRSMFVGQIIGTAMGCIMSPLIFWVFYNAYHDLGEPDSSYPAPYGLLYHGIALL
GVEGISSLPKNCVKLAIAFFIAAVLLNLLTELLKNYETKYKIYRFIPSPMCMAIPFYLGA
YFAIDMCIGSLILFVWELINKKKARDFAPALASGLICGESLWGIPAAALALANVKPPICM
KFLSASANQKVDGFLGN
>PG31336.2
MIFKDKEVPSWQKQLTFRAFFVSFVLGILFSVIVMKLNLTSGIIPSLNVSAGLLGFFFVK
TWTKFLEKSGLLQQPFTRQENTVIQTCVVATSGIAFSGGFGSYLLGMSEVISKQATEANS
EQDFKNPSLGWISFLCLFSVLPLRKIMIIDYKLIYPSGTATAHLINSFHTPQGAKLAKKQ
VKTLGKFFSFSFLWGFFQWFFTAGDDCGFVNFPSLGLKAFENRFYFDFAATYVGVGMICP
YIINVSLLLGSILSWGVMWPLIENRKGDWYSRDLSPTSLHGIQVYRVFISIAMILGDGIY
NFFKVLGITISGLAYQLQKKYPDSILPLADQSSPEEKASSFDDQCRTQLFLKDQIPTWLA
VGGYAIIAAISTATIPQIFPQLEWYYVLVIYIIAPTLAFCNAYGCGLTDWTLASTYGKLA
IFTIGAWAGKDHGGVLAGLAACGVMMNIVSTASDLMQDFRTGYMTLASPRSMFVSQVIGT
TMGCVISPCVFWLFYKAFDDLGSVGSEYPAPFALVYRNMAILGVEGFSSLPKNCLTLCYI
FFAGAIIVNLIRDVTPKKWSKYIPVPMAMAIPFYLGPYFTIDMCVGSLILFIWEKINKAK
ADAFGPAVASGLICGDGIWTLPSSILALAGVNPPICMKFFSRSTYKKVDAFLKS
>PG36855
MGNMEMEMETETETETETMGEIERGESGKLQSQTEDVMLIPPWTNHITIRGIFASTAIGI
IYSVIVMKLNLTTGLVPNLNVSAALLAFVLIRTWTKLIHKAGFVSSPFSRQENTIIQTCA
VACYSIAVGGGFGSYLLGLNKKTYEQAGVDTEGNSPGSYKEPGVGWMTGFLFVSSFVGLL
TLVPLRKIMVIDYKLAYASGTATAVLINGFHTRKGDKMAKKQVHGFMKFFSASFLLGWFY
SGGAQCGFVDFPTFGLKAWRQTFYFNFSTTYIGAGMICSHLVNLSLLLGVVLSWGLMWPL
IGDRKGDWFPKTLSESSMKSLNGYKVFISIALILGDGLYNFLKILYFTSRSMYTSMNKKT
NKIIFSAAADDNNPPLDDLQRNEVFIKESIPLWVACIGYVLFSIISIIVIPQSGIMFLLP
TLLHRLLAFAMPMVLTDMNMAYNYGKVALFMLAALTGKDNGVVAGLVGCGLIKSIVSISS
DLMHDFKTGHLTLTSPRSMLLSQAIGTAIGCVVAPLTFFLFYKAFDVGNPDGEYNAPYAI
IYRNMAILGVEGFSALPQHCLQLCYGFFGFAIVANLLRDVSPKNVGKWVPLPMAMAVPFL
VGAYFAIDMCKCMGSLVIFVWHKLNCKKASLMVPAVASGLICGDGLWILPSSILALAKVN
PPICMNFLATRSP
>PG39216.1
MERRSSGEGENIEKEVVTEKQQGSMEGVFKGIEEVPPWQKQITVRAMVASFVLSIVFNFI
VCKLNLTTGVIPSLNVAAGLLGFAMLKAWTAVLQKLGILEQPFTRQENTVIQTCVVASSG
IAFSSGTASYLLGMSPRVAAQADAGNTPMNVKQLSVGWMIPFLLLVSFVGLCSIVPLRKM
MILKYKLTYPSGTATAYLINSFHTPKGAKLAKKQVTTLFKSFSFSFLFACFQWFYSAADG
CGFGSFPTFGLKAYAQRFYFDWSSTYVGVGMICPYMVNVSLLIGAILSWGIMWPIIEAKK
GIWYNAKLSASSLHGIQGYRVFIAIAMMLGDGLFHFAYMIIVTSRSFIAKKRKSCCVVQS
SEAEVSNYDEERRNEYFLKDQIPNAAAIIGYILLAVISIGIVPRIFHPLKFYHILVAYLI
APVLAFCNAYGCGLTDWSLASNYGKIAIVVFSSWVGLEHGGVIAGLASCGVMLSIVSTAS
DLMQDFKTGYLTLSSPRSMFVGQIIGTAMGCIMSPLIFWVFYNAYHDLGEPDSSYPAPYG
LLYRGIALLGVEGVSSLPKNCVKLAIAFFIAAVLLNLLTELLKNYETKYKIYRFIPSPMC
MAIPFYLGAYFAIDMCIGSLILFVWELINKKKARDFAPALASGLICGESLWGIPAAALAL
ANVKPPICMKFLSASANQKVDGFLGN
>PG39216.2
MGSIRDDEAIGLGGASLVLDSDQHLLNRRKVVEQEKDEEVKEKKELQSIEMIFKDKEVPS
WQKQLTFRAFFRNSDETQPHKRDHSFTKCLCRPVGIFLCQDMDQVPFTRQENTVIQTCVV
ATSGIAFSGGFGSYLLGMSDVISKQTTAANSVQDFKNPSLGWIIGFLFIIMIIDYKLIYP
SGTATAHLINSFHTPQGAKLANFLWGFFQWFFTAGDDCGFVNFPSFGLKAFENRFYFDFS
ATYVGVGMICPYIINVSLLLGSILSWCVMWPLIENRKGDWYSRDLSPTSLHGIQGYRVFI
AIAMILGDGIYNFFKVLGITISGLAYQLQKKYPDSILPLADQSSPEEKASSFDDQCRTQL
FLKDQIPTWLAVGGYAIIAAISTATLPQIFPQLEWYYVLVIYIIAPTLAFCNAYGSGLTD
WSLASTYGKLAIFTIGAWAGKDHGGVLAGLAACGVMMNIVSTASDLMQDFKTGYMTLASP
RSMFVSQVIGTAMGCVISPCVFWLFYKAFDDLGSVGSEYPAPFALVYRNMAILGVEGFSS
LPKNCLKLCYIFFAGAIIIRDVTPKKWSKYIPVPMAMAIPFYLGAYFTIDMCVGSLILFI
WEKINKAKADAFGAAVASGLICGDGIWTLPSSILALAGVNPPICMKFLSRSTYKKVDAFL
KS
