# Supplementary material for: Genome-Wide Identification and Comparative Analysis for OPT Family Genes in Panax ginseng and Eleven Flowering Plants
Source: Molecules. 2018 Dec 20;24(1):15. doi: 10.3390/molecules24010015 (PMC6337337; doi:10.3390/molecules24010015)
Supplement: Supplementary file 1 [file molecules-24-00015-s001.zip › Supplementary files/Supplementary material 4-Supplementary file 2.txt]

#Batch CD-search tool	NIH/NLM/NCBI
#cdsid	QM3-qcdsearch-2F6057E7E5B840A3-2BA2F090070ADAC
#datatype	hitsStandard Results
#status	0
#Start time	2018-04-28T00:24:37	Run time	0:00:02:29
#status	success

Query	Hit type	PSSM-ID	From	To	E-Value	Bitscore	Accession	Short name	Incomplete	Superfamily
Q#1 - >DCAR_000954	specific	308670	39	658	3.17859e-133	405.16	pfam03169	OPT	 - 	cl14607
Q#1 - >DCAR_000954	superfamily	326328	39	658	3.17859e-133	405.16	cl14607	OPT superfamily	 - 	 - 
Q#2 - >DCAR_001529	non-specific	308670	81	231	2.05802e-23	98.1561	pfam03169	OPT	N	cl14607
Q#2 - >DCAR_001529	superfamily	326328	81	231	2.05802e-23	98.1561	cl14607	OPT superfamily	N	 - 
Q#3 - >DCAR_001842	specific	308670	49	710	1.49151e-167	495.682	pfam03169	OPT	 - 	cl14607
Q#3 - >DCAR_001842	superfamily	326328	49	710	1.49151e-167	495.682	cl14607	OPT superfamily	 - 	 - 
Q#4 - >DCAR_002568	specific	308670	39	651	3.07154e-145	435.976	pfam03169	OPT	 - 	cl14607
Q#4 - >DCAR_002568	superfamily	326328	39	651	3.07154e-145	435.976	cl14607	OPT superfamily	 - 	 - 
Q#5 - >DCAR_002569	specific	308670	39	651	1.38401e-145	437.132	pfam03169	OPT	 - 	cl14607
Q#5 - >DCAR_002569	superfamily	326328	39	651	1.38401e-145	437.132	cl14607	OPT superfamily	 - 	 - 
Q#6 - >DCAR_003384	specific	308670	45	659	2.69565e-156	464.866	pfam03169	OPT	 - 	cl14607
Q#6 - >DCAR_003384	superfamily	326328	45	659	2.69565e-156	464.866	cl14607	OPT superfamily	 - 	 - 
Q#7 - >DCAR_006542	specific	308670	18	489	3.79743e-107	331.972	pfam03169	OPT	N	cl14607
Q#7 - >DCAR_006542	superfamily	326328	18	489	3.79743e-107	331.972	cl14607	OPT superfamily	N	 - 
Q#8 - >DCAR_008963	specific	308670	1	442	3.21506e-93	294.223	pfam03169	OPT	N	cl14607
Q#8 - >DCAR_008963	superfamily	326328	1	442	3.21506e-93	294.223	cl14607	OPT superfamily	N	 - 
Q#9 - >DCAR_014496	specific	308670	1	477	5.34893e-91	289.6	pfam03169	OPT	N	cl14607
Q#9 - >DCAR_014496	superfamily	326328	1	477	5.34893e-91	289.6	cl14607	OPT superfamily	N	 - 
Q#10 - >DCAR_020351	specific	308670	8	479	3.41202e-101	316.179	pfam03169	OPT	N	cl14607
Q#10 - >DCAR_020351	superfamily	326328	8	479	3.41202e-101	316.179	cl14607	OPT superfamily	N	 - 
Q#11 - >DCAR_023444	specific	308670	67	642	1.11847e-144	434.435	pfam03169	OPT	 - 	cl14607
Q#11 - >DCAR_023444	superfamily	326328	67	642	1.11847e-144	434.435	cl14607	OPT superfamily	 - 	 - 
Q#12 - >DCAR_023445	specific	308670	69	646	4.9783e-133	404.39	pfam03169	OPT	 - 	cl14607
Q#12 - >DCAR_023445	superfamily	326328	69	646	4.9783e-133	404.39	cl14607	OPT superfamily	 - 	 - 
Q#13 - >DCAR_023451	specific	308670	47	667	1.06733e-155	463.71	pfam03169	OPT	 - 	cl14607
Q#13 - >DCAR_023451	superfamily	326328	47	667	1.06733e-155	463.71	cl14607	OPT superfamily	 - 	 - 
Q#14 - >DCAR_026907	specific	308670	60	455	2.62064e-79	257.629	pfam03169	OPT	C	cl14607
Q#14 - >DCAR_026907	superfamily	326328	60	455	2.62064e-79	257.629	cl14607	OPT superfamily	C	 - 
Q#15 - >DCAR_030390	specific	308670	67	687	2.55059e-163	483.741	pfam03169	OPT	 - 	cl14607
Q#15 - >DCAR_030390	superfamily	326328	67	687	2.55059e-163	483.741	cl14607	OPT superfamily	 - 	 - 
Q#16 - >DCAR_030831	specific	308670	49	708	2.86599e-160	477.192	pfam03169	OPT	 - 	cl14607
Q#16 - >DCAR_030831	superfamily	326328	49	708	2.86599e-160	477.192	cl14607	OPT superfamily	 - 	 - 
Q#17 - >Manes.01G037000.1.p	specific	308670	37	695	2.02238e-160	477.192	pfam03169	OPT	 - 	cl14607
Q#17 - >Manes.01G037000.1.p	superfamily	326328	37	695	2.02238e-160	477.192	cl14607	OPT superfamily	 - 	 - 
Q#18 - >Manes.01G038100.1.p	specific	308670	43	654	3.21024e-138	417.872	pfam03169	OPT	 - 	cl14607
Q#18 - >Manes.01G038100.1.p	superfamily	326328	43	654	3.21024e-138	417.872	cl14607	OPT superfamily	 - 	 - 
Q#19 - >Manes.01G051800.1.p	specific	308670	38	651	3.42138e-136	412.479	pfam03169	OPT	 - 	cl14607
Q#19 - >Manes.01G051800.1.p	superfamily	326328	38	651	3.42138e-136	412.479	cl14607	OPT superfamily	 - 	 - 
Q#20 - >Manes.02G003200.1.p	specific	308670	38	649	2.51099e-132	402.464	pfam03169	OPT	 - 	cl14607
Q#20 - >Manes.02G003200.1.p	superfamily	326328	38	649	2.51099e-132	402.464	cl14607	OPT superfamily	 - 	 - 
Q#21 - >Manes.02G083600.1.p	specific	308670	1	597	2.72464e-140	421.724	pfam03169	OPT	 - 	cl14607
Q#21 - >Manes.02G083600.1.p	superfamily	326328	1	597	2.72464e-140	421.724	cl14607	OPT superfamily	 - 	 - 
Q#22 - >Manes.02G106900.1.p	specific	308670	56	713	8.01507e-161	478.733	pfam03169	OPT	 - 	cl14607
Q#22 - >Manes.02G106900.1.p	superfamily	326328	56	713	8.01507e-161	478.733	cl14607	OPT superfamily	 - 	 - 
Q#23 - >Manes.03G142900.1.p	specific	308670	51	713	2.54494e-168	497.993	pfam03169	OPT	 - 	cl14607
Q#23 - >Manes.03G142900.1.p	superfamily	326328	51	713	2.54494e-168	497.993	cl14607	OPT superfamily	 - 	 - 
Q#24 - >Manes.03G160200.1.p	specific	308670	34	646	4.38311e-127	388.982	pfam03169	OPT	 - 	cl14607
Q#24 - >Manes.03G160200.1.p	superfamily	326328	34	646	4.38311e-127	388.982	cl14607	OPT superfamily	 - 	 - 
Q#25 - >Manes.04G061100.1.p	specific	308670	39	659	9.60921e-145	435.206	pfam03169	OPT	 - 	cl14607
Q#25 - >Manes.04G061100.1.p	superfamily	326328	39	659	9.60921e-145	435.206	cl14607	OPT superfamily	 - 	 - 
Q#26 - >Manes.05G182000.1.p	specific	308670	67	686	2.10828e-160	476.422	pfam03169	OPT	 - 	cl14607
Q#26 - >Manes.05G182000.1.p	superfamily	326328	67	686	2.10828e-160	476.422	cl14607	OPT superfamily	 - 	 - 
Q#27 - >Manes.05G192800.1.p	specific	308670	40	651	1.66908e-145	436.361	pfam03169	OPT	 - 	cl14607
Q#27 - >Manes.05G192800.1.p	superfamily	326328	40	651	1.66908e-145	436.361	cl14607	OPT superfamily	 - 	 - 
Q#28 - >Manes.07G046500.1.p	specific	308670	63	726	1.26139e-164	488.748	pfam03169	OPT	 - 	cl14607
Q#28 - >Manes.07G046500.1.p	superfamily	326328	63	726	1.26139e-164	488.748	cl14607	OPT superfamily	 - 	 - 
Q#29 - >Manes.08G069800.1.p	specific	308670	48	709	2.93139e-165	489.904	pfam03169	OPT	 - 	cl14607
Q#29 - >Manes.08G069800.1.p	superfamily	326328	48	709	2.93139e-165	489.904	cl14607	OPT superfamily	 - 	 - 
Q#30 - >Manes.08G075800.1.p	specific	308670	45	704	1.18684e-144	436.747	pfam03169	OPT	 - 	cl14607
Q#30 - >Manes.08G075800.1.p	superfamily	326328	45	704	1.18684e-144	436.747	cl14607	OPT superfamily	 - 	 - 
Q#31 - >Manes.09G082900.1.p	specific	308670	100	605	8.05963e-121	372.033	pfam03169	OPT	N	cl14607
Q#31 - >Manes.09G082900.1.p	superfamily	326328	100	605	8.05963e-121	372.033	cl14607	OPT superfamily	N	 - 
Q#32 - >Manes.10G093400.1.p	specific	308670	64	559	6.85612e-132	398.612	pfam03169	OPT	C	cl14607
Q#32 - >Manes.10G093400.1.p	superfamily	326328	64	559	6.85612e-132	398.612	cl14607	OPT superfamily	C	 - 
Q#33 - >Manes.11G087100.1.p	specific	308670	31	650	5.18311e-133	404.39	pfam03169	OPT	 - 	cl14607
Q#33 - >Manes.11G087100.1.p	superfamily	326328	31	650	5.18311e-133	404.39	cl14607	OPT superfamily	 - 	 - 
Q#34 - >Manes.15G058200.1.p	specific	308670	57	721	2.88346e-165	490.289	pfam03169	OPT	 - 	cl14607
Q#34 - >Manes.15G058200.1.p	superfamily	326328	57	721	2.88346e-165	490.289	cl14607	OPT superfamily	 - 	 - 
Q#35 - >Manes.18G057600.1.p	specific	308670	1	510	1.0897e-122	373.574	pfam03169	OPT	N	cl14607
Q#35 - >Manes.18G057600.1.p	superfamily	326328	1	510	1.0897e-122	373.574	cl14607	OPT superfamily	N	 - 
Q#36 - >Manes.18G057700.1.p	specific	308670	52	711	3.25078e-175	515.712	pfam03169	OPT	 - 	cl14607
Q#36 - >Manes.18G057700.1.p	superfamily	326328	52	711	3.25078e-175	515.712	cl14607	OPT superfamily	 - 	 - 
Q#37 - >Manes.S098200.1.p	specific	308670	54	672	9.8504e-159	471.414	pfam03169	OPT	 - 	cl14607
Q#37 - >Manes.S098200.1.p	superfamily	326328	54	672	9.8504e-159	471.414	cl14607	OPT superfamily	 - 	 - 
Q#38 - >Medtr0312s0020.1	specific	308670	41	657	6.56248e-135	409.397	pfam03169	OPT	 - 	cl14607
Q#38 - >Medtr0312s0020.1	superfamily	326328	41	657	6.56248e-135	409.397	cl14607	OPT superfamily	 - 	 - 
Q#39 - >Medtr1626s0010.1	non-specific	308670	1	235	4.12035e-37	136.676	pfam03169	OPT	NC	cl14607
Q#39 - >Medtr1626s0010.1	superfamily	326328	1	235	4.12035e-37	136.676	cl14607	OPT superfamily	NC	 - 
Q#40 - >Medtr1g007580.1	specific	308670	41	657	4.19238e-133	404.775	pfam03169	OPT	 - 	cl14607
Q#40 - >Medtr1g007580.1	superfamily	326328	41	657	4.19238e-133	404.775	cl14607	OPT superfamily	 - 	 - 
Q#41 - >Medtr1g077840.1	specific	308670	51	665	9.82022e-128	390.908	pfam03169	OPT	 - 	cl14607
Q#41 - >Medtr1g077840.1	superfamily	326328	51	665	9.82022e-128	390.908	cl14607	OPT superfamily	 - 	 - 
Q#42 - >Medtr2g009980.1	specific	308670	31	693	2.56811e-168	497.223	pfam03169	OPT	 - 	cl14607
Q#42 - >Medtr2g009980.1	superfamily	326328	31	693	2.56811e-168	497.223	cl14607	OPT superfamily	 - 	 - 
Q#43 - >Medtr3g063490.1	specific	308670	51	669	3.74969e-154	459.858	pfam03169	OPT	 - 	cl14607
Q#43 - >Medtr3g063490.1	superfamily	326328	51	669	3.74969e-154	459.858	cl14607	OPT superfamily	 - 	 - 
Q#44 - >Medtr3g063520.1	specific	308670	45	663	2.01109e-144	434.435	pfam03169	OPT	 - 	cl14607
Q#44 - >Medtr3g063520.1	superfamily	326328	45	663	2.01109e-144	434.435	cl14607	OPT superfamily	 - 	 - 
Q#45 - >Medtr3g080870.1	specific	308670	46	700	2.24526e-172	508.008	pfam03169	OPT	 - 	cl14607
Q#45 - >Medtr3g080870.1	superfamily	326328	46	700	2.24526e-172	508.008	cl14607	OPT superfamily	 - 	 - 
Q#46 - >Medtr3g092090.1	specific	308670	37	651	1.428e-142	429.043	pfam03169	OPT	 - 	cl14607
Q#46 - >Medtr3g092090.1	superfamily	326328	37	651	1.428e-142	429.043	cl14607	OPT superfamily	 - 	 - 
Q#47 - >Medtr3g092090.2	specific	308670	37	651	5.68748e-142	427.117	pfam03169	OPT	 - 	cl14607
Q#47 - >Medtr3g092090.2	superfamily	326328	37	651	5.68748e-142	427.117	cl14607	OPT superfamily	 - 	 - 
Q#48 - >Medtr3g111350.1	specific	308670	31	671	6.08803e-165	488.363	pfam03169	OPT	 - 	cl14607
Q#48 - >Medtr3g111350.1	superfamily	326328	31	671	6.08803e-165	488.363	cl14607	OPT superfamily	 - 	 - 
Q#49 - >Medtr4g092960.1	specific	308670	41	682	7.25946e-155	462.17	pfam03169	OPT	 - 	cl14607
Q#49 - >Medtr4g092960.1	superfamily	326328	41	682	7.25946e-155	462.17	cl14607	OPT superfamily	 - 	 - 
Q#50 - >Medtr4g133968.1	specific	308670	42	705	2.39351e-161	479.889	pfam03169	OPT	 - 	cl14607
Q#50 - >Medtr4g133968.1	superfamily	326328	42	705	2.39351e-161	479.889	cl14607	OPT superfamily	 - 	 - 
Q#51 - >Medtr4g133968.2	specific	308670	42	539	2.03651e-122	372.803	pfam03169	OPT	C	cl14607
Q#51 - >Medtr4g133968.2	superfamily	326328	42	539	2.03651e-122	372.803	cl14607	OPT superfamily	C	 - 
Q#52 - >Medtr5g091600.1	specific	308670	37	655	5.70636e-157	466.407	pfam03169	OPT	 - 	cl14607
Q#52 - >Medtr5g091600.1	superfamily	326328	37	655	5.70636e-157	466.407	cl14607	OPT superfamily	 - 	 - 
Q#53 - >Medtr5g091615.1	non-specific	308670	38	195	6.42916e-26	107.016	pfam03169	OPT	N	cl14607
Q#53 - >Medtr5g091615.1	superfamily	326328	38	195	6.42916e-26	107.016	cl14607	OPT superfamily	N	 - 
Q#54 - >Medtr5g096200.1	specific	308670	50	714	1.38794e-157	470.644	pfam03169	OPT	 - 	cl14607
Q#54 - >Medtr5g096200.1	superfamily	326328	50	714	1.38794e-157	470.644	cl14607	OPT superfamily	 - 	 - 
Q#55 - >Medtr5g096230.1	specific	308670	52	716	2.96157e-158	472.185	pfam03169	OPT	 - 	cl14607
Q#55 - >Medtr5g096230.1	superfamily	326328	52	716	2.96157e-158	472.185	cl14607	OPT superfamily	 - 	 - 
Q#56 - >Medtr5g096250.1	specific	308670	44	708	4.23539e-158	471.414	pfam03169	OPT	 - 	cl14607
Q#56 - >Medtr5g096250.1	superfamily	326328	44	708	4.23539e-158	471.414	cl14607	OPT superfamily	 - 	 - 
Q#57 - >Medtr6g077870.1	specific	308670	69	685	1.09292e-160	477.192	pfam03169	OPT	 - 	cl14607
Q#57 - >Medtr6g077870.1	superfamily	326328	69	685	1.09292e-160	477.192	cl14607	OPT superfamily	 - 	 - 
Q#58 - >Medtr7g028250.1	specific	308670	41	660	4.47723e-130	397.071	pfam03169	OPT	 - 	cl14607
Q#58 - >Medtr7g028250.1	superfamily	326328	41	660	4.47723e-130	397.071	cl14607	OPT superfamily	 - 	 - 
Q#59 - >Medtr7g092230.1	specific	308670	51	715	3.60649e-155	464.096	pfam03169	OPT	 - 	cl14607
Q#59 - >Medtr7g092230.1	superfamily	326328	51	715	3.60649e-155	464.096	cl14607	OPT superfamily	 - 	 - 
Q#60 - >Medtr7g092240.1	specific	308670	72	736	2.47411e-150	452.54	pfam03169	OPT	 - 	cl14607
Q#60 - >Medtr7g092240.1	superfamily	326328	72	736	2.47411e-150	452.54	cl14607	OPT superfamily	 - 	 - 
Q#61 - >Medtr7g092250.1	specific	308670	72	736	6.41129e-148	446.377	pfam03169	OPT	 - 	cl14607
Q#61 - >Medtr7g092250.1	superfamily	326328	72	736	6.41129e-148	446.377	cl14607	OPT superfamily	 - 	 - 
Q#62 - >Medtr8g061090.1	specific	308670	44	703	1.04386e-152	457.547	pfam03169	OPT	 - 	cl14607
Q#62 - >Medtr8g061090.1	superfamily	326328	44	703	1.04386e-152	457.547	cl14607	OPT superfamily	 - 	 - 
Q#63 - >Potri.001G082400.3.p	specific	308670	33	646	1.49194e-132	402.849	pfam03169	OPT	 - 	cl14607
Q#63 - >Potri.001G082400.3.p	superfamily	326328	33	646	1.49194e-132	402.849	cl14607	OPT superfamily	 - 	 - 
Q#64 - >Potri.001G084400.1.p	specific	308670	41	654	2.16659e-126	387.056	pfam03169	OPT	 - 	cl14607
Q#64 - >Potri.001G084400.1.p	superfamily	326328	41	654	2.16659e-126	387.056	cl14607	OPT superfamily	 - 	 - 
Q#65 - >Potri.001G084400.6.p	specific	308670	41	653	8.29188e-126	385.515	pfam03169	OPT	 - 	cl14607
Q#65 - >Potri.001G084400.6.p	superfamily	326328	41	653	8.29188e-126	385.515	cl14607	OPT superfamily	 - 	 - 
Q#66 - >Potri.001G327300.1.p	specific	308670	32	651	3.79595e-133	404.775	pfam03169	OPT	 - 	cl14607
Q#66 - >Potri.001G327300.1.p	superfamily	326328	32	651	3.79595e-133	404.775	cl14607	OPT superfamily	 - 	 - 
Q#67 - >Potri.001G369700.1.p	specific	308670	45	709	2.30076e-159	474.881	pfam03169	OPT	 - 	cl14607
Q#67 - >Potri.001G369700.1.p	superfamily	326328	45	709	2.30076e-159	474.881	cl14607	OPT superfamily	 - 	 - 
Q#68 - >Potri.001G370100.1.p	specific	308670	54	716	1.00447e-158	473.34	pfam03169	OPT	 - 	cl14607
Q#68 - >Potri.001G370100.1.p	superfamily	326328	54	716	1.00447e-158	473.34	cl14607	OPT superfamily	 - 	 - 
Q#69 - >Potri.003G145500.1.p	specific	308670	67	723	2.96206e-175	516.098	pfam03169	OPT	 - 	cl14607
Q#69 - >Potri.003G145500.1.p	superfamily	326328	67	723	2.96206e-175	516.098	cl14607	OPT superfamily	 - 	 - 
Q#70 - >Potri.004G069200.1.p	specific	308670	39	657	1.04425e-153	458.318	pfam03169	OPT	 - 	cl14607
Q#70 - >Potri.004G069200.1.p	superfamily	326328	39	657	1.04425e-153	458.318	cl14607	OPT superfamily	 - 	 - 
Q#71 - >Potri.004G069300.1.p	specific	308670	54	677	2.49213e-156	465.636	pfam03169	OPT	 - 	cl14607
Q#71 - >Potri.004G069300.1.p	superfamily	326328	54	677	2.49213e-156	465.636	cl14607	OPT superfamily	 - 	 - 
Q#72 - >Potri.005G093800.1.p	specific	308670	50	671	6.75946e-146	438.673	pfam03169	OPT	 - 	cl14607
Q#72 - >Potri.005G093800.1.p	superfamily	326328	50	671	6.75946e-146	438.673	cl14607	OPT superfamily	 - 	 - 
Q#73 - >Potri.005G150400.1.p	specific	308670	68	732	1.64963e-173	512.246	pfam03169	OPT	 - 	cl14607
Q#73 - >Potri.005G150400.1.p	superfamily	326328	68	732	1.64963e-173	512.246	cl14607	OPT superfamily	 - 	 - 
Q#74 - >Potri.006G003666.1.p	non-specific	308670	3	214	9.54686e-50	170.959	pfam03169	OPT	N	cl14607
Q#74 - >Potri.006G003666.1.p	superfamily	326328	3	214	9.54686e-50	170.959	cl14607	OPT superfamily	N	 - 
Q#75 - >Potri.006G003732.1.p	non-specific	308670	48	241	5.35509e-48	167.492	pfam03169	OPT	C	cl14607
Q#75 - >Potri.006G003732.1.p	superfamily	326328	48	241	5.35509e-48	167.492	cl14607	OPT superfamily	C	 - 
Q#76 - >Potri.006G006000.1.p	specific	308670	47	708	1.07984e-160	478.348	pfam03169	OPT	 - 	cl14607
Q#76 - >Potri.006G006000.1.p	superfamily	326328	47	708	1.07984e-160	478.348	cl14607	OPT superfamily	 - 	 - 
Q#77 - >Potri.007G056900.1.p	specific	308670	56	714	4.21348e-160	476.807	pfam03169	OPT	 - 	cl14607
Q#77 - >Potri.007G056900.1.p	superfamily	326328	56	714	4.21348e-160	476.807	cl14607	OPT superfamily	 - 	 - 
Q#78 - >Potri.009G079500.1.p	specific	308670	51	713	4.8425e-175	515.327	pfam03169	OPT	 - 	cl14607
Q#78 - >Potri.009G079500.1.p	superfamily	326328	51	713	4.8425e-175	515.327	cl14607	OPT superfamily	 - 	 - 
Q#79 - >Potri.012G019500.1.p	specific	308670	40	693	2.33823e-165	489.904	pfam03169	OPT	 - 	cl14607
Q#79 - >Potri.012G019500.1.p	superfamily	326328	40	693	2.33823e-165	489.904	cl14607	OPT superfamily	 - 	 - 
Q#80 - >Potri.012G019700.1.p	specific	308670	37	692	4.08235e-168	496.838	pfam03169	OPT	 - 	cl14607
Q#80 - >Potri.012G019700.1.p	superfamily	326328	37	692	4.08235e-168	496.838	cl14607	OPT superfamily	 - 	 - 
Q#81 - >Potri.012G024700.3.p	specific	308670	38	649	6.5496e-140	422.109	pfam03169	OPT	 - 	cl14607
Q#81 - >Potri.012G024700.3.p	superfamily	326328	38	649	6.5496e-140	422.109	cl14607	OPT superfamily	 - 	 - 
Q#82 - >Potri.016G004800.2.p	specific	308670	48	707	2.12576e-154	462.17	pfam03169	OPT	 - 	cl14607
Q#82 - >Potri.016G004800.2.p	superfamily	326328	48	707	2.12576e-154	462.17	cl14607	OPT superfamily	 - 	 - 
Q#83 - >Potri.016G006500.1.p	specific	308670	46	707	8.56366e-165	488.748	pfam03169	OPT	 - 	cl14607
Q#83 - >Potri.016G006500.1.p	superfamily	326328	46	707	8.56366e-165	488.748	cl14607	OPT superfamily	 - 	 - 
Q#84 - >Potri.017G150500.1.p	specific	308670	53	671	3.42578e-156	464.866	pfam03169	OPT	 - 	cl14607
Q#84 - >Potri.017G150500.1.p	superfamily	326328	53	671	3.42578e-156	464.866	cl14607	OPT superfamily	 - 	 - 
Q#85 - >Potri.017G150620.2.p	non-specific	308670	53	189	1.75591e-31	120.112	pfam03169	OPT	C	cl14607
Q#85 - >Potri.017G150620.2.p	superfamily	326328	53	189	1.75591e-31	120.112	cl14607	OPT superfamily	C	 - 
Q#86 - >Potri.017G151101.1.p	specific	308670	53	671	2.16141e-157	467.948	pfam03169	OPT	 - 	cl14607
Q#86 - >Potri.017G151101.1.p	superfamily	326328	53	671	2.16141e-157	467.948	cl14607	OPT superfamily	 - 	 - 
Q#87 - >Potri.017G151200.1.p	specific	308670	53	671	1.71704e-156	465.636	pfam03169	OPT	 - 	cl14607
Q#87 - >Potri.017G151200.1.p	superfamily	326328	53	671	1.71704e-156	465.636	cl14607	OPT superfamily	 - 	 - 
Q#88 - >Potri.017G151500.1.p	non-specific	308670	177	303	8.17773e-18	83.9037	pfam03169	OPT	N	cl14607
Q#88 - >Potri.017G151500.1.p	superfamily	326328	177	303	8.17773e-18	83.9037	cl14607	OPT superfamily	N	 - 
Q#88 - >Potri.017G151500.1.p	non-specific	308670	70	181	5.04038e-17	81.5925	pfam03169	OPT	C	cl14607
Q#88 - >Potri.017G151500.1.p	superfamily	326328	70	181	5.04038e-17	81.5925	cl14607	OPT superfamily	C	 - 
Q#89 - >Potri.017G151600.2.p	specific	308670	53	671	5.14631e-153	456.777	pfam03169	OPT	 - 	cl14607
Q#89 - >Potri.017G151600.2.p	superfamily	326328	53	671	5.14631e-153	456.777	cl14607	OPT superfamily	 - 	 - 
Q#90 - >Potri.017G151800.1.p	specific	308670	53	671	3.50052e-156	464.866	pfam03169	OPT	 - 	cl14607
Q#90 - >Potri.017G151800.1.p	superfamily	326328	53	671	3.50052e-156	464.866	cl14607	OPT superfamily	 - 	 - 
Q#91 - >Sobic.001G087700.1.p	specific	308670	44	711	3.63402e-165	489.904	pfam03169	OPT	 - 	cl14607
Q#91 - >Sobic.001G087700.1.p	superfamily	326328	44	711	3.63402e-165	489.904	cl14607	OPT superfamily	 - 	 - 
Q#92 - >Sobic.003G002900.1.p	specific	308670	46	665	2.22133e-110	346.61	pfam03169	OPT	 - 	cl14607
Q#92 - >Sobic.003G002900.1.p	superfamily	326328	46	665	2.22133e-110	346.61	cl14607	OPT superfamily	 - 	 - 
Q#93 - >Sobic.003G343300.1.p	specific	308670	28	648	1.52766e-147	442.139	pfam03169	OPT	 - 	cl14607
Q#93 - >Sobic.003G343300.1.p	superfamily	326328	28	648	1.52766e-147	442.139	cl14607	OPT superfamily	 - 	 - 
Q#94 - >Sobic.004G011800.1.p	specific	308670	29	654	5.57345e-139	420.183	pfam03169	OPT	 - 	cl14607
Q#94 - >Sobic.004G011800.1.p	superfamily	326328	29	654	5.57345e-139	420.183	cl14607	OPT superfamily	 - 	 - 
Q#95 - >Sobic.004G011900.1.p	specific	308670	29	642	2.32256e-146	439.058	pfam03169	OPT	 - 	cl14607
Q#95 - >Sobic.004G011900.1.p	superfamily	326328	29	642	2.32256e-146	439.058	cl14607	OPT superfamily	 - 	 - 
Q#96 - >Sobic.004G224000.2.p	specific	308670	2	607	1.27149e-145	435.591	pfam03169	OPT	 - 	cl14607
Q#96 - >Sobic.004G224000.2.p	superfamily	326328	2	607	1.27149e-145	435.591	cl14607	OPT superfamily	 - 	 - 
Q#97 - >Sobic.004G273400.1.p	specific	308670	56	722	1.19443e-161	481.044	pfam03169	OPT	 - 	cl14607
Q#97 - >Sobic.004G273400.1.p	superfamily	326328	56	722	1.19443e-161	481.044	cl14607	OPT superfamily	 - 	 - 
Q#98 - >Sobic.004G273500.1.p	specific	308670	51	717	1.63754e-154	462.555	pfam03169	OPT	 - 	cl14607
Q#98 - >Sobic.004G273500.1.p	superfamily	326328	51	717	1.63754e-154	462.555	cl14607	OPT superfamily	 - 	 - 
Q#99 - >Sobic.004G299500.1.p	specific	308670	47	662	6.21762e-142	427.502	pfam03169	OPT	 - 	cl14607
Q#99 - >Sobic.004G299500.1.p	superfamily	326328	47	662	6.21762e-142	427.502	cl14607	OPT superfamily	 - 	 - 
Q#100 - >Sobic.004G299600.2.p	specific	308670	47	665	7.24337e-123	378.581	pfam03169	OPT	 - 	cl14607
Q#100 - >Sobic.004G299600.2.p	superfamily	326328	47	665	7.24337e-123	378.581	cl14607	OPT superfamily	 - 	 - 
Q#101 - >Sobic.004G355900.1.p	specific	308670	36	701	7.99625e-132	403.619	pfam03169	OPT	 - 	cl14607
Q#101 - >Sobic.004G355900.1.p	superfamily	326328	36	701	7.99625e-132	403.619	cl14607	OPT superfamily	 - 	 - 
Q#102 - >Sobic.005G124600.1.p	specific	308670	74	695	4.15841e-149	447.532	pfam03169	OPT	 - 	cl14607
Q#102 - >Sobic.005G124600.1.p	superfamily	326328	74	695	4.15841e-149	447.532	cl14607	OPT superfamily	 - 	 - 
Q#103 - >Sobic.006G053100.1.p	specific	308670	32	651	1.66281e-134	408.242	pfam03169	OPT	 - 	cl14607
Q#103 - >Sobic.006G053100.1.p	superfamily	326328	32	651	1.66281e-134	408.242	cl14607	OPT superfamily	 - 	 - 
Q#104 - >Sobic.006G053200.2.p	specific	308670	39	661	5.79101e-118	367.025	pfam03169	OPT	 - 	cl14607
Q#104 - >Sobic.006G053200.2.p	superfamily	326328	39	661	5.79101e-118	367.025	cl14607	OPT superfamily	 - 	 - 
Q#105 - >Sobic.006G152600.1.p	specific	308670	78	695	3.23166e-151	452.925	pfam03169	OPT	 - 	cl14607
Q#105 - >Sobic.006G152600.1.p	superfamily	326328	78	695	3.23166e-151	452.925	cl14607	OPT superfamily	 - 	 - 
Q#106 - >Sobic.006G152700.2.p	specific	308670	1	599	2.03442e-140	422.109	pfam03169	OPT	 - 	cl14607
Q#106 - >Sobic.006G152700.2.p	superfamily	326328	1	599	2.03442e-140	422.109	cl14607	OPT superfamily	 - 	 - 
Q#107 - >Sobic.006G164200.2.p	specific	308670	41	652	6.11617e-128	391.293	pfam03169	OPT	 - 	cl14607
Q#107 - >Sobic.006G164200.2.p	superfamily	326328	41	652	6.11617e-128	391.293	cl14607	OPT superfamily	 - 	 - 
Q#108 - >Sobic.006G164200.4.p	specific	308670	41	607	3.83789e-116	359.321	pfam03169	OPT	 - 	cl14607
Q#108 - >Sobic.006G164200.4.p	superfamily	326328	41	607	3.83789e-116	359.321	cl14607	OPT superfamily	 - 	 - 
Q#109 - >Sobic.006G164300.1.p	specific	308670	83	695	2.15709e-138	419.798	pfam03169	OPT	 - 	cl14607
Q#109 - >Sobic.006G164300.1.p	superfamily	326328	83	695	2.15709e-138	419.798	cl14607	OPT superfamily	 - 	 - 
Q#110 - >Sobic.006G200300.1.p	specific	308670	43	702	6.90856e-168	496.452	pfam03169	OPT	 - 	cl14607
Q#110 - >Sobic.006G200300.1.p	superfamily	326328	43	702	6.90856e-168	496.452	cl14607	OPT superfamily	 - 	 - 
Q#111 - >Sobic.006G264700.1.p	specific	308670	34	661	7.37596e-147	440.599	pfam03169	OPT	 - 	cl14607
Q#111 - >Sobic.006G264700.1.p	superfamily	326328	34	661	7.37596e-147	440.599	cl14607	OPT superfamily	 - 	 - 
Q#112 - >Sobic.007G221400.1.p	specific	308670	61	720	3.37751e-157	469.874	pfam03169	OPT	 - 	cl14607
Q#112 - >Sobic.007G221400.1.p	superfamily	326328	61	720	3.37751e-157	469.874	cl14607	OPT superfamily	 - 	 - 
Q#113 - >Sobic.009G089532.1.p	specific	308670	28	647	1.82045e-98	315.023	pfam03169	OPT	 - 	cl14607
Q#113 - >Sobic.009G089532.1.p	superfamily	326328	28	647	1.82045e-98	315.023	cl14607	OPT superfamily	 - 	 - 
Q#114 - >Sobic.009G090400.1.p	specific	308670	28	647	4.3246e-99	316.564	pfam03169	OPT	 - 	cl14607
Q#114 - >Sobic.009G090400.1.p	superfamily	326328	28	647	4.3246e-99	316.564	cl14607	OPT superfamily	 - 	 - 
Q#115 - >Sobic.009G091300.3.p	specific	308670	27	647	3.01049e-113	353.543	pfam03169	OPT	 - 	cl14607
Q#115 - >Sobic.009G091300.3.p	superfamily	326328	27	647	3.01049e-113	353.543	cl14607	OPT superfamily	 - 	 - 
Q#116 - >Sobic.010G015500.2.p	specific	308670	1	518	8.19258e-131	394.76	pfam03169	OPT	N	cl14607
Q#116 - >Sobic.010G015500.2.p	superfamily	326328	1	518	8.19258e-131	394.76	cl14607	OPT superfamily	N	 - 
Q#117 - >Solyc01g056530.1.1	non-specific	308670	50	223	3.81837e-31	120.112	pfam03169	OPT	NC	cl14607
Q#117 - >Solyc01g056530.1.1	superfamily	326328	50	223	3.81837e-31	120.112	cl14607	OPT superfamily	NC	 - 
Q#118 - >Solyc02g005340.2.1	specific	308670	27	641	3.3977e-124	380.893	pfam03169	OPT	 - 	cl14607
Q#118 - >Solyc02g005340.2.1	superfamily	326328	27	641	3.3977e-124	380.893	cl14607	OPT superfamily	 - 	 - 
Q#119 - >Solyc02g081570.2.1	specific	308670	47	667	8.16732e-161	476.807	pfam03169	OPT	 - 	cl14607
Q#119 - >Solyc02g081570.2.1	superfamily	326328	47	667	8.16732e-161	476.807	cl14607	OPT superfamily	 - 	 - 
Q#120 - >Solyc02g083740.1.1	specific	308670	51	696	5.51236e-162	481.044	pfam03169	OPT	 - 	cl14607
Q#120 - >Solyc02g083740.1.1	superfamily	326328	51	696	5.51236e-162	481.044	cl14607	OPT superfamily	 - 	 - 
Q#121 - >Solyc02g094280.2.1	specific	308670	36	655	9.04101e-135	409.012	pfam03169	OPT	 - 	cl14607
Q#121 - >Solyc02g094280.2.1	superfamily	326328	36	655	9.04101e-135	409.012	cl14607	OPT superfamily	 - 	 - 
Q#122 - >Solyc03g031920.2.1	specific	308670	45	666	1.23471e-157	468.718	pfam03169	OPT	 - 	cl14607
Q#122 - >Solyc03g031920.2.1	superfamily	326328	45	666	1.23471e-157	468.718	cl14607	OPT superfamily	 - 	 - 
Q#123 - >Solyc03g033460.2.1	specific	308670	56	714	1.45896e-169	501.075	pfam03169	OPT	 - 	cl14607
Q#123 - >Solyc03g033460.2.1	superfamily	326328	56	714	1.45896e-169	501.075	cl14607	OPT superfamily	 - 	 - 
Q#124 - >Solyc03g082620.2.1	specific	308670	27	641	4.21364e-130	396.301	pfam03169	OPT	 - 	cl14607
Q#124 - >Solyc03g082620.2.1	superfamily	326328	27	641	4.21364e-130	396.301	cl14607	OPT superfamily	 - 	 - 
Q#125 - >Solyc03g082700.2.1	specific	308670	42	699	9.18261e-165	488.363	pfam03169	OPT	 - 	cl14607
Q#125 - >Solyc03g082700.2.1	superfamily	326328	42	699	9.18261e-165	488.363	cl14607	OPT superfamily	 - 	 - 
Q#126 - >Solyc04g076750.1.1	specific	308670	42	701	4.79588e-164	486.437	pfam03169	OPT	 - 	cl14607
Q#126 - >Solyc04g076750.1.1	superfamily	326328	42	701	4.79588e-164	486.437	cl14607	OPT superfamily	 - 	 - 
Q#127 - >Solyc04g076760.1.1	specific	308670	45	704	1.86601e-162	482.585	pfam03169	OPT	 - 	cl14607
Q#127 - >Solyc04g076760.1.1	superfamily	326328	45	704	1.86601e-162	482.585	cl14607	OPT superfamily	 - 	 - 
Q#128 - >Solyc04g076780.2.1	specific	308670	45	716	1.3436e-164	488.748	pfam03169	OPT	 - 	cl14607
Q#128 - >Solyc04g076780.2.1	superfamily	326328	45	716	1.3436e-164	488.748	cl14607	OPT superfamily	 - 	 - 
Q#129 - >Solyc05g053110.1.1	specific	308670	74	519	1.77705e-85	277.659	pfam03169	OPT	N	cl14607
Q#129 - >Solyc05g053110.1.1	superfamily	326328	74	519	1.77705e-85	277.659	cl14607	OPT superfamily	N	 - 
Q#130 - >Solyc08g082990.2.1	specific	308670	56	712	3.19442e-166	492.6	pfam03169	OPT	 - 	cl14607
Q#130 - >Solyc08g082990.2.1	superfamily	326328	56	712	3.19442e-166	492.6	cl14607	OPT superfamily	 - 	 - 
Q#131 - >Solyc08g083060.2.1	specific	308670	32	648	2.20991e-128	392.063	pfam03169	OPT	 - 	cl14607
Q#131 - >Solyc08g083060.2.1	superfamily	326328	32	648	2.20991e-128	392.063	cl14607	OPT superfamily	 - 	 - 
Q#132 - >Solyc09g074960.1.1	specific	308670	36	594	8.91301e-107	334.283	pfam03169	OPT	 - 	cl14607
Q#132 - >Solyc09g074960.1.1	superfamily	326328	36	594	8.91301e-107	334.283	cl14607	OPT superfamily	 - 	 - 
Q#133 - >Solyc11g012700.1.1	specific	308670	55	718	2.46783e-165	490.289	pfam03169	OPT	 - 	cl14607
Q#133 - >Solyc11g012700.1.1	superfamily	326328	55	718	2.46783e-165	490.289	cl14607	OPT superfamily	 - 	 - 
Q#134 - >PGSC0003DMP400003674	specific	308670	40	697	8.60534e-172	506.082	pfam03169	OPT	 - 	cl14607
Q#134 - >PGSC0003DMP400003674	superfamily	326328	40	697	8.60534e-172	506.082	cl14607	OPT superfamily	 - 	 - 
Q#135 - >PGSC0003DMP400006513	specific	308670	1	435	1.22544e-88	281.896	pfam03169	OPT	C	cl14607
Q#135 - >PGSC0003DMP400006513	superfamily	326328	1	435	1.22544e-88	281.896	cl14607	OPT superfamily	C	 - 
Q#136 - >PGSC0003DMP400006514	specific	308670	47	705	2.22114e-157	469.488	pfam03169	OPT	 - 	cl14607
Q#136 - >PGSC0003DMP400006514	superfamily	326328	47	705	2.22114e-157	469.488	cl14607	OPT superfamily	 - 	 - 
Q#137 - >PGSC0003DMP400011326	specific	308670	45	716	2.74204e-168	497.993	pfam03169	OPT	 - 	cl14607
Q#137 - >PGSC0003DMP400011326	superfamily	326328	45	716	2.74204e-168	497.993	cl14607	OPT superfamily	 - 	 - 
Q#138 - >PGSC0003DMP400011347	specific	308670	39	698	5.24379e-156	466.022	pfam03169	OPT	 - 	cl14607
Q#138 - >PGSC0003DMP400011347	superfamily	326328	39	698	5.24379e-156	466.022	cl14607	OPT superfamily	 - 	 - 
Q#139 - >PGSC0003DMP400018861	specific	308670	1	286	1.19935e-63	211.02	pfam03169	OPT	NC	cl14607
Q#139 - >PGSC0003DMP400018861	superfamily	326328	1	286	1.19935e-63	211.02	cl14607	OPT superfamily	NC	 - 
Q#140 - >PGSC0003DMP400020188	specific	308670	35	643	5.70806e-125	383.204	pfam03169	OPT	 - 	cl14607
Q#140 - >PGSC0003DMP400020188	superfamily	326328	35	643	5.70806e-125	383.204	cl14607	OPT superfamily	 - 	 - 
Q#141 - >PGSC0003DMP400021660	specific	308670	43	659	2.09484e-125	384.745	pfam03169	OPT	 - 	cl14607
Q#141 - >PGSC0003DMP400021660	superfamily	326328	43	659	2.09484e-125	384.745	cl14607	OPT superfamily	 - 	 - 
Q#142 - >PGSC0003DMP400021666	specific	308670	56	712	4.95906e-165	489.519	pfam03169	OPT	 - 	cl14607
Q#142 - >PGSC0003DMP400021666	superfamily	326328	56	712	4.95906e-165	489.519	cl14607	OPT superfamily	 - 	 - 
Q#143 - >PGSC0003DMP400023374	non-specific	308670	116	246	1.40894e-15	75.4293	pfam03169	OPT	N	cl14607
Q#143 - >PGSC0003DMP400023374	superfamily	326328	116	246	1.40894e-15	75.4293	cl14607	OPT superfamily	N	 - 
Q#143 - >PGSC0003DMP400023374	non-specific	308670	43	100	0.0021619	38.8354	pfam03169	OPT	C	cl14607
Q#143 - >PGSC0003DMP400023374	superfamily	326328	43	100	0.0021619	38.8354	cl14607	OPT superfamily	C	 - 
Q#144 - >PGSC0003DMP400023520	specific	308670	52	715	5.23224e-166	492.215	pfam03169	OPT	 - 	cl14607
Q#144 - >PGSC0003DMP400023520	superfamily	326328	52	715	5.23224e-166	492.215	cl14607	OPT superfamily	 - 	 - 
Q#145 - >PGSC0003DMP400023521	specific	308670	52	548	1.38062e-127	386.671	pfam03169	OPT	C	cl14607
Q#145 - >PGSC0003DMP400023521	superfamily	326328	52	548	1.38062e-127	386.671	cl14607	OPT superfamily	C	 - 
Q#146 - >PGSC0003DMP400024207	specific	308670	88	365	1.48452e-59	202.545	pfam03169	OPT	N	cl14607
Q#146 - >PGSC0003DMP400024207	superfamily	326328	88	365	1.48452e-59	202.545	cl14607	OPT superfamily	N	 - 
Q#147 - >PGSC0003DMP400024209	specific	308670	42	319	6.30521e-59	199.078	pfam03169	OPT	N	cl14607
Q#147 - >PGSC0003DMP400024209	superfamily	326328	42	319	6.30521e-59	199.078	cl14607	OPT superfamily	N	 - 
Q#148 - >PGSC0003DMP400025588	specific	308670	26	625	1.17384e-121	373.959	pfam03169	OPT	 - 	cl14607
Q#148 - >PGSC0003DMP400025588	superfamily	326328	26	625	1.17384e-121	373.959	cl14607	OPT superfamily	 - 	 - 
Q#149 - >PGSC0003DMP400027645	specific	308670	2	475	9.65137e-91	288.445	pfam03169	OPT	N	cl14607
Q#149 - >PGSC0003DMP400027645	superfamily	326328	2	475	9.65137e-91	288.445	cl14607	OPT superfamily	N	 - 
Q#150 - >PGSC0003DMP400031011	specific	308670	45	665	1.13038e-160	476.422	pfam03169	OPT	 - 	cl14607
Q#150 - >PGSC0003DMP400031011	superfamily	326328	45	665	1.13038e-160	476.422	cl14607	OPT superfamily	 - 	 - 
Q#151 - >PGSC0003DMP400032302	specific	308670	35	649	7.31503e-127	388.211	pfam03169	OPT	 - 	cl14607
Q#151 - >PGSC0003DMP400032302	superfamily	326328	35	649	7.31503e-127	388.211	cl14607	OPT superfamily	 - 	 - 
Q#152 - >PGSC0003DMP400032306	specific	308670	13	670	4.1895e-161	477.963	pfam03169	OPT	 - 	cl14607
Q#152 - >PGSC0003DMP400032306	superfamily	326328	13	670	4.1895e-161	477.963	cl14607	OPT superfamily	 - 	 - 
Q#153 - >PGSC0003DMP400035190	specific	308670	3	475	1.32649e-96	304.238	pfam03169	OPT	N	cl14607
Q#153 - >PGSC0003DMP400035190	superfamily	326328	3	475	1.32649e-96	304.238	cl14607	OPT superfamily	N	 - 
Q#154 - >PGSC0003DMP400037534	non-specific	308670	9	172	2.05768e-13	67.3401	pfam03169	OPT	N	cl14607
Q#154 - >PGSC0003DMP400037534	superfamily	326328	9	172	2.05768e-13	67.3401	cl14607	OPT superfamily	N	 - 
Q#155 - >PGSC0003DMP400039057	specific	308670	60	718	2.12181e-169	500.69	pfam03169	OPT	 - 	cl14607
Q#155 - >PGSC0003DMP400039057	superfamily	326328	60	718	2.12181e-169	500.69	cl14607	OPT superfamily	 - 	 - 
Q#156 - >PGSC0003DMP400039058	specific	308670	60	489	5.12515e-103	321.187	pfam03169	OPT	C	cl14607
Q#156 - >PGSC0003DMP400039058	superfamily	326328	60	489	5.12515e-103	321.187	cl14607	OPT superfamily	C	 - 
Q#157 - >PGSC0003DMP400041666	specific	308670	52	672	2.16664e-155	462.94	pfam03169	OPT	 - 	cl14607
Q#157 - >PGSC0003DMP400041666	superfamily	326328	52	672	2.16664e-155	462.94	cl14607	OPT superfamily	 - 	 - 
Q#158 - >PGSC0003DMP400047165	specific	308670	30	606	4.62103e-109	340.447	pfam03169	OPT	 - 	cl14607
Q#158 - >PGSC0003DMP400047165	superfamily	326328	30	606	4.62103e-109	340.447	cl14607	OPT superfamily	 - 	 - 
Q#159 - >PGSC0003DMP400047301	non-specific	308670	38	240	1.81238e-31	121.653	pfam03169	OPT	C	cl14607
Q#159 - >PGSC0003DMP400047301	superfamily	326328	38	240	1.81238e-31	121.653	cl14607	OPT superfamily	C	 - 
Q#160 - >PGSC0003DMP400047302	specific	308670	1	328	5.08996e-62	207.938	pfam03169	OPT	N	cl14607
Q#160 - >PGSC0003DMP400047302	superfamily	326328	1	328	5.08996e-62	207.938	cl14607	OPT superfamily	N	 - 
Q#161 - >PGSC0003DMP400047304	specific	308670	37	587	6.15679e-91	292.682	pfam03169	OPT	 - 	cl14607
Q#161 - >PGSC0003DMP400047304	superfamily	326328	37	587	6.15679e-91	292.682	cl14607	OPT superfamily	 - 	 - 
Q#162 - >PGSC0003DMP400056395	non-specific	308670	1	237	4.23381e-46	162.484	pfam03169	OPT	NC	cl14607
Q#162 - >PGSC0003DMP400056395	superfamily	326328	1	237	4.23381e-46	162.484	cl14607	OPT superfamily	NC	 - 
Q#163 - >Thecc1EG000190t1	specific	308670	59	716	1.00899e-164	488.363	pfam03169	OPT	 - 	cl14607
Q#163 - >Thecc1EG000190t1	superfamily	326328	59	716	1.00899e-164	488.363	cl14607	OPT superfamily	 - 	 - 
Q#164 - >Thecc1EG000190t3	specific	308670	17	521	1.46812e-120	367.796	pfam03169	OPT	N	cl14607
Q#164 - >Thecc1EG000190t3	superfamily	326328	17	521	1.46812e-120	367.796	cl14607	OPT superfamily	N	 - 
Q#165 - >Thecc1EG007319t1	specific	308670	244	905	5.35318e-168	503.386	pfam03169	OPT	 - 	cl14607
Q#165 - >Thecc1EG007319t1	superfamily	326328	244	905	5.35318e-168	503.386	cl14607	OPT superfamily	 - 	 - 
Q#166 - >Thecc1EG007749t1	specific	308670	44	666	3.10989e-142	429.043	pfam03169	OPT	 - 	cl14607
Q#166 - >Thecc1EG007749t1	superfamily	326328	44	666	3.10989e-142	429.043	cl14607	OPT superfamily	 - 	 - 
Q#167 - >Thecc1EG015466t1	specific	308670	37	694	2.37119e-155	464.096	pfam03169	OPT	 - 	cl14607
Q#167 - >Thecc1EG015466t1	superfamily	326328	37	694	2.37119e-155	464.096	cl14607	OPT superfamily	 - 	 - 
Q#168 - >Thecc1EG015466t2	specific	308670	37	575	2.75596e-106	333.128	pfam03169	OPT	 - 	cl14607
Q#168 - >Thecc1EG015466t2	superfamily	326328	37	575	2.75596e-106	333.128	cl14607	OPT superfamily	 - 	 - 
Q#169 - >Thecc1EG015480t1	specific	308670	39	652	1.08407e-144	434.435	pfam03169	OPT	 - 	cl14607
Q#169 - >Thecc1EG015480t1	superfamily	326328	39	652	1.08407e-144	434.435	cl14607	OPT superfamily	 - 	 - 
Q#170 - >Thecc1EG015480t2	specific	308670	39	652	6.62359e-144	432.509	pfam03169	OPT	 - 	cl14607
Q#170 - >Thecc1EG015480t2	superfamily	326328	39	652	6.62359e-144	432.509	cl14607	OPT superfamily	 - 	 - 
Q#171 - >Thecc1EG015656t1	specific	308670	36	649	1.22403e-137	415.946	pfam03169	OPT	 - 	cl14607
Q#171 - >Thecc1EG015656t1	superfamily	326328	36	649	1.22403e-137	415.946	cl14607	OPT superfamily	 - 	 - 
Q#172 - >Thecc1EG015656t3	specific	308670	36	539	1.89012e-98	310.786	pfam03169	OPT	 - 	cl14607
Q#172 - >Thecc1EG015656t3	superfamily	326328	36	539	1.89012e-98	310.786	cl14607	OPT superfamily	 - 	 - 
Q#173 - >Thecc1EG015669t1	specific	308670	69	725	3.08801e-173	511.09	pfam03169	OPT	 - 	cl14607
Q#173 - >Thecc1EG015669t1	superfamily	326328	69	725	3.08801e-173	511.09	cl14607	OPT superfamily	 - 	 - 
Q#174 - >Thecc1EG017257t1	specific	308670	32	651	6.25437e-135	409.397	pfam03169	OPT	 - 	cl14607
Q#174 - >Thecc1EG017257t1	superfamily	326328	32	651	6.25437e-135	409.397	cl14607	OPT superfamily	 - 	 - 
Q#175 - >Thecc1EG025227t1	specific	308670	48	662	9.02893e-162	479.118	pfam03169	OPT	 - 	cl14607
Q#175 - >Thecc1EG025227t1	superfamily	326328	48	662	9.02893e-162	479.118	cl14607	OPT superfamily	 - 	 - 
Q#176 - >Thecc1EG030433t1	specific	308670	41	702	1.23532e-167	495.682	pfam03169	OPT	 - 	cl14607
Q#176 - >Thecc1EG030433t1	superfamily	326328	41	702	1.23532e-167	495.682	cl14607	OPT superfamily	 - 	 - 
Q#177 - >Thecc1EG030433t2	specific	308670	41	643	9.2734e-151	450.229	pfam03169	OPT	 - 	cl14607
Q#177 - >Thecc1EG030433t2	superfamily	326328	41	643	9.2734e-151	450.229	cl14607	OPT superfamily	 - 	 - 
Q#178 - >Thecc1EG030457t1	specific	308670	53	712	2.85156e-144	436.361	pfam03169	OPT	 - 	cl14607
Q#178 - >Thecc1EG030457t1	superfamily	326328	53	712	2.85156e-144	436.361	cl14607	OPT superfamily	 - 	 - 
Q#179 - >Thecc1EG030598t1	specific	308670	51	713	9.42473e-153	457.932	pfam03169	OPT	 - 	cl14607
Q#179 - >Thecc1EG030598t1	superfamily	326328	51	713	9.42473e-153	457.932	cl14607	OPT superfamily	 - 	 - 
Q#180 - >Thecc1EG030600t1	specific	308670	49	712	1.76406e-153	459.858	pfam03169	OPT	 - 	cl14607
Q#180 - >Thecc1EG030600t1	superfamily	326328	49	712	1.76406e-153	459.858	cl14607	OPT superfamily	 - 	 - 
Q#181 - >Thecc1EG034558t1	specific	308670	47	712	6.46427e-162	481.43	pfam03169	OPT	 - 	cl14607
Q#181 - >Thecc1EG034558t1	superfamily	326328	47	712	6.46427e-162	481.43	cl14607	OPT superfamily	 - 	 - 
Q#182 - >GSVIVT01005133001	specific	308670	50	711	6.77987e-166	491.83	pfam03169	OPT	 - 	cl14607
Q#182 - >GSVIVT01005133001	superfamily	326328	50	711	6.77987e-166	491.83	cl14607	OPT superfamily	 - 	 - 
Q#183 - >GSVIVT01007176001	specific	308670	29	479	1.92031e-74	263.022	pfam03169	OPT	C	cl14607
Q#183 - >GSVIVT01007176001	superfamily	326328	29	479	1.92031e-74	263.022	cl14607	OPT superfamily	C	 - 
Q#184 - >GSVIVT01007217001	specific	308670	2	334	1.13322e-63	212.56	pfam03169	OPT	N	cl14607
Q#184 - >GSVIVT01007217001	superfamily	326328	2	334	1.13322e-63	212.56	cl14607	OPT superfamily	N	 - 
Q#185 - >GSVIVT01009223001	specific	308670	46	707	8.44555e-163	483.741	pfam03169	OPT	 - 	cl14607
Q#185 - >GSVIVT01009223001	superfamily	326328	46	707	8.44555e-163	483.741	cl14607	OPT superfamily	 - 	 - 
Q#186 - >GSVIVT01009224001	specific	308670	1	660	8.34684e-158	469.103	pfam03169	OPT	 - 	cl14607
Q#186 - >GSVIVT01009224001	superfamily	326328	1	660	8.34684e-158	469.103	cl14607	OPT superfamily	 - 	 - 
Q#187 - >GSVIVT01012033001	specific	308670	1	505	1.3006e-98	310.786	pfam03169	OPT	 - 	cl14607
Q#187 - >GSVIVT01012033001	superfamily	326328	1	505	1.3006e-98	310.786	cl14607	OPT superfamily	 - 	 - 
Q#188 - >GSVIVT01012035001	specific	308670	1	479	5.28063e-83	268.8	pfam03169	OPT	 - 	cl14607
Q#188 - >GSVIVT01012035001	superfamily	326328	1	479	5.28063e-83	268.8	cl14607	OPT superfamily	 - 	 - 
Q#189 - >GSVIVT01012036001	specific	308670	59	372	5.5385e-59	205.627	pfam03169	OPT	C	cl14607
Q#189 - >GSVIVT01012036001	superfamily	326328	59	372	5.5385e-59	205.627	cl14607	OPT superfamily	C	 - 
Q#189 - >GSVIVT01012036001	non-specific	308670	393	462	7.34432e-10	61.1769	pfam03169	OPT	N	cl14607
Q#189 - >GSVIVT01012036001	superfamily	326328	393	462	7.34432e-10	61.1769	cl14607	OPT superfamily	N	 - 
Q#190 - >GSVIVT01014720001	specific	308670	51	671	3.62845e-129	395.915	pfam03169	OPT	 - 	cl14607
Q#190 - >GSVIVT01014720001	superfamily	326328	51	671	3.62845e-129	395.915	cl14607	OPT superfamily	 - 	 - 
Q#191 - >GSVIVT01014721001	specific	308670	43	711	1.29465e-161	480.659	pfam03169	OPT	 - 	cl14607
Q#191 - >GSVIVT01014721001	superfamily	326328	43	711	1.29465e-161	480.659	cl14607	OPT superfamily	 - 	 - 
Q#192 - >GSVIVT01014724001	specific	308670	1	586	7.64726e-131	397.071	pfam03169	OPT	 - 	cl14607
Q#192 - >GSVIVT01014724001	superfamily	326328	1	586	7.64726e-131	397.071	cl14607	OPT superfamily	 - 	 - 
Q#193 - >GSVIVT01014725001	specific	308670	263	581	7.93069e-59	206.782	pfam03169	OPT	NC	cl14607
Q#193 - >GSVIVT01014725001	superfamily	326328	263	581	7.93069e-59	206.782	cl14607	OPT superfamily	NC	 - 
Q#193 - >GSVIVT01014725001	non-specific	308670	1	168	1.31585e-23	105.09	pfam03169	OPT	N	cl14607
Q#193 - >GSVIVT01014725001	superfamily	326328	1	168	1.31585e-23	105.09	cl14607	OPT superfamily	N	 - 
Q#194 - >GSVIVT01014726001	non-specific	308670	1	173	9.65475e-25	100.852	pfam03169	OPT	N	cl14607
Q#194 - >GSVIVT01014726001	superfamily	326328	1	173	9.65475e-25	100.852	cl14607	OPT superfamily	N	 - 
Q#195 - >GSVIVT01018764001	specific	308670	51	709	3.81882e-163	484.511	pfam03169	OPT	 - 	cl14607
Q#195 - >GSVIVT01018764001	superfamily	326328	51	709	3.81882e-163	484.511	cl14607	OPT superfamily	 - 	 - 
Q#196 - >GSVIVT01019633001	specific	308670	1	652	1.09677e-161	478.733	pfam03169	OPT	 - 	cl14607
Q#196 - >GSVIVT01019633001	superfamily	326328	1	652	1.09677e-161	478.733	cl14607	OPT superfamily	 - 	 - 
Q#197 - >GSVIVT01019645001	specific	308670	32	646	1.01384e-136	414.405	pfam03169	OPT	 - 	cl14607
Q#197 - >GSVIVT01019645001	superfamily	326328	32	646	1.01384e-136	414.405	cl14607	OPT superfamily	 - 	 - 
Q#198 - >GSVIVT01019646001	specific	308670	1	543	1.1729e-110	342.373	pfam03169	OPT	 - 	cl14607
Q#198 - >GSVIVT01019646001	superfamily	326328	1	543	1.1729e-110	342.373	cl14607	OPT superfamily	 - 	 - 
Q#199 - >GSVIVT01029329001	specific	308670	1	500	6.47008e-84	271.881	pfam03169	OPT	 - 	cl14607
Q#199 - >GSVIVT01029329001	superfamily	326328	1	500	6.47008e-84	271.881	cl14607	OPT superfamily	 - 	 - 
Q#200 - >GSVIVT01029331001	specific	308670	1	491	2.4741e-91	291.141	pfam03169	OPT	 - 	cl14607
Q#200 - >GSVIVT01029331001	superfamily	326328	1	491	2.4741e-91	291.141	cl14607	OPT superfamily	 - 	 - 
Q#201 - >GSVIVT01029349001	specific	308670	1	500	1.81353e-82	268.414	pfam03169	OPT	 - 	cl14607
Q#201 - >GSVIVT01029349001	superfamily	326328	1	500	1.81353e-82	268.414	cl14607	OPT superfamily	 - 	 - 
Q#202 - >GSVIVT01033058001	specific	308670	37	654	2.79971e-129	394.76	pfam03169	OPT	 - 	cl14607
Q#202 - >GSVIVT01033058001	superfamily	326328	37	654	2.79971e-129	394.76	cl14607	OPT superfamily	 - 	 - 
Q#203 - >GSVIVT01038513001	specific	308670	1	657	8.54219e-162	479.118	pfam03169	OPT	 - 	cl14607
Q#203 - >GSVIVT01038513001	superfamily	326328	1	657	8.54219e-162	479.118	cl14607	OPT superfamily	 - 	 - 
Q#204 - >GSVIVT01038599001	specific	308670	1	652	6.16344e-151	451.384	pfam03169	OPT	 - 	cl14607
Q#204 - >GSVIVT01038599001	superfamily	326328	1	652	6.16344e-151	451.384	cl14607	OPT superfamily	 - 	 - 
Q#205 - >GSVIVT01038611001	specific	308670	57	634	5.98756e-115	357.01	pfam03169	OPT	 - 	cl14607
Q#205 - >GSVIVT01038611001	superfamily	326328	57	634	5.98756e-115	357.01	cl14607	OPT superfamily	 - 	 - 
Q#206 - >PG02300 (amino acid sequence): 665 residues	specific	308670	37	647	4.60909e-131	398.997	pfam03169	OPT	 - 	cl14607
Q#206 - >PG02300 (amino acid sequence): 665 residues	superfamily	326328	37	647	4.60909e-131	398.997	cl14607	OPT superfamily	 - 	 - 
Q#207 - >PG06700 (amino acid sequence): 554 residues	specific	308670	39	535	2.11555e-84	274.192	pfam03169	OPT	 - 	cl14607
Q#207 - >PG06700 (amino acid sequence): 554 residues	superfamily	326328	39	535	2.11555e-84	274.192	cl14607	OPT superfamily	 - 	 - 
Q#208 - >PG07228 (amino acid sequence): 429 residues	specific	308670	109	404	1.40465e-54	190.989	pfam03169	OPT	N	cl14607
Q#208 - >PG07228 (amino acid sequence): 429 residues	superfamily	326328	109	404	1.40465e-54	190.989	cl14607	OPT superfamily	N	 - 
Q#209 - >PG11811 (amino acid sequence): 710 residues	specific	308670	39	647	4.83156e-140	423.65	pfam03169	OPT	 - 	cl14607
Q#209 - >PG11811 (amino acid sequence): 710 residues	superfamily	326328	39	647	4.83156e-140	423.65	cl14607	OPT superfamily	 - 	 - 
Q#210 - >PG11812 (amino acid sequence): 563 residues	specific	308670	1	393	3.90678e-80	263.022	pfam03169	OPT	N	cl14607
Q#210 - >PG11812 (amino acid sequence): 563 residues	superfamily	326328	1	393	3.90678e-80	263.022	cl14607	OPT superfamily	N	 - 
Q#211 - >PG14714 (amino acid sequence): 666 residues	specific	308670	37	648	1.15785e-130	398.227	pfam03169	OPT	 - 	cl14607
Q#211 - >PG14714 (amino acid sequence): 666 residues	superfamily	326328	37	648	1.15785e-130	398.227	cl14607	OPT superfamily	 - 	 - 
Q#212 - >PG14845 (amino acid sequence): 540 residues	specific	308670	22	512	5.00618e-98	309.245	pfam03169	OPT	 - 	cl14607
Q#212 - >PG14845 (amino acid sequence): 540 residues	superfamily	326328	22	512	5.00618e-98	309.245	cl14607	OPT superfamily	 - 	 - 
Q#213 - >PG14846 (amino acid sequence): 416 residues	specific	308670	68	414	8.90131e-79	254.932	pfam03169	OPT	C	cl14607
Q#213 - >PG14846 (amino acid sequence): 416 residues	superfamily	326328	68	414	8.90131e-79	254.932	cl14607	OPT superfamily	C	 - 
Q#214 - >PG19711 (amino acid sequence): 672 residues	specific	308670	39	657	9.46393e-140	421.724	pfam03169	OPT	 - 	cl14607
Q#214 - >PG19711 (amino acid sequence): 672 residues	superfamily	326328	39	657	9.46393e-140	421.724	cl14607	OPT superfamily	 - 	 - 
Q#215 - >PG22122 (amino acid sequence): 597 residues	specific	308670	21	560	2.24926e-124	379.352	pfam03169	OPT	 - 	cl14607
Q#215 - >PG22122 (amino acid sequence): 597 residues	superfamily	326328	21	560	2.24926e-124	379.352	cl14607	OPT superfamily	 - 	 - 
Q#216 - >PG27125 (amino acid sequence): 707 residues	specific	308670	64	685	1.76357e-154	461.014	pfam03169	OPT	 - 	cl14607
Q#216 - >PG27125 (amino acid sequence): 707 residues	superfamily	326328	64	685	1.76357e-154	461.014	cl14607	OPT superfamily	 - 	 - 
Q#217 - >PG27258 (amino acid sequence): 399 residues	specific	308670	56	364	1.93131e-69	229.509	pfam03169	OPT	C	cl14607
Q#217 - >PG27258 (amino acid sequence): 399 residues	superfamily	326328	56	364	1.93131e-69	229.509	cl14607	OPT superfamily	C	 - 
Q#218 - >PG11811	specific	308670	39	644	1.42449e-139	422.494	pfam03169	OPT	 - 	cl14607
Q#218 - >PG11811	superfamily	326328	39	644	1.42449e-139	422.494	cl14607	OPT superfamily	 - 	 - 
Q#219 - >PG12085	specific	308670	1	323	1.00307e-76	247.228	pfam03169	OPT	N	cl14607
Q#219 - >PG12085	superfamily	326328	1	323	1.00307e-76	247.228	cl14607	OPT superfamily	N	 - 
Q#220 - >PG14856	specific	308670	58	716	4.29605e-162	482.2	pfam03169	OPT	 - 	cl14607
Q#220 - >PG14856	superfamily	326328	58	716	4.29605e-162	482.2	cl14607	OPT superfamily	 - 	 - 
Q#221 - >PG15004	specific	308670	27	374	5.40709e-69	227.968	pfam03169	OPT	N	cl14607
Q#221 - >PG15004	superfamily	326328	27	374	5.40709e-69	227.968	cl14607	OPT superfamily	N	 - 
Q#222 - >PG18591	specific	308670	57	716	2.68338e-160	477.578	pfam03169	OPT	 - 	cl14607
Q#222 - >PG18591	superfamily	326328	57	716	2.68338e-160	477.578	cl14607	OPT superfamily	 - 	 - 
Q#223 - >PG19665	specific	308670	54	676	5.58975e-158	469.874	pfam03169	OPT	 - 	cl14607
Q#223 - >PG19665	superfamily	326328	54	676	5.58975e-158	469.874	cl14607	OPT superfamily	 - 	 - 
Q#224 - >PG19696	non-specific	308670	139	290	2.37078e-29	118.572	pfam03169	OPT	C	cl14607
Q#224 - >PG19696	superfamily	326328	139	290	2.37078e-29	118.572	cl14607	OPT superfamily	C	 - 
Q#224 - >PG19696	non-specific	310468	47	91	4.37349e-10	57.3303	pfam05903	Peptidase_C97	N	cl05462
Q#224 - >PG19696	superfamily	310468	47	91	4.37349e-10	57.3303	cl05462	Peptidase_C97 superfamily	N	 - 
Q#225 - >PG20804	specific	308670	51	709	1.02777e-161	480.659	pfam03169	OPT	 - 	cl14607
Q#225 - >PG20804	superfamily	326328	51	709	1.02777e-161	480.659	cl14607	OPT superfamily	 - 	 - 
Q#226 - >PG24291	specific	308670	57	716	1.08402e-162	483.741	pfam03169	OPT	 - 	cl14607
Q#226 - >PG24291	superfamily	326328	57	716	1.08402e-162	483.741	cl14607	OPT superfamily	 - 	 - 
Q#227 - >PG24543	specific	308670	1	336	1.07208e-82	263.407	pfam03169	OPT	N	cl14607
Q#227 - >PG24543	superfamily	326328	1	336	1.07208e-82	263.407	cl14607	OPT superfamily	N	 - 
Q#228 - >PG25519	specific	308670	41	672	1.88651e-135	411.323	pfam03169	OPT	 - 	cl14607
Q#228 - >PG25519	superfamily	326328	41	672	1.88651e-135	411.323	cl14607	OPT superfamily	 - 	 - 
Q#229 - >PG26953	specific	308670	1	586	5.88333e-152	451.384	pfam03169	OPT	 - 	cl14607
Q#229 - >PG26953	superfamily	326328	1	586	5.88333e-152	451.384	cl14607	OPT superfamily	 - 	 - 
Q#230 - >PG29678	specific	308670	2	353	3.54397e-94	293.837	pfam03169	OPT	N	cl14607
Q#230 - >PG29678	superfamily	326328	2	353	3.54397e-94	293.837	cl14607	OPT superfamily	N	 - 
Q#231 - >PG31587	specific	308670	42	712	5.61062e-162	481.815	pfam03169	OPT	 - 	cl14607
Q#231 - >PG31587	superfamily	326328	42	712	5.61062e-162	481.815	cl14607	OPT superfamily	 - 	 - 
Q#232 - >PG33308	specific	308670	35	652	6.36147e-128	391.678	pfam03169	OPT	 - 	cl14607
Q#232 - >PG33308	superfamily	326328	35	652	6.36147e-128	391.678	cl14607	OPT superfamily	 - 	 - 
Q#233 - >PG33309	specific	308670	68	420	4.52666e-80	258.399	pfam03169	OPT	C	cl14607
Q#233 - >PG33309	superfamily	326328	68	420	4.52666e-80	258.399	cl14607	OPT superfamily	C	 - 
Q#234 - >PG3376	specific	308670	4	311	6.81239e-69	226.428	pfam03169	OPT	N	cl14607
Q#234 - >PG3376	superfamily	326328	4	311	6.81239e-69	226.428	cl14607	OPT superfamily	N	 - 
Q#235 - >PG38267	specific	308670	124	508	1.3364e-74	247.614	pfam03169	OPT	N	cl14607
Q#235 - >PG38267	superfamily	326328	124	508	1.3364e-74	247.614	cl14607	OPT superfamily	N	 - 
Q#236 - >PG06711.1 (amino acid sequence): 759 residues	specific	308670	66	722	1.04009e-166	494.141	pfam03169	OPT	 - 	cl14607
Q#236 - >PG06711.1 (amino acid sequence): 759 residues	superfamily	326328	66	722	1.04009e-166	494.141	cl14607	OPT superfamily	 - 	 - 
Q#237 - >PG06711.2 (amino acid sequence): 727 residues	specific	308670	34	691	3.3836e-163	484.126	pfam03169	OPT	 - 	cl14607
Q#237 - >PG06711.2 (amino acid sequence): 727 residues	superfamily	326328	34	691	3.3836e-163	484.126	cl14607	OPT superfamily	 - 	 - 
Q#238 - >PG16108 (amino acid sequence): 919 residues	specific	308670	42	880	6.54165e-131	406.701	pfam03169	OPT	 - 	cl14607
Q#238 - >PG16108 (amino acid sequence): 919 residues	superfamily	326328	42	880	6.54165e-131	406.701	cl14607	OPT superfamily	 - 	 - 
Q#239 - >PG31336.1 (amino acid sequence): 677 residues	specific	308670	41	650	6.73865e-105	331.587	pfam03169	OPT	 - 	cl14607
Q#239 - >PG31336.1 (amino acid sequence): 677 residues	superfamily	326328	41	650	6.73865e-105	331.587	cl14607	OPT superfamily	 - 	 - 
Q#240 - >PG31336.2 (amino acid sequence): 654 residues	specific	308670	14	627	1.88728e-146	438.287	pfam03169	OPT	 - 	cl14607
Q#240 - >PG31336.2 (amino acid sequence): 654 residues	superfamily	326328	14	627	1.88728e-146	438.287	cl14607	OPT superfamily	 - 	 - 
Q#241 - >PG36855 (amino acid sequence): 673 residues	specific	308670	47	655	6.56626e-113	352.388	pfam03169	OPT	 - 	cl14607
Q#241 - >PG36855 (amino acid sequence): 673 residues	superfamily	326328	47	655	6.56626e-113	352.388	cl14607	OPT superfamily	 - 	 - 
Q#242 - >PG39216.1 (amino acid sequence): 686 residues	specific	308670	41	659	2.51577e-135	410.938	pfam03169	OPT	 - 	cl14607
Q#242 - >PG39216.1 (amino acid sequence): 686 residues	superfamily	326328	41	659	2.51577e-135	410.938	cl14607	OPT superfamily	 - 	 - 
Q#243 - >PG39216.2 (amino acid sequence): 662 residues	specific	308670	106	635	3.081e-126	386.671	pfam03169	OPT	 - 	cl14607
Q#243 - >PG39216.2 (amino acid sequence): 662 residues	superfamily	326328	106	635	3.081e-126	386.671	cl14607	OPT superfamily	 - 	 - 
Q#244 - >Isp4	specific	308670	89	741	0	601.612	pfam03169	OPT	 - 	cl14607
Q#244 - >Isp4	superfamily	326328	89	741	0	601.612	cl14607	OPT superfamily	 - 	 - 
Q#245 - >BjGT1	specific	308670	2	625	1.63214e-146	438.673	pfam03169	OPT	 - 	cl14607
Q#245 - >BjGT1	superfamily	326328	2	625	1.63214e-146	438.673	cl14607	OPT superfamily	 - 	 - 
Q#246 - >sp|Q2EF88|YSL3_ARATH Metal-nicotianamine transporter YSL3 OS=Arabidopsis thaliana OX=3702 GN=YSL3 PE=2 SV=1	specific	308670	41	656	3.13467e-143	430.969	pfam03169	OPT	 - 	cl14607
Q#246 - >sp|Q2EF88|YSL3_ARATH Metal-nicotianamine transporter YSL3 OS=Arabidopsis thaliana OX=3702 GN=YSL3 PE=2 SV=1	superfamily	326328	41	656	3.13467e-143	430.969	cl14607	OPT superfamily	 - 	 - 
Q#247 - >sp|Q6R3L0|YSL1_ARATH Metal-nicotianamine transporter YSL1 OS=Arabidopsis thaliana OX=3702 GN=YSL1 PE=2 SV=2	specific	308670	46	658	3.60213e-135	410.168	pfam03169	OPT	 - 	cl14607
Q#247 - >sp|Q6R3L0|YSL1_ARATH Metal-nicotianamine transporter YSL1 OS=Arabidopsis thaliana OX=3702 GN=YSL1 PE=2 SV=2	superfamily	326328	46	658	3.60213e-135	410.168	cl14607	OPT superfamily	 - 	 - 
Q#248 - >sp|O23482|OPT3_ARATH Oligopeptide transporter 3 OS=Arabidopsis thaliana OX=3702 GN=OPT3 PE=2 SV=3	specific	308670	40	701	4.59766e-164	486.437	pfam03169	OPT	 - 	cl14607
Q#248 - >sp|O23482|OPT3_ARATH Oligopeptide transporter 3 OS=Arabidopsis thaliana OX=3702 GN=OPT3 PE=2 SV=3	superfamily	326328	40	701	4.59766e-164	486.437	cl14607	OPT superfamily	 - 	 - 
Q#249 - >sp|Q6R3K9|YSL2_ARATH Metal-nicotianamine transporter YSL2 OS=Arabidopsis thaliana OX=3702 GN=YSL2 PE=1 SV=1	specific	308670	30	648	1.08553e-145	436.747	pfam03169	OPT	 - 	cl14607
Q#249 - >sp|Q6R3K9|YSL2_ARATH Metal-nicotianamine transporter YSL2 OS=Arabidopsis thaliana OX=3702 GN=YSL2 PE=1 SV=1	superfamily	326328	30	648	1.08553e-145	436.747	cl14607	OPT superfamily	 - 	 - 
Q#250 - >sp|Q6H3Z6|YSL2_ORYSJ Metal-nicotianamine transporter YSL2 OS=Oryza sativa subsp. japonica OX=39947 GN=YSL2 PE=2 SV=2	specific	308670	36	657	6.58166e-133	404.39	pfam03169	OPT	 - 	cl14607
Q#250 - >sp|Q6H3Z6|YSL2_ORYSJ Metal-nicotianamine transporter YSL2 OS=Oryza sativa subsp. japonica OX=39947 GN=YSL2 PE=2 SV=2	superfamily	326328	36	657	6.58166e-133	404.39	cl14607	OPT superfamily	 - 	 - 
Q#251 - >sp|Q6H3Z3|YSL15_ORYSJ Iron-phytosiderophore transporter YSL15 OS=Oryza sativa subsp. japonica OX=39947 GN=YSL15 PE=2 SV=1	specific	308670	42	656	1.70253e-155	462.17	pfam03169	OPT	 - 	cl14607
Q#251 - >sp|Q6H3Z3|YSL15_ORYSJ Iron-phytosiderophore transporter YSL15 OS=Oryza sativa subsp. japonica OX=39947 GN=YSL15 PE=2 SV=1	superfamily	326328	42	656	1.70253e-155	462.17	cl14607	OPT superfamily	 - 	 - 
Q#252 - >sp|Q9AY27|YS1_MAIZE Iron-phytosiderophore transporter yellow stripe 1 OS=Zea mays OX=4577 GN=YS1 PE=2 SV=1	specific	308670	51	666	1.99658e-138	418.642	pfam03169	OPT	 - 	cl14607
Q#252 - >sp|Q9AY27|YS1_MAIZE Iron-phytosiderophore transporter yellow stripe 1 OS=Zea mays OX=4577 GN=YS1 PE=2 SV=1	superfamily	326328	51	666	1.99658e-138	418.642	cl14607	OPT superfamily	 - 	 - 
Q#253 - >sp|O04514|OPT2_ARATH Oligopeptide transporter 2 OS=Arabidopsis thaliana OX=3702 GN=OPT2 PE=2 SV=2	specific	308670	39	697	0	550.766	pfam03169	OPT	 - 	cl14607
Q#253 - >sp|O04514|OPT2_ARATH Oligopeptide transporter 2 OS=Arabidopsis thaliana OX=3702 GN=OPT2 PE=2 SV=2	superfamily	326328	39	697	0	550.766	cl14607	OPT superfamily	 - 	 - 
Q#254 - >sp|Q9T095|OPT6_ARATH Oligopeptide transporter 6 OS=Arabidopsis thaliana OX=3702 GN=OPT6 PE=2 SV=1	specific	308670	38	698	3.03017e-157	469.103	pfam03169	OPT	 - 	cl14607
Q#254 - >sp|Q9T095|OPT6_ARATH Oligopeptide transporter 6 OS=Arabidopsis thaliana OX=3702 GN=OPT6 PE=2 SV=1	superfamily	326328	38	698	3.03017e-157	469.103	cl14607	OPT superfamily	 - 	 - 
Q#255 - >sp|Q9FME8|OPT4_ARATH Oligopeptide transporter 4 OS=Arabidopsis thaliana OX=3702 GN=OPT4 PE=1 SV=1	specific	308670	32	693	7.8922e-173	508.779	pfam03169	OPT	 - 	cl14607
Q#255 - >sp|Q9FME8|OPT4_ARATH Oligopeptide transporter 4 OS=Arabidopsis thaliana OX=3702 GN=OPT4 PE=1 SV=1	superfamily	326328	32	693	7.8922e-173	508.779	cl14607	OPT superfamily	 - 	 - 
Q#256 - >sp|Q7XKF4|YSL13_ORYSJ Probable metal-nicotianamine transporter YSL13 OS=Oryza sativa subsp. japonica OX=39947 GN=YSL13 PE=2 SV=2	specific	308670	75	694	2.29601e-149	448.303	pfam03169	OPT	 - 	cl14607
Q#256 - >sp|Q7XKF4|YSL13_ORYSJ Probable metal-nicotianamine transporter YSL13 OS=Oryza sativa subsp. japonica OX=39947 GN=YSL13 PE=2 SV=2	superfamily	326328	75	694	2.29601e-149	448.303	cl14607	OPT superfamily	 - 	 - 
Q#257 - >sp|Q7XUJ2|YSL9_ORYSJ Probable metal-nicotianamine transporter YSL9 OS=Oryza sativa subsp. japonica OX=39947 GN=YSL9 PE=2 SV=2	specific	308670	57	668	1.11106e-137	416.716	pfam03169	OPT	 - 	cl14607
Q#257 - >sp|Q7XUJ2|YSL9_ORYSJ Probable metal-nicotianamine transporter YSL9 OS=Oryza sativa subsp. japonica OX=39947 GN=YSL9 PE=2 SV=2	superfamily	326328	57	668	1.11106e-137	416.716	cl14607	OPT superfamily	 - 	 - 
Q#258 - >sp|Q5JQD7|YSL12_ORYSJ Probable metal-nicotianamine transporter YSL12 OS=Oryza sativa subsp. japonica OX=39947 GN=YSL12 PE=2 SV=2	specific	308670	71	690	1.38177e-150	451.384	pfam03169	OPT	 - 	cl14607
Q#258 - >sp|Q5JQD7|YSL12_ORYSJ Probable metal-nicotianamine transporter YSL12 OS=Oryza sativa subsp. japonica OX=39947 GN=YSL12 PE=2 SV=2	superfamily	326328	71	690	1.38177e-150	451.384	cl14607	OPT superfamily	 - 	 - 
Q#259 - >sp|Q6R3K4|YSL8_ARATH Probable metal-nicotianamine transporter YSL8 OS=Arabidopsis thaliana OX=3702 GN=YSL8 PE=1 SV=2	specific	308670	71	695	9.21967e-167	492.986	pfam03169	OPT	 - 	cl14607
Q#259 - >sp|Q6R3K4|YSL8_ARATH Probable metal-nicotianamine transporter YSL8 OS=Arabidopsis thaliana OX=3702 GN=YSL8 PE=1 SV=2	superfamily	326328	71	695	9.21967e-167	492.986	cl14607	OPT superfamily	 - 	 - 
Q#260 - >sp|O82485|OPT7_ARATH Oligopeptide transporter 7 OS=Arabidopsis thaliana OX=3702 GN=OPT7 PE=2 SV=1	specific	308670	74	729	2.02787e-165	491.06	pfam03169	OPT	 - 	cl14607
Q#260 - >sp|O82485|OPT7_ARATH Oligopeptide transporter 7 OS=Arabidopsis thaliana OX=3702 GN=OPT7 PE=2 SV=1	superfamily	326328	74	729	2.02787e-165	491.06	cl14607	OPT superfamily	 - 	 - 
Q#261 - >sp|Q6R3K8|YSL4_ARATH Probable metal-nicotianamine transporter YSL4 OS=Arabidopsis thaliana OX=3702 GN=YSL4 PE=2 SV=1	specific	308670	34	654	4.13359e-129	394.375	pfam03169	OPT	 - 	cl14607
Q#261 - >sp|Q6R3K8|YSL4_ARATH Probable metal-nicotianamine transporter YSL4 OS=Arabidopsis thaliana OX=3702 GN=YSL4 PE=2 SV=1	superfamily	326328	34	654	4.13359e-129	394.375	cl14607	OPT superfamily	 - 	 - 
Q#262 - >sp|Q7XN54|YSL16_ORYSJ Probable metal-nicotianamine transporter YSL16 OS=Oryza sativa subsp. japonica OX=39947 GN=YSL16 PE=2 SV=2	specific	308670	45	659	8.15764e-144	432.509	pfam03169	OPT	 - 	cl14607
Q#262 - >sp|Q7XN54|YSL16_ORYSJ Probable metal-nicotianamine transporter YSL16 OS=Oryza sativa subsp. japonica OX=39947 GN=YSL16 PE=2 SV=2	superfamily	326328	45	659	8.15764e-144	432.509	cl14607	OPT superfamily	 - 	 - 
Q#263 - >sp|Q9SUA4|OPT5_ARATH Oligopeptide transporter 5 OS=Arabidopsis thaliana OX=3702 GN=OPT5 PE=2 SV=1	specific	308670	51	715	1.62018e-164	488.363	pfam03169	OPT	 - 	cl14607
Q#263 - >sp|Q9SUA4|OPT5_ARATH Oligopeptide transporter 5 OS=Arabidopsis thaliana OX=3702 GN=OPT5 PE=2 SV=1	superfamily	326328	51	715	1.62018e-164	488.363	cl14607	OPT superfamily	 - 	 - 
Q#264 - >sp|Q9FG72|OPT1_ARATH Oligopeptide transporter 1 OS=Arabidopsis thaliana OX=3702 GN=OPT1 PE=2 SV=1	specific	308670	53	717	2.45585e-161	480.274	pfam03169	OPT	 - 	cl14607
Q#264 - >sp|Q9FG72|OPT1_ARATH Oligopeptide transporter 1 OS=Arabidopsis thaliana OX=3702 GN=OPT1 PE=2 SV=1	superfamily	326328	53	717	2.45585e-161	480.274	cl14607	OPT superfamily	 - 	 - 
Q#265 - >sp|Q9FJD1|OPT8_ARATH Oligopeptide transporter 8 OS=Arabidopsis thaliana OX=3702 GN=OPT8 PE=2 SV=1	specific	308670	38	697	2.32061e-155	464.096	pfam03169	OPT	 - 	cl14607
Q#265 - >sp|Q9FJD1|OPT8_ARATH Oligopeptide transporter 8 OS=Arabidopsis thaliana OX=3702 GN=OPT8 PE=2 SV=1	superfamily	326328	38	697	2.32061e-155	464.096	cl14607	OPT superfamily	 - 	 - 
Q#266 - >sp|Q6H7J6|YSL14_ORYSJ Probable metal-nicotianamine transporter YSL14 OS=Oryza sativa subsp. japonica OX=39947 GN=YSL14 PE=2 SV=1	specific	308670	79	700	6.22177e-148	444.836	pfam03169	OPT	 - 	cl14607
Q#266 - >sp|Q6H7J6|YSL14_ORYSJ Probable metal-nicotianamine transporter YSL14 OS=Oryza sativa subsp. japonica OX=39947 GN=YSL14 PE=2 SV=1	superfamily	326328	79	700	6.22177e-148	444.836	cl14607	OPT superfamily	 - 	 - 
Q#267 - >sp|Q6AVD0|YSL3_ORYSJ Probable metal-nicotianamine transporter YSL3 OS=Oryza sativa subsp. japonica OX=39947 GN=YSL3 PE=2 SV=2	specific	308670	30	648	3.10765e-131	400.153	pfam03169	OPT	 - 	cl14607
Q#267 - >sp|Q6AVD0|YSL3_ORYSJ Probable metal-nicotianamine transporter YSL3 OS=Oryza sativa subsp. japonica OX=39947 GN=YSL3 PE=2 SV=2	superfamily	326328	30	648	3.10765e-131	400.153	cl14607	OPT superfamily	 - 	 - 
Q#268 - >sp|Q9SHY2|YSL7_ARATH Probable metal-nicotianamine transporter YSL7 OS=Arabidopsis thaliana OX=3702 GN=YSL7 PE=2 SV=1	specific	308670	43	660	5.49667e-164	484.511	pfam03169	OPT	 - 	cl14607
Q#268 - >sp|Q9SHY2|YSL7_ARATH Probable metal-nicotianamine transporter YSL7 OS=Arabidopsis thaliana OX=3702 GN=YSL7 PE=2 SV=1	superfamily	326328	43	660	5.49667e-164	484.511	cl14607	OPT superfamily	 - 	 - 
Q#269 - >sp|Q6ZCX1|YSL17_ORYSJ Probable metal-nicotianamine transporter YSL17 OS=Oryza sativa subsp. japonica OX=39947 GN=YSL17 PE=2 SV=1	specific	308670	43	667	5.17852e-125	384.745	pfam03169	OPT	 - 	cl14607
Q#269 - >sp|Q6ZCX1|YSL17_ORYSJ Probable metal-nicotianamine transporter YSL17 OS=Oryza sativa subsp. japonica OX=39947 GN=YSL17 PE=2 SV=1	superfamily	326328	43	667	5.17852e-125	384.745	cl14607	OPT superfamily	 - 	 - 
Q#270 - >sp|Q9FJD2|OPT9_ARATH Oligopeptide transporter 9 OS=Arabidopsis thaliana OX=3702 GN=OPT9 PE=2 SV=1	specific	308670	43	703	2.97064e-150	450.999	pfam03169	OPT	 - 	cl14607
Q#270 - >sp|Q9FJD2|OPT9_ARATH Oligopeptide transporter 9 OS=Arabidopsis thaliana OX=3702 GN=OPT9 PE=2 SV=1	superfamily	326328	43	703	2.97064e-150	450.999	cl14607	OPT superfamily	 - 	 - 
Q#271 - >sp|Q9LUN2|YSL5_ARATH Probable metal-nicotianamine transporter YSL5 OS=Arabidopsis thaliana OX=3702 GN=YSL5 PE=1 SV=1	specific	308670	62	685	3.8087e-159	472.955	pfam03169	OPT	 - 	cl14607
Q#271 - >sp|Q9LUN2|YSL5_ARATH Probable metal-nicotianamine transporter YSL5 OS=Arabidopsis thaliana OX=3702 GN=YSL5 PE=1 SV=1	superfamily	326328	62	685	3.8087e-159	472.955	cl14607	OPT superfamily	 - 	 - 
Q#272 - >sp|Q7X660|YSL11_ORYSJ Probable metal-nicotianamine transporter YSL11 OS=Oryza sativa subsp. japonica OX=39947 GN=YSL11 PE=2 SV=1	specific	308670	65	684	6.47751e-151	451.769	pfam03169	OPT	 - 	cl14607
Q#272 - >sp|Q7X660|YSL11_ORYSJ Probable metal-nicotianamine transporter YSL11 OS=Oryza sativa subsp. japonica OX=39947 GN=YSL11 PE=2 SV=1	superfamily	326328	65	684	6.47751e-151	451.769	cl14607	OPT superfamily	 - 	 - 
Q#273 - >sp|Q941V3|YSL18_ORYSJ Probable metal-nicotianamine transporter YSL18 OS=Oryza sativa subsp. japonica OX=39947 GN=YSL18 PE=2 SV=1	specific	308670	28	647	2.57533e-158	469.874	pfam03169	OPT	 - 	cl14607
Q#273 - >sp|Q941V3|YSL18_ORYSJ Probable metal-nicotianamine transporter YSL18 OS=Oryza sativa subsp. japonica OX=39947 GN=YSL18 PE=2 SV=1	superfamily	326328	28	647	2.57533e-158	469.874	cl14607	OPT superfamily	 - 	 - 
Q#274 - >sp|Q6R3K6|YSL6_ARATH Probable metal-nicotianamine transporter YSL6 OS=Arabidopsis thaliana OX=3702 GN=YSL6 PE=2 SV=2	specific	308670	37	657	2.36407e-131	400.153	pfam03169	OPT	 - 	cl14607
Q#274 - >sp|Q6R3K6|YSL6_ARATH Probable metal-nicotianamine transporter YSL6 OS=Arabidopsis thaliana OX=3702 GN=YSL6 PE=2 SV=2	superfamily	326328	37	657	2.36407e-131	400.153	cl14607	OPT superfamily	 - 	 - 
Q#275 - >sp|Q0J932|YSL10_ORYSJ Probable metal-nicotianamine transporter YSL10 OS=Oryza sativa subsp. japonica OX=39947 GN=YSL10 PE=2 SV=2	specific	308670	35	655	9.26203e-157	466.022	pfam03169	OPT	 - 	cl14607
Q#275 - >sp|Q0J932|YSL10_ORYSJ Probable metal-nicotianamine transporter YSL10 OS=Oryza sativa subsp. japonica OX=39947 GN=YSL10 PE=2 SV=2	superfamily	326328	35	655	9.26203e-157	466.022	cl14607	OPT superfamily	 - 	 - 
Q#276 - >sp|Q688S6|YSL4_ORYSJ Probable metal-nicotianamine transporter YSL4 OS=Oryza sativa subsp. japonica OX=39947 GN=YSL4 PE=2 SV=1	specific	308670	29	649	8.58315e-143	430.198	pfam03169	OPT	 - 	cl14607
Q#276 - >sp|Q688S6|YSL4_ORYSJ Probable metal-nicotianamine transporter YSL4 OS=Oryza sativa subsp. japonica OX=39947 GN=YSL4 PE=2 SV=1	superfamily	326328	29	649	8.58315e-143	430.198	cl14607	OPT superfamily	 - 	 - 
Q#277 - >sp|Q6ZGM7|YSL7_ORYSJ Probable metal-nicotianamine transporter YSL7 OS=Oryza sativa subsp. japonica OX=39947 GN=YSL7 PE=2 SV=1	specific	308670	29	650	1.04035e-160	476.037	pfam03169	OPT	 - 	cl14607
Q#277 - >sp|Q6ZGM7|YSL7_ORYSJ Probable metal-nicotianamine transporter YSL7 OS=Oryza sativa subsp. japonica OX=39947 GN=YSL7 PE=2 SV=1	superfamily	326328	29	650	1.04035e-160	476.037	cl14607	OPT superfamily	 - 	 - 
Q#278 - >sp|Q0E4J6|YSL8_ORYSJ Probable metal-nicotianamine transporter YSL8 OS=Oryza sativa subsp. japonica OX=39947 GN=YSL8 PE=2 SV=1	specific	308670	37	661	7.60541e-144	432.895	pfam03169	OPT	 - 	cl14607
Q#278 - >sp|Q0E4J6|YSL8_ORYSJ Probable metal-nicotianamine transporter YSL8 OS=Oryza sativa subsp. japonica OX=39947 GN=YSL8 PE=2 SV=1	superfamily	326328	37	661	7.60541e-144	432.895	cl14607	OPT superfamily	 - 	 - 
Q#279 - >sp|Q9FTU1|YSL1_ORYSJ Probable metal-nicotianamine transporter YSL1 OS=Oryza sativa subsp. japonica OX=39947 GN=YSL1 PE=2 SV=1	specific	308670	31	664	1.79387e-144	435.206	pfam03169	OPT	 - 	cl14607
Q#279 - >sp|Q9FTU1|YSL1_ORYSJ Probable metal-nicotianamine transporter YSL1 OS=Oryza sativa subsp. japonica OX=39947 GN=YSL1 PE=2 SV=1	superfamily	326328	31	664	1.79387e-144	435.206	cl14607	OPT superfamily	 - 	 - 
Q#280 - >sp|Q7XRV1|YSL5_ORYSJ Probable metal-nicotianamine transporter YSL5 OS=Oryza sativa subsp. japonica OX=39947 GN=YSL5 PE=2 SV=3	specific	308670	26	648	4.14701e-123	378.581	pfam03169	OPT	 - 	cl14607
Q#280 - >sp|Q7XRV1|YSL5_ORYSJ Probable metal-nicotianamine transporter YSL5 OS=Oryza sativa subsp. japonica OX=39947 GN=YSL5 PE=2 SV=3	superfamily	326328	26	648	4.14701e-123	378.581	cl14607	OPT superfamily	 - 	 - 
Q#281 - >sp|Q7XRV2|YSL6_ORYSJ Probable metal-nicotianamine transporter YSL6 OS=Oryza sativa subsp. japonica OX=39947 GN=YSL6 PE=2 SV=1	specific	308670	40	659	1.03347e-134	409.012	pfam03169	OPT	 - 	cl14607
Q#281 - >sp|Q7XRV2|YSL6_ORYSJ Probable metal-nicotianamine transporter YSL6 OS=Oryza sativa subsp. japonica OX=39947 GN=YSL6 PE=2 SV=1	superfamily	326328	40	659	1.03347e-134	409.012	cl14607	OPT superfamily	 - 	 - 
