# Supplementary material for: Genome-Wide Identification and Comparative Analysis for OPT Family Genes in Panax ginseng and Eleven Flowering Plants
Source: Molecules. 2018 Dec 20;24(1):15. doi: 10.3390/molecules24010015 (PMC6337337; doi:10.3390/molecules24010015)
Supplement: Supplementary file 1 [file molecules-24-00015-s001.zip › Supplementary files/Supplementary material 6-Supplementary file 4.txt]

"Family" "Family_type" "Sequence_Acc" "Domains" "Sequence_Annotation"
"WD40-like" "transcription factor" "PG00100" "IPR001680,IPR017986,IPR019775" NA
"MYB-HB-like" "transcription factor" "PG10023" "IPR001005,IPR006447,IPR009057,IPR017884,IPR017930" NA
"MYB/SANT" "transcription factor" "PG10023" "IPR001005,IPR006447,IPR009057,IPR017884,IPR017930" NA
"GRAS" "transcription factor" "PG10025" "IPR005202" NA
"C2H2" "transcription factor" "PG10028" "IPR001841,IPR018957" NA
"FAR" "transcription factor" "PG10031" "IPR004330" NA
"Homobox-WOX" "transcription factor" "PG10040" "IPR001356,IPR005540,IPR005541,IPR008422,IPR009057" NA
"Homeodomain-TALE-KNOX" "transcription factor" "PG10040" "IPR001356,IPR005540,IPR005541,IPR008422,IPR009057" NA
"MADS-type1" "transcription factor" "PG10053" "IPR002100" NA
"WD40-like" "transcription factor" "PG10058" "IPR001680,IPR017986" NA
"WD40-like" "transcription factor" "PG10059" "IPR001680,IPR017986,IPR019775" NA
"C2H2" "transcription factor" "PG10065" "IPR001841,IPR018957" NA
"MADS-type1" "transcription factor" "PG10066" "IPR002100" NA
"AUX-IAA" "transcription factor interactor and regulator" "PG10069" "IPR011525" NA
"HD-ZIP" "transcription factor" "PG10087" "IPR006456" NA
"ZF-HD" "transcription factor" "PG10087" "IPR006456" NA
"Homobox-WOX" "transcription factor" "PG10088" "IPR001356,IPR009057" NA
"AP2-EREBP" "transcription factor" "PG10096" "IPR001471" NA
"CCHC(Zn)" "transcription factor interactor and regulator" "PG10116" "IPR000330,IPR001878" NA
"SNF2" "chromatin remodeling" "PG10116" "IPR000330,IPR001878" NA
"bHLH" "transcription factor" "PG10128" "IPR011598" NA
"Bromodomain" "chromatin remodeler" "PG10141" "IPR001487" NA
"Homeodomain-LIKE" "transcription regulator" "PG10168" "IPR009057" NA
"AP2-EREBP" "transcription factor" "PG10176" "IPR001471" NA
"CCHC(Zn)" "transcription factor interactor and regulator" "PG10195" "IPR001878" NA
"Homobox-WOX" "transcription factor" "PG10198" "IPR001356,IPR009057" NA
"C2H2" "transcription factor" "PG10202" "IPR003656,IPR015880" NA
"TUBBY" "transcription factor" "PG10203" "IPR000007" NA
"WRKY" "transcription factor" "PG10205" "IPR003657" NA
"PHD" "chromatin regulator" "PG10207" "IPR001965,IPR011011,IPR019786,IPR019787" NA
"bHLH" "transcription factor" "PG10212" "IPR011598" NA
"C2H2" "transcription factor" "PG01019" "IPR001841,IPR018957" NA
"MYB-HB-like" "transcription factor" "PG10219" "IPR001005,IPR001356,IPR006447,IPR009057,IPR017930" NA
"CCHC(Zn)" "transcription factor interactor and regulator" "PG10221" "IPR001878" NA
"WD40-like" "transcription factor" "PG10225" "IPR001680,IPR017986" NA
"bHLH" "transcription factor" "PG10233" "IPR011598" NA
"Homobox-WOX" "transcription factor" "PG10243" "IPR001356,IPR006563,IPR008422,IPR009057" NA
"Homeodomain-TALE-BEL" "transcription factor" "PG10243" "IPR001356,IPR006563,IPR008422,IPR009057" NA
"AP2-EREBP" "transcription factor" "PG10253" "IPR001471" NA
"AP2-EREBP" "transcription factor" "PG10265" "IPR001471,IPR001965,IPR011011,IPR019786" NA
"PHD" "chromatin regulator" "PG10265" "IPR001471,IPR001965,IPR011011,IPR019786" NA
"CCHC(Zn)" "transcription factor interactor and regulator" "PG10269" "IPR001878" NA
"C2H2" "transcription factor" "PG10271" "IPR015880" NA
"CCHC(Zn)" "transcription factor interactor and regulator" "PG10272" "IPR001878" NA
"WD40-like" "transcription factor" "PG10283" "IPR001680,IPR017986" NA
"bZIP" "transcription factor" "PG10289" "IPR004827" NA
"MYB-HB-like" "transcription factor" "PG10293" "IPR001005,IPR009057,IPR015495,IPR017877,IPR017930" NA
"bZIP" "transcription factor" "PG10307" "IPR004827,IPR011616" NA
"C2C2-GATA" "transcription factor" "PG10311" "IPR000679,IPR016679" NA
"bHLH" "transcription factor" "PG01029" "IPR011598" NA
"SBP" "transcription factor" "PG10315" "IPR004333" NA
"AP2-EREBP" "transcription factor" "PG10317" "IPR001471" NA
"bZIP" "transcription factor" "PG10327" "IPR004827,IPR011616,IPR011700" NA
"C2H2" "transcription factor" "PG10328" "IPR001841,IPR018957" NA
"C2H2" "transcription factor" "PG10330" "IPR001841" NA
"C2H2" "transcription factor" "PG10331" "IPR001841" NA
"PHD" "chromatin regulator" "PG10351" "IPR001841,IPR001965,IPR011011,IPR018957" NA
"C2H2" "transcription factor" "PG10355" "IPR001841,IPR018957" NA
"Homobox-WOX" "transcription factor" "PG10368" "IPR001356,IPR009057" NA
"MYB-HB-like" "transcription factor" "PG10374" "IPR001005,IPR009057,IPR017884" NA
"MYB/SANT" "transcription factor" "PG10374" "IPR001005,IPR009057,IPR017884" NA
"SBP" "transcription factor" "PG10379" "IPR002110,IPR004333" NA
"STY-LRP1" "transcription factor" "PG10391" "IPR006510,IPR006511,IPR007818" NA
"C2H2" "transcription factor" "PG10393" "IPR001841,IPR018957" NA
"MYB-HB-like" "transcription factor" "PG01037" "IPR001005,IPR009057,IPR015495,IPR017930" NA
"CCHC(Zn)" "transcription factor interactor and regulator" "PG10406" "IPR001878,IPR006564" NA
"C2H2" "transcription factor" "PG10409" "IPR001841,IPR018957" NA
"Hap3/NF-YB" "transcription factor" "PG10415" "IPR009072" NA
"bZIP" "transcription factor" "PG10424" "IPR004827" NA
"bHLH" "transcription factor" "PG10428" "IPR011598" NA
"PHD" "chromatin regulator" "PG10439" "IPR001841,IPR001965,IPR011011,IPR019786,IPR019787" NA
"C2H2" "transcription factor" "PG10442" "IPR007087,IPR015880" NA
"Hap3/NF-YB" "transcription factor" "PG10443" "IPR009072" NA
"NAM" "transcription factor" "PG10471" "IPR003441" NA
"CW-Zn" "putative transcription factor & chromatin remodeling" "PG10480" "IPR011124" NA
"C2H2" "transcription factor" "PG10487" "IPR015880" NA
"RR-A-type" "response regulator and putative novel transcription factor" "PG10501" "IPR001789" NA
"MYB" "transcription factor" "PG10503" "IPR001005,IPR017877" NA
"MYB-HB-like" "transcription factor" "PG01048" "IPR001005,IPR009057,IPR015495,IPR017930" NA
"MYB-HB-like" "transcription factor" "PG10507" "IPR001005,IPR009057,IPR015495,IPR017930" NA
"AP2-EREBP" "transcription factor" "PG10521" "IPR001471" NA
"bZIP" "transcription factor" "PG01051" "IPR004827,IPR011616,IPR011700" NA
"MYB-HB-like" "transcription factor" "PG10536" "IPR001005,IPR009057,IPR015495,IPR017930" NA
"SSXT" "putative novel transcription factor" "PG10541" "IPR007726" NA
"C3H-WRC/GRF" "transcription factor interactor and regulator" "PG10545" "IPR014977,IPR014978" NA
"C2C2-GATA" "transcription factor" "PG10553" "IPR000679" NA
"RR-A-type" "response regulator and putative novel transcription factor" "PG10574" "IPR001789" NA
"SET" "chromatin remodeling" "PG10593" "IPR001214" NA
"bZIP" "transcription factor" "PG10595" "IPR004827" NA
"HSF-type-DNA-binding" "transcription factor" "PG10603" "IPR000232" NA
"AP2-EREBP" "transcription factor" "PG10607" "IPR001471" NA
"C2H2" "transcription factor" "PG10618" "IPR001841" NA
"CCHC(Zn)" "transcription factor interactor and regulator" "PG10619" "IPR001878" NA
"MYB-HB-like" "transcription factor" "PG00106" "IPR001005,IPR009057" NA
"PAZ-Argonaute" "post-transcriptional gene silencing" "PG10648" "IPR003100,IPR012337" NA
"C2C2-Dof" "transcription factor" "PG10650" "IPR003851" NA
"GRAS" "transcription factor" "PG10653" "IPR005202" NA
"bZIP" "transcription factor" "PG01063" "IPR004827" NA
"C2H2" "transcription factor" "PG10655" "IPR001841,IPR018957" NA
"ARF" "transcription factor" "PG10665" "IPR003340,IPR010525,IPR011525" NA
"SET" "chromatin remodeling" "PG10667" "IPR001214" NA
"C2H2" "transcription factor" "PG10669" "IPR001841,IPR001878" NA
"CCHC(Zn)" "transcription factor interactor and regulator" "PG10669" "IPR001841,IPR001878" NA
"C2H2" "transcription factor" "PG10676" "IPR001841" NA
"AUX-IAA" "transcription factor interactor and regulator" "PG10679" "IPR011525" NA
"WRKY" "transcription factor" "PG10681" "IPR003657" NA
"MYB-HB-like" "transcription factor" "PG10691" "IPR001005,IPR006447,IPR009057,IPR017884,IPR017930" NA
"MYB/SANT" "transcription factor" "PG10691" "IPR001005,IPR006447,IPR009057,IPR017884,IPR017930" NA
"MYB-HB-like" "transcription factor" "PG10692" "IPR001005,IPR006447,IPR009057,IPR017884,IPR017930" NA
"MYB/SANT" "transcription factor" "PG10692" "IPR001005,IPR006447,IPR009057,IPR017884,IPR017930" NA
"BTB-POZ" "chromatin remodeling & transcription regulator" "PG10696" "IPR000210" NA
"E2F-DP" "transcription factor" "PG10700" "IPR003316,IPR015633" NA
"Hap3/NF-YB" "transcription factor" "PG10703" "IPR003958,IPR009072" NA
"BTB-POZ" "chromatin remodeling & transcription regulator" "PG10705" "IPR000210,IPR011333" NA
"FHA-SMAD" "transcription factor interactor and regulator" "PG01069" "IPR008984" NA
"bZIP" "transcription factor" "PG10718" "IPR004827,IPR011616,IPR011700" NA
"C2H2" "transcription factor" "PG10720" "IPR001841,IPR018957" NA
"C3H" "transcription factor" "PG10723" "IPR000571" NA
"C2C2-CO-like" "transcription factor" "PG10731" "IPR010402" NA
"Hap3/NF-YB" "transcription factor" "PG10748" "IPR003958,IPR009072" NA
"PHD" "chromatin regulator" "PG10751" "IPR001841,IPR001965,IPR011011" NA
"C2H2" "transcription factor" "PG10754" "IPR001841,IPR018957" NA
"C2H2" "transcription factor" "PG10784" "IPR007087,IPR015880" NA
"TCP" "transcription factor" "PG10802" "IPR005333,IPR017887" NA
"C2C2-GATA" "transcription factor" "PG10805" "IPR000679" NA
"GARP-G2-like" "transcription factor" "PG10806" "IPR001005,IPR001789,IPR006447,IPR009057,IPR017053,IPR017930" NA
"RR-A-type" "response regulator and putative novel transcription factor" "PG10806" "IPR001005,IPR001789,IPR006447,IPR009057,IPR017053,IPR017930" NA
"RR-B-type" "response regulator and putative novel transcription factor" "PG10806" "IPR001005,IPR001789,IPR006447,IPR009057,IPR017053,IPR017930" NA
"MYB-HB-like" "transcription factor" "PG10819" "IPR001005,IPR009057,IPR015495,IPR017930" NA
"C2H2" "transcription factor" "PG10836" "IPR007087,IPR015880" NA
"PHD" "chromatin regulator" "PG10846" "IPR001965,IPR011011" NA
"AP2-EREBP" "transcription factor" "PG10850" "IPR001471" NA
"C3H" "transcription factor" "PG10858" "IPR000571" NA
"PLATZ" "putative novel transcription repressor" "PG10860" "IPR006734" NA
"C2H2" "transcription factor" "PG10864" "IPR001841" NA
"MADS-type1" "transcription factor" "PG10871" "IPR002100" NA
"MYB-HB-like" "transcription factor" "PG10879" "IPR001005,IPR009057,IPR015495,IPR017930" NA
"Znf-B" "transcription factor interactor and regulator" "PG10880" "IPR000315" NA
"Hap3/NF-YB" "transcription factor" "PG10894" "IPR003956,IPR003958,IPR009072" NA
"SBP" "transcription factor" "PG10900" "IPR002110,IPR004333" NA
"Bromodomain" "chromatin remodeler" "PG10910" "IPR001487" NA
"Hap3/NF-YB" "transcription factor" "PG10924" "IPR009072" NA
"AUX-IAA" "transcription factor interactor and regulator" "PG10927" "IPR011525" NA
"AP2-EREBP" "transcription factor" "PG10929" "IPR001471" NA
"C2H2" "transcription factor" "PG10933" "IPR001841" NA
"Tesmin" "putative novel transcription factor" "PG10944" "IPR005172" NA
"AUX-IAA" "transcription factor interactor and regulator" "PG10950" "IPR011525" NA
"bZIP" "transcription factor" "PG01093" "IPR004827,IPR011616,IPR011700" NA
"C2H2" "transcription factor" "PG10954" "IPR001841" NA
"Hap3/NF-YB" "transcription factor" "PG10955" "IPR009072" NA
"PHD" "chromatin regulator" "PG10957" "IPR001841,IPR011011,IPR018957" NA
"Lambda-DB" "putative novel transcription factor" "PG10972" "IPR010982" NA
"C3H" "transcription factor" "PG01095" "IPR000571" NA
"MYB-HB-like" "transcription factor" "PG10977" "IPR000330,IPR001005,IPR009057,IPR017884" NA
"MYB/SANT" "transcription factor" "PG10977" "IPR000330,IPR001005,IPR009057,IPR017884" NA
"SNF2" "chromatin remodeling" "PG10977" "IPR000330,IPR001005,IPR009057,IPR017884" NA
"SNF2" "chromatin remodeling" "PG10990" "IPR000330" NA
"MADS-type1" "transcription factor" "PG11000" "IPR002100" NA
"Bromodomain" "chromatin remodeler" "PG11003" "IPR001487" NA
"bHLH" "transcription factor" "PG11005" "IPR011598" NA
"Bromodomain" "chromatin remodeler" "PG11020" "IPR001487" NA
"BES/BZR" "transcription factor" "PG11037" "IPR008540" NA
"MADS-MIKC" "transcription factor" "PG11064" "IPR002100,IPR002487" NA
"C3H" "transcription factor" "PG11065" "IPR000571" NA
"C2C2-CO-like" "transcription factor" "PG11067" "IPR010402" NA
"ABTB" "chromatin remodeling & transcription regulator" "PG11073" "IPR000210,IPR002110,IPR011333" NA
"C2H2" "transcription factor" "PG11084" "IPR001841,IPR002110,IPR017907" NA
"HD-ZIP" "transcription factor" "PG11099" "IPR006455,IPR006456,IPR009057" NA
"ZF-HD" "transcription factor" "PG11099" "IPR006455,IPR006456,IPR009057" NA
"HSF-type-DNA-binding" "transcription factor" "PG11108" "IPR000232" NA
"MYB-HB-like" "transcription factor" "PG11109" "IPR001005,IPR006447,IPR009057,IPR017930" NA
"PAZ-Argonaute" "post-transcriptional gene silencing" "PG11114" "IPR003100" NA
"WD40-like" "transcription factor" "PG11117" "IPR001680,IPR017986" NA
"CCHC(Zn)" "transcription factor interactor and regulator" "PG11119" "IPR001878" NA
"Hap3/NF-YB" "transcription factor" "PG11122" "IPR009072" NA
"C3H" "transcription factor" "PG11125" "IPR000571" NA
"SET" "chromatin remodeling" "PG11137" "IPR001214" NA
"C2H2" "transcription factor" "PG11138" "IPR007087,IPR015880" NA
"AP2-EREBP" "transcription factor" "PG11141" "IPR001471" NA
"C2C2-Dof" "transcription factor" "PG11142" "IPR003851" NA
"WRKY" "transcription factor" "PG11149" "IPR003657" NA
"CCHC(Zn)" "transcription factor interactor and regulator" "PG11163" "IPR001878,IPR006564" NA
"CCHC(Zn)" "transcription factor interactor and regulator" "PG11173" "IPR001878" NA
"PAZ-Argonaute" "post-transcriptional gene silencing" "PG01115" "IPR003100" NA
"C3H" "transcription factor" "PG11178" "IPR000571" NA
"WD40-like" "transcription factor" "PG11190" "IPR001680,IPR017986" NA
"C2H2" "transcription factor" "PG11193" "IPR001841" NA
"B3-Domain" "transcription factor" "PG11198" "IPR003340" NA
"ARF" "transcription factor" "PG01119" "IPR003340,IPR010525,IPR011525" NA
"C2H2" "transcription factor" "PG11217" "IPR007087,IPR015880" NA
"C2H2" "transcription factor" "PG11221" "IPR001841" NA
"bHLH" "transcription factor" "PG11228" "IPR011598" NA
"Hap3/NF-YB" "transcription factor" "PG11231" "IPR009072" NA
"TCP" "transcription factor" "PG01121" "IPR005333,IPR017887" NA
"bHLH" "transcription factor" "PG11234" "IPR011598" NA
"RR-A-type" "response regulator and putative novel transcription factor" "PG01122" "IPR001789" NA
"WRKY" "transcription factor" "PG11246" "IPR003657" NA
"GRAS" "transcription factor" "PG11247" "IPR005202" NA
"Znf-B" "transcription factor interactor and regulator" "PG01123" "IPR000315" NA
"WD40-like" "transcription factor" "PG11263" "IPR001680,IPR017986,IPR019775" NA
"C3H" "transcription factor" "PG11264" "IPR000571" NA
"C2H2" "transcription factor" "PG11265" "IPR001841,IPR017907,IPR018957" NA
"MYB-HB-like" "transcription factor" "PG11290" "IPR001005,IPR006447,IPR009057,IPR017930" NA
"MYB-HB-like" "transcription factor" "PG11291" "IPR001005,IPR006447,IPR009057,IPR017930" NA
"C2H2" "transcription factor" "PG11317" "IPR007087,IPR015880" NA
"CCHC(Zn)" "transcription factor interactor and regulator" "PG11322" "IPR001878" NA
"bHLH" "transcription factor" "PG11323" "IPR011598" NA
"B3-Domain" "transcription factor" "PG01131" "IPR003340" NA
"TCP" "transcription factor" "PG11335" "IPR005333,IPR017887" NA
"B3-Domain" "transcription factor" "PG01132" "IPR003340" NA
"MYB-HB-like" "transcription factor" "PG11344" "IPR001005,IPR009057,IPR015495,IPR017930" NA
"WD40-like" "transcription factor" "PG11350" "IPR017986" NA
"NAM" "transcription factor" "PG11352" "IPR003441" NA
"B3-Domain" "transcription factor" "PG01133" "IPR003340" NA
"NAM" "transcription factor" "PG11354" "IPR003441" NA
"TCP" "transcription factor" "PG11395" "IPR005333,IPR017887" NA
"PHD" "chromatin regulator" "PG11397" "IPR001841,IPR001965,IPR019786" NA
"BTB-POZ-MATH" "chromatin remodeling & transcription regulator" "PG11403" "IPR000210,IPR002083,IPR011333" NA
"C2H2" "transcription factor" "PG11422" "IPR001841" NA
"Znf-LSD" "transcription factor" "PG11433" "IPR005735" NA
"C2C2-CO-like" "transcription factor" "PG11439" "IPR001789,IPR010402" NA
"RR-A-type" "response regulator and putative novel transcription factor" "PG11439" "IPR001789,IPR010402" NA
"SNF2" "chromatin remodeling" "PG11449" "IPR000330" NA
"AUX-IAA" "transcription factor interactor and regulator" "PG11451" "IPR011525" NA
"AP2-EREBP" "transcription factor" "PG11454" "IPR001471" NA
"RR-A-type" "response regulator and putative novel transcription factor" "PG01144" "IPR001789" NA
"C2H2" "transcription factor" "PG11489" "IPR001841,IPR017907,IPR018957" NA
"CCHC(Zn)" "transcription factor interactor and regulator" "PG11501" "IPR001878" NA
"WRKY" "transcription factor" "PG11505" "IPR003657" NA
"NAM" "transcription factor" "PG11514" "IPR003441" NA
"BTB-POZ" "chromatin remodeling & transcription regulator" "PG11520" "IPR000210,IPR011333,IPR017986" NA
"WD40-like" "transcription factor" "PG11520" "IPR000210,IPR011333,IPR017986" NA
"AS2-LOB" "transcription factor" "PG11529" "IPR004883" NA
"GRAS" "transcription factor" "PG11537" "IPR005202" NA
"ARF" "transcription factor" "PG11540" "IPR003340,IPR010525,IPR011525" NA
"SNF2" "chromatin remodeling" "PG11552" "IPR000330" NA
"Hap3/NF-YB" "transcription factor" "PG11559" "IPR003956,IPR003958,IPR009072" NA
"HMG" "chromatin remodeling & transcriptional activation" "PG11579" "IPR009071" NA
"Homobox-WOX" "transcription factor" "PG11580" "IPR001356,IPR009057" NA
"WD40-like" "transcription factor" "PG11583" "IPR001680,IPR017986" NA
"NAM" "transcription factor" "PG11588" "IPR003441" NA
"Homobox-WOX" "transcription factor" "PG11592" "IPR001356,IPR009057" NA
"C2H2" "transcription factor" "PG11599" "IPR001841,IPR018957" NA
"C2H2" "transcription factor" "PG11606" "IPR001841,IPR018957" NA
"SNF2" "chromatin remodeling" "PG11609" "IPR000330" NA
"CCHC(Zn)" "transcription factor interactor and regulator" "PG11624" "IPR001878" NA
"Homobox-WOX" "transcription factor" "PG11634" "IPR001356,IPR006563,IPR009057" NA
"Homeodomain-TALE-BEL" "transcription factor" "PG11634" "IPR001356,IPR006563,IPR009057" NA
"MYB-HB-like" "transcription factor" "PG11640" "IPR001005,IPR006447,IPR009057,IPR017930" NA
"C3H" "transcription factor" "PG11648" "IPR000571" NA
"C2H2" "transcription factor" "PG11659" "IPR007087" NA
"AS2-LOB" "transcription factor" "PG11660" "IPR004883" NA
"C3H" "transcription factor" "PG11666" "IPR000571" NA
"CCHC(Zn)" "transcription factor interactor and regulator" "PG11677" "IPR001878" NA
"WD40-like" "transcription factor" "PG11683" "IPR017986" NA
"bZIP" "transcription factor" "PG11684" "IPR004827" NA
"bZIP" "transcription factor" "PG11690" "IPR004827" NA
"C2C2-Dof" "transcription factor" "PG11697" "IPR003851" NA
"GRAS" "transcription factor" "PG11707" "IPR005202" NA
"C2H2" "transcription factor" "PG11713" "IPR001841" NA
"bZIP" "transcription factor" "PG11730" "IPR004827" NA
"HD-ZIP" "transcription factor" "PG11763" "IPR006456" NA
"ZF-HD" "transcription factor" "PG11763" "IPR006456" NA
"MYB-HB-like" "transcription factor" "PG11767" "IPR001005,IPR009057,IPR015495,IPR017930" NA
"AP2-EREBP" "transcription factor" "PG11772" "IPR001471" NA
"C3H" "transcription factor" "PG11794" "IPR000571,IPR002110" NA
"WD40-like" "transcription factor" "PG11808" "IPR001680,IPR017986" NA
"SBP" "transcription factor" "PG11830" "IPR004333" NA
"Lambda-DB" "putative novel transcription factor" "PG01182" "IPR010982" NA
"C3H" "transcription factor" "PG11865" "IPR000571" NA
"GARP-G2-like" "transcription factor" "PG11884" "IPR001005,IPR001789,IPR006447,IPR009057" NA
"RR-A-type" "response regulator and putative novel transcription factor" "PG11884" "IPR001005,IPR001789,IPR006447,IPR009057" NA
"C2H2" "transcription factor" "PG11893" "IPR007087,IPR015880" NA
"NAM" "transcription factor" "PG11899" "IPR003441" NA
"MYB" "transcription factor" "PG11919" "IPR001005,IPR017877" NA
"AP2-EREBP" "transcription factor" "PG11930" "IPR001471" NA
"HD-ZIP" "transcription factor" "PG11931" "IPR001356,IPR006455,IPR006456,IPR009057" NA
"ZF-HD" "transcription factor" "PG11931" "IPR001356,IPR006455,IPR006456,IPR009057" NA
"bHLH" "transcription factor" "PG11934" "IPR011598" NA
"Hap3/NF-YB" "transcription factor" "PG11941" "IPR009072" NA
"Homobox-WOX" "transcription factor" "PG11965" "IPR001356,IPR002913,IPR009057" NA
"HD-SAD" "transcription factor & lipid binding" "PG11965" "IPR001356,IPR002913,IPR009057" NA
"bHLH" "transcription factor" "PG11966" "IPR011598" NA
"bHLH" "transcription factor" "PG11971" "IPR011598" NA
"B3-Domain" "transcription factor" "PG11973" "IPR003340" NA
"RR-A-type" "response regulator and putative novel transcription factor" "PG01198" "IPR001789" NA
"LisH" "transcription factor interactor and regulator" "PG12012" "IPR006594" NA
"C2H2" "transcription factor" "PG12014" "IPR001841" NA
"Hap3/NF-YB" "transcription factor" "PG12030" "IPR009072" NA
"bHLH" "transcription factor" "PG12035" "IPR011598" NA
"WD40-like" "transcription factor" "PG12043" "IPR001680,IPR017986" NA
"C2H2" "transcription factor" "PG12051" "IPR001680,IPR001841,IPR017907,IPR017986,IPR018957,IPR019775" NA
"WD40-like" "transcription factor" "PG12051" "IPR001680,IPR001841,IPR017907,IPR017986,IPR018957,IPR019775" NA
"AP2-EREBP" "transcription factor" "PG12063" "IPR001471" NA
"C2H2" "transcription factor" "PG12066" "IPR001841,IPR018957" NA
"C2H2" "transcription factor" "PG12080" "IPR001841" NA
"WRKY" "transcription factor" "PG12089" "IPR003657" NA
"WRKY" "transcription factor" "PG01209" "IPR003657" NA
"NAM" "transcription factor" "PG12126" "IPR003441" NA
"BTB-POZ" "chromatin remodeling & transcription regulator" "PG12130" "IPR000197,IPR000210,IPR011333" NA
"A20-like" "putative novel transcription regulator" "PG12149" "IPR000058,IPR002653" NA
"WRKY" "transcription factor" "PG12151" "IPR003657" NA
"AP2-EREBP" "transcription factor" "PG12152" "IPR001471" NA
"AP2-EREBP" "transcription factor" "PG12153" "IPR001471" NA
"PHD" "chromatin regulator" "PG01213" "IPR000330,IPR001841,IPR001965,IPR011011,IPR019786,IPR019787" NA
"AP2-EREBP" "transcription factor" "PG12154" "IPR001471" NA
"AP2-EREBP" "transcription factor" "PG12155" "IPR001471" NA
"C2H2" "transcription factor" "PG12162" "IPR001680,IPR001841,IPR017907,IPR017986,IPR018957,IPR019775" NA
"WD40-like" "transcription factor" "PG12162" "IPR001680,IPR001841,IPR017907,IPR017986,IPR018957,IPR019775" NA
"C3H" "transcription factor" "PG01216" "IPR000571" NA
"MYB-HB-like" "transcription factor" "PG12186" "IPR001005,IPR009057,IPR015495,IPR017877,IPR017930" NA
"Hap3/NF-YB" "transcription factor" "PG12190" "IPR003958,IPR009072" NA
"WD40-like" "transcription factor" "PG12201" "IPR001680,IPR017986,IPR019775" NA
"MADS-type1" "transcription factor" "PG12207" "IPR002100" NA
"MADS-MIKC" "transcription factor" "PG12208" "IPR002100,IPR002487" NA
"Homeodomain-LIKE" "transcription regulator" "PG12215" "IPR009057,IPR017884" NA
"MYB/SANT" "transcription factor" "PG12215" "IPR009057,IPR017884" NA
"PHD" "chromatin regulator" "PG12218" "IPR001965,IPR011011,IPR019786,IPR019787" NA
"WRKY" "transcription factor" "PG12242" "IPR003657" NA
"DDT" "transcription factor & chromatin remodeling" "PG12248" "IPR001356,IPR004022,IPR009057,IPR018500,IPR018501" NA
"AS2-LOB" "transcription factor" "PG12251" "IPR004883" NA
"MYB-HB-like" "transcription factor" "PG12255" "IPR001005,IPR009057,IPR015495,IPR017930" NA
"Hap3/NF-YB" "transcription factor" "PG12261" "IPR009072" NA
"Hap3/NF-YB" "transcription factor" "PG12262" "IPR009072" NA
"C3H" "transcription factor" "PG12268" "IPR000571" NA
"Hap2/NF-YA" "transcription factor" "PG12273" "IPR001289,IPR018362" NA
"bZIP" "transcription factor" "PG12276" "IPR004827,IPR011616,IPR011700" NA
"C2C2-CO-like" "transcription factor" "PG12277" "IPR001789,IPR010402" NA
"RR-A-type" "response regulator and putative novel transcription factor" "PG12277" "IPR001789,IPR010402" NA
"bHLH" "transcription factor" "PG12278" "IPR011598" NA
"C2H2" "transcription factor" "PG12312" "IPR001841" NA
"C2H2" "transcription factor" "PG12316" "IPR001841,IPR018957" NA
"WRKY" "transcription factor" "PG12322" "IPR003657" NA
"WRKY" "transcription factor" "PG01230" "IPR003657" NA
"CCHC(Zn)" "transcription factor interactor and regulator" "PG12338" "IPR001878" NA
"WD40-like" "transcription factor" "PG12362" "IPR001680,IPR017986" NA
"ssDNA-binding-TF" "transcription factor" "PG12366" "IPR003173,IPR009044" NA
"PHD" "chromatin regulator" "PG12367" "IPR000306,IPR011011" NA
"MADS-type1" "transcription factor" "PG12377" "IPR002100" NA
"WRKY" "transcription factor" "PG12384" "IPR003657" NA
"NAM" "transcription factor" "PG01237" "IPR003441" NA
"C3H" "transcription factor" "PG12401" "IPR000571" NA
"C2H2" "transcription factor" "PG12402" "IPR007087,IPR015880" NA
"C2H2" "transcription factor" "PG01239" "IPR001841,IPR018957" NA
"PHD" "chromatin regulator" "PG12416" "IPR001965,IPR011011,IPR019786,IPR019787" NA
"NAM" "transcription factor" "PG01240" "IPR003441" NA
"PHD" "chromatin regulator" "PG12426" "IPR001965,IPR011011,IPR019787" NA
"PHD" "chromatin regulator" "PG12447" "IPR001841,IPR001965,IPR011011,IPR019787" NA
"C3H" "transcription factor" "PG12453" "IPR000571" NA
"NAM" "transcription factor" "PG12455" "IPR003441" NA
"Hap3/NF-YB" "transcription factor" "PG12457" "IPR009072" NA
"SET" "chromatin remodeling" "PG12468" "IPR001214" NA
"LisH" "transcription factor interactor and regulator" "PG12476" "IPR001680,IPR006594,IPR017986,IPR019775" NA
"WD40-like" "transcription factor" "PG12476" "IPR001680,IPR006594,IPR017986,IPR019775" NA
"SWIB-Plus-3" "chromatin remodeling" "PG12477" "IPR000571,IPR001965,IPR003121,IPR004343,IPR011011,IPR019786,IPR019787" NA
"PHD" "chromatin regulator" "PG12477" "IPR000571,IPR001965,IPR003121,IPR004343,IPR011011,IPR019786,IPR019787" NA
"C2C2-GATA" "transcription factor" "PG12478" "IPR000679,IPR016679" NA
"C2H2" "transcription factor" "PG12487" "IPR001841,IPR017907,IPR018957" NA
"C2H2" "transcription factor" "PG12490" "IPR003656,IPR007087,IPR015880" NA
"WD40-like" "transcription factor" "PG12493" "IPR001680,IPR017986,IPR019775" NA
"NAM" "transcription factor" "PG12502" "IPR003441" NA
"BES/BZR" "transcription factor" "PG12507" "IPR008540" NA
"MYB-HB-like" "transcription factor" "PG12512" "IPR001005,IPR009057,IPR015495,IPR017930" NA
"AP2-EREBP" "transcription factor" "PG12520" "IPR001471" NA
"MADS-MIKC" "transcription factor" "PG12524" "IPR002100,IPR002487" NA
"MADS-MIKC" "transcription factor" "PG12525" "IPR002100,IPR002487" NA
"C2H2" "transcription factor" "PG12528" "IPR001841,IPR017907" NA
"C2C2-Dof" "transcription factor" "PG12537" "IPR003851" NA
"C2H2" "transcription factor" "PG12544" "IPR001841" NA
"AP2-EREBP" "transcription factor" "PG12547" "IPR001471" NA
"MYB-HB-like" "transcription factor" "PG12560" "IPR001005,IPR009057,IPR015495,IPR017930" NA
"NAM" "transcription factor" "PG12563" "IPR003441" NA
"C2H2" "transcription factor" "PG12567" "IPR001841" NA
"AP2-EREBP" "transcription factor" "PG12571" "IPR001471" NA
"AP2-EREBP" "transcription factor" "PG12572" "IPR001471" NA
"Hap3/NF-YB" "transcription factor" "PG12581" "IPR003958,IPR009072" NA
"bHLH" "transcription factor" "PG12599" "IPR011598" NA
"Hap3/NF-YB" "transcription factor" "PG12605" "IPR003958,IPR009072" NA
"TCP" "transcription factor" "PG12610" "IPR005333,IPR017887" NA
"Znf-B" "transcription factor interactor and regulator" "PG12617" "IPR000315,IPR001841,IPR001965,IPR011011,IPR017907,IPR019787" NA
"PHD" "chromatin regulator" "PG12617" "IPR000315,IPR001841,IPR001965,IPR011011,IPR017907,IPR019787" NA
"bHLH" "transcription factor" "PG12618" "IPR011598" NA
"Hap3/NF-YB" "transcription factor" "PG12624" "IPR009072" NA
"WD40-like" "transcription factor" "PG00126" "IPR001680,IPR017986,IPR019775" NA
"SBP" "transcription factor" "PG12629" "IPR004333" NA
"MYB-HB-like" "transcription factor" "PG12640" "IPR001005,IPR009057,IPR015495,IPR017930" NA
"WD40-like" "transcription factor" "PG12644" "IPR001680,IPR017986" NA
"C2H2" "transcription factor" "PG12645" "IPR001841" NA
"MYB-HB-like" "transcription factor" "PG12649" "IPR001005,IPR009057,IPR015495,IPR017930" NA
"bZIP" "transcription factor" "PG12650" "IPR004827,IPR011616,IPR011700" NA
"ARF" "transcription factor" "PG12652" "IPR003340,IPR010525,IPR011525" NA
"CCHC(Zn)" "transcription factor interactor and regulator" "PG12660" "IPR001878" NA
"C2H2" "transcription factor" "PG12665" "IPR001841,IPR018957" NA
"Hap3/NF-YB" "transcription factor" "PG12666" "IPR009072" NA
"PHD" "chromatin regulator" "PG12686" "IPR001965,IPR011011,IPR011124,IPR019787" NA
"C2H2" "transcription factor" "PG12692" "IPR001841" NA
"Hap3/NF-YB" "transcription factor" "PG12694" "IPR003956,IPR003958,IPR009072" NA
"AP2-EREBP" "transcription factor" "PG12696" "IPR001471" NA
"NAM" "transcription factor" "PG12697" "IPR003441" NA
"MYB-HB-like" "transcription factor" "PG12702" "IPR001005,IPR009057,IPR017884" NA
"MYB/SANT" "transcription factor" "PG12702" "IPR001005,IPR009057,IPR017884" NA
"HD-ZIP" "transcription factor" "PG12703" "IPR001356,IPR006455,IPR006456,IPR009057" NA
"ZF-HD" "transcription factor" "PG12703" "IPR001356,IPR006455,IPR006456,IPR009057" NA
"MYB-HB-like" "transcription factor" "PG12717" "IPR001005,IPR009057" NA
"WRKY" "transcription factor" "PG12729" "IPR003657" NA
"Homobox-WOX" "transcription factor" "PG12732" "IPR001356,IPR006563,IPR008422,IPR009057" NA
"Homeodomain-TALE-BEL" "transcription factor" "PG12732" "IPR001356,IPR006563,IPR008422,IPR009057" NA
"CCHC(Zn)" "transcription factor interactor and regulator" "PG12759" "IPR001878" NA
"MYB-HB-like" "transcription factor" "PG12763" "IPR001005,IPR009057,IPR015495,IPR017930" NA
"C2H2" "transcription factor" "PG12765" "IPR001841,IPR017907,IPR018957" NA
"B3-Domain" "transcription factor" "PG12774" "IPR003340" NA
"GARP-G2-like" "transcription factor" "PG12781" "IPR001005,IPR001789,IPR006447,IPR009057,IPR017053" NA
"RR-A-type" "response regulator and putative novel transcription factor" "PG12781" "IPR001005,IPR001789,IPR006447,IPR009057,IPR017053" NA
"RR-B-type" "response regulator and putative novel transcription factor" "PG12781" "IPR001005,IPR001789,IPR006447,IPR009057,IPR017053" NA
"C2H2" "transcription factor" "PG12786" "IPR000571,IPR001841,IPR017907,IPR018957" NA
"C3H" "transcription factor" "PG12786" "IPR000571,IPR001841,IPR017907,IPR018957" NA
"PHD" "chromatin regulator" "PG12793" "IPR001841,IPR001965,IPR011011,IPR019786,IPR019787" NA
"bHLH" "transcription factor" "PG01277" "IPR011598" NA
"PHD" "chromatin regulator" "PG12797" "IPR001965,IPR011011,IPR019786,IPR019787" NA
"C2H2" "transcription factor" "PG12807" "IPR015880" NA
"EIL" "transcription factor" "PG12827" "IPR006957" NA
"Znf-B" "transcription factor interactor and regulator" "PG01281" "IPR000315,IPR001841,IPR001965,IPR011011,IPR017907,IPR019787" NA
"PHD" "chromatin regulator" "PG01281" "IPR000315,IPR001841,IPR001965,IPR011011,IPR017907,IPR019787" NA
"CCHC(Zn)" "transcription factor interactor and regulator" "PG12873" "IPR001878" NA
"CW-Zn" "putative transcription factor & chromatin remodeling" "PG01285" "IPR011124" NA
"C2H2" "transcription factor" "PG12881" "IPR015880" NA
"AP2-EREBP" "transcription factor" "PG12886" "IPR001471" NA
"MYB-HB-like" "transcription factor" "PG12887" "IPR001005,IPR009057,IPR017930" NA
"WD40-like" "transcription factor" "PG12903" "IPR001680,IPR017986,IPR019775" NA
"MYB-HB-like" "transcription factor" "PG12917" "IPR001005,IPR009057,IPR017884" NA
"MYB/SANT" "transcription factor" "PG12917" "IPR001005,IPR009057,IPR017884" NA
"C2H2" "transcription factor" "PG12942" "IPR000571,IPR001841,IPR017907,IPR018957" NA
"C3H" "transcription factor" "PG12942" "IPR000571,IPR001841,IPR017907,IPR018957" NA
"C2H2" "transcription factor" "PG12946" "IPR001841,IPR017907,IPR018957" NA
"NAM" "transcription factor" "PG12953" "IPR003441" NA
"SBP" "transcription factor" "PG12956" "IPR004333" NA
"MYB-HB-like" "transcription factor" "PG12970" "IPR001005,IPR001356,IPR006447,IPR009057,IPR017930" NA
"Homobox-WOX" "transcription factor" "PG12978" "IPR001356,IPR006563,IPR008422,IPR009057" NA
"Homeodomain-TALE-BEL" "transcription factor" "PG12978" "IPR001356,IPR006563,IPR008422,IPR009057" NA
"WD40-like" "transcription factor" "PG12985" "IPR017986" NA
"HSF-type-DNA-binding" "transcription factor" "PG12989" "IPR000232" NA
"C2H2" "transcription factor" "PG12990" "IPR001841,IPR002110,IPR017907" NA
"MYB" "transcription factor" "PG12992" "IPR001005,IPR001487,IPR017877" NA
"JmjC" "transcription factor & chromatin remodeling &Metalloenzymes" "PG12993" "IPR001841,IPR003347,IPR014977" NA
"C2H2" "transcription factor" "PG12993" "IPR001841,IPR003347,IPR014977" NA
"C3H-WRC/GRF" "transcription factor interactor and regulator" "PG12993" "IPR001841,IPR003347,IPR014977" NA
"bZIP" "transcription factor" "PG13005" "IPR004827,IPR011616,IPR011700" NA
"C3H" "transcription factor" "PG13008" "IPR000571" NA
"C3H" "transcription factor" "PG13024" "IPR000571" NA
"C2H2" "transcription factor" "PG13025" "IPR007087,IPR015880" NA
"FYR" "chromatin remodeling & transcription regulator" "PG13027" "IPR000313,IPR001214,IPR001965,IPR003888,IPR003889,IPR011011,IPR019786,IPR019787" NA
"WRKY" "transcription factor" "PG13037" "IPR003657" NA
"WD40-like" "transcription factor" "PG13047" "IPR001680,IPR017986,IPR019775" NA
"MYB-HB-like" "transcription factor" "PG13056" "IPR000330,IPR001005,IPR009057,IPR015194,IPR017884" NA
"MYB/SANT" "transcription factor" "PG13056" "IPR000330,IPR001005,IPR009057,IPR015194,IPR017884" NA
"SNF2" "chromatin remodeling" "PG13056" "IPR000330,IPR001005,IPR009057,IPR015194,IPR017884" NA
"ISWI" "chromatin remodeling" "PG13056" "IPR000330,IPR001005,IPR009057,IPR015194,IPR017884" NA
"MYB-HB-like" "transcription factor" "PG01305" "IPR001005,IPR009057,IPR015495,IPR017930" NA
"MYB-HB-like" "transcription factor" "PG13076" "IPR001005,IPR009057,IPR015495,IPR017930" NA
"bHLH" "transcription factor" "PG13088" "IPR011598" NA
"C2C2-Dof" "transcription factor" "PG13097" "IPR003851" NA
"TCP" "transcription factor" "PG13104" "IPR005333,IPR017887" NA
"WD40-like" "transcription factor" "PG13110" "IPR001680,IPR017986,IPR019775" NA
"AUX-IAA" "transcription factor interactor and regulator" "PG13117" "IPR011525" NA
"HSF-type-DNA-binding" "transcription factor" "PG13129" "IPR000232" NA
"AP2-EREBP" "transcription factor" "PG13134" "IPR001471" NA
"AP2-EREBP" "transcription factor" "PG01311" "IPR001471" NA
"AP2-EREBP" "transcription factor" "PG13136" "IPR001471" NA
"SET" "chromatin remodeling" "PG13150" "IPR001214" NA
"C2H2" "transcription factor" "PG13157" "IPR001841" NA
"C2H2" "transcription factor" "PG13164" "IPR015880" NA
"C2H2" "transcription factor" "PG13165" "IPR015880" NA
"Homobox-WOX" "transcription factor" "PG13167" "IPR001356,IPR005540,IPR005541,IPR008422,IPR009057" NA
"Homeodomain-TALE-KNOX" "transcription factor" "PG13167" "IPR001356,IPR005540,IPR005541,IPR008422,IPR009057" NA
"BTB-POZ-MATH" "chromatin remodeling & transcription regulator" "PG13173" "IPR000210,IPR002083,IPR011333" NA
"CCHC(Zn)" "transcription factor interactor and regulator" "PG13175" "IPR001878" NA
"WD40-like" "transcription factor" "PG13180" "IPR001680,IPR017986,IPR019775" NA
"Hap3/NF-YB" "transcription factor" "PG13183" "IPR009072" NA
"Hap3/NF-YB" "transcription factor" "PG13191" "IPR003958,IPR009072" NA
"CCHC(Zn)" "transcription factor interactor and regulator" "PG13193" "IPR001245,IPR001878" NA
"WD40-like" "transcription factor" "PG01317" "IPR001680,IPR017986,IPR019775" NA
"CCHC(Zn)" "transcription factor interactor and regulator" "PG13196" "IPR001878" NA
"AP2-EREBP" "transcription factor" "PG13198" "IPR001471" NA
"MYB-HB-like" "transcription factor" "PG01318" "IPR001005,IPR006447,IPR009057,IPR017884,IPR017930" NA
"MYB/SANT" "transcription factor" "PG01318" "IPR001005,IPR006447,IPR009057,IPR017884,IPR017930" NA
"B3-Domain" "transcription factor" "PG01321" "IPR003340" NA
"NAM" "transcription factor" "PG13250" "IPR003441" NA
"Homobox-WOX" "transcription factor" "PG13253" "IPR001356,IPR006563,IPR008422,IPR009057" NA
"Homeodomain-TALE-BEL" "transcription factor" "PG13253" "IPR001356,IPR006563,IPR008422,IPR009057" NA
"SNF2" "chromatin remodeling" "PG13254" "IPR000330" NA
"SNF2" "chromatin remodeling" "PG13255" "IPR000330" NA
"C2C2-CO-like" "transcription factor" "PG13256" "IPR000315,IPR010402" NA
"DDT" "transcription factor & chromatin remodeling" "PG01324" "IPR004022,IPR018500" NA
"TIFY" "transcription factor" "PG13269" "IPR010399" NA
"MYB-HB-like" "transcription factor" "PG13273" "IPR001005,IPR009057,IPR015495,IPR017930" NA
"Hap3/NF-YB" "transcription factor" "PG13276" "IPR009072" NA
"AP2-EREBP" "transcription factor" "PG13279" "IPR001471" NA
"PHD" "chromatin regulator" "PG13287" "IPR001841,IPR001965,IPR011011,IPR017907,IPR018957,IPR019786,IPR019787" NA
"C2H2" "transcription factor" "PG13304" "IPR001841,IPR018957" NA
"HD-ZIP" "transcription factor" "PG13305" "IPR006712" NA
"WD40-like" "transcription factor" "PG01328" "IPR001680,IPR017986,IPR019775" NA
"PHD" "chromatin regulator" "PG13314" "IPR000330,IPR000953,IPR001841,IPR001965,IPR011011,IPR016197,IPR019786,IPR019787" NA
"Hap3/NF-YB" "transcription factor" "PG13325" "IPR003958,IPR009072" NA
"MADS-MIKC" "transcription factor" "PG13327" "IPR002100,IPR002487" NA
"MYB-HB-like" "transcription factor" "PG13336" "IPR001005,IPR006447,IPR009057,IPR017930" NA
"SET" "chromatin remodeling" "PG13337" "IPR001214" NA
"LIM" "transcription factor interactor and regulator" "PG13348" "IPR001781" NA
"Homobox-WOX" "transcription factor" "PG13355" "IPR001356,IPR005540,IPR005541,IPR008422,IPR009057" NA
"Homeodomain-TALE-KNOX" "transcription factor" "PG13355" "IPR001356,IPR005540,IPR005541,IPR008422,IPR009057" NA
"WD40-like" "transcription factor" "PG13356" "IPR001680,IPR017986" NA
"MYB-HB-like" "transcription factor" "PG13360" "IPR001005,IPR009057,IPR017930" NA
"MYB" "transcription factor" "PG13361" "IPR001005,IPR017877" NA
"C2H2" "transcription factor" "PG13362" "IPR000571,IPR001841,IPR017907,IPR018957" NA
"C3H" "transcription factor" "PG13362" "IPR000571,IPR001841,IPR017907,IPR018957" NA
"Hap3/NF-YB" "transcription factor" "PG13365" "IPR009072" NA
"MYB" "transcription factor" "PG13368" "IPR001005,IPR017877" NA
"C3H-WRC/GRF" "transcription factor interactor and regulator" "PG13373" "IPR014977,IPR014978" NA
"WD40-like" "transcription factor" "PG13381" "IPR001680,IPR017986,IPR019775" NA
"WD40-like" "transcription factor" "PG13386" "IPR001680,IPR017986,IPR019775" NA
"MYB-HB-like" "transcription factor" "PG13394" "IPR001005,IPR006447,IPR009057,IPR017930" NA
"FHA-SMAD" "transcription factor interactor and regulator" "PG13396" "IPR008984" NA
"PHD" "chromatin regulator" "PG13405" "IPR001965,IPR011011" NA
"SBP" "transcription factor" "PG13419" "IPR004333" NA
"DDT" "transcription factor & chromatin remodeling" "PG13421" "IPR001356,IPR004022,IPR009057,IPR018500,IPR018501" NA
"WD40-like" "transcription factor" "PG13428" "IPR001680,IPR017986,IPR019775" NA
"C2C2-Dof" "transcription factor" "PG13429" "IPR003851" NA
"FHA-SMAD" "transcription factor interactor and regulator" "PG13435" "IPR008984" NA
"C2H2" "transcription factor" "PG13436" "IPR007087,IPR015880" NA
"WD40-like" "transcription factor" "PG13438" "IPR001680,IPR017986" NA
"WD40-like" "transcription factor" "PG13457" "IPR017986" NA
"WD40-like" "transcription factor" "PG13458" "IPR001680,IPR017986,IPR019775" NA
"GRAS" "transcription factor" "PG13459" "IPR005202" NA
"MADS-MIKC" "transcription factor" "PG13464" "IPR002100,IPR002487" NA
"WD40-like" "transcription factor" "PG13467" "IPR001680,IPR017986" NA
"WD40-like" "transcription factor" "PG01346" "IPR001680,IPR017986" NA
"Hap2/NF-YA" "transcription factor" "PG13486" "IPR001289" NA
"BTB-POZ" "chromatin remodeling & transcription regulator" "PG13495" "IPR000210,IPR011333" NA
"MYB-HB-like" "transcription factor" "PG13498" "IPR001005,IPR009057,IPR015495,IPR017930" NA
"HMG" "chromatin remodeling & transcriptional activation" "PG01348" "IPR009071" NA
"WD40-like" "transcription factor" "PG13515" "IPR001680,IPR017986" NA
"PHD" "chromatin regulator" "PG13518" "IPR001965,IPR011011" NA
"Hap3/NF-YB" "transcription factor" "PG13539" "IPR003956,IPR003958,IPR009072" NA
"NAM" "transcription factor" "PG13552" "IPR003441" NA
"WD40-like" "transcription factor" "PG13556" "IPR001680,IPR017986" NA
"WRKY" "transcription factor" "PG01353" "IPR003657" NA
"Znf-B" "transcription factor interactor and regulator" "PG13561" "IPR000315" NA
"WD40-like" "transcription factor" "PG01354" "IPR001680,IPR017986" NA
"C2H2" "transcription factor" "PG13567" "IPR007087,IPR015880" NA
"MYB-HB-like" "transcription factor" "PG13582" "IPR001005,IPR006447,IPR009057,IPR017930" NA
"CCHC(Zn)" "transcription factor interactor and regulator" "PG13608" "IPR001878" NA
"BTB-POZ" "chromatin remodeling & transcription regulator" "PG13620" "IPR000210,IPR011333" NA
"FAR" "transcription factor" "PG01362" "IPR004330" NA
"WD40-like" "transcription factor" "PG13669" "IPR001680,IPR017986" NA
"WRKY" "transcription factor" "PG13679" "IPR003657" NA
"C2H2" "transcription factor" "PG13684" "IPR001841,IPR018957" NA
"WD40-like" "transcription factor" "PG13702" "IPR001680,IPR017986" NA
"bHLH" "transcription factor" "PG13708" "IPR011598" NA
"AP2-EREBP" "transcription factor" "PG13718" "IPR001471" NA
"AS2-LOB" "transcription factor" "PG13723" "IPR004883" NA
"WD40-like" "transcription factor" "PG13724" "IPR001680,IPR017986,IPR019775" NA
"WD40-like" "transcription factor" "PG13733" "IPR001680,IPR017986" NA
"C2H2" "transcription factor" "PG01372" "IPR001781,IPR001841" NA
"LIM" "transcription factor interactor and regulator" "PG01372" "IPR001781,IPR001841" NA
"TUBBY" "transcription factor" "PG13747" "IPR000007" NA
"LisH" "transcription factor interactor and regulator" "PG13760" "IPR006594" NA
"Homobox-WOX" "transcription factor" "PG13768" "IPR001356,IPR002913,IPR009057" NA
"HD-SAD" "transcription factor & lipid binding" "PG13768" "IPR001356,IPR002913,IPR009057" NA
"CCHC(Zn)" "transcription factor interactor and regulator" "PG13782" "IPR001878,IPR006564" NA
"TIFY" "transcription factor" "PG13785" "IPR010399" NA
"CCHC(Zn)" "transcription factor interactor and regulator" "PG01376" "IPR001878" NA
"PHD" "chromatin regulator" "PG13805" "IPR000330,IPR000953,IPR001005,IPR001841,IPR001965,IPR011011,IPR016197,IPR019786,IPR019787" NA
"PHD" "chromatin regulator" "PG13810" "IPR001965,IPR011011" NA
"MYB-HB-like" "transcription factor" "PG13813" "IPR001005,IPR009057,IPR015495" NA
"C2H2" "transcription factor" "PG13814" "IPR001841" NA
"WD40-like" "transcription factor" "PG13838" "IPR017986" NA
"PHD" "chromatin regulator" "PG13846" "IPR001841,IPR001965" NA
"WD40-like" "transcription factor" "PG13851" "IPR001680,IPR017986" NA
"WD40-like" "transcription factor" "PG13854" "IPR001680,IPR017986" NA
"C2H2" "transcription factor" "PG13856" "IPR007087,IPR015880" NA
"bHLH" "transcription factor" "PG13857" "IPR011598" NA
"SBP" "transcription factor" "PG13858" "IPR004333" NA
"FAR" "transcription factor" "PG13862" "IPR004330" NA
"ARF" "transcription factor" "PG13863" "IPR003340,IPR010525,IPR011525" NA
"PHD" "chromatin regulator" "PG13864" "IPR001965,IPR003034,IPR011011" NA
"NAM" "transcription factor" "PG13893" "IPR003441" NA
"CCHC(Zn)" "transcription factor interactor and regulator" "PG13907" "IPR001878,IPR001965" NA
"PHD" "chromatin regulator" "PG13907" "IPR001878,IPR001965" NA
"AP2-EREBP" "transcription factor" "PG13934" "IPR001471" NA
"WD40-like" "transcription factor" "PG13946" "IPR001680,IPR017986" NA
"MYB-HB-like" "transcription factor" "PG13961" "IPR001005,IPR009057,IPR017884" NA
"MYB/SANT" "transcription factor" "PG13961" "IPR001005,IPR009057,IPR017884" NA
"C2C2-GATA" "transcription factor" "PG13964" "IPR000679,IPR010399,IPR010402" NA
"TIFY" "transcription factor" "PG13964" "IPR000679,IPR010399,IPR010402" NA
"BTB-POZ" "chromatin remodeling & transcription regulator" "PG13967" "IPR000210" NA
"NAM" "transcription factor" "PG13968" "IPR003441" NA
"CCHC(Zn)" "transcription factor interactor and regulator" "PG13969" "IPR001878,IPR004330,IPR006564" NA
"FAR" "transcription factor" "PG13969" "IPR001878,IPR004330,IPR006564" NA
"SBP" "transcription factor" "PG13978" "IPR002110,IPR004333" NA
"Tesmin" "putative novel transcription factor" "PG13984" "IPR005172" NA
"SET" "chromatin remodeling" "PG13995" "IPR001214" NA
"C2H2" "transcription factor" "PG13996" "IPR007087,IPR015880" NA
"Homobox-WOX" "transcription factor" "PG13999" "IPR001356,IPR009057" NA
"AP2-EREBP" "transcription factor" "PG14008" "IPR001471" NA
"C3H" "transcription factor" "PG14009" "IPR000571" NA
"PAZ-Argonaute" "post-transcriptional gene silencing" "PG14010" "IPR003100,IPR012337" NA
"A20-like" "putative novel transcription regulator" "PG14015" "IPR000058" NA
"NAM" "transcription factor" "PG14016" "IPR003441" NA
"bHLH" "transcription factor" "PG14023" "IPR011598" NA
"RR-A-type" "response regulator and putative novel transcription factor" "PG14031" "IPR001789" NA
"WRKY" "transcription factor" "PG14033" "IPR003657" NA
"AUX-IAA" "transcription factor interactor and regulator" "PG14035" "IPR011525" NA
"bHLH" "transcription factor" "PG14042" "IPR011598" NA
"Nin-like" "transcription factor" "PG14044" "IPR003035" NA
"MADS-type1" "transcription factor" "PG14045" "IPR002100" NA
"C3H" "transcription factor" "PG14048" "IPR000571" NA
"bZIP" "transcription factor" "PG14055" "IPR004827,IPR011616,IPR011700" NA
"SBP" "transcription factor" "PG14062" "IPR004333" NA
"FAR" "transcription factor" "PG14071" "IPR004330" NA
"RR-A-type" "response regulator and putative novel transcription factor" "PG01407" "IPR001789" NA
"C2H2" "transcription factor" "PG14100" "IPR007087,IPR015880" NA
"GRAS" "transcription factor" "PG14101" "IPR005202" NA
"Hap3/NF-YB" "transcription factor" "PG14102" "IPR003958,IPR009072" NA
"Hap3/NF-YB" "transcription factor" "PG01409" "IPR009072" NA
"PAZ-Argonaute" "post-transcriptional gene silencing" "PG14120" "IPR003100,IPR012337" NA
"C2H2" "transcription factor" "PG01410" "IPR001841" NA
"CHROMO-DOMAIN" "chromatin remodeling & transcriptional activation" "PG14132" "IPR016197" NA
"MYB-HB-like" "transcription factor" "PG14138" "IPR001005,IPR006447,IPR009057,IPR017877,IPR017930" NA
"GeBP" "transcription factor" "PG14139" "IPR007592" NA
"SBP" "transcription factor" "PG14140" "IPR004333" NA
"WD40-like" "transcription factor" "PG14145" "IPR001680,IPR017986" NA
"PHD" "chromatin regulator" "PG14150" "IPR001965,IPR011011" NA
"JmjC" "transcription factor & chromatin remodeling &Metalloenzymes" "PG14151" "IPR003347" NA
"GRAS" "transcription factor" "PG14155" "IPR005202" NA
"GRAS" "transcription factor" "PG14156" "IPR005202" NA
"GRAS" "transcription factor" "PG14157" "IPR005202" NA
"BTB-POZ" "chromatin remodeling & transcription regulator" "PG14161" "IPR000197,IPR011333" NA
"Hap3/NF-YB" "transcription factor" "PG14162" "IPR009072" NA
"C2H2" "transcription factor" "PG14176" "IPR001841,IPR018957" NA
"C3H" "transcription factor" "PG14178" "IPR000571" NA
"C2H2" "transcription factor" "PG14179" "IPR001841,IPR018957" NA
"MYB-HB-like" "transcription factor" "PG14195" "IPR001005,IPR006447,IPR009057,IPR017930" NA
"bHLH" "transcription factor" "PG14197" "IPR011598" NA
"SNF2" "chromatin remodeling" "PG01419" "IPR000330" NA
"WRKY" "transcription factor" "PG14223" "IPR003657" NA
"NAM" "transcription factor" "PG14227" "IPR003441" NA
"C2H2" "transcription factor" "PG14228" "IPR007087,IPR015880" NA
"MYB-HB-like" "transcription factor" "PG00142" "IPR001005,IPR009057,IPR015495,IPR017930" NA
"C3H" "transcription factor" "PG14230" "IPR000571" NA
"C2H2" "transcription factor" "PG14244" "IPR001841,IPR018957" NA
"Homobox-WOX" "transcription factor" "PG14257" "IPR001356,IPR005540,IPR005541,IPR008422,IPR009057" NA
"Homeodomain-TALE-KNOX" "transcription factor" "PG14257" "IPR001356,IPR005540,IPR005541,IPR008422,IPR009057" NA
"C2H2" "transcription factor" "PG14259" "IPR001841,IPR018957" NA
"C2H2" "transcription factor" "PG14264" "IPR001841" NA
"BTB-POZ" "chromatin remodeling & transcription regulator" "PG14265" "IPR000210" NA
"Hap3/NF-YB" "transcription factor" "PG14270" "IPR009072" NA
"PAZ-Argonaute" "post-transcriptional gene silencing" "PG14285" "IPR003100,IPR012337" NA
"AP2-EREBP" "transcription factor" "PG14299" "IPR001471" NA
"C2H2" "transcription factor" "PG14302" "IPR001841,IPR018957" NA
"PAZ-Argonaute" "post-transcriptional gene silencing" "PG14312" "IPR003100,IPR005034" NA
"AP2-EREBP" "transcription factor" "PG14318" "IPR001471" NA
"Znf-LSD" "transcription factor" "PG14319" "IPR005735" NA
"MADS-type1" "transcription factor" "PG14324" "IPR002100" NA
"LisH" "transcription factor interactor and regulator" "PG14333" "IPR006594" NA
"HD-ZIP" "transcription factor" "PG14336" "IPR001356,IPR006712,IPR009057" NA
"Bromodomain" "chromatin remodeler" "PG14339" "IPR001487" NA
"C2C2-GATA" "transcription factor" "PG14364" "IPR000679" NA
"WD40-like" "transcription factor" "PG14379" "IPR001680,IPR017986,IPR019775" NA
"C2H2" "transcription factor" "PG14383" "IPR001841,IPR017907,IPR018957" NA
"MYB-HB-like" "transcription factor" "PG14386" "IPR001005,IPR006447,IPR009057,IPR017930" NA
"TCP" "transcription factor" "PG14391" "IPR005333,IPR017887" NA
"AP2-EREBP" "transcription factor" "PG14392" "IPR001471" NA
"WD40-like" "transcription factor" "PG14393" "IPR001680,IPR017986" NA
"Lambda-DB" "putative novel transcription factor" "PG14417" "IPR010982" NA
"Lambda-DB" "putative novel transcription factor" "PG14433" "IPR010982" NA
"C2H2" "transcription factor" "PG14457" "IPR001841,IPR018957" NA
"WD40-like" "transcription factor" "PG14466" "IPR001680,IPR017986" NA
"RR-A-type" "response regulator and putative novel transcription factor" "PG14468" "IPR001789" NA
"C2C2-GATA" "transcription factor" "PG14489" "IPR000679" NA
"Nin-like" "transcription factor" "PG14495" "IPR003035" NA
"PHD" "chromatin regulator" "PG14501" "IPR001965" NA
"C2H2" "transcription factor" "PG14502" "IPR007087,IPR015880" NA
"bHLH" "transcription factor" "PG14512" "IPR011598" NA
"PAZ-Argonaute" "post-transcriptional gene silencing" "PG14517" "IPR003100,IPR005034" NA
"AP2-EREBP" "transcription factor" "PG14520" "IPR001471" NA
"C2H2" "transcription factor" "PG14529" "IPR007087,IPR015880" NA
"C2H2" "transcription factor" "PG14537" "IPR001841,IPR018957" NA
"C2H2" "transcription factor" "PG14544" "IPR007087,IPR015880" NA
"WD40-like" "transcription factor" "PG14548" "IPR001680,IPR017986,IPR019775" NA
"AP2-EREBP" "transcription factor" "PG14549" "IPR001471" NA
"C3H" "transcription factor" "PG14555" "IPR000571" NA
"Hap3/NF-YB" "transcription factor" "PG14571" "IPR009072" NA
"bZIP" "transcription factor" "PG14573" "IPR004827,IPR011616,IPR011700" NA
"C2H2" "transcription factor" "PG14578" "IPR015880" NA
"C2H2" "transcription factor" "PG14579" "IPR015880" NA
"PHD" "chromatin regulator" "PG14606" "IPR001965,IPR011011,IPR019787" NA
"NAM" "transcription factor" "PG14611" "IPR003441" NA
"MYB-HB-like" "transcription factor" "PG14613" "IPR001005,IPR006447,IPR009057" NA
"AUX-IAA" "transcription factor interactor and regulator" "PG14617" "IPR011525" NA
"NAM" "transcription factor" "PG14636" "IPR003441" NA
"C2H2" "transcription factor" "PG14641" "IPR001841,IPR018957" NA
"C2H2" "transcription factor" "PG14645" "IPR001841,IPR018957" NA
"BTB-POZ-MATH" "chromatin remodeling & transcription regulator" "PG14682" "IPR000210,IPR002083,IPR011333" NA
"AP2-EREBP" "transcription factor" "PG14686" "IPR001471" NA
"LisH" "transcription factor interactor and regulator" "PG14701" "IPR001680,IPR006594,IPR017986,IPR019775" NA
"WD40-like" "transcription factor" "PG14701" "IPR001680,IPR006594,IPR017986,IPR019775" NA
"WD40-like" "transcription factor" "PG14703" "IPR001680,IPR017986" NA
"bZIP" "transcription factor" "PG14708" "IPR004827" NA
"C2C2-CO-like" "transcription factor" "PG14709" "IPR000315,IPR010402" NA
"PHD" "chromatin regulator" "PG01469" "IPR001965" NA
"PHD" "chromatin regulator" "PG14727" "IPR001965,IPR011011,IPR019786,IPR019787" NA
"MYB-HB-like" "transcription factor" "PG14728" "IPR001005,IPR009057,IPR015495,IPR017930" NA
"B3-Domain" "transcription factor" "PG14737" "IPR003340" NA
"RR-A-type" "response regulator and putative novel transcription factor" "PG01475" "IPR001789" NA
"C2C2-Dof" "transcription factor" "PG14786" "IPR003851" NA
"CCHC(Zn)" "transcription factor interactor and regulator" "PG14799" "IPR001878" NA
"RR-A-type" "response regulator and putative novel transcription factor" "PG01477" "IPR001789" NA
"bHLH" "transcription factor" "PG01478" "IPR011598" NA
"bHLH" "transcription factor" "PG14815" "IPR011598" NA
"C2H2" "transcription factor" "PG14834" "IPR001841,IPR018957" NA
"WD40-like" "transcription factor" "PG14836" "IPR001680,IPR017986,IPR019775" NA
"C2H2" "transcription factor" "PG14839" "IPR015880" NA
"FAR" "transcription factor" "PG01481" "IPR004330,IPR006564" NA
"BTB-POZ" "chromatin remodeling & transcription regulator" "PG14841" "IPR000210,IPR011333" NA
"TIFY" "transcription factor" "PG14842" "IPR010399" NA
"WD40-like" "transcription factor" "PG14866" "IPR001680,IPR017986" NA
"WD40-like" "transcription factor" "PG14867" "IPR001680,IPR017986" NA
"C2H2" "transcription factor" "PG14869" "IPR007087,IPR015880" NA
"AS2-LOB" "transcription factor" "PG14874" "IPR004883" NA
"C2H2" "transcription factor" "PG14877" "IPR001841,IPR018957" NA
"MYB-HB-like" "transcription factor" "PG14885" "IPR001005,IPR009057,IPR015495,IPR017930" NA
"Tesmin" "putative novel transcription factor" "PG14891" "IPR005172" NA
"NAM" "transcription factor" "PG14895" "IPR003441" NA
"GRAS" "transcription factor" "PG14903" "IPR005202" NA
"AP2-EREBP" "transcription factor" "PG14912" "IPR001471" NA
"MYB-HB-like" "transcription factor" "PG14914" "IPR001005,IPR009057,IPR017884" NA
"MYB/SANT" "transcription factor" "PG14914" "IPR001005,IPR009057,IPR017884" NA
"TIFY" "transcription factor" "PG14920" "IPR010399" NA
"Homobox-WOX" "transcription factor" "PG14924" "IPR001356,IPR006563,IPR009057" NA
"Homeodomain-TALE-BEL" "transcription factor" "PG14924" "IPR001356,IPR006563,IPR009057" NA
"SNF2" "chromatin remodeling" "PG01491" "IPR000330" NA
"Homobox-WOX" "transcription factor" "PG14949" "IPR001356,IPR002913,IPR009057" NA
"HD-SAD" "transcription factor & lipid binding" "PG14949" "IPR001356,IPR002913,IPR009057" NA
"WRKY" "transcription factor" "PG14959" "IPR003657" NA
"bHLH" "transcription factor" "PG01493" "IPR011598" NA
"LisH" "transcription factor interactor and regulator" "PG14961" "IPR001680,IPR006594,IPR017986,IPR019775" NA
"WD40-like" "transcription factor" "PG14961" "IPR001680,IPR006594,IPR017986,IPR019775" NA
"NAM" "transcription factor" "PG14963" "IPR003441" NA
"RR-A-type" "response regulator and putative novel transcription factor" "PG14972" "IPR001789" NA
"Homobox-WOX" "transcription factor" "PG14979" "IPR001356,IPR008422,IPR009057" NA
"Homeodomain-TALE-KNOX" "transcription factor" "PG14979" "IPR001356,IPR008422,IPR009057" NA
"TCP" "transcription factor" "PG01495" "IPR005333,IPR017887" NA
"C2H2" "transcription factor" "PG14980" "IPR001841" NA
"PHD" "chromatin regulator" "PG14985" "IPR001841,IPR001965,IPR011011,IPR017907,IPR018957,IPR019787" NA
"TCP" "transcription factor" "PG01496" "IPR005333,IPR017887" NA
"Homobox-WOX" "transcription factor" "PG14994" "IPR001356,IPR002913,IPR009057" NA
"HD-SAD" "transcription factor & lipid binding" "PG14994" "IPR001356,IPR002913,IPR009057" NA
"JmjC" "transcription factor & chromatin remodeling &Metalloenzymes" "PG15008" "IPR003347" NA
"LisH" "transcription factor interactor and regulator" "PG15018" "IPR001680,IPR006594,IPR013720,IPR017986,IPR019775" NA
"WD40-like" "transcription factor" "PG15018" "IPR001680,IPR006594,IPR013720,IPR017986,IPR019775" NA
"BED-type(Zn)" "transcription factor/ chromatin remodeling" "PG15036" "IPR003656,IPR012337" NA
"SET" "chromatin remodeling" "PG15039" "IPR001214" NA
"CCHC(Zn)" "transcription factor interactor and regulator" "PG15043" "IPR001878" NA
"S1Fa-like" "transcription factor" "PG15046" "IPR006779" NA
"CCHC(Zn)" "transcription factor interactor and regulator" "PG15047" "IPR001878" NA
"TCP" "transcription factor" "PG01502" "IPR005333,IPR017887" NA
"SET" "chromatin remodeling" "PG15074" "IPR001214" NA
"bHLH" "transcription factor" "PG15082" "IPR011598" NA
"B3-Domain" "transcription factor" "PG15090" "IPR003340" NA
"AP2-EREBP" "transcription factor" "PG15095" "IPR001471" NA
"bZIP" "transcription factor" "PG15099" "IPR004827" NA
"NAM" "transcription factor" "PG15102" "IPR003441" NA
"WD40-like" "transcription factor" "PG15112" "IPR001680,IPR017986" NA
"MYB-HB-like" "transcription factor" "PG15126" "IPR001005,IPR009057" NA
"ARF" "transcription factor" "PG01510" "IPR003340,IPR010525,IPR011525" NA
"bZIP" "transcription factor" "PG15132" "IPR004827,IPR011616,IPR011700" NA
"B3-Domain" "transcription factor" "PG15139" "IPR003340" NA
"CCHC(Zn)" "transcription factor interactor and regulator" "PG01511" "IPR001878" NA
"WD40-like" "transcription factor" "PG15140" "IPR001680" NA
"Bromodomain" "chromatin remodeler" "PG15143" "IPR001487" NA
"LisH" "transcription factor interactor and regulator" "PG15144" "IPR006594,IPR013720" NA
"ARF" "transcription factor" "PG15157" "IPR003340,IPR010525" NA
"C2H2" "transcription factor" "PG15167" "IPR001841,IPR017907,IPR018957" NA
"NAM" "transcription factor" "PG15169" "IPR003441" NA
"C2H2" "transcription factor" "PG01514" "IPR001841" NA
"MYB-HB-like" "transcription factor" "PG15173" "IPR001005,IPR009057,IPR015495,IPR017930" NA
"C2H2" "transcription factor" "PG01515" "IPR001841" NA
"GRAS" "transcription factor" "PG01516" "IPR005202" NA
"WD40-like" "transcription factor" "PG15193" "IPR001680,IPR017986,IPR019775" NA
"WRKY" "transcription factor" "PG15197" "IPR003657" NA
"C2H2" "transcription factor" "PG15216" "IPR001841,IPR017907,IPR018957" NA
"GRAS" "transcription factor" "PG15218" "IPR005202" NA
"PHD" "chromatin regulator" "PG01520" "IPR001965,IPR011011" NA
"Hap3/NF-YB" "transcription factor" "PG15236" "IPR009072" NA
"CCHC(Zn)" "transcription factor interactor and regulator" "PG15243" "IPR001878" NA
"MYB-HB-like" "transcription factor" "PG15252" "IPR001005,IPR009057,IPR015495,IPR017930" NA
"C2H2" "transcription factor" "PG15267" "IPR001841,IPR018957" NA
"bZIP" "transcription factor" "PG15268" "IPR004827" NA
"bZIP" "transcription factor" "PG15287" "IPR004827" NA
"WD40-like" "transcription factor" "PG15297" "IPR017986" NA
"C2H2" "transcription factor" "PG15300" "IPR001841" NA
"AP2-EREBP" "transcription factor" "PG15303" "IPR001471" NA
"MYB-HB-like" "transcription factor" "PG15308" "IPR001005,IPR009057,IPR015495,IPR017930" NA
"C2H2" "transcription factor" "PG15309" "IPR001841,IPR018957" NA
"bHLH" "transcription factor" "PG15345" "IPR011598" NA
"C2H2" "transcription factor" "PG15353" "IPR001841,IPR018957" NA
"NAM" "transcription factor" "PG15380" "IPR003441" NA
"Homobox-WOX" "transcription factor" "PG15382" "IPR001356,IPR006455,IPR009057" NA
"ZF-HD" "transcription factor" "PG15382" "IPR001356,IPR006455,IPR009057" NA
"AUX-IAA" "transcription factor interactor and regulator" "PG15409" "IPR011525" NA
"MYB-HB-like" "transcription factor" "PG15446" "IPR001005,IPR009057,IPR017930" NA
"Hap2/NF-YA" "transcription factor" "PG15464" "IPR001289" NA
"TUBBY" "transcription factor" "PG15468" "IPR000007" NA
"WD40-like" "transcription factor" "PG15491" "IPR001680,IPR017986" NA
"WD40-like" "transcription factor" "PG15498" "IPR001680,IPR017986,IPR019775" NA
"AUX-IAA" "transcription factor interactor and regulator" "PG15504" "IPR011525" NA
"bHLH" "transcription factor" "PG15509" "IPR011598" NA
"MADS-MIKC" "transcription factor" "PG15514" "IPR002100,IPR002487" NA
"CHROMO-DOMAIN" "chromatin remodeling & transcriptional activation" "PG15516" "IPR000953,IPR016197" NA
"Nin-like" "transcription factor" "PG15524" "IPR003035" NA
"C2H2" "transcription factor" "PG15533" "IPR001841,IPR018957" NA
"PHD" "chromatin regulator" "PG01552" "IPR000306,IPR001841,IPR001965" NA
"bZIP" "transcription factor" "PG15558" "IPR004827,IPR011616,IPR011700" NA
"NAM" "transcription factor" "PG15563" "IPR003441" NA
"Homobox-WOX" "transcription factor" "PG15571" "IPR001356,IPR006563,IPR008422,IPR009057" NA
"Homeodomain-TALE-BEL" "transcription factor" "PG15571" "IPR001356,IPR006563,IPR008422,IPR009057" NA
"MYB" "transcription factor" "PG15573" "IPR001005,IPR017877" NA
"MYB-HB-like" "transcription factor" "PG15577" "IPR001005,IPR009057" NA
"SAP" "transcription regulator" "PG15597" "IPR003034" NA
"NAM" "transcription factor" "PG15603" "IPR003441" NA
"bZIP" "transcription factor" "PG15612" "IPR004827,IPR011616,IPR011700" NA
"C3H" "transcription factor" "PG15613" "IPR000571" NA
"C3H" "transcription factor" "PG15615" "IPR000571" NA
"MADS-MIKC" "transcription factor" "PG15634" "IPR002100,IPR002487" NA
"B3-Domain" "transcription factor" "PG15636" "IPR003340" NA
"WD40-like" "transcription factor" "PG15639" "IPR001680,IPR017986,IPR019775" NA
"C2H2" "transcription factor" "PG15645" "IPR001841" NA
"RR-A-type" "response regulator and putative novel transcription factor" "PG15658" "IPR001789" NA
"RR-A-type" "response regulator and putative novel transcription factor" "PG15659" "IPR001789" NA
"Homeodomain-LIKE" "transcription regulator" "PG15666" "IPR001789,IPR009057" NA
"RR-A-type" "response regulator and putative novel transcription factor" "PG15666" "IPR001789,IPR009057" NA
"MYB-HB-like" "transcription factor" "PG15697" "IPR001005,IPR009057,IPR015495,IPR017930" NA
"WD40-like" "transcription factor" "PG01568" "IPR001680,IPR017986,IPR019775" NA
"SNF2" "chromatin remodeling" "PG15721" "IPR000330" NA
"C2H2" "transcription factor" "PG15731" "IPR001841,IPR018957" NA
"Homobox-WOX" "transcription factor" "PG01571" "IPR001356,IPR002913,IPR009057" NA
"HD-SAD" "transcription factor & lipid binding" "PG01571" "IPR001356,IPR002913,IPR009057" NA
"Hap3/NF-YB" "transcription factor" "PG15749" "IPR009072" NA
"B3-Domain" "transcription factor" "PG15760" "IPR003340" NA
"SET" "chromatin remodeling" "PG15770" "IPR001214" NA
"C2C2-GATA" "transcription factor" "PG15782" "IPR000679" NA
"ARF" "transcription factor" "PG15784" "IPR003340,IPR010525,IPR011525" NA
"C3H" "transcription factor" "PG15785" "IPR000571" NA
"GAGA-Binding-like" "transcription factor" "PG15787" "IPR010409" NA
"C2H2" "transcription factor" "PG15789" "IPR001841" NA
"AP2-EREBP" "transcription factor" "PG15805" "IPR001471" NA
"AP2-EREBP" "transcription factor" "PG15815" "IPR001471" NA
"SBP" "transcription factor" "PG15820" "IPR004333" NA
"E2F-DP" "transcription factor" "PG15829" "IPR003316,IPR015633" NA
"Homobox-WOX" "transcription factor" "PG15836" "IPR001356,IPR009057" NA
"SET" "chromatin remodeling" "PG15851" "IPR001214" NA
"MYB-HB-like" "transcription factor" "PG01583" "IPR001005,IPR006447,IPR009057,IPR017930" NA
"SBP" "transcription factor" "PG15856" "IPR004333" NA
"CCHC(Zn)" "transcription factor interactor and regulator" "PG01584" "IPR001878" NA
"WD40-like" "transcription factor" "PG15872" "IPR001680,IPR017986" NA
"C2H2" "transcription factor" "PG01585" "IPR001841,IPR002110" NA
"WD40-like" "transcription factor" "PG15885" "IPR001680,IPR017986,IPR019775" NA
"PHD" "chromatin regulator" "PG01587" "IPR001841,IPR001965,IPR011011,IPR019786,IPR019787" NA
"bZIP" "transcription factor" "PG15895" "IPR004827,IPR011616,IPR011700" NA
"CCHC(Zn)" "transcription factor interactor and regulator" "PG15903" "IPR001878,IPR001965" NA
"PHD" "chromatin regulator" "PG15903" "IPR001878,IPR001965" NA
"AP2-EREBP" "transcription factor" "PG15910" "IPR001471" NA
"WD40-like" "transcription factor" "PG01589" "IPR001680,IPR017986,IPR019775" NA
"PHD" "chromatin regulator" "PG15919" "IPR001841,IPR001965,IPR011011,IPR019786,IPR019787" NA
"AP2-EREBP" "transcription factor" "PG01590" "IPR001471" NA
"C2H2" "transcription factor" "PG15928" "IPR007087,IPR015880" NA
"CCHC(Zn)" "transcription factor interactor and regulator" "PG15934" "IPR001878" NA
"AP2-EREBP" "transcription factor" "PG15937" "IPR001471" NA
"CCHC(Zn)" "transcription factor interactor and regulator" "PG15938" "IPR001878" NA
"RB" "putative novel transcription repressor" "PG15946" "IPR002719,IPR002720" NA
"WRKY" "transcription factor" "PG15954" "IPR003657" NA
"MYB-HB-like" "transcription factor" "PG15965" "IPR001005,IPR009057,IPR015495" NA
"MYB-HB-like" "transcription factor" "PG15969" "IPR001005,IPR006447,IPR009057,IPR017930" NA
"AP2-EREBP" "transcription factor" "PG15981" "IPR001471" NA
"Hap3/NF-YB" "transcription factor" "PG15996" "IPR009072" NA
"RAV" "transcription factor" "PG16015" "IPR001471,IPR003340" NA
"bHLH" "transcription factor" "PG16018" "IPR011598" NA
"AP2-EREBP" "transcription factor" "PG16026" "IPR001471" NA
"AP2-EREBP" "transcription factor" "PG16028" "IPR001471" NA
"NAM" "transcription factor" "PG16041" "IPR003441" NA
"AP2-EREBP" "transcription factor" "PG16072" "IPR001471" NA
"WD40-like" "transcription factor" "PG16073" "IPR001680,IPR017986,IPR019775" NA
"Homeodomain-LIKE" "transcription regulator" "PG16080" "IPR009057" NA
"HMG" "chromatin remodeling & transcriptional activation" "PG01606" "IPR009071" NA
"C2H2" "transcription factor" "PG16085" "IPR001841,IPR018957" NA
"C2H2" "transcription factor" "PG16086" "IPR001841" NA
"FAR" "transcription factor" "PG16091" "IPR004330" NA
"GARP-G2-like" "transcription factor" "PG16094" "IPR001005,IPR001789,IPR006447,IPR009057,IPR017930" NA
"RR-A-type" "response regulator and putative novel transcription factor" "PG16094" "IPR001005,IPR001789,IPR006447,IPR009057,IPR017930" NA
"LisH" "transcription factor interactor and regulator" "PG16100" "IPR001680,IPR006594,IPR017986" NA
"WD40-like" "transcription factor" "PG16100" "IPR001680,IPR006594,IPR017986" NA
"C3H" "transcription factor" "PG16114" "IPR000571" NA
"Hap3/NF-YB" "transcription factor" "PG16116" "IPR009072" NA
"Hap3/NF-YB" "transcription factor" "PG01610" "IPR009072" NA
"MYB-HB-like" "transcription factor" "PG16137" "IPR001005,IPR009057" NA
"MYB-HB-like" "transcription factor" "PG16140" "IPR001005,IPR006447,IPR009057,IPR017884,IPR017930" NA
"MYB/SANT" "transcription factor" "PG16140" "IPR001005,IPR006447,IPR009057,IPR017884,IPR017930" NA
"Lambda-DB" "putative novel transcription factor" "PG16141" "IPR010982" NA
"RR-A-type" "response regulator and putative novel transcription factor" "PG16149" "IPR001789" NA
"NAM" "transcription factor" "PG16150" "IPR003441" NA
"NAM" "transcription factor" "PG16151" "IPR003441" NA
"WD40-like" "transcription factor" "PG16156" "IPR017986" NA
"SBP" "transcription factor" "PG16158" "IPR004333" NA
"CCHC(Zn)" "transcription factor interactor and regulator" "PG16175" "IPR001878" NA
"CCHC(Zn)" "transcription factor interactor and regulator" "PG16177" "IPR001878,IPR010666" NA
"bHLH" "transcription factor" "PG16180" "IPR011598" NA
"C3H-WRC/GRF" "transcription factor interactor and regulator" "PG16181" "IPR014977,IPR014978" NA
"AS2-LOB" "transcription factor" "PG16198" "IPR004883" NA
"BTB-POZ" "chromatin remodeling & transcription regulator" "PG16202" "IPR000197,IPR000210,IPR011333" NA
"bHLH" "transcription factor" "PG16210" "IPR011598" NA
"Lambda-DB" "putative novel transcription factor" "PG16214" "IPR010982,IPR013729" NA
"MBF1" "transcription factor" "PG16215" "IPR013729" NA
"PHD" "chromatin regulator" "PG01621" "IPR001965" NA
"MYB-HB-like" "transcription factor" "PG16239" "IPR001005,IPR009057" NA
"LIM" "transcription factor interactor and regulator" "PG16240" "IPR001781" NA
"NAM" "transcription factor" "PG16248" "IPR003441" NA
"MADS-type1" "transcription factor" "PG16249" "IPR002100" NA
"WD40-like" "transcription factor" "PG16253" "IPR001680,IPR017986,IPR019775" NA
"Homobox-WOX" "transcription factor" "PG01623" "IPR001356,IPR009057" NA
"C2H2" "transcription factor" "PG16255" "IPR007087,IPR015880" NA
"Homobox-WOX" "transcription factor" "PG16276" "IPR001356,IPR006563,IPR008422,IPR009057" NA
"Homeodomain-TALE-BEL" "transcription factor" "PG16276" "IPR001356,IPR006563,IPR008422,IPR009057" NA
"WD40-like" "transcription factor" "PG16281" "IPR001680,IPR017986" NA
"FAR" "transcription factor" "PG16288" "IPR004330" NA
"GRAS" "transcription factor" "PG16309" "IPR005202" NA
"Homobox-WOX" "transcription factor" "PG16325" "IPR001356,IPR002913,IPR009057" NA
"HD-SAD" "transcription factor & lipid binding" "PG16325" "IPR001356,IPR002913,IPR009057" NA
"LisH" "transcription factor interactor and regulator" "PG16326" "IPR006594,IPR013720" NA
"WD40-like" "transcription factor" "PG16364" "IPR001680,IPR017986" NA
"bHLH" "transcription factor" "PG16376" "IPR011598" NA
"bHLH" "transcription factor" "PG16383" "IPR011598" NA
"Hap3/NF-YB" "transcription factor" "PG01636" "IPR009072" NA
"C2H2" "transcription factor" "PG01637" "IPR001841,IPR018957" NA
"C2H2" "transcription factor" "PG16400" "IPR001841,IPR017907,IPR018957" NA
"C2H2" "transcription factor" "PG16407" "IPR001841,IPR017907,IPR018957" NA
"CCHC(Zn)" "transcription factor interactor and regulator" "PG16415" "IPR001878,IPR006564" NA
"WD40-like" "transcription factor" "PG16416" "IPR001680,IPR017986" NA
"RR-A-type" "response regulator and putative novel transcription factor" "PG01640" "IPR001789" NA
"SNF2" "chromatin remodeling" "PG00164" "IPR000330" NA
"bHLH" "transcription factor" "PG16444" "IPR011598" NA
"LisH" "transcription factor interactor and regulator" "PG01642" "IPR006594" NA
"AP2-EREBP" "transcription factor" "PG16449" "IPR001471" NA
"AS2-LOB" "transcription factor" "PG16458" "IPR004883" NA
"CCHC(Zn)" "transcription factor interactor and regulator" "PG16459" "IPR001878" NA
"RAV" "transcription factor" "PG16468" "IPR001471,IPR003340" NA
"bHLH" "transcription factor" "PG16475" "IPR011598" NA
"Homobox-WOX" "transcription factor" "PG16478" "IPR001356,IPR002913,IPR004827,IPR009057" NA
"HD-SAD" "transcription factor & lipid binding" "PG16478" "IPR001356,IPR002913,IPR004827,IPR009057" NA
"bZIP" "transcription factor" "PG16481" "IPR004827" NA
"SNF2" "chromatin remodeling" "PG01646" "IPR000330" NA
"bZIP" "transcription factor" "PG16498" "IPR004827,IPR011616" NA
"Homobox-WOX" "transcription factor" "PG16506" "IPR001356,IPR009057" NA
"C2H2" "transcription factor" "PG16513" "IPR007087,IPR015880" NA
"SNF2" "chromatin remodeling" "PG16543" "IPR000330" NA
"FHA-SMAD" "transcription factor interactor and regulator" "PG16544" "IPR008984" NA
"C2H2" "transcription factor" "PG16549" "IPR001841,IPR017907,IPR018957" NA
"PAZ-Argonaute" "post-transcriptional gene silencing" "PG16552" "IPR003100,IPR012337" NA
"SNF2" "chromatin remodeling" "PG16561" "IPR000330" NA
"bZIP" "transcription factor" "PG01654" "IPR004827,IPR011616,IPR011700" NA
"Lambda-DB" "putative novel transcription factor" "PG01656" "IPR010982" NA
"NAM" "transcription factor" "PG16586" "IPR003441" NA
"RR-A-type" "response regulator and putative novel transcription factor" "PG16598" "IPR001789" NA
"Homeodomain-LIKE" "transcription regulator" "PG16624" "IPR009057" NA
"RR-A-type" "response regulator and putative novel transcription factor" "PG16629" "IPR001789" NA
"RR-A-type" "response regulator and putative novel transcription factor" "PG01661" "IPR001789" NA
"C3H-WRC/GRF" "transcription factor interactor and regulator" "PG16669" "IPR014977,IPR014978" NA
"Homobox-WOX" "transcription factor" "PG16691" "IPR001356,IPR002913,IPR009057" NA
"HD-SAD" "transcription factor & lipid binding" "PG16691" "IPR001356,IPR002913,IPR009057" NA
"NAM" "transcription factor" "PG16699" "IPR003441" NA
"bHLH" "transcription factor" "PG16702" "IPR011598" NA
"C2H2" "transcription factor" "PG16703" "IPR015880" NA
"C3H" "transcription factor" "PG16712" "IPR000571" NA
"Znf-B" "transcription factor interactor and regulator" "PG16721" "IPR000315" NA
"HD-ZIP" "transcription factor" "PG16733" "IPR001356,IPR004827,IPR006712,IPR009057" NA
"NAM" "transcription factor" "PG16743" "IPR003441" NA
"AS2-LOB" "transcription factor" "PG16763" "IPR004883" NA
"WD40-like" "transcription factor" "PG01674" "IPR001680,IPR017986,IPR019775" NA
"Homobox-WOX" "transcription factor" "PG16771" "IPR001356,IPR002913,IPR009057" NA
"HD-SAD" "transcription factor & lipid binding" "PG16771" "IPR001356,IPR002913,IPR009057" NA
"FAR" "transcription factor" "PG16782" "IPR004330" NA
"C2H2" "transcription factor" "PG16790" "IPR007087,IPR015880" NA
"MYB-HB-like" "transcription factor" "PG01677" "IPR001005,IPR009057,IPR017884" NA
"MYB/SANT" "transcription factor" "PG01677" "IPR001005,IPR009057,IPR017884" NA
"CCHC(Zn)" "transcription factor interactor and regulator" "PG16808" "IPR001878" NA
"WD40-like" "transcription factor" "PG16812" "IPR001680,IPR017986" NA
"FAR" "transcription factor" "PG16817" "IPR004330" NA
"CCHC(Zn)" "transcription factor interactor and regulator" "PG16822" "IPR001878" NA
"bZIP" "transcription factor" "PG16825" "IPR004827,IPR011616,IPR011700" NA
"MADS-type1" "transcription factor" "PG16828" "IPR002100" NA
"Znf-B" "transcription factor interactor and regulator" "PG16831" "IPR000315" NA
"C2H2" "transcription factor" "PG16833" "IPR001841,IPR017907,IPR018957" NA
"WD40-like" "transcription factor" "PG16834" "IPR001680,IPR017986" NA
"A20-like" "putative novel transcription regulator" "PG16840" "IPR000058,IPR002653" NA
"CCHC(Zn)" "transcription factor interactor and regulator" "PG16847" "IPR001878,IPR006564" NA
"ssDNA-binding-TF" "transcription factor" "PG01683" "IPR003173,IPR009044" NA
"LIM" "transcription factor interactor and regulator" "PG16857" "IPR001781" NA
"MYB-HB-like" "transcription factor" "PG16859" "IPR001005,IPR009057,IPR017877" NA
"bZIP" "transcription factor" "PG16879" "IPR004827,IPR011616,IPR011700" NA
"PHD" "chromatin regulator" "PG16881" "IPR001965,IPR011011,IPR019787" NA
"Hap3/NF-YB" "transcription factor" "PG16887" "IPR009072" NA
"Hap3/NF-YB" "transcription factor" "PG16889" "IPR009072" NA
"MYB-HB-like" "transcription factor" "PG16895" "IPR001005,IPR009057,IPR015495,IPR017930" NA
"bHLH" "transcription factor" "PG16898" "IPR011598" NA
"bHLH" "transcription factor" "PG16916" "IPR011598" NA
"C3H-WRC/GRF" "transcription factor interactor and regulator" "PG16921" "IPR014977,IPR014978" NA
"YEATS" "putative novel transcription factor" "PG16925" "IPR005033" NA
"Homobox-WOX" "transcription factor" "PG01690" "IPR001356,IPR009057" NA
"MYB-HB-like" "transcription factor" "PG16930" "IPR001005,IPR009057,IPR015495,IPR017930" NA
"NAM" "transcription factor" "PG16933" "IPR003441" NA
"Homobox-WOX" "transcription factor" "PG16941" "IPR001356,IPR009057" NA
"C2C2-Dof" "transcription factor" "PG16948" "IPR003851" NA
"Homobox-WOX" "transcription factor" "PG01693" "IPR001356,IPR009057" NA
"AP2-EREBP" "transcription factor" "PG16976" "IPR001471" NA
"FAR" "transcription factor" "PG17005" "IPR004330,IPR006564" NA
"WD40-like" "transcription factor" "PG17025" "IPR001680,IPR017986" NA
"DDT" "transcription factor & chromatin remodeling" "PG01701" "IPR001841,IPR018500,IPR018501" NA
"C2H2" "transcription factor" "PG01701" "IPR001841,IPR018500,IPR018501" NA
"Nin-like" "transcription factor" "PG17039" "IPR003035" NA
"WD40-like" "transcription factor" "PG17041" "IPR001680,IPR017986" NA
"WD40-like" "transcription factor" "PG17045" "IPR001680" NA
"TIFY" "transcription factor" "PG17048" "IPR010399" NA
"Hap3/NF-YB" "transcription factor" "PG17053" "IPR009072" NA
"Tesmin" "putative novel transcription factor" "PG17071" "IPR005172" NA
"Hap3/NF-YB" "transcription factor" "PG17091" "IPR003958,IPR009072" NA
"Hap3/NF-YB" "transcription factor" "PG17096" "IPR009072" NA
"AP2-EREBP" "transcription factor" "PG17099" "IPR001471" NA
"PAZ-Argonaute" "post-transcriptional gene silencing" "PG17101" "IPR003100,IPR012337" NA
"WD40-like" "transcription factor" "PG17102" "IPR001680,IPR017986,IPR019775" NA
"C2H2" "transcription factor" "PG17116" "IPR001841" NA
"WD40-like" "transcription factor" "PG17117" "IPR001680,IPR017986,IPR019775" NA
"NAM" "transcription factor" "PG17135" "IPR003441" NA
"MADS-type1" "transcription factor" "PG01713" "IPR002100" NA
"AP2-EREBP" "transcription factor" "PG17157" "IPR001471" NA
"AP2-EREBP" "transcription factor" "PG17158" "IPR001471" NA
"MADS-type1" "transcription factor" "PG17164" "IPR002100" NA
"C2H2" "transcription factor" "PG17187" "IPR001841,IPR012337,IPR017907" NA
"WD40-like" "transcription factor" "PG17190" "IPR001680,IPR017986,IPR019775" NA
"CCHC(Zn)" "transcription factor interactor and regulator" "PG17192" "IPR001878" NA
"C2H2" "transcription factor" "PG17207" "IPR007087,IPR015880" NA
"MYB" "transcription factor" "PG17211" "IPR001005,IPR017877" NA
"ssDNA-binding-TF" "transcription factor" "PG17217" "IPR009044,IPR013742" NA
"AP2-EREBP" "transcription factor" "PG17225" "IPR001471,IPR001965,IPR011011,IPR019786" NA
"PHD" "chromatin regulator" "PG17225" "IPR001471,IPR001965,IPR011011,IPR019786" NA
"WD40-like" "transcription factor" "PG01720" "IPR001680,IPR017986,IPR019775" NA
"AP2-EREBP" "transcription factor" "PG17226" "IPR001471" NA
"PHD" "chromatin regulator" "PG17231" "IPR001965,IPR011011" NA
"GAGA-Binding-like" "transcription factor" "PG01722" "IPR010409" NA
"WD40-like" "transcription factor" "PG17248" "IPR001680,IPR017986" NA
"WD40-like" "transcription factor" "PG17265" "IPR001680,IPR017986" NA
"MYB-HB-like" "transcription factor" "PG17270" "IPR001005,IPR009057,IPR015495,IPR017877,IPR017930" NA
"NAM" "transcription factor" "PG17275" "IPR003441" NA
"MYB" "transcription factor" "PG17300" "IPR001005,IPR001487,IPR017877" NA
"C2C2-Dof" "transcription factor" "PG17325" "IPR003851" NA
"bHLH" "transcription factor" "PG17327" "IPR011598" NA
"NAM" "transcription factor" "PG17337" "IPR003441" NA
"MYB" "transcription factor" "PG17343" "IPR001005,IPR017877" NA
"DDT" "transcription factor & chromatin remodeling" "PG17344" "IPR001841,IPR001965,IPR004022,IPR011011,IPR018500,IPR018501,IPR019786,IPR019787" NA
"C2C2-GATA" "transcription factor" "PG17350" "IPR000679" NA
"WD40-like" "transcription factor" "PG17361" "IPR001680,IPR017986" NA
"C2H2" "transcription factor" "PG17367" "IPR007087,IPR015880" NA
"AS2-LOB" "transcription factor" "PG17369" "IPR004883" NA
"B3-Domain" "transcription factor" "PG17386" "IPR003340" NA
"PHD" "chromatin regulator" "PG17387" "IPR001841,IPR001965" NA
"LisH" "transcription factor interactor and regulator" "PG17403" "IPR006594" NA
"Homobox-WOX" "transcription factor" "PG17434" "IPR001356,IPR002913,IPR009057" NA
"HD-SAD" "transcription factor & lipid binding" "PG17434" "IPR001356,IPR002913,IPR009057" NA
"BTB-POZ" "chromatin remodeling & transcription regulator" "PG17459" "IPR000210,IPR011333" NA
"NAM" "transcription factor" "PG17477" "IPR003441" NA
"C3H-WRC/GRF" "transcription factor interactor and regulator" "PG17505" "IPR008271,IPR014977" NA
"AP2-EREBP" "transcription factor" "PG17506" "IPR001471" NA
"Homobox-WOX" "transcription factor" "PG17514" "IPR001356,IPR005540,IPR005541,IPR008422,IPR009057" NA
"Homeodomain-TALE-KNOX" "transcription factor" "PG17514" "IPR001356,IPR005540,IPR005541,IPR008422,IPR009057" NA
"WD40-like" "transcription factor" "PG17516" "IPR001680,IPR017986,IPR019775" NA
"MYB-HB-like" "transcription factor" "PG17520" "IPR001005,IPR009057,IPR015495,IPR017930" NA
"CCHC(Zn)" "transcription factor interactor and regulator" "PG17522" "IPR001878" NA
"LisH" "transcription factor interactor and regulator" "PG17524" "IPR001680,IPR006594,IPR017986" NA
"WD40-like" "transcription factor" "PG17524" "IPR001680,IPR006594,IPR017986" NA
"Znf-B" "transcription factor interactor and regulator" "PG17527" "IPR000315" NA
"SAP" "transcription regulator" "PG17533" "IPR003034" NA
"C2H2" "transcription factor" "PG00175" "IPR001680,IPR001841,IPR017986" NA
"WD40-like" "transcription factor" "PG00175" "IPR001680,IPR001841,IPR017986" NA
"C2H2" "transcription factor" "PG17542" "IPR000330,IPR001841,IPR017907,IPR018957" NA
"SNF2" "chromatin remodeling" "PG17542" "IPR000330,IPR001841,IPR017907,IPR018957" NA
"LisH" "transcription factor interactor and regulator" "PG17546" "IPR001680,IPR006594,IPR017986" NA
"WD40-like" "transcription factor" "PG17546" "IPR001680,IPR006594,IPR017986" NA
"HSF-type-DNA-binding" "transcription factor" "PG17559" "IPR000232" NA
"MYB-HB-like" "transcription factor" "PG17562" "IPR001005,IPR001356,IPR006447,IPR009057,IPR017930" NA
"C2H2" "transcription factor" "PG17574" "IPR007087,IPR015880" NA
"Hap3/NF-YB" "transcription factor" "PG17578" "IPR003956,IPR003958,IPR009072" NA
"C2H2" "transcription factor" "PG17583" "IPR001841" NA
"C2H2" "transcription factor" "PG17609" "IPR001841" NA
"bHLH" "transcription factor" "PG17611" "IPR011598" NA
"WD40-like" "transcription factor" "PG17623" "IPR001680,IPR017986" NA
"bZIP" "transcription factor" "PG17645" "IPR004827" NA
"LisH" "transcription factor interactor and regulator" "PG17650" "IPR006594" NA
"B3-Domain" "transcription factor" "PG17656" "IPR003340" NA
"bHLH" "transcription factor" "PG01763" "IPR011598" NA
"Bromodomain" "chromatin remodeler" "PG17661" "IPR001487" NA
"C3H" "transcription factor" "PG17664" "IPR000571" NA
"C3H" "transcription factor" "PG17665" "IPR000571" NA
"Homobox-WOX" "transcription factor" "PG01764" "IPR001356,IPR009057" NA
"ARF" "transcription factor" "PG17669" "IPR003340,IPR010525,IPR011525" NA
"WD40-like" "transcription factor" "PG01765" "IPR001680,IPR017986,IPR019775" NA
"C2H2" "transcription factor" "PG17678" "IPR001841,IPR018957" NA
"DDT" "transcription factor & chromatin remodeling" "PG17709" "IPR001841,IPR001965,IPR003888,IPR003889,IPR004022,IPR011011,IPR018501,IPR019786,IPR019787" NA
"FYR" "chromatin remodeling & transcription regulator" "PG17709" "IPR001841,IPR001965,IPR003888,IPR003889,IPR004022,IPR011011,IPR018501,IPR019786,IPR019787" NA
"PHD" "chromatin regulator" "PG17710" "IPR001841,IPR001965,IPR011011,IPR019786,IPR019787" NA
"Nin-like" "transcription factor" "PG17713" "IPR003035" NA
"C2C2-CO-like" "transcription factor" "PG17732" "IPR010402" NA
"MADS-type1" "transcription factor" "PG17750" "IPR002100" NA
"PHD" "chromatin regulator" "PG17753" "IPR001841,IPR001965,IPR011011,IPR019787" NA
"SNF2" "chromatin remodeling" "PG17779" "IPR000330" NA
"PHD" "chromatin regulator" "PG17780" "IPR001841,IPR001965,IPR018957" NA
"C2H2" "transcription factor" "PG17795" "IPR001781,IPR001841" NA
"LIM" "transcription factor interactor and regulator" "PG17795" "IPR001781,IPR001841" NA
"LIM" "transcription factor interactor and regulator" "PG17798" "IPR001781" NA
"MYB-HB-like" "transcription factor" "PG17805" "IPR001005,IPR006447,IPR009057" NA
"WD40-like" "transcription factor" "PG17810" "IPR001680,IPR017986" NA
"bHLH" "transcription factor" "PG17833" "IPR011598" NA
"C2H2" "transcription factor" "PG01781" "IPR001841,IPR018957" NA
"C2H2" "transcription factor" "PG17837" "IPR001841,IPR017907,IPR018957" NA
"C3H" "transcription factor" "PG17840" "IPR000571,IPR001680,IPR017986,IPR019775" NA
"C3H" "transcription factor" "PG17845" "IPR000571" NA
"AP2-EREBP" "transcription factor" "PG17847" "IPR001471" NA
"LIM" "transcription factor interactor and regulator" "PG17868" "IPR001781" NA
"WD40-like" "transcription factor" "PG17891" "IPR001680,IPR001841,IPR001965,IPR017986" NA
"PHD" "chromatin regulator" "PG17891" "IPR001680,IPR001841,IPR001965,IPR017986" NA
"WD40-like" "transcription factor" "PG17905" "IPR001680,IPR017986" NA
"C2H2" "transcription factor" "PG17907" "IPR007087,IPR015880" NA
"GRAS" "transcription factor" "PG17909" "IPR005202" NA
"Bromodomain" "chromatin remodeler" "PG17910" "IPR001487" NA
"HSF-type-DNA-binding" "transcription factor" "PG17911" "IPR000232" NA
"bHLH" "transcription factor" "PG17916" "IPR011598" NA
"WD40-like" "transcription factor" "PG17918" "IPR001680,IPR017986" NA
"PHD" "chromatin regulator" "PG17938" "IPR001965" NA
"bHLH" "transcription factor" "PG17941" "IPR011598" NA
"MYB" "transcription factor" "PG17946" "IPR001005,IPR017877" NA
"LisH" "transcription factor interactor and regulator" "PG17947" "IPR001680,IPR006594,IPR017986,IPR019775" NA
"WD40-like" "transcription factor" "PG17947" "IPR001680,IPR006594,IPR017986,IPR019775" NA
"WD40-like" "transcription factor" "PG17949" "IPR001680,IPR017986,IPR019775" NA
"WD40-like" "transcription factor" "PG17953" "IPR001680,IPR017986" NA
"Homobox-WOX" "transcription factor" "PG17954" "IPR001356,IPR009057" NA
"LisH" "transcription factor interactor and regulator" "PG17956" "IPR001680,IPR006594,IPR017986,IPR019775" NA
"WD40-like" "transcription factor" "PG17956" "IPR001680,IPR006594,IPR017986,IPR019775" NA
"C2H2" "transcription factor" "PG17958" "IPR001841" NA
"Hap3/NF-YB" "transcription factor" "PG17961" "IPR003956,IPR003958,IPR009072" NA
"GRAS" "transcription factor" "PG17984" "IPR005202" NA
"AP2-EREBP" "transcription factor" "PG17990" "IPR001471" NA
"PHD" "chromatin regulator" "PG18013" "IPR001965,IPR011011,IPR019786,IPR019787" NA
"PHD" "chromatin regulator" "PG18014" "IPR001965,IPR011011,IPR019786,IPR019787" NA
"CCHC(Zn)" "transcription factor interactor and regulator" "PG18025" "IPR001878" NA
"Homobox-WOX" "transcription factor" "PG18034" "IPR001356,IPR009057" NA
"HD-ZIP" "transcription factor" "PG18037" "IPR006456" NA
"ZF-HD" "transcription factor" "PG18037" "IPR006456" NA
"ARF" "transcription factor" "PG18044" "IPR003340,IPR010525" NA
"CCHC(Zn)" "transcription factor interactor and regulator" "PG18047" "IPR001878" NA
"PHD" "chromatin regulator" "PG18049" "IPR001965,IPR011011" NA
"LisH" "transcription factor interactor and regulator" "PG18063" "IPR006594" NA
"AP2-EREBP" "transcription factor" "PG18065" "IPR001471" NA
"Homobox-WOX" "transcription factor" "PG18079" "IPR001356,IPR008422,IPR009057" NA
"Homeodomain-TALE-KNOX" "transcription factor" "PG18079" "IPR001356,IPR008422,IPR009057" NA
"MYB-HB-like" "transcription factor" "PG01806" "IPR001005,IPR009057,IPR015495,IPR017930" NA
"AP2-EREBP" "transcription factor" "PG18088" "IPR001471" NA
"AP2-EREBP" "transcription factor" "PG18092" "IPR001471" NA
"PHD" "chromatin regulator" "PG18094" "IPR001841,IPR001965,IPR018957" NA
"NAM" "transcription factor" "PG18137" "IPR003441" NA
"GRAS" "transcription factor" "PG18146" "IPR005202" NA
"bZIP" "transcription factor" "PG18149" "IPR004827" NA
"FAR" "transcription factor" "PG01813" "IPR004330" NA
"MYB-HB-like" "transcription factor" "PG18160" "IPR001005,IPR006447,IPR009057" NA
"Znf-LSD" "transcription factor" "PG18167" "IPR005735" NA
"C2H2" "transcription factor" "PG18179" "IPR001841,IPR018957" NA
"WD40-like" "transcription factor" "PG18189" "IPR001680,IPR017986,IPR019775" NA
"WD40-like" "transcription factor" "PG18193" "IPR001245,IPR001680,IPR017986,IPR019775" NA
"WD40-like" "transcription factor" "PG18196" "IPR001680,IPR017986" NA
"PHD" "chromatin regulator" "PG18202" "IPR000330,IPR000953,IPR001005,IPR001841,IPR001965,IPR011011,IPR016197,IPR019787" NA
"WD40-like" "transcription factor" "PG18206" "IPR001680,IPR017986,IPR019775" NA
"MYB-HB-like" "transcription factor" "PG18207" "IPR001005,IPR006447,IPR009057,IPR017930" NA
"MADS-type1" "transcription factor" "PG01820" "IPR002100" NA
"AP2-EREBP" "transcription factor" "PG18233" "IPR001471" NA
"MYB-HB-like" "transcription factor" "PG18238" "IPR001005,IPR009057,IPR015495,IPR017930" NA
"Homobox-WOX" "transcription factor" "PG01822" "IPR001356,IPR002913,IPR009057" NA
"HD-SAD" "transcription factor & lipid binding" "PG01822" "IPR001356,IPR002913,IPR009057" NA
"Homobox-WOX" "transcription factor" "PG18250" "IPR001356,IPR009057" NA
"Bromodomain" "chromatin remodeler" "PG18253" "IPR001487" NA
"MYB-HB-like" "transcription factor" "PG01824" "IPR001005,IPR009057,IPR015495,IPR017877,IPR017930" NA
"AUX-IAA" "transcription factor interactor and regulator" "PG18291" "IPR011525" NA
"PHD" "chromatin regulator" "PG18292" "IPR001965,IPR011011,IPR019787" NA
"Homobox-WOX" "transcription factor" "PG01827" "IPR001356,IPR002913,IPR009057" NA
"HD-SAD" "transcription factor & lipid binding" "PG01827" "IPR001356,IPR002913,IPR009057" NA
"MYB-related" "transcription factor" "PG18299" "IPR006447" NA
"MYB-HB-like" "transcription factor" "PG18317" "IPR001005,IPR001878,IPR006447,IPR009057,IPR017930" NA
"MYB-HB-like" "transcription factor" "PG18326" "IPR001005,IPR006447,IPR009057" NA
"MYB-HB-like" "transcription factor" "PG18328" "IPR001005,IPR009057,IPR015495,IPR017877,IPR017930" NA
"WD40-like" "transcription factor" "PG18332" "IPR001680,IPR017986" NA
"bHLH" "transcription factor" "PG00183" "IPR011598" NA
"PHD" "chromatin regulator" "PG18338" "IPR000306,IPR011011" NA
"BED-type(Zn)" "transcription factor/ chromatin remodeling" "PG18343" "IPR003656" NA
"NAM" "transcription factor" "PG18344" "IPR003441" NA
"WD40-like" "transcription factor" "PG01833" "IPR001680,IPR017986,IPR019775" NA
"AP2-EREBP" "transcription factor" "PG18360" "IPR001471" NA
"C2H2" "transcription factor" "PG18363" "IPR007087,IPR015880" NA
"FAR" "transcription factor" "PG18366" "IPR004330,IPR006564" NA
"CCHC(Zn)" "transcription factor interactor and regulator" "PG18378" "IPR001878" NA
"Znf-B" "transcription factor interactor and regulator" "PG18394" "IPR000315,IPR006734" NA
"PLATZ" "putative novel transcription repressor" "PG18394" "IPR000315,IPR006734" NA
"MADS-type1" "transcription factor" "PG18395" "IPR002100" NA
"C3H-WRC/GRF" "transcription factor interactor and regulator" "PG18396" "IPR008271,IPR014977" NA
"WD40-like" "transcription factor" "PG01837" "IPR001680,IPR017986,IPR019775" NA
"C2C2-GATA" "transcription factor" "PG18400" "IPR000679" NA
"MADS-type1" "transcription factor" "PG18401" "IPR002100" NA
"MADS-type1" "transcription factor" "PG18402" "IPR002100" NA
"C3H" "transcription factor" "PG18410" "IPR000571" NA
"C3H" "transcription factor" "PG18411" "IPR000571" NA
"Hap3/NF-YB" "transcription factor" "PG18419" "IPR009072" NA
"AP2-EREBP" "transcription factor" "PG18424" "IPR001471" NA
"SET" "chromatin remodeling" "PG18443" "IPR001214" NA
"bHLH" "transcription factor" "PG18446" "IPR011598" NA
"C2H2" "transcription factor" "PG18450" "IPR007087" NA
"ARF" "transcription factor" "PG18452" "IPR003340,IPR010525,IPR011525" NA
"WRKY" "transcription factor" "PG18460" "IPR003657" NA
"AP2-EREBP" "transcription factor" "PG18464" "IPR001471" NA
"Znf-B" "transcription factor interactor and regulator" "PG01845" "IPR000315" NA
"AP2-EREBP" "transcription factor" "PG18492" "IPR001471" NA
"bHLH" "transcription factor" "PG18500" "IPR011598" NA
"WD40-like" "transcription factor" "PG01848" "IPR001680,IPR017986,IPR019775" NA
"MADS-type1" "transcription factor" "PG18507" "IPR002100" NA
"MADS-type1" "transcription factor" "PG18512" "IPR002100" NA
"MYB-HB-like" "transcription factor" "PG18515" "IPR001005,IPR001356,IPR006447,IPR009057,IPR017930" NA
"GAGA-Binding-like" "transcription factor" "PG18518" "IPR010409" NA
"bHLH" "transcription factor" "PG18520" "IPR011598" NA
"AP2-EREBP" "transcription factor" "PG18522" "IPR001471" NA
"bHLH" "transcription factor" "PG18523" "IPR011598" NA
"FAR" "transcription factor" "PG18533" "IPR004330,IPR006564" NA
"CG1-CAMTA" "transcription factor" "PG18534" "IPR005559" NA
"HD-ZIP" "transcription factor" "PG18535" "IPR006455,IPR006456,IPR009057" NA
"ZF-HD" "transcription factor" "PG18535" "IPR006455,IPR006456,IPR009057" NA
"Hap3/NF-YB" "transcription factor" "PG18538" "IPR009072" NA
"NAM" "transcription factor" "PG18544" "IPR003441" NA
"WD40-like" "transcription factor" "PG18545" "IPR001680,IPR017986,IPR019775" NA
"BTB-POZ" "chromatin remodeling & transcription regulator" "PG18572" "IPR000210,IPR011333" NA
"TIFY" "transcription factor" "PG18579" "IPR010399" NA
"AUX-IAA" "transcription factor interactor and regulator" "PG18583" "IPR011525" NA
"AP2-EREBP" "transcription factor" "PG18587" "IPR001471" NA
"JmjC" "transcription factor & chromatin remodeling &Metalloenzymes" "PG18603" "IPR001841,IPR003347,IPR014977" NA
"C2H2" "transcription factor" "PG18603" "IPR001841,IPR003347,IPR014977" NA
"C3H-WRC/GRF" "transcription factor interactor and regulator" "PG18603" "IPR001841,IPR003347,IPR014977" NA
"HD-ZIP" "transcription factor" "PG18608" "IPR001356,IPR006712,IPR009057" NA
"NAM" "transcription factor" "PG18616" "IPR003441" NA
"C2H2" "transcription factor" "PG18632" "IPR007087,IPR015880" NA
"NAM" "transcription factor" "PG18635" "IPR003441" NA
"AP2-EREBP" "transcription factor" "PG18646" "IPR001471" NA
"C2C2-CO-like" "transcription factor" "PG18649" "IPR000315,IPR010402" NA
"C2H2" "transcription factor" "PG18650" "IPR001841,IPR018957" NA
"C3H" "transcription factor" "PG18659" "IPR000571" NA
"WD40-like" "transcription factor" "PG18661" "IPR001680,IPR017986" NA
"Lambda-DB" "putative novel transcription factor" "PG18671" "IPR010982" NA
"CCHC(Zn)" "transcription factor interactor and regulator" "PG18676" "IPR001878" NA
"C2H2" "transcription factor" "PG01866" "IPR001841" NA
"WD40-like" "transcription factor" "PG18697" "IPR001680,IPR017986" NA
"Nin-like" "transcription factor" "PG18704" "IPR003035" NA
"bHLH" "transcription factor" "PG01868" "IPR011598" NA
"FHA-SMAD" "transcription factor interactor and regulator" "PG18714" "IPR008984" NA
"SET" "chromatin remodeling" "PG18717" "IPR001214" NA
"MYB-HB-like" "transcription factor" "PG18721" "IPR001005,IPR006447,IPR009057,IPR017930" NA
"AS2-LOB" "transcription factor" "PG18725" "IPR004883" NA
"WRKY" "transcription factor" "PG18731" "IPR003657" NA
"C2H2" "transcription factor" "PG18738" "IPR001841" NA
"Homobox-WOX" "transcription factor" "PG18742" "IPR001356,IPR006563,IPR008422,IPR009057" NA
"Homeodomain-TALE-BEL" "transcription factor" "PG18742" "IPR001356,IPR006563,IPR008422,IPR009057" NA
"C2H2" "transcription factor" "PG18744" "IPR001841,IPR018957" NA
"WD40-like" "transcription factor" "PG18745" "IPR001680,IPR017986" NA
"Homobox-WOX" "transcription factor" "PG18747" "IPR001356,IPR005540,IPR005541,IPR008422,IPR009057" NA
"Homeodomain-TALE-KNOX" "transcription factor" "PG18747" "IPR001356,IPR005540,IPR005541,IPR008422,IPR009057" NA
"MADS-MIKC" "transcription factor" "PG18753" "IPR002100,IPR002487" NA
"NAM" "transcription factor" "PG18754" "IPR003441" NA
"NAM" "transcription factor" "PG18755" "IPR003441" NA
"WD40-like" "transcription factor" "PG18758" "IPR001680,IPR017986,IPR019775" NA
"PHD" "chromatin regulator" "PG18766" "IPR001841,IPR011011,IPR018957" NA
"WRKY" "transcription factor" "PG18770" "IPR003657" NA
"bHLH" "transcription factor" "PG18773" "IPR011598" NA
"MADS-MIKC" "transcription factor" "PG18802" "IPR002100,IPR002487" NA
"JmjC" "transcription factor & chromatin remodeling &Metalloenzymes" "PG18805" "IPR003347" NA
"TCP" "transcription factor" "PG18813" "IPR005333,IPR017887" NA
"TUBBY" "transcription factor" "PG18821" "IPR000007" NA
"MYB-HB-like" "transcription factor" "PG18822" "IPR001005,IPR009057,IPR017884" NA
"MYB/SANT" "transcription factor" "PG18822" "IPR001005,IPR009057,IPR017884" NA
"Homobox-WOX" "transcription factor" "PG18826" "IPR001356,IPR002913,IPR009057" NA
"HD-SAD" "transcription factor & lipid binding" "PG18826" "IPR001356,IPR002913,IPR009057" NA
"C2H2" "transcription factor" "PG18828" "IPR007087,IPR015880" NA
"NAM" "transcription factor" "PG18845" "IPR003441" NA
"WD40-like" "transcription factor" "PG18849" "IPR001680,IPR017986,IPR019775" NA
"AP2-EREBP" "transcription factor" "PG18851" "IPR001471" NA
"C2H2" "transcription factor" "PG18857" "IPR007087,IPR015880" NA
"Homobox-WOX" "transcription factor" "PG18860" "IPR001356,IPR006563,IPR008422,IPR009057" NA
"Homeodomain-TALE-BEL" "transcription factor" "PG18860" "IPR001356,IPR006563,IPR008422,IPR009057" NA
"MYB-HB-like" "transcription factor" "PG18876" "IPR001005,IPR009057,IPR015495,IPR017877,IPR017930" NA
"bHLH" "transcription factor" "PG18879" "IPR011598" NA
"bHLH" "transcription factor" "PG01888" "IPR011598" NA
"HSA" "chromatin remodeler" "PG18916" "IPR001005,IPR006562,IPR009057,IPR017877" NA
"MYB-HB-like" "transcription factor" "PG18916" "IPR001005,IPR006562,IPR009057,IPR017877" NA
"GAGA-Binding-like" "transcription factor" "PG18920" "IPR010409" NA
"PAZ-Argonaute" "post-transcriptional gene silencing" "PG18928" "IPR003100,IPR012337" NA
"bHLH" "transcription factor" "PG18931" "IPR011598" NA
"AP2-EREBP" "transcription factor" "PG18936" "IPR001471" NA
"Lambda-DB" "putative novel transcription factor" "PG18949" "IPR010982,IPR013729" NA
"C3H-WRC/GRF" "transcription factor interactor and regulator" "PG18959" "IPR014977,IPR014978" NA
"LisH" "transcription factor interactor and regulator" "PG18973" "IPR001680,IPR006594,IPR017986" NA
"WD40-like" "transcription factor" "PG18973" "IPR001680,IPR006594,IPR017986" NA
"C3H" "transcription factor" "PG18979" "IPR000571" NA
"AP2-EREBP" "transcription factor" "PG18981" "IPR001471" NA
"C2C2-Dof" "transcription factor" "PG18997" "IPR003851" NA
"C2H2" "transcription factor" "PG18998" "IPR001841,IPR018957" NA
"C2H2" "transcription factor" "PG19013" "IPR001841,IPR018957" NA
"C2C2-Dof" "transcription factor" "PG19018" "IPR003851" NA
"MADS-type1" "transcription factor" "PG19021" "IPR002100" NA
"bZIP" "transcription factor" "PG01900" "IPR004827,IPR011616,IPR011700" NA
"C2H2" "transcription factor" "PG19031" "IPR015880" NA
"Hap3/NF-YB" "transcription factor" "PG01902" "IPR009072" NA
"PHD" "chromatin regulator" "PG19062" "IPR001841,IPR001965,IPR018957" NA
"NAM" "transcription factor" "PG19084" "IPR003441" NA
"C2H2" "transcription factor" "PG19100" "IPR001841,IPR018957" NA
"C2H2" "transcription factor" "PG19101" "IPR001841" NA
"JmjC" "transcription factor & chromatin remodeling &Metalloenzymes" "PG19102" "IPR003347" NA
"MYB-HB-like" "transcription factor" "PG01908" "IPR001005,IPR009057" NA
"A20-like" "putative novel transcription regulator" "PG19112" "IPR000058" NA
"C3H" "transcription factor" "PG19117" "IPR000571" NA
"WD40-like" "transcription factor" "PG19127" "IPR001680,IPR017986,IPR019775" NA
"PHD" "chromatin regulator" "PG00191" "IPR001965,IPR011011,IPR019786" NA
"C2H2" "transcription factor" "PG19154" "IPR001841,IPR017986" NA
"WD40-like" "transcription factor" "PG19154" "IPR001841,IPR017986" NA
"MYB-HB-like" "transcription factor" "PG19167" "IPR001005,IPR009057,IPR015495,IPR017930" NA
"Homobox-WOX" "transcription factor" "PG19194" "IPR001356,IPR009057" NA
"C2H2" "transcription factor" "PG19201" "IPR001841,IPR017907" NA
"C2H2" "transcription factor" "PG19203" "IPR001781,IPR001841" NA
"LIM" "transcription factor interactor and regulator" "PG19203" "IPR001781,IPR001841" NA
"LisH" "transcription factor interactor and regulator" "PG01918" "IPR006594" NA
"AP2-EREBP" "transcription factor" "PG19222" "IPR001471" NA
"bZIP" "transcription factor" "PG19223" "IPR004827,IPR011616,IPR011700" NA
"PHD" "chromatin regulator" "PG19229" "IPR001841,IPR001965" NA
"AP2-EREBP" "transcription factor" "PG00192" "IPR001471" NA
"C3H" "transcription factor" "PG19240" "IPR000571" NA
"Hap3/NF-YB" "transcription factor" "PG01923" "IPR009072" NA
"AP2-EREBP" "transcription factor" "PG19273" "IPR001471" NA
"Tesmin" "putative novel transcription factor" "PG19277" "IPR005172" NA
"Homobox-WOX" "transcription factor" "PG19283" "IPR001356,IPR009057" NA
"C2H2" "transcription factor" "PG19288" "IPR001841,IPR018957" NA
"C3H" "transcription factor" "PG19290" "IPR000571" NA
"C2H2" "transcription factor" "PG19293" "IPR001841,IPR018957" NA
"Znf-B" "transcription factor interactor and regulator" "PG19295" "IPR000315,IPR001781" NA
"LIM" "transcription factor interactor and regulator" "PG19295" "IPR000315,IPR001781" NA
"AP2-EREBP" "transcription factor" "PG19300" "IPR001471" NA
"C2H2" "transcription factor" "PG01928" "IPR007087,IPR015880,IPR019786" NA
"PHD" "chromatin regulator" "PG01928" "IPR007087,IPR015880,IPR019786" NA
"WD40-like" "transcription factor" "PG19319" "IPR001680,IPR017986,IPR019775" NA
"CG1-CAMTA" "transcription factor" "PG19324" "IPR002110,IPR005559" NA
"C2H2" "transcription factor" "PG19362" "IPR001841" NA
"WD40-like" "transcription factor" "PG19366" "IPR001680,IPR017986" NA
"RR-A-type" "response regulator and putative novel transcription factor" "PG19374" "IPR001789" NA
"bZIP" "transcription factor" "PG19375" "IPR004827" NA
"AP2-EREBP" "transcription factor" "PG19379" "IPR001471" NA
"MYB-HB-like" "transcription factor" "PG19381" "IPR001005,IPR009057,IPR015495,IPR017930" NA
"MYB-HB-like" "transcription factor" "PG19382" "IPR001005,IPR009057,IPR015495,IPR017930" NA
"Homobox-WOX" "transcription factor" "PG19419" "IPR001356,IPR002913,IPR009057" NA
"HD-SAD" "transcription factor & lipid binding" "PG19419" "IPR001356,IPR002913,IPR009057" NA
"WD40-like" "transcription factor" "PG19426" "IPR001680,IPR017986,IPR019775" NA
"C2H2" "transcription factor" "PG01940" "IPR001841,IPR018957" NA
"Hap3/NF-YB" "transcription factor" "PG19429" "IPR009072" NA
"Homobox-WOX" "transcription factor" "PG19431" "IPR001356,IPR006563,IPR008422,IPR009057" NA
"Homeodomain-TALE-BEL" "transcription factor" "PG19431" "IPR001356,IPR006563,IPR008422,IPR009057" NA
"SNF2" "chromatin remodeling" "PG19432" "IPR000330" NA
"AP2-EREBP" "transcription factor" "PG19443" "IPR001471" NA
"bHLH" "transcription factor" "PG19462" "IPR011598" NA
"WRKY" "transcription factor" "PG01944" "IPR003657" NA
"PHD" "chromatin regulator" "PG19467" "IPR001841,IPR001965,IPR017907,IPR018957" NA
"WRKY" "transcription factor" "PG19492" "IPR003657" NA
"Znf-B" "transcription factor interactor and regulator" "PG19496" "IPR000315,IPR001841,IPR001965,IPR011011,IPR019786,IPR019787" NA
"PHD" "chromatin regulator" "PG19496" "IPR000315,IPR001841,IPR001965,IPR011011,IPR019786,IPR019787" NA
"bZIP" "transcription factor" "PG19499" "IPR004827" NA
"MYB-HB-like" "transcription factor" "PG19516" "IPR001005,IPR009057" NA
"AP2-EREBP" "transcription factor" "PG19541" "IPR001471" NA
"WD40-like" "transcription factor" "PG19550" "IPR001680,IPR017986,IPR019775" NA
"C3H" "transcription factor" "PG19552" "IPR000571" NA
"bHLH" "transcription factor" "PG19562" "IPR011598" NA
"C2H2" "transcription factor" "PG19572" "IPR007087,IPR015880" NA
"NAM" "transcription factor" "PG19575" "IPR003441" NA
"AP2-EREBP" "transcription factor" "PG19577" "IPR001471" NA
"SET" "chromatin remodeling" "PG19579" "IPR001214" NA
"MYB-HB-like" "transcription factor" "PG19586" "IPR001005,IPR009057,IPR015495,IPR017930" NA
"Hap3/NF-YB" "transcription factor" "PG19588" "IPR009072" NA
"WD40-like" "transcription factor" "PG19589" "IPR001680,IPR017986,IPR019775" NA
"WD40-like" "transcription factor" "PG19591" "IPR001680,IPR017986" NA
"WD40-like" "transcription factor" "PG19594" "IPR001680,IPR017986,IPR019775" NA
"bHLH" "transcription factor" "PG19604" "IPR011598" NA
"B3-Domain" "transcription factor" "PG19617" "IPR003340" NA
"C2H2" "transcription factor" "PG19631" "IPR007087,IPR015880" NA
"WD40-like" "transcription factor" "PG19632" "IPR001680,IPR017986,IPR019775" NA
"Hap3/NF-YB" "transcription factor" "PG19645" "IPR003956,IPR003958,IPR009072" NA
"WD40-like" "transcription factor" "PG19659" "IPR001680,IPR017986" NA
"C2H2" "transcription factor" "PG19661" "IPR001680,IPR001841,IPR017907,IPR017986,IPR018957,IPR019775" NA
"WD40-like" "transcription factor" "PG19661" "IPR001680,IPR001841,IPR017907,IPR017986,IPR018957,IPR019775" NA
"AS2-LOB" "transcription factor" "PG19674" "IPR004883" NA
"SET" "chromatin remodeling" "PG19679" "IPR001214" NA
"TCP" "transcription factor" "PG19681" "IPR005333,IPR017887" NA
"CCHC(Zn)" "transcription factor interactor and regulator" "PG19682" "IPR001878" NA
"Homobox-WOX" "transcription factor" "PG01969" "IPR001356,IPR009057" NA
"WD40-like" "transcription factor" "PG19723" "IPR001680,IPR017986" NA
"DDT" "transcription factor & chromatin remodeling" "PG19731" "IPR004022,IPR018500,IPR018501" NA
"Homobox-WOX" "transcription factor" "PG19732" "IPR001356,IPR009057" NA
"PAZ-Argonaute" "post-transcriptional gene silencing" "PG19735" "IPR003100,IPR012337" NA
"bZIP" "transcription factor" "PG19738" "IPR004827,IPR011616" NA
"bZIP" "transcription factor" "PG19739" "IPR004827,IPR011616" NA
"MYB-HB-like" "transcription factor" "PG19740" "IPR001005,IPR009057,IPR017930" NA
"MYB-HB-like" "transcription factor" "PG19742" "IPR001005,IPR009057,IPR015495,IPR017930" NA
"WD40-like" "transcription factor" "PG19748" "IPR001680,IPR017986,IPR019775" NA
"Bromodomain" "chromatin remodeler" "PG19751" "IPR001487" NA
"bHLH" "transcription factor" "PG19765" "IPR011598" NA
"AUX-IAA" "transcription factor interactor and regulator" "PG19768" "IPR011525" NA
"C2H2" "transcription factor" "PG19780" "IPR001841,IPR018957" NA
"bZIP" "transcription factor" "PG19789" "IPR004827,IPR011616,IPR011700" NA
"GAGA-Binding-like" "transcription factor" "PG19790" "IPR010409" NA
"ARID" "transcription factor & chromatin remodeling" "PG19794" "IPR001606" NA
"B3-Domain" "transcription factor" "PG19795" "IPR003340" NA
"C2H2" "transcription factor" "PG19803" "IPR001841" NA
"JmjC" "transcription factor & chromatin remodeling &Metalloenzymes" "PG19808" "IPR003347" NA
"C3H" "transcription factor" "PG19809" "IPR000571,IPR002110" NA
"MADS-type1" "transcription factor" "PG19816" "IPR002100" NA
"C2H2" "transcription factor" "PG19819" "IPR007087,IPR015880" NA
"C2H2" "transcription factor" "PG19822" "IPR001841,IPR018957" NA
"Homobox-WOX" "transcription factor" "PG19830" "IPR001356,IPR002913,IPR009057" NA
"HD-SAD" "transcription factor & lipid binding" "PG19830" "IPR001356,IPR002913,IPR009057" NA
"C2H2" "transcription factor" "PG19836" "IPR001841" NA
"MYB-HB-like" "transcription factor" "PG19840" "IPR001005,IPR009057,IPR015495,IPR017930" NA
"bZIP" "transcription factor" "PG19854" "IPR004827,IPR011616,IPR011700" NA
"GAGA-Binding-like" "transcription factor" "PG19855" "IPR010409" NA
"WD40-like" "transcription factor" "PG19857" "IPR001680,IPR017986" NA
"C2H2" "transcription factor" "PG19862" "IPR001841,IPR018957" NA
"WD40-like" "transcription factor" "PG19870" "IPR001680,IPR017986" NA
"WD40-like" "transcription factor" "PG19876" "IPR017986" NA
"C2H2" "transcription factor" "PG19877" "IPR001841,IPR002110,IPR017907" NA
"WD40-like" "transcription factor" "PG19885" "IPR001680,IPR017986" NA
"C2H2" "transcription factor" "PG19895" "IPR001841" NA
"AP2-EREBP" "transcription factor" "PG19899" "IPR001471" NA
"C2H2" "transcription factor" "PG19901" "IPR015880" NA
"PHD" "chromatin regulator" "PG19906" "IPR001965,IPR011011" NA
"C2H2" "transcription factor" "PG19909" "IPR001841,IPR018957" NA
"WD40-like" "transcription factor" "PG19917" "IPR001680,IPR017986" NA
"Homobox-WOX" "transcription factor" "PG19919" "IPR001356,IPR002913,IPR004827,IPR009057" NA
"HD-SAD" "transcription factor & lipid binding" "PG19919" "IPR001356,IPR002913,IPR004827,IPR009057" NA
"Hap2/NF-YA" "transcription factor" "PG19920" "IPR001289,IPR018362" NA
"AP2-EREBP" "transcription factor" "PG19944" "IPR001471" NA
"WRKY" "transcription factor" "PG19945" "IPR003657" NA
"Nin-like" "transcription factor" "PG19949" "IPR003035" NA
"MYB-HB-like" "transcription factor" "PG19977" "IPR001005,IPR006447,IPR009057,IPR017930" NA
"PHD" "chromatin regulator" "PG19992" "IPR000306,IPR011011" NA
"C3H" "transcription factor" "PG19996" "IPR000571" NA
"WD40-like" "transcription factor" "PG20003" "IPR001680,IPR017986" NA
"WD40-like" "transcription factor" "PG20028" "IPR001680,IPR017986,IPR019775" NA
"TCP" "transcription factor" "PG20033" "IPR005333,IPR017887" NA
"C2H2" "transcription factor" "PG00020" "IPR001841,IPR018957" NA
"NAM" "transcription factor" "PG20040" "IPR003441" NA
"bHLH" "transcription factor" "PG20047" "IPR011598" NA
"Hap3/NF-YB" "transcription factor" "PG20049" "IPR003958,IPR009072" NA
"Homobox-WOX" "transcription factor" "PG20065" "IPR001356,IPR005540,IPR005541,IPR008422,IPR009057" NA
"Homeodomain-TALE-KNOX" "transcription factor" "PG20065" "IPR001356,IPR005540,IPR005541,IPR008422,IPR009057" NA
"HSF-type-DNA-binding" "transcription factor" "PG02005" "IPR000232" NA
"AS2-LOB" "transcription factor" "PG20088" "IPR004883" NA
"AUX-IAA" "transcription factor interactor and regulator" "PG20095" "IPR011525" NA
"WD40-like" "transcription factor" "PG20108" "IPR001680,IPR017986,IPR019775" NA
"MYB" "transcription factor" "PG20112" "IPR001005,IPR017877" NA
"PHD" "chromatin regulator" "PG20116" "IPR011011" NA
"WD40-like" "transcription factor" "PG20126" "IPR001680,IPR017986,IPR019775" NA
"bHLH" "transcription factor" "PG20127" "IPR011598" NA
"PHD" "chromatin regulator" "PG20146" "IPR001841,IPR001965,IPR011011,IPR019786,IPR019787" NA
"MYB-HB-like" "transcription factor" "PG20150" "IPR001005,IPR006447,IPR009057" NA
"HD-SAD" "transcription factor & lipid binding" "PG02014" "IPR001356,IPR002913" NA
"Homeodomain-LIKE" "transcription regulator" "PG20157" "IPR009057" NA
"C2C2-CO-like" "transcription factor" "PG20161" "IPR000315,IPR010402" NA
"AP2-EREBP" "transcription factor" "PG20162" "IPR001471" NA
"PHD" "chromatin regulator" "PG20202" "IPR001965,IPR011011,IPR019786,IPR019787" NA
"LIM" "transcription factor interactor and regulator" "PG20215" "IPR001781" NA
"Bromodomain" "chromatin remodeler" "PG20222" "IPR001487,IPR018359" NA
"MADS-type1" "transcription factor" "PG20232" "IPR002100" NA
"C2C2-CO-like" "transcription factor" "PG20258" "IPR000315,IPR010402" NA
"FAR" "transcription factor" "PG20263" "IPR004330" NA
"Hap3/NF-YB" "transcription factor" "PG20266" "IPR009072" NA
"PHD" "chromatin regulator" "PG20267" "IPR001965" NA
"bZIP" "transcription factor" "PG20277" "IPR004827" NA
"WD40-like" "transcription factor" "PG20279" "IPR001680,IPR017986,IPR019775" NA
"MYB-HB-like" "transcription factor" "PG20288" "IPR001005,IPR009057,IPR015495,IPR017930" NA
"WD40-like" "transcription factor" "PG20290" "IPR001680,IPR017986,IPR019775" NA
"WD40-like" "transcription factor" "PG20298" "IPR001680,IPR017986" NA
"CCHC(Zn)" "transcription factor interactor and regulator" "PG20310" "IPR001878" NA
"B3-Domain" "transcription factor" "PG20318" "IPR003340" NA
"B3-Domain" "transcription factor" "PG20319" "IPR003340" NA
"C2H2" "transcription factor" "PG20322" "IPR001841,IPR018957" NA
"ARID-HMG" "transcription factor & chromatin remodeling" "PG20330" "IPR001606,IPR009071" NA
"E2F-DP" "transcription factor" "PG20342" "IPR003316,IPR015633" NA
"GRAS" "transcription factor" "PG20354" "IPR005202" NA
"Nin-like" "transcription factor" "PG20367" "IPR003035" NA
"WD40-like" "transcription factor" "PG20375" "IPR001680,IPR017986" NA
"HSF-type-DNA-binding" "transcription factor" "PG20383" "IPR000232" NA
"C2H2" "transcription factor" "PG20384" "IPR007087,IPR015880" NA
"WD40-like" "transcription factor" "PG20390" "IPR001680,IPR017986" NA
"NAM" "transcription factor" "PG20396" "IPR003441" NA
"SET" "chromatin remodeling" "PG20408" "IPR001214" NA
"C3H" "transcription factor" "PG20411" "IPR000571" NA
"C2H2" "transcription factor" "PG20412" "IPR001841,IPR018957" NA
"AP2-EREBP" "transcription factor" "PG20417" "IPR001471" NA
"TCP" "transcription factor" "PG20425" "IPR005333,IPR017887" NA
"MYB-HB-like" "transcription factor" "PG02043" "IPR001005,IPR009057,IPR015495,IPR017930" NA
"MADS-type1" "transcription factor" "PG20456" "IPR002100" NA
"WD40-like" "transcription factor" "PG20469" "IPR017986" NA
"PHD" "chromatin regulator" "PG20482" "IPR001841,IPR001965,IPR011011,IPR019786,IPR019787" NA
"LisH" "transcription factor interactor and regulator" "PG20487" "IPR006594" NA
"C2H2" "transcription factor" "PG20512" "IPR001841,IPR018957" NA
"C2H2" "transcription factor" "PG20513" "IPR001841,IPR018957" NA
"Homobox-WOX" "transcription factor" "PG02051" "IPR001356,IPR009057" NA
"NAM" "transcription factor" "PG20529" "IPR003441" NA
"C2C2-GATA" "transcription factor" "PG20540" "IPR000679" NA
"RR-A-type" "response regulator and putative novel transcription factor" "PG20546" "IPR001789" NA
"SET" "chromatin remodeling" "PG02056" "IPR001214" NA
"AP2-EREBP" "transcription factor" "PG20582" "IPR001471" NA
"NAM" "transcription factor" "PG20588" "IPR003441" NA
"bZIP" "transcription factor" "PG20592" "IPR004827" NA
"PAZ-Argonaute" "post-transcriptional gene silencing" "PG20615" "IPR003100,IPR012337" NA
"CCHC(Zn)" "transcription factor interactor and regulator" "PG20618" "IPR001878,IPR006564" NA
"bZIP" "transcription factor" "PG20631" "IPR004827" NA
"SBP" "transcription factor" "PG20639" "IPR004333" NA
"SBP" "transcription factor" "PG20640" "IPR004333" NA
"GAGA-Binding-like" "transcription factor" "PG20646" "IPR010409" NA
"WD40-like" "transcription factor" "PG20653" "IPR001680,IPR017986,IPR019775" NA
"A20-like" "putative novel transcription regulator" "PG20657" "IPR000058" NA
"bZIP" "transcription factor" "PG20664" "IPR004827" NA
"MYB-HB-like" "transcription factor" "PG20665" "IPR001005,IPR009057,IPR015495,IPR017930" NA
"FHA-SMAD" "transcription factor interactor and regulator" "PG20669" "IPR008984" NA
"WD40-like" "transcription factor" "PG20678" "IPR001680,IPR017986,IPR019775" NA
"WD40-like" "transcription factor" "PG20687" "IPR001680,IPR001841,IPR001965,IPR017986" NA
"PHD" "chromatin regulator" "PG20687" "IPR001680,IPR001841,IPR001965,IPR017986" NA
"Hap3/NF-YB" "transcription factor" "PG20691" "IPR003958,IPR009072" NA
"PAZ-Argonaute" "post-transcriptional gene silencing" "PG20692" "IPR003100,IPR012337" NA
"CCHC(Zn)" "transcription factor interactor and regulator" "PG20697" "IPR001878" NA
"GRAS" "transcription factor" "PG20709" "IPR005202" NA
"WD40-like" "transcription factor" "PG20714" "IPR001680,IPR017986" NA
"BTB-POZ" "chromatin remodeling & transcription regulator" "PG20718" "IPR000210,IPR011333" NA
"C2H2" "transcription factor" "PG20728" "IPR001214,IPR007087,IPR015880" NA
"MYB-HB-like" "transcription factor" "PG20740" "IPR001005,IPR009057,IPR015495,IPR017930" NA
"BTB-POZ" "chromatin remodeling & transcription regulator" "PG02073" "IPR000210,IPR011333" NA
"CCHC(Zn)" "transcription factor interactor and regulator" "PG20750" "IPR001878" NA
"Homobox-WOX" "transcription factor" "PG20763" "IPR001356,IPR009057" NA
"C3H" "transcription factor" "PG20773" "IPR000571,IPR004343" NA
"Znf-B" "transcription factor interactor and regulator" "PG20774" "IPR000315" NA
"C2H2" "transcription factor" "PG20794" "IPR001841,IPR018957" NA
"bHLH" "transcription factor" "PG20810" "IPR011598" NA
"C2C2-GATA" "transcription factor" "PG20814" "IPR000679" NA
"TAZ" "transcription factor and/or regulators" "PG20816" "IPR000197,IPR013178" NA
"Homobox-WOX" "transcription factor" "PG20851" "IPR001356,IPR009057" NA
"WD40-like" "transcription factor" "PG20860" "IPR001680,IPR017986" NA
"AP2-EREBP" "transcription factor" "PG20867" "IPR001471" NA
"NAM" "transcription factor" "PG20886" "IPR003441" NA
"WRKY" "transcription factor" "PG20899" "IPR003657" NA
"MYB-HB-like" "transcription factor" "PG20917" "IPR001005,IPR006447,IPR009057,IPR017930" NA
"WD40-like" "transcription factor" "PG20920" "IPR001680" NA
"bHLH" "transcription factor" "PG20928" "IPR011598" NA
"C2H2" "transcription factor" "PG20936" "IPR007087,IPR015880" NA
"Hap3/NF-YB" "transcription factor" "PG20939" "IPR009072" NA
"Hap3/NF-YB" "transcription factor" "PG20941" "IPR009072" NA
"TUBBY" "transcription factor" "PG20944" "IPR000007" NA
"AP2-EREBP" "transcription factor" "PG20950" "IPR001471" NA
"AS2-LOB" "transcription factor" "PG20961" "IPR004883" NA
"C2C2-Dof" "transcription factor" "PG20967" "IPR003851" NA
"SBP" "transcription factor" "PG20968" "IPR004333" NA
"MYB-HB-like" "transcription factor" "PG02095" "IPR001005,IPR009057,IPR015495,IPR017930" NA
"Znf-B" "transcription factor interactor and regulator" "PG20975" "IPR000315" NA
"ARF" "transcription factor" "PG20979" "IPR003340,IPR010525" NA
"C3H" "transcription factor" "PG20984" "IPR000571" NA
"C3H" "transcription factor" "PG20985" "IPR000571" NA
"CCHC(Zn)" "transcription factor interactor and regulator" "PG20988" "IPR001878" NA
"Znf-LSD" "transcription factor" "PG02097" "IPR005735" NA
"MADS-type1" "transcription factor" "PG20994" "IPR002100" NA
"TCP" "transcription factor" "PG21000" "IPR005333,IPR017887" NA
"Hap3/NF-YB" "transcription factor" "PG21009" "IPR003956,IPR003958,IPR009072" NA
"Homeodomain-LIKE" "transcription regulator" "PG21019" "IPR009057" NA
"bHLH" "transcription factor" "PG21026" "IPR011598" NA
"AS2-LOB" "transcription factor" "PG21028" "IPR004883" NA
"MYB-HB-like" "transcription factor" "PG21045" "IPR001005,IPR009057,IPR015495,IPR017930" NA
"C2H2" "transcription factor" "PG21047" "IPR001841,IPR018957" NA
"bHLH" "transcription factor" "PG21048" "IPR011598" NA
"AUX-IAA" "transcription factor interactor and regulator" "PG21059" "IPR011525" NA
"C3H" "transcription factor" "PG21060" "IPR000571" NA
"BTB-POZ" "chromatin remodeling & transcription regulator" "PG21061" "IPR000210,IPR011333" NA
"C2C2-GATA" "transcription factor" "PG02106" "IPR000679" NA
"C2H2" "transcription factor" "PG21098" "IPR001841,IPR018957" NA
"bHLH" "transcription factor" "PG02111" "IPR011598" NA
"WD40-like" "transcription factor" "PG21146" "IPR017986" NA
"NAM" "transcription factor" "PG21172" "IPR003441" NA
"C2C2-CO-like" "transcription factor" "PG21175" "IPR001789,IPR010402" NA
"RR-A-type" "response regulator and putative novel transcription factor" "PG21175" "IPR001789,IPR010402" NA
"C3H" "transcription factor" "PG21183" "IPR000571" NA
"C2H2" "transcription factor" "PG21184" "IPR001841" NA
"PAZ-Argonaute" "post-transcriptional gene silencing" "PG21185" "IPR003100,IPR012337" NA
"HSF-type-DNA-binding" "transcription factor" "PG21202" "IPR000232" NA
"MYB-HB-like" "transcription factor" "PG21205" "IPR001005,IPR006447,IPR009057,IPR017930" NA
"WD40-like" "transcription factor" "PG21265" "IPR001680,IPR017986" NA
"bZIP" "transcription factor" "PG21279" "IPR004827,IPR011616,IPR011700" NA
"C2H2" "transcription factor" "PG21288" "IPR004333,IPR007087" NA
"SBP" "transcription factor" "PG21288" "IPR004333,IPR007087" NA
"C2C2-YABBY" "transcription factor" "PG21291" "IPR006780,IPR009071" NA
"B3-Domain" "transcription factor" "PG21294" "IPR003340" NA
"bZIP" "transcription factor" "PG21295" "IPR004827" NA
"LisH" "transcription factor interactor and regulator" "PG21301" "IPR001680,IPR006594,IPR013720,IPR017986,IPR019775" NA
"WD40-like" "transcription factor" "PG21301" "IPR001680,IPR006594,IPR013720,IPR017986,IPR019775" NA
"BTB-POZ" "chromatin remodeling & transcription regulator" "PG21312" "IPR000210,IPR011333" NA
"Hap3/NF-YB" "transcription factor" "PG21325" "IPR009072" NA
"WD40-like" "transcription factor" "PG21330" "IPR001680,IPR017986" NA
"WD40-like" "transcription factor" "PG21334" "IPR001680,IPR017986" NA
"BTB-POZ" "chromatin remodeling & transcription regulator" "PG21335" "IPR000210" NA
"TCP" "transcription factor" "PG21346" "IPR005333,IPR017887" NA
"CCHC(Zn)" "transcription factor interactor and regulator" "PG21350" "IPR001878" NA
"WD40-like" "transcription factor" "PG02134" "IPR001680,IPR017986" NA
"Hap3/NF-YB" "transcription factor" "PG21360" "IPR009072" NA
"PHD" "chromatin regulator" "PG21365" "IPR000306,IPR011011" NA
"BES/BZR" "transcription factor" "PG21366" "IPR008540" NA
"SNF2" "chromatin remodeling" "PG21378" "IPR000330" NA
"C2H2" "transcription factor" "PG02136" "IPR001841,IPR018957" NA
"AP2-EREBP" "transcription factor" "PG21380" "IPR001471" NA
"WD40-like" "transcription factor" "PG21396" "IPR001680,IPR017986" NA
"WD40-like" "transcription factor" "PG21409" "IPR001680,IPR017986,IPR019775" NA
"C2H2" "transcription factor" "PG21411" "IPR001680,IPR001841,IPR017907,IPR017986,IPR018957" NA
"WD40-like" "transcription factor" "PG21411" "IPR001680,IPR001841,IPR017907,IPR017986,IPR018957" NA
"Bromodomain" "chromatin remodeler" "PG21417" "IPR001487" NA
"WRKY" "transcription factor" "PG21418" "IPR003657" NA
"PHD" "chromatin regulator" "PG02140" "IPR001841,IPR001965,IPR011011,IPR019786,IPR019787" NA
"Hap3/NF-YB" "transcription factor" "PG21420" "IPR003958" NA
"BTB-POZ" "chromatin remodeling & transcription regulator" "PG21436" "IPR000210,IPR011333" NA
"bHLH" "transcription factor" "PG21441" "IPR011598" NA
"Bromodomain" "chromatin remodeler" "PG02143" "IPR001487,IPR018359" NA
"WD40-like" "transcription factor" "PG21452" "IPR001680,IPR017986" NA
"Bromodomain" "chromatin remodeler" "PG02144" "IPR001487" NA
"MYB-HB-like" "transcription factor" "PG21459" "IPR001005,IPR009057,IPR015495,IPR017930" NA
"C2H2" "transcription factor" "PG21462" "IPR001841,IPR018957" NA
"MADS-type1" "transcription factor" "PG21467" "IPR002100" NA
"MADS-type1" "transcription factor" "PG02145" "IPR002100" NA
"CCHC(Zn)" "transcription factor interactor and regulator" "PG21472" "IPR001878" NA
"C2H2" "transcription factor" "PG21473" "IPR007087,IPR015880" NA
"WD40-like" "transcription factor" "PG21483" "IPR001680,IPR017986,IPR019775" NA
"GRAS" "transcription factor" "PG21489" "IPR005202" NA
"WD40-like" "transcription factor" "PG21500" "IPR001680,IPR017986,IPR019775" NA
"AP2-EREBP" "transcription factor" "PG21501" "IPR001471" NA
"PHD" "chromatin regulator" "PG21510" "IPR001841,IPR001965,IPR011011,IPR019786,IPR019787" NA
"NAM" "transcription factor" "PG21511" "IPR003441" NA
"bZIP" "transcription factor" "PG21515" "IPR004827" NA
"MYB-HB-like" "transcription factor" "PG21524" "IPR001005,IPR006447,IPR009057,IPR017930" NA
"WD40-like" "transcription factor" "PG21529" "IPR001680,IPR017986,IPR019775" NA
"MYB-HB-like" "transcription factor" "PG00215" "IPR001005,IPR009057,IPR015495,IPR017930" NA
"bZIP" "transcription factor" "PG21543" "IPR004827,IPR011616,IPR011700" NA
"BTB-POZ" "chromatin remodeling & transcription regulator" "PG21547" "IPR000210" NA
"HMG" "chromatin remodeling & transcriptional activation" "PG21558" "IPR009071" NA
"AP2-EREBP" "transcription factor" "PG21565" "IPR001471" NA
"SBP" "transcription factor" "PG21567" "IPR004333" NA
"PHD" "chromatin regulator" "PG21570" "IPR001841,IPR001965,IPR011011,IPR019786,IPR019787" NA
"GRAS" "transcription factor" "PG21574" "IPR005202" NA
"NAM" "transcription factor" "PG21576" "IPR003441" NA
"NAM" "transcription factor" "PG21577" "IPR003441" NA
"AP2-EREBP" "transcription factor" "PG21597" "IPR001471" NA
"HSF-type-DNA-binding" "transcription factor" "PG21604" "IPR000232" NA
"WD40-like" "transcription factor" "PG02159" "IPR001680,IPR017986,IPR019775" NA
"MYB" "transcription factor" "PG21615" "IPR001005,IPR017877" NA
"C2H2" "transcription factor" "PG21637" "IPR001841,IPR002110,IPR017907" NA
"TUBBY" "transcription factor" "PG21647" "IPR000007" NA
"AP2-EREBP" "transcription factor" "PG02164" "IPR001471" NA
"SET" "chromatin remodeling" "PG21662" "IPR001214" NA
"MADS-type1" "transcription factor" "PG21666" "IPR002100" NA
"BES/BZR" "transcription factor" "PG21671" "IPR008540" NA
"C2H2" "transcription factor" "PG21672" "IPR001841" NA
"Hap3/NF-YB" "transcription factor" "PG21680" "IPR009072" NA
"MYB-HB-like" "transcription factor" "PG21705" "IPR001005,IPR006447,IPR009057" NA
"C2C2-Dof" "transcription factor" "PG21707" "IPR003851" NA
"C2C2-Dof" "transcription factor" "PG21729" "IPR003851" NA
"C2H2" "transcription factor" "PG21733" "IPR007087,IPR015880,IPR019786" NA
"PHD" "chromatin regulator" "PG21733" "IPR007087,IPR015880,IPR019786" NA
"Homobox-WOX" "transcription factor" "PG21735" "IPR001356,IPR008422,IPR009057" NA
"Homeodomain-TALE-KNOX" "transcription factor" "PG21735" "IPR001356,IPR008422,IPR009057" NA
"C2H2" "transcription factor" "PG21742" "IPR001841" NA
"bHLH" "transcription factor" "PG21758" "IPR011598" NA
"PAZ-Argonaute" "post-transcriptional gene silencing" "PG21760" "IPR003100,IPR012337" NA
"MYB-HB-like" "transcription factor" "PG21766" "IPR001005,IPR006447,IPR009057,IPR017930" NA
"BES/BZR" "transcription factor" "PG21767" "IPR008540" NA
"PHD" "chromatin regulator" "PG21768" "IPR000306,IPR011011" NA
"Homobox-WOX" "transcription factor" "PG21781" "IPR001356,IPR009057" NA
"BTB-POZ" "chromatin remodeling & transcription regulator" "PG21783" "IPR000197,IPR000210,IPR011333" NA
"PHD" "chromatin regulator" "PG21790" "IPR001965,IPR011011,IPR019786,IPR019787" NA
"C2C2-CO-like" "transcription factor" "PG21795" "IPR001789,IPR010402" NA
"RR-A-type" "response regulator and putative novel transcription factor" "PG21795" "IPR001789,IPR010402" NA
"AP2-EREBP" "transcription factor" "PG21800" "IPR001471" NA
"PHD" "chromatin regulator" "PG21808" "IPR001841,IPR001965,IPR018957" NA
"HMG" "chromatin remodeling & transcriptional activation" "PG02179" "IPR000116" NA
"MYB-HB-like" "transcription factor" "PG21820" "IPR001005,IPR009057,IPR017877" NA
"PHD" "chromatin regulator" "PG21829" "IPR001965" NA
"Hap3/NF-YB" "transcription factor" "PG02181" "IPR003958,IPR009072" NA
"bHLH" "transcription factor" "PG21850" "IPR011598" NA
"HD-ZIP" "transcription factor" "PG02183" "IPR006456" NA
"ZF-HD" "transcription factor" "PG02183" "IPR006456" NA
"MYB-HB-like" "transcription factor" "PG21864" "IPR001005,IPR009057" NA
"bZIP" "transcription factor" "PG21877" "IPR004827" NA
"RR-A-type" "response regulator and putative novel transcription factor" "PG21880" "IPR001789" NA
"PHD" "chromatin regulator" "PG21884" "IPR001841,IPR001965,IPR011011,IPR019786,IPR019787" NA
"MYB-HB-like" "transcription factor" "PG21889" "IPR000330,IPR001005,IPR009057,IPR015194,IPR017884" NA
"MYB/SANT" "transcription factor" "PG21889" "IPR000330,IPR001005,IPR009057,IPR015194,IPR017884" NA
"SNF2" "chromatin remodeling" "PG21889" "IPR000330,IPR001005,IPR009057,IPR015194,IPR017884" NA
"ISWI" "chromatin remodeling" "PG21889" "IPR000330,IPR001005,IPR009057,IPR015194,IPR017884" NA
"TUBBY" "transcription factor" "PG21890" "IPR000007" NA
"LIM" "transcription factor interactor and regulator" "PG21906" "IPR001781" NA
"bHLH" "transcription factor" "PG21910" "IPR011598" NA
"SET" "chromatin remodeling" "PG21926" "IPR001214" NA
"C2H2" "transcription factor" "PG21930" "IPR000058,IPR015880" NA
"TUBBY" "transcription factor" "PG21935" "IPR000007" NA
"C2H2" "transcription factor" "PG21945" "IPR000058,IPR007087,IPR015880" NA
"RR-A-type" "response regulator and putative novel transcription factor" "PG21953" "IPR001789" NA
"MYB-HB-like" "transcription factor" "PG21955" "IPR001005,IPR006447,IPR009057,IPR017930" NA
"Hap3/NF-YB" "transcription factor" "PG21968" "IPR009072" NA
"LIM" "transcription factor interactor and regulator" "PG21970" "IPR001781" NA
"C2H2" "transcription factor" "PG21977" "IPR001841,IPR018957" NA
"CCHC(Zn)" "transcription factor interactor and regulator" "PG21978" "IPR001878" NA
"C2H2" "transcription factor" "PG21993" "IPR001841" NA
"BTB-POZ" "chromatin remodeling & transcription regulator" "PG22006" "IPR000210,IPR011333" NA
"NAM" "transcription factor" "PG22009" "IPR003441" NA
"Lambda-DB" "putative novel transcription factor" "PG22016" "IPR010982" NA
"bHLH" "transcription factor" "PG02200" "IPR011598" NA
"CG1-CAMTA" "transcription factor" "PG22041" "IPR002110,IPR005559" NA
"WD40-like" "transcription factor" "PG22058" "IPR001680,IPR017986,IPR019775" NA
"AP2-EREBP" "transcription factor" "PG22067" "IPR001471" NA
"C3H" "transcription factor" "PG22080" "IPR000571" NA
"C2C2-Dof" "transcription factor" "PG22105" "IPR003851" NA
"Homobox-WOX" "transcription factor" "PG22106" "IPR001356,IPR009057" NA
"AP2-EREBP" "transcription factor" "PG22129" "IPR001471" NA
"C2H2" "transcription factor" "PG22132" "IPR001841,IPR018957" NA
"C2H2" "transcription factor" "PG22136" "IPR001841,IPR018957" NA
"C2H2" "transcription factor" "PG22139" "IPR015880" NA
"C2H2" "transcription factor" "PG22156" "IPR001841,IPR018957" NA
"C2H2" "transcription factor" "PG22157" "IPR001841" NA
"AUX-IAA" "transcription factor interactor and regulator" "PG02214" "IPR011525" NA
"C2H2" "transcription factor" "PG22163" "IPR001841,IPR018957" NA
"AP2-EREBP" "transcription factor" "PG22168" "IPR001471" NA
"WD40-like" "transcription factor" "PG02215" "IPR001680,IPR017986,IPR019775" NA
"WD40-like" "transcription factor" "PG22173" "IPR001680,IPR017986" NA
"Homobox-WOX" "transcription factor" "PG22174" "IPR001356,IPR009057" NA
"C3H-WRC/GRF" "transcription factor interactor and regulator" "PG22177" "IPR014977,IPR014978" NA
"WRKY" "transcription factor" "PG02217" "IPR003657" NA
"MADS-MIKC" "transcription factor" "PG22197" "IPR002100,IPR002487" NA
"MYB" "transcription factor" "PG22198" "IPR001005,IPR017877" NA
"MYB" "transcription factor" "PG22199" "IPR001005,IPR017877" NA
"bHLH" "transcription factor" "PG22200" "IPR011598" NA
"bHLH" "transcription factor" "PG22215" "IPR011598" NA
"WRKY" "transcription factor" "PG22220" "IPR003657" NA
"WRKY" "transcription factor" "PG22238" "IPR003657" NA
"BTB-POZ" "chromatin remodeling & transcription regulator" "PG02222" "IPR000210,IPR011333" NA
"AUX-IAA" "transcription factor interactor and regulator" "PG22252" "IPR011525" NA
"BTB-POZ" "chromatin remodeling & transcription regulator" "PG02223" "IPR000210,IPR011333" NA
"C2H2" "transcription factor" "PG22254" "IPR001841" NA
"CCHC(Zn)" "transcription factor interactor and regulator" "PG22256" "IPR001878" NA
"Homobox-WOX" "transcription factor" "PG22302" "IPR001356,IPR006563,IPR008422,IPR009057" NA
"Homeodomain-TALE-BEL" "transcription factor" "PG22302" "IPR001356,IPR006563,IPR008422,IPR009057" NA
"WD40-like" "transcription factor" "PG22306" "IPR001680,IPR017986" NA
"BTB-POZ" "chromatin remodeling & transcription regulator" "PG22311" "IPR000210,IPR011333,IPR017986" NA
"WD40-like" "transcription factor" "PG22311" "IPR000210,IPR011333,IPR017986" NA
"B3-Domain" "transcription factor" "PG22318" "IPR003340" NA
"C2H2" "transcription factor" "PG22333" "IPR007087,IPR015880" NA
"CCHC(Zn)" "transcription factor interactor and regulator" "PG02231" "IPR001878" NA
"HSF-type-DNA-binding" "transcription factor" "PG22345" "IPR000232" NA
"BTB-POZ" "chromatin remodeling & transcription regulator" "PG22347" "IPR000210" NA
"MYB-HB-like" "transcription factor" "PG22348" "IPR001005,IPR009057,IPR015495,IPR017930" NA
"MADS-MIKC" "transcription factor" "PG22350" "IPR002100,IPR002487" NA
"NAM" "transcription factor" "PG02234" "IPR003441" NA
"AS2-LOB" "transcription factor" "PG22370" "IPR004883" NA
"MADS-type1" "transcription factor" "PG22372" "IPR002100" NA
"AP2-EREBP" "transcription factor" "PG22381" "IPR001471" NA
"MYB-HB-like" "transcription factor" "PG22386" "IPR001005,IPR006447,IPR009057,IPR017930" NA
"TIFY" "transcription factor" "PG22393" "IPR010399" NA
"bZIP" "transcription factor" "PG22399" "IPR004827,IPR011616" NA
"Hap3/NF-YB" "transcription factor" "PG22409" "IPR009072" NA
"B3-Domain" "transcription factor" "PG22421" "IPR003340" NA
"bZIP" "transcription factor" "PG22432" "IPR004827,IPR011616,IPR011700" NA
"FHA-SMAD" "transcription factor interactor and regulator" "PG22438" "IPR008984" NA
"WD40-like" "transcription factor" "PG22445" "IPR001680,IPR017986" NA
"Homobox-WOX" "transcription factor" "PG22448" "IPR001356,IPR009057" NA
"WD40-like" "transcription factor" "PG22450" "IPR001680,IPR017986" NA
"WRKY" "transcription factor" "PG22468" "IPR003657" NA
"CCHC(Zn)" "transcription factor interactor and regulator" "PG22475" "IPR001878,IPR001965" NA
"PHD" "chromatin regulator" "PG22475" "IPR001878,IPR001965" NA
"PHD" "chromatin regulator" "PG22492" "IPR001841,IPR001965,IPR011011,IPR019786,IPR019787" NA
"bZIP" "transcription factor" "PG22494" "IPR004827,IPR011616,IPR011700" NA
"Homobox-WOX" "transcription factor" "PG22502" "IPR001356,IPR002913,IPR009057" NA
"HD-SAD" "transcription factor & lipid binding" "PG22502" "IPR001356,IPR002913,IPR009057" NA
"MYB-HB-like" "transcription factor" "PG22503" "IPR001005,IPR009057,IPR017930" NA
"TIFY" "transcription factor" "PG22518" "IPR010399" NA
"TUBBY" "transcription factor" "PG22531" "IPR000007" NA
"FAR" "transcription factor" "PG22537" "IPR004330" NA
"C2H2" "transcription factor" "PG22540" "IPR001841" NA
"WRKY" "transcription factor" "PG22541" "IPR003657" NA
"C3H-WRC/GRF" "transcription factor interactor and regulator" "PG22542" "IPR014977,IPR014978" NA
"Znf-B" "transcription factor interactor and regulator" "PG22552" "IPR000315" NA
"JmjC" "transcription factor & chromatin remodeling &Metalloenzymes" "PG02253" "IPR003347,IPR003349,IPR004198" NA
"JmjN" "transcription factor & chromatin remodeling" "PG02253" "IPR003347,IPR003349,IPR004198" NA
"JUMONJI" "transcription factor & chromatin remodeling" "PG02253" "IPR003347,IPR003349,IPR004198" NA
"MYB-HB-like" "transcription factor" "PG22567" "IPR001005,IPR009057,IPR015495,IPR017930" NA
"FYR" "chromatin remodeling & transcription regulator" "PG22573" "IPR000313,IPR001214,IPR001965,IPR003888,IPR003889,IPR011011,IPR019786,IPR019787" NA
"C2C2-Dof" "transcription factor" "PG22578" "IPR003851" NA
"C2C2-Dof" "transcription factor" "PG22579" "IPR003851" NA
"NAM" "transcription factor" "PG02256" "IPR003441" NA
"Lambda-DB" "putative novel transcription factor" "PG22589" "IPR010982" NA
"NAM" "transcription factor" "PG22592" "IPR003441" NA
"C2H2" "transcription factor" "PG22594" "IPR007087,IPR015880" NA
"PHD" "chromatin regulator" "PG22602" "IPR001841,IPR001965,IPR018957" NA
"ARF" "transcription factor" "PG22624" "IPR003340,IPR010525,IPR011525" NA
"C2C2-GATA" "transcription factor" "PG22625" "IPR000679" NA
"WD40-like" "transcription factor" "PG22639" "IPR001680,IPR017986,IPR019775" NA
"GRAS" "transcription factor" "PG22640" "IPR005202" NA
"bZIP" "transcription factor" "PG02262" "IPR004827,IPR011616,IPR011700" NA
"C2H2" "transcription factor" "PG22656" "IPR001841,IPR018957" NA
"Hap3/NF-YB" "transcription factor" "PG22664" "IPR009072" NA
"TCP" "transcription factor" "PG22671" "IPR005333,IPR017887" NA
"AP2-EREBP" "transcription factor" "PG22675" "IPR001471" NA
"FAR" "transcription factor" "PG02266" "IPR004330" NA
"Bromodomain" "chromatin remodeler" "PG22692" "IPR001487" NA
"MYB-HB-like" "transcription factor" "PG22703" "IPR001005,IPR009057,IPR015495,IPR017930" NA
"TUBBY" "transcription factor" "PG22722" "IPR000007" NA
"bHLH" "transcription factor" "PG22730" "IPR011598" NA
"GRAS" "transcription factor" "PG22737" "IPR005202" NA
"bHLH" "transcription factor" "PG22741" "IPR011598" NA
"ABTB" "chromatin remodeling & transcription regulator" "PG22743" "IPR000210,IPR002110,IPR011333" NA
"MYB-HB-like" "transcription factor" "PG22757" "IPR001005,IPR009057,IPR015495,IPR017930" NA
"CCHC(Zn)" "transcription factor interactor and regulator" "PG22782" "IPR001878" NA
"C2C2-GATA" "transcription factor" "PG02276" "IPR000679,IPR016679" NA
"C2H2" "transcription factor" "PG22787" "IPR001841,IPR018957" NA
"WRKY" "transcription factor" "PG22812" "IPR003657" NA
"Homeodomain-LIKE" "transcription regulator" "PG22814" "IPR001789,IPR009057" NA
"RR-A-type" "response regulator and putative novel transcription factor" "PG22814" "IPR001789,IPR009057" NA
"BTB-POZ-MATH" "chromatin remodeling & transcription regulator" "PG22817" "IPR000210,IPR002083,IPR011333" NA
"ARF" "transcription factor" "PG22828" "IPR003340,IPR010525,IPR011525" NA
"PHD" "chromatin regulator" "PG22829" "IPR001965,IPR011011" NA
"CHROMO-DOMAIN" "chromatin remodeling & transcriptional activation" "PG22834" "IPR000953,IPR016197" NA
"AP2-EREBP" "transcription factor" "PG22837" "IPR001471" NA
"SNF2" "chromatin remodeling" "PG22841" "IPR000330" NA
"C3H-WRC/GRF" "transcription factor interactor and regulator" "PG22849" "IPR014978" NA
"C2H2" "transcription factor" "PG22852" "IPR001841" NA
"WD40-like" "transcription factor" "PG22858" "IPR019775" NA
"C2H2" "transcription factor" "PG22860" "IPR001841" NA
"C2H2" "transcription factor" "PG22861" "IPR001841,IPR017907,IPR018957" NA
"PHD" "chromatin regulator" "PG22869" "IPR001841,IPR001965,IPR011011,IPR019787" NA
"HD-ZIP" "transcription factor" "PG22870" "IPR001356,IPR006712,IPR009057" NA
"bZIP" "transcription factor" "PG22875" "IPR004827,IPR011616,IPR011700" NA
"AP2-EREBP" "transcription factor" "PG02286" "IPR001471" NA
"AP2-EREBP" "transcription factor" "PG22885" "IPR001471" NA
"FHA-SMAD" "transcription factor interactor and regulator" "PG22895" "IPR008984" NA
"bHLH" "transcription factor" "PG22897" "IPR011598" NA
"C2C2-GATA" "transcription factor" "PG22902" "IPR000679" NA
"BTB-POZ" "chromatin remodeling & transcription regulator" "PG22909" "IPR000197,IPR000210,IPR011333" NA
"AS2-LOB" "transcription factor" "PG22923" "IPR004883" NA
"PHD" "chromatin regulator" "PG22924" "IPR001841,IPR001965,IPR011011,IPR019786,IPR019787" NA
"BTB-POZ" "chromatin remodeling & transcription regulator" "PG22942" "IPR000210,IPR011333" NA
"BTB-POZ" "chromatin remodeling & transcription regulator" "PG22946" "IPR000197,IPR000210,IPR011333" NA
"AP2-EREBP" "transcription factor" "PG22956" "IPR001471" NA
"AS2-LOB" "transcription factor" "PG22959" "IPR004883" NA
"C2H2" "transcription factor" "PG22974" "IPR001841" NA
"JmjC" "transcription factor & chromatin remodeling &Metalloenzymes" "PG22975" "IPR003347" NA
"C2H2" "transcription factor" "PG22983" "IPR001841" NA
"TCP" "transcription factor" "PG02297" "IPR005333,IPR017887" NA
"PHD" "chromatin regulator" "PG23028" "IPR001841,IPR001965,IPR011011,IPR019786,IPR019787" NA
"NAM" "transcription factor" "PG23036" "IPR003441" NA
"WD40-like" "transcription factor" "PG00230" "IPR001680,IPR017986,IPR019775" NA
"C2H2" "transcription factor" "PG23051" "IPR007087,IPR015880" NA
"C2H2" "transcription factor" "PG02303" "IPR007087,IPR015880" NA
"C2H2" "transcription factor" "PG23058" "IPR001841,IPR018957" NA
"GAGA-Binding-like" "transcription factor" "PG23061" "IPR010409" NA
"DDT" "transcription factor & chromatin remodeling" "PG23063" "IPR004022,IPR018500,IPR018501" NA
"Homobox-WOX" "transcription factor" "PG23064" "IPR001356,IPR009057" NA
"C3H" "transcription factor" "PG23068" "IPR000571" NA
"MYB-HB-like" "transcription factor" "PG02305" "IPR001005,IPR009057,IPR015495,IPR017877,IPR017930" NA
"AP2-EREBP" "transcription factor" "PG23082" "IPR001471" NA
"BED-type(Zn)" "transcription factor/ chromatin remodeling" "PG23085" "IPR003656" NA
"MYB-HB-like" "transcription factor" "PG23086" "IPR001005,IPR009057,IPR015495,IPR017930" NA
"MYB-HB-like" "transcription factor" "PG23087" "IPR001005,IPR009057,IPR015495,IPR017930" NA
"MYB-HB-like" "transcription factor" "PG23095" "IPR001005,IPR009057,IPR015495,IPR017930" NA
"CCHC(Zn)" "transcription factor interactor and regulator" "PG23102" "IPR001878" NA
"PHD" "chromatin regulator" "PG23110" "IPR001841,IPR001965,IPR011011,IPR019786,IPR019787" NA
"AP2-EREBP" "transcription factor" "PG02309" "IPR001471" NA
"WD40-like" "transcription factor" "PG23114" "IPR001680,IPR017986,IPR019775" NA
"Hap3/NF-YB" "transcription factor" "PG23139" "IPR003956,IPR003958,IPR009072" NA
"HD-ZIP" "transcription factor" "PG02312" "IPR006455,IPR006456,IPR009057" NA
"ZF-HD" "transcription factor" "PG02312" "IPR006455,IPR006456,IPR009057" NA
"bZIP" "transcription factor" "PG02313" "IPR004827" NA
"MYB-HB-like" "transcription factor" "PG23160" "IPR001005,IPR009057,IPR017877" NA
"TCP" "transcription factor" "PG23171" "IPR005333,IPR017887" NA
"Homobox-WOX" "transcription factor" "PG23173" "IPR001356,IPR009057" NA
"AS2-LOB" "transcription factor" "PG02315" "IPR004883" NA
"WRKY" "transcription factor" "PG23176" "IPR003657" NA
"WD40-like" "transcription factor" "PG23178" "IPR001680,IPR017986" NA
"AUX-IAA" "transcription factor interactor and regulator" "PG23180" "IPR011525" NA
"GAGA-Binding-like" "transcription factor" "PG23183" "IPR010409" NA
"NAM" "transcription factor" "PG23187" "IPR003441" NA
"bZIP" "transcription factor" "PG23189" "IPR004827" NA
"SBP" "transcription factor" "PG23196" "IPR004333" NA
"MYB-HB-like" "transcription factor" "PG23203" "IPR001005,IPR009057,IPR015495,IPR017877,IPR017930" NA
"MYB-HB-like" "transcription factor" "PG23213" "IPR001005,IPR009057" NA
"MYB-HB-like" "transcription factor" "PG02319" "IPR001005,IPR006447,IPR009057,IPR017884,IPR017930" NA
"MYB/SANT" "transcription factor" "PG02319" "IPR001005,IPR006447,IPR009057,IPR017884,IPR017930" NA
"CCHC(Zn)" "transcription factor interactor and regulator" "PG23214" "IPR001878" NA
"WD40-like" "transcription factor" "PG23223" "IPR001680,IPR017986,IPR019775" NA
"Znf-B" "transcription factor interactor and regulator" "PG23231" "IPR000315,IPR006734" NA
"PLATZ" "putative novel transcription repressor" "PG23231" "IPR000315,IPR006734" NA
"Hap3/NF-YB" "transcription factor" "PG23236" "IPR003956,IPR003958,IPR009072" NA
"MYB-HB-like" "transcription factor" "PG23237" "IPR001005,IPR006447,IPR009057,IPR017884,IPR017930" NA
"MYB/SANT" "transcription factor" "PG23237" "IPR001005,IPR006447,IPR009057,IPR017884,IPR017930" NA
"C2C2-CO-like" "transcription factor" "PG23244" "IPR010402" NA
"MYB-HB-like" "transcription factor" "PG23246" "IPR001005,IPR009057,IPR015495,IPR017930" NA
"Homobox-WOX" "transcription factor" "PG23248" "IPR001356,IPR006563,IPR008422,IPR009057" NA
"Homeodomain-TALE-BEL" "transcription factor" "PG23248" "IPR001356,IPR006563,IPR008422,IPR009057" NA
"MADS-type1" "transcription factor" "PG23261" "IPR002100" NA
"AP2-EREBP" "transcription factor" "PG23262" "IPR001471" NA
"AP2-EREBP" "transcription factor" "PG23263" "IPR001471" NA
"AP2-EREBP" "transcription factor" "PG23264" "IPR001471" NA
"PHD" "chromatin regulator" "PG23265" "IPR001841,IPR001965,IPR018957" NA
"CCHC(Zn)" "transcription factor interactor and regulator" "PG23281" "IPR001878" NA
"C2H2" "transcription factor" "PG23284" "IPR001841,IPR018957" NA
"C2C2-CO-like" "transcription factor" "PG23287" "IPR001789,IPR010402" NA
"RR-A-type" "response regulator and putative novel transcription factor" "PG23287" "IPR001789,IPR010402" NA
"C2H2" "transcription factor" "PG23288" "IPR001841" NA
"MYB-HB-like" "transcription factor" "PG23289" "IPR001005,IPR009057,IPR015495,IPR017877,IPR017930" NA
"bZIP" "transcription factor" "PG23296" "IPR004827" NA
"C2C2-GATA" "transcription factor" "PG23298" "IPR000679" NA
"ARF" "transcription factor" "PG23299" "IPR003340,IPR010525" NA
"MYB-HB-like" "transcription factor" "PG02328" "IPR001005,IPR009057,IPR015495,IPR017930" NA
"Homeodomain-LIKE" "transcription regulator" "PG23304" "IPR009057,IPR012337" NA
"Hap3/NF-YB" "transcription factor" "PG23312" "IPR009072" NA
"SET" "chromatin remodeling" "PG23318" "IPR001214" NA
"Hap3/NF-YB" "transcription factor" "PG23319" "IPR003958,IPR009072" NA
"WD40-like" "transcription factor" "PG23332" "IPR001680,IPR017986,IPR019775" NA
"WD40-like" "transcription factor" "PG23347" "IPR001680,IPR017986" NA
"bZIP" "transcription factor" "PG23351" "IPR004827,IPR011616,IPR011700" NA
"C2H2" "transcription factor" "PG23354" "IPR001841,IPR018957" NA
"C2H2" "transcription factor" "PG23355" "IPR001841" NA
"bHLH" "transcription factor" "PG02335" "IPR011598" NA
"MYB-HB-like" "transcription factor" "PG23381" "IPR001005,IPR006447,IPR009057,IPR017930" NA
"WRKY" "transcription factor" "PG23403" "IPR003657" NA
"Homobox-WOX" "transcription factor" "PG23437" "IPR001356,IPR009057" NA
"Znf-B" "transcription factor interactor and regulator" "PG23439" "IPR000315" NA
"HSF-type-DNA-binding" "transcription factor" "PG23441" "IPR000232" NA
"Znf-B" "transcription factor interactor and regulator" "PG23443" "IPR000315" NA
"NAM" "transcription factor" "PG02343" "IPR003441" NA
"FAR" "transcription factor" "PG23453" "IPR004330" NA
"WD40-like" "transcription factor" "PG23455" "IPR001680,IPR017986,IPR019775" NA
"MADS-MIKC" "transcription factor" "PG23463" "IPR002100,IPR002487" NA
"MYB" "transcription factor" "PG23472" "IPR017877" NA
"C2H2" "transcription factor" "PG23480" "IPR001841,IPR018957" NA
"MADS-MIKC" "transcription factor" "PG02347" "IPR002100,IPR002487" NA
"Homobox-WOX" "transcription factor" "PG23494" "IPR001356,IPR006563,IPR008422,IPR009057" NA
"Homeodomain-TALE-BEL" "transcription factor" "PG23494" "IPR001356,IPR006563,IPR008422,IPR009057" NA
"C3H" "transcription factor" "PG23496" "IPR000571" NA
"C3H" "transcription factor" "PG23502" "IPR000571" NA
"C2H2" "transcription factor" "PG02349" "IPR001841,IPR018957" NA
"C2H2" "transcription factor" "PG23504" "IPR015880" NA
"C2C2-GATA" "transcription factor" "PG23508" "IPR000679" NA
"C2C2-GATA" "transcription factor" "PG23514" "IPR000679" NA
"WD40-like" "transcription factor" "PG23524" "IPR001680,IPR017986,IPR019775" NA
"AP2-EREBP" "transcription factor" "PG23531" "IPR001471" NA
"C2C2-Dof" "transcription factor" "PG23537" "IPR003851" NA
"MYB-HB-like" "transcription factor" "PG23549" "IPR001005,IPR009057,IPR017884" NA
"MYB/SANT" "transcription factor" "PG23549" "IPR001005,IPR009057,IPR017884" NA
"C3H-WRC/GRF" "transcription factor interactor and regulator" "PG23552" "IPR014977,IPR014978" NA
"Homobox-WOX" "transcription factor" "PG02355" "IPR001356,IPR006563,IPR008422,IPR009057" NA
"Homeodomain-TALE-BEL" "transcription factor" "PG02355" "IPR001356,IPR006563,IPR008422,IPR009057" NA
"Homeodomain-LIKE" "transcription regulator" "PG23564" "IPR009057" NA
"AP2-EREBP" "transcription factor" "PG23584" "IPR001471" NA
"PHD" "chromatin regulator" "PG23592" "IPR001841,IPR001965,IPR018957" NA
"PHD" "chromatin regulator" "PG02359" "IPR001841,IPR001965" NA
"AS2-LOB" "transcription factor" "PG23611" "IPR004883" NA
"LIM" "transcription factor interactor and regulator" "PG23614" "IPR001781" NA
"PHD" "chromatin regulator" "PG23628" "IPR001841,IPR011011" NA
"RR-A-type" "response regulator and putative novel transcription factor" "PG23631" "IPR001789" NA
"Hap3/NF-YB" "transcription factor" "PG23632" "IPR009072" NA
"BTB-POZ" "chromatin remodeling & transcription regulator" "PG23635" "IPR000210,IPR011333" NA
"E2F-DP" "transcription factor" "PG23642" "IPR003316" NA
"MYB-HB-like" "transcription factor" "PG23648" "IPR001005,IPR009057,IPR015495,IPR017930" NA
"SBP" "transcription factor" "PG23660" "IPR004333" NA
"AP2-EREBP" "transcription factor" "PG23665" "IPR001471" NA
"Nin-like" "transcription factor" "PG23675" "IPR003035" NA
"S1Fa-like" "transcription factor" "PG23683" "IPR006779" NA
"MYB-HB-like" "transcription factor" "PG23691" "IPR001005,IPR009057,IPR015495,IPR017930" NA
"Homobox-WOX" "transcription factor" "PG23692" "IPR001356,IPR009057" NA
"C2H2" "transcription factor" "PG23695" "IPR001841,IPR018957" NA
"C2H2" "transcription factor" "PG23697" "IPR001841,IPR018957" NA
"C3H" "transcription factor" "PG23698" "IPR000571" NA
"RR-A-type" "response regulator and putative novel transcription factor" "PG23701" "IPR001789" NA
"AUX-IAA" "transcription factor interactor and regulator" "PG23713" "IPR011525" NA
"CCHC(Zn)" "transcription factor interactor and regulator" "PG02370" "IPR001878" NA
"Tesmin" "putative novel transcription factor" "PG23727" "IPR005172" NA
"Znf-B" "transcription factor interactor and regulator" "PG23728" "IPR000315" NA
"bHLH" "transcription factor" "PG23736" "IPR011598" NA
"NAM" "transcription factor" "PG23741" "IPR003441" NA
"HSF-type-DNA-binding" "transcription factor" "PG23752" "IPR000232" NA
"ARF" "transcription factor" "PG23755" "IPR003340,IPR010525,IPR011525" NA
"WD40-like" "transcription factor" "PG23767" "IPR001680,IPR017986" NA
"Homobox-WOX" "transcription factor" "PG23776" "IPR001356,IPR009057" NA
"WD40-like" "transcription factor" "PG23780" "IPR001680,IPR017986" NA
"AS2-LOB" "transcription factor" "PG23788" "IPR004883" NA
"NAM" "transcription factor" "PG23794" "IPR003441" NA
"MYB-HB-like" "transcription factor" "PG23795" "IPR001005,IPR006447,IPR009057,IPR017930" NA
"WD40-like" "transcription factor" "PG23809" "IPR001680,IPR017986" NA
"CCHC(Zn)" "transcription factor interactor and regulator" "PG02380" "IPR001878" NA
"PHD" "chromatin regulator" "PG23816" "IPR001841,IPR011011,IPR018957" NA
"bHLH" "transcription factor" "PG23826" "IPR011598" NA
"bZIP" "transcription factor" "PG23829" "IPR004827" NA
"Nin-like" "transcription factor" "PG23830" "IPR003035" NA
"WD40-like" "transcription factor" "PG23843" "IPR001680,IPR017986,IPR019775" NA
"SNF2" "chromatin remodeling" "PG23845" "IPR000330" NA
"CW-Zn" "putative transcription factor & chromatin remodeling" "PG23858" "IPR011124" NA
"MYB-HB-like" "transcription factor" "PG23863" "IPR001005,IPR006447,IPR009057" NA
"C2H2" "transcription factor" "PG23864" "IPR007087,IPR015880" NA
"C3H" "transcription factor" "PG23871" "IPR000571" NA
"SET" "chromatin remodeling" "PG23873" "IPR001214" NA
"AP2-EREBP" "transcription factor" "PG23875" "IPR001471" NA
"C3H" "transcription factor" "PG23880" "IPR000571" NA
"MYB-HB-like" "transcription factor" "PG23894" "IPR001005,IPR009057,IPR015495,IPR017930" NA
"C2H2" "transcription factor" "PG23900" "IPR000330,IPR001781,IPR001841,IPR017907,IPR018957" NA
"LIM" "transcription factor interactor and regulator" "PG23900" "IPR000330,IPR001781,IPR001841,IPR017907,IPR018957" NA
"SNF2" "chromatin remodeling" "PG23900" "IPR000330,IPR001781,IPR001841,IPR017907,IPR018957" NA
"WD40-like" "transcription factor" "PG23910" "IPR001680,IPR017986" NA
"AP2-EREBP" "transcription factor" "PG23914" "IPR001471" NA
"BES/BZR" "transcription factor" "PG23924" "IPR008540" NA
"MYB-HB-like" "transcription factor" "PG23930" "IPR001005,IPR009057,IPR017877" NA
"PHD" "chromatin regulator" "PG23944" "IPR001841,IPR001965,IPR011011,IPR017907,IPR018957,IPR019787" NA
"ARF" "transcription factor" "PG23945" "IPR003340,IPR010525,IPR011525" NA
"Nin-like" "transcription factor" "PG23948" "IPR003035" NA
"GRAS" "transcription factor" "PG23956" "IPR005202" NA
"C2H2" "transcription factor" "PG23979" "IPR007087,IPR015880,IPR019786" NA
"PHD" "chromatin regulator" "PG23979" "IPR007087,IPR015880,IPR019786" NA
"FAR" "transcription factor" "PG23982" "IPR004330,IPR006564" NA
"CCHC(Zn)" "transcription factor interactor and regulator" "PG23983" "IPR001878" NA
"C3H-WRC/GRF" "transcription factor interactor and regulator" "PG23996" "IPR014977,IPR014978" NA
"CCHC(Zn)" "transcription factor interactor and regulator" "PG24014" "IPR001878" NA
"C2H2" "transcription factor" "PG24043" "IPR001841,IPR018957" NA
"Homobox-WOX" "transcription factor" "PG24048" "IPR001356,IPR005540,IPR005541,IPR008422,IPR009057" NA
"Homeodomain-TALE-KNOX" "transcription factor" "PG24048" "IPR001356,IPR005540,IPR005541,IPR008422,IPR009057" NA
"AUX-IAA" "transcription factor interactor and regulator" "PG24054" "IPR011525" NA
"PHD" "chromatin regulator" "PG24055" "IPR001965,IPR011011,IPR019787" NA
"WD40-like" "transcription factor" "PG24057" "IPR017986" NA
"AS2-LOB" "transcription factor" "PG24070" "IPR004883" NA
"AP2-EREBP" "transcription factor" "PG24076" "IPR001471" NA
"WD40-like" "transcription factor" "PG24083" "IPR001680,IPR017986" NA
"WD40-like" "transcription factor" "PG24088" "IPR001680,IPR017986,IPR019775" NA
"C2H2" "transcription factor" "PG24107" "IPR001841" NA
"RR-A-type" "response regulator and putative novel transcription factor" "PG24111" "IPR001789" NA
"FAR" "transcription factor" "PG24119" "IPR004330" NA
"CCHC(Zn)" "transcription factor interactor and regulator" "PG24124" "IPR001878" NA
"GRAS" "transcription factor" "PG24145" "IPR005202" NA
"WD40-like" "transcription factor" "PG24165" "IPR001680,IPR017986,IPR019775" NA
"GRAS" "transcription factor" "PG24166" "IPR005202" NA
"MADS-type1" "transcription factor" "PG24172" "IPR002100" NA
"CCHC(Zn)" "transcription factor interactor and regulator" "PG24185" "IPR001878" NA
"PHD" "chromatin regulator" "PG24199" "IPR001841,IPR001965,IPR011011" NA
"BED-type(Zn)" "transcription factor/ chromatin remodeling" "PG24224" "IPR003656,IPR012337" NA
"C2H2" "transcription factor" "PG24252" "IPR001841,IPR018957" NA
"FAR" "transcription factor" "PG24264" "IPR004330,IPR006564" NA
"AP2-EREBP" "transcription factor" "PG24270" "IPR001471" NA
"C3H" "transcription factor" "PG24285" "IPR000571" NA
"NAM" "transcription factor" "PG24288" "IPR003441" NA
"bHLH" "transcription factor" "PG24302" "IPR011598" NA
"MYB" "transcription factor" "PG24304" "IPR001005,IPR017877" NA
"WD40-like" "transcription factor" "PG24308" "IPR001680,IPR017986,IPR019775" NA
"Bromodomain" "chromatin remodeler" "PG24311" "IPR000330,IPR001487,IPR014978" NA
"C3H-WRC/GRF" "transcription factor interactor and regulator" "PG24311" "IPR000330,IPR001487,IPR014978" NA
"SNF2" "chromatin remodeling" "PG24311" "IPR000330,IPR001487,IPR014978" NA
"bHLH" "transcription factor" "PG24323" "IPR011598" NA
"C3H" "transcription factor" "PG24338" "IPR000571" NA
"NAM" "transcription factor" "PG24344" "IPR003441" NA
"LisH" "transcription factor interactor and regulator" "PG00243" "IPR001680,IPR006594,IPR013720,IPR017986" NA
"WD40-like" "transcription factor" "PG00243" "IPR001680,IPR006594,IPR013720,IPR017986" NA
"WD40-like" "transcription factor" "PG24355" "IPR001680,IPR017986" NA
"HSF-type-DNA-binding" "transcription factor" "PG02434" "IPR000232" NA
"LisH" "transcription factor interactor and regulator" "PG24360" "IPR001680,IPR006594,IPR017986,IPR019775" NA
"WD40-like" "transcription factor" "PG24360" "IPR001680,IPR006594,IPR017986,IPR019775" NA
"Hap2/NF-YA" "transcription factor" "PG24375" "IPR001289,IPR018362" NA
"MADS-type1" "transcription factor" "PG24377" "IPR002100" NA
"SBP" "transcription factor" "PG24379" "IPR004333" NA
"WRKY" "transcription factor" "PG24380" "IPR003657" NA
"AP2-EREBP" "transcription factor" "PG02437" "IPR001471" NA
"B3-Domain" "transcription factor" "PG24398" "IPR003340" NA
"MYB-HB-like" "transcription factor" "PG24409" "IPR001005,IPR009057,IPR017884" NA
"MYB/SANT" "transcription factor" "PG24409" "IPR001005,IPR009057,IPR017884" NA
"CCHC(Zn)" "transcription factor interactor and regulator" "PG24425" "IPR001878" NA
"C2H2" "transcription factor" "PG24433" "IPR001841,IPR018957" NA
"WRKY" "transcription factor" "PG24443" "IPR003657" NA
"C2H2" "transcription factor" "PG24464" "IPR001841,IPR017907,IPR018957" NA
"WD40-like" "transcription factor" "PG24465" "IPR001680,IPR017986" NA
"Znf-B" "transcription factor interactor and regulator" "PG24466" "IPR000315,IPR006734" NA
"PLATZ" "putative novel transcription repressor" "PG24466" "IPR000315,IPR006734" NA
"C2H2" "transcription factor" "PG24470" "IPR001841,IPR018957" NA
"C2H2" "transcription factor" "PG24494" "IPR000330,IPR001841,IPR017907,IPR018957" NA
"SNF2" "chromatin remodeling" "PG24494" "IPR000330,IPR001841,IPR017907,IPR018957" NA
"PHD" "chromatin regulator" "PG24496" "IPR001841,IPR001965,IPR011011,IPR019787" NA
"C2C2-GATA" "transcription factor" "PG24512" "IPR000679" NA
"AP2-EREBP" "transcription factor" "PG24514" "IPR001471" NA
"C2H2" "transcription factor" "PG24518" "IPR001841,IPR017907,IPR018957" NA
"PHD" "chromatin regulator" "PG24522" "IPR011011" NA
"RAV" "transcription factor" "PG24525" "IPR001471,IPR003340" NA
"bZIP" "transcription factor" "PG24538" "IPR004827" NA
"C2H2" "transcription factor" "PG24539" "IPR001841,IPR018957" NA
"WD40-like" "transcription factor" "PG24541" "IPR001680,IPR017986,IPR019775" NA
"SBP" "transcription factor" "PG24545" "IPR004333" NA
"bZIP" "transcription factor" "PG00245" "IPR004827" NA
"CCHC(Zn)" "transcription factor interactor and regulator" "PG24562" "IPR001878" NA
"C2C2-GATA" "transcription factor" "PG24565" "IPR000679,IPR001841,IPR018957" NA
"C2H2" "transcription factor" "PG24565" "IPR000679,IPR001841,IPR018957" NA
"Homobox-WOX" "transcription factor" "PG24571" "IPR001356,IPR009057" NA
"C3H" "transcription factor" "PG24580" "IPR000571,IPR002110" NA
"MYB-HB-like" "transcription factor" "PG24584" "IPR001005,IPR009057,IPR015495,IPR017930" NA
"RR-A-type" "response regulator and putative novel transcription factor" "PG02457" "IPR001789" NA
"Hap3/NF-YB" "transcription factor" "PG24595" "IPR009072" NA
"C2H2" "transcription factor" "PG24622" "IPR001781,IPR001841" NA
"LIM" "transcription factor interactor and regulator" "PG24622" "IPR001781,IPR001841" NA
"FYR" "chromatin remodeling & transcription regulator" "PG24627" "IPR001214,IPR001965,IPR003888,IPR003889,IPR011011,IPR019786,IPR019787" NA
"SET" "chromatin remodeling" "PG24628" "IPR001214" NA
"TUBBY" "transcription factor" "PG24630" "IPR000007" NA
"Nin-like" "transcription factor" "PG02462" "IPR003035" NA
"AP2-EREBP" "transcription factor" "PG24650" "IPR001471" NA
"bZIP" "transcription factor" "PG24688" "IPR004827,IPR011616,IPR011700" NA
"bZIP" "transcription factor" "PG24691" "IPR004827,IPR011616,IPR011700" NA
"C2H2" "transcription factor" "PG24695" "IPR007087,IPR015880" NA
"LIM" "transcription factor interactor and regulator" "PG02468" "IPR001781" NA
"WD40-like" "transcription factor" "PG24703" "IPR001680,IPR017986,IPR019775" NA
"SET" "chromatin remodeling" "PG24714" "IPR001005,IPR001214" NA
"MADS-type1" "transcription factor" "PG24717" "IPR002100" NA
"MYB-HB-like" "transcription factor" "PG24718" "IPR001005,IPR006447,IPR009057,IPR017930" NA
"AS2-LOB" "transcription factor" "PG24738" "IPR004883" NA
"WRKY" "transcription factor" "PG24739" "IPR003657" NA
"Znf-LSD" "transcription factor" "PG24754" "IPR005735" NA
"WD40-like" "transcription factor" "PG24756" "IPR001680,IPR017986" NA
"bHLH" "transcription factor" "PG02475" "IPR011598" NA
"CCHC(Zn)" "transcription factor interactor and regulator" "PG24772" "IPR001878" NA
"E2F-DP" "transcription factor" "PG24781" "IPR003316,IPR015633" NA
"bZIP" "transcription factor" "PG24789" "IPR004827,IPR011616,IPR011700" NA
"C2H2" "transcription factor" "PG24790" "IPR001841,IPR001878,IPR017907,IPR018957" NA
"CCHC(Zn)" "transcription factor interactor and regulator" "PG24790" "IPR001841,IPR001878,IPR017907,IPR018957" NA
"CCHC(Zn)" "transcription factor interactor and regulator" "PG24797" "IPR001878" NA
"LIM" "transcription factor interactor and regulator" "PG24802" "IPR001781" NA
"C3H" "transcription factor" "PG02479" "IPR000571" NA
"C3H" "transcription factor" "PG02480" "IPR000571" NA
"CCHC(Zn)" "transcription factor interactor and regulator" "PG24832" "IPR001878" NA
"Hap3/NF-YB" "transcription factor" "PG24835" "IPR009072" NA
"Hap3/NF-YB" "transcription factor" "PG24837" "IPR009072" NA
"MYB-HB-like" "transcription factor" "PG24848" "IPR001005,IPR006447,IPR009057,IPR017884,IPR017930" NA
"MYB/SANT" "transcription factor" "PG24848" "IPR001005,IPR006447,IPR009057,IPR017884,IPR017930" NA
"C2H2" "transcription factor" "PG24850" "IPR000330,IPR001841,IPR017907,IPR018957" NA
"SNF2" "chromatin remodeling" "PG24850" "IPR000330,IPR001841,IPR017907,IPR018957" NA
"bHLH" "transcription factor" "PG24859" "IPR011598" NA
"bZIP" "transcription factor" "PG24869" "IPR004827" NA
"C2H2" "transcription factor" "PG02486" "IPR001841,IPR018957" NA
"C2H2" "transcription factor" "PG24896" "IPR001841" NA
"bZIP" "transcription factor" "PG24906" "IPR004827,IPR011616" NA
"WD40-like" "transcription factor" "PG24926" "IPR017986" NA
"C2H2" "transcription factor" "PG24934" "IPR001841,IPR018957" NA
"C2C2-Dof" "transcription factor" "PG24946" "IPR003851" NA
"RB" "putative novel transcription repressor" "PG24949" "IPR002719" NA
"C3H" "transcription factor" "PG24950" "IPR000571" NA
"AS2-LOB" "transcription factor" "PG24966" "IPR004883" NA
"CCHC(Zn)" "transcription factor interactor and regulator" "PG02495" "IPR001878,IPR001965,IPR011011" NA
"PHD" "chromatin regulator" "PG02495" "IPR001878,IPR001965,IPR011011" NA
"AS2-LOB" "transcription factor" "PG24971" "IPR004883" NA
"C2H2" "transcription factor" "PG24973" "IPR001781,IPR001841" NA
"LIM" "transcription factor interactor and regulator" "PG24973" "IPR001781,IPR001841" NA
"bHLH" "transcription factor" "PG24980" "IPR011598" NA
"AP2-EREBP" "transcription factor" "PG24987" "IPR001471" NA
"WD40-like" "transcription factor" "PG25009" "IPR001680,IPR017986" NA
"C2H2" "transcription factor" "PG25015" "IPR007087,IPR015880" NA
"C2C2-Dof" "transcription factor" "PG25021" "IPR003851" NA
"JmjC" "transcription factor & chromatin remodeling &Metalloenzymes" "PG25038" "IPR003347,IPR007087,IPR015880" NA
"C2H2" "transcription factor" "PG25038" "IPR003347,IPR007087,IPR015880" NA
"C3H" "transcription factor" "PG25039" "IPR000571" NA
"AP2-EREBP" "transcription factor" "PG25048" "IPR001471" NA
"WD40-like" "transcription factor" "PG25049" "IPR001680,IPR017986,IPR019775" NA
"CCHC(Zn)" "transcription factor interactor and regulator" "PG25078" "IPR000330,IPR001878" NA
"SNF2" "chromatin remodeling" "PG25078" "IPR000330,IPR001878" NA
"WD40-like" "transcription factor" "PG25080" "IPR017986" NA
"MADS-type1" "transcription factor" "PG25082" "IPR002100" NA
"bHLH" "transcription factor" "PG25084" "IPR011598" NA
"C2C2-GATA" "transcription factor" "PG25096" "IPR000679" NA
"ARF" "transcription factor" "PG25097" "IPR003340,IPR010525,IPR011525" NA
"C2H2" "transcription factor" "PG25105" "IPR001841,IPR018957" NA
"AP2-EREBP" "transcription factor" "PG25112" "IPR001471" NA
"ssDNA-binding-TF" "transcription factor" "PG25116" "IPR009044,IPR013742" NA
"MYB-HB-like" "transcription factor" "PG25124" "IPR001005,IPR009057,IPR017930" NA
"WD40-like" "transcription factor" "PG25133" "IPR001680,IPR017986" NA
"TIFY" "transcription factor" "PG25139" "IPR010399" NA
"Homobox-WOX" "transcription factor" "PG25142" "IPR001356,IPR002913,IPR009057" NA
"HD-SAD" "transcription factor & lipid binding" "PG25142" "IPR001356,IPR002913,IPR009057" NA
"bZIP" "transcription factor" "PG25152" "IPR004827" NA
"SBP" "transcription factor" "PG25165" "IPR004333" NA
"Tesmin" "putative novel transcription factor" "PG25173" "IPR005172" NA
"AP2-EREBP" "transcription factor" "PG25174" "IPR001471" NA
"NAM" "transcription factor" "PG25175" "IPR003441" NA
"AS2-LOB" "transcription factor" "PG25177" "IPR004883" NA
"MYB-HB-like" "transcription factor" "PG25183" "IPR001005,IPR006447,IPR009057,IPR017930" NA
"bZIP" "transcription factor" "PG25193" "IPR004827" NA
"C2H2" "transcription factor" "PG02518" "IPR001841,IPR018957" NA
"HSF-type-DNA-binding" "transcription factor" "PG25213" "IPR000232" NA
"Znf-LSD" "transcription factor" "PG25214" "IPR005735" NA
"NAM" "transcription factor" "PG25219" "IPR003441" NA
"BES/BZR" "transcription factor" "PG25220" "IPR008540" NA
"bHLH" "transcription factor" "PG25232" "IPR011598" NA
"Homeodomain-TALE-BEL" "transcription factor" "PG25233" "IPR006563,IPR009057" NA
"Homeodomain-LIKE" "transcription regulator" "PG25233" "IPR006563,IPR009057" NA
"PHD" "chromatin regulator" "PG25236" "IPR000306,IPR011011" NA
"PAZ-Argonaute" "post-transcriptional gene silencing" "PG02522" "IPR003100,IPR012337" NA
"C2H2" "transcription factor" "PG25242" "IPR007087,IPR015880" NA
"MYB-HB-like" "transcription factor" "PG25248" "IPR001005,IPR006447,IPR009057,IPR017884,IPR017930" NA
"MYB/SANT" "transcription factor" "PG25248" "IPR001005,IPR006447,IPR009057,IPR017884,IPR017930" NA
"C2H2" "transcription factor" "PG25249" "IPR001841,IPR018957" NA
"WRKY" "transcription factor" "PG25252" "IPR003657" NA
"WD40-like" "transcription factor" "PG25258" "IPR001680,IPR017986,IPR019775" NA
"GRAS" "transcription factor" "PG25261" "IPR005202" NA
"AUX-IAA" "transcription factor interactor and regulator" "PG25268" "IPR011525" NA
"TTF-type(Zn)" "transcription factor and/or regulators" "PG25286" "IPR006580" NA
"WD40-like" "transcription factor" "PG25288" "IPR001680,IPR017986" NA
"MYB-HB-like" "transcription factor" "PG25293" "IPR001005,IPR001878,IPR006447,IPR009057,IPR017930" NA
"DDT" "transcription factor & chromatin remodeling" "PG25302" "IPR004022" NA
"WD40-like" "transcription factor" "PG25304" "IPR001680,IPR017986" NA
"NAM" "transcription factor" "PG25308" "IPR003441" NA
"Hap3/NF-YB" "transcription factor" "PG25325" "IPR009072" NA
"C2H2" "transcription factor" "PG25334" "IPR001841" NA
"bHLH" "transcription factor" "PG25335" "IPR011598" NA
"TIFY" "transcription factor" "PG25338" "IPR010399" NA
"PAZ-Argonaute" "post-transcriptional gene silencing" "PG25342" "IPR003100,IPR005034" NA
"bHLH" "transcription factor" "PG25345" "IPR011598" NA
"AP2-EREBP" "transcription factor" "PG25356" "IPR001471" NA
"MYB" "transcription factor" "PG25357" "IPR001005,IPR001841,IPR001965,IPR011011,IPR017877,IPR019787" NA
"PHD" "chromatin regulator" "PG25357" "IPR001005,IPR001841,IPR001965,IPR011011,IPR017877,IPR019787" NA
"AP2-EREBP" "transcription factor" "PG25362" "IPR001471" NA
"WRKY" "transcription factor" "PG25363" "IPR003657" NA
"bZIP" "transcription factor" "PG02535" "IPR004827,IPR011616,IPR011700" NA
"Homobox-WOX" "transcription factor" "PG25368" "IPR001356,IPR009057" NA
"HMG" "chromatin remodeling & transcriptional activation" "PG25369" "IPR009071" NA
"WD40-like" "transcription factor" "PG25371" "IPR001680,IPR017986" NA
"AUX-IAA" "transcription factor interactor and regulator" "PG25378" "IPR011525" NA
"bHLH" "transcription factor" "PG25389" "IPR011598" NA
"TUBBY" "transcription factor" "PG25393" "IPR000007" NA
"FAR" "transcription factor" "PG25395" "IPR004330,IPR006564" NA
"PHD" "chromatin regulator" "PG02538" "IPR001841,IPR001965,IPR018957" NA
"C2H2" "transcription factor" "PG25426" "IPR001841,IPR018957" NA
"WD40-like" "transcription factor" "PG25432" "IPR001680,IPR017986" NA
"C3H" "transcription factor" "PG25434" "IPR000571" NA
"AP2-EREBP" "transcription factor" "PG25435" "IPR001471" NA
"bZIP" "transcription factor" "PG25448" "IPR004827,IPR011616,IPR011700" NA
"PHD" "chromatin regulator" "PG25468" "IPR001965,IPR011011" NA
"bZIP" "transcription factor" "PG25474" "IPR004827,IPR011616,IPR011700" NA
"C2C2-GATA" "transcription factor" "PG25476" "IPR000679" NA
"MYB-HB-like" "transcription factor" "PG02546" "IPR001005,IPR009057,IPR015495,IPR017877,IPR017930" NA
"NAM" "transcription factor" "PG25486" "IPR003441" NA
"AP2-EREBP" "transcription factor" "PG25492" "IPR001471" NA
"C2H2" "transcription factor" "PG02548" "IPR001781,IPR001841" NA
"LIM" "transcription factor interactor and regulator" "PG02548" "IPR001781,IPR001841" NA
"Homobox-WOX" "transcription factor" "PG25503" "IPR001356,IPR009057" NA
"bHLH" "transcription factor" "PG25512" "IPR011598" NA
"AP2-EREBP" "transcription factor" "PG25540" "IPR001471" NA
"Bromodomain" "chromatin remodeler" "PG25547" "IPR001487" NA
"C2H2" "transcription factor" "PG25555" "IPR001841,IPR018957" NA
"MYB-HB-like" "transcription factor" "PG25559" "IPR001005,IPR009057,IPR015495,IPR017930" NA
"CCHC(Zn)" "transcription factor interactor and regulator" "PG25561" "IPR001878" NA
"MYB" "transcription factor" "PG02555" "IPR001005,IPR017877" NA
"MYB-HB-like" "transcription factor" "PG25573" "IPR001005,IPR009057,IPR015495,IPR017930" NA
"WD40-like" "transcription factor" "PG25576" "IPR017986" NA
"BED-type(Zn)" "transcription factor/ chromatin remodeling" "PG25581" "IPR003656" NA
"bHLH" "transcription factor" "PG25591" "IPR011598" NA
"TCP" "transcription factor" "PG25600" "IPR005333,IPR017887" NA
"C3H" "transcription factor" "PG25615" "IPR000571,IPR001680,IPR017986,IPR019775" NA
"bZIP" "transcription factor" "PG25628" "IPR004827" NA
"C2H2" "transcription factor" "PG25629" "IPR001841,IPR018957" NA
"C2H2" "transcription factor" "PG25631" "IPR001841,IPR018957" NA
"MYB-HB-like" "transcription factor" "PG25632" "IPR001005,IPR009057,IPR017877" NA
"MYB-HB-like" "transcription factor" "PG25637" "IPR001005,IPR006447,IPR009057,IPR017930" NA
"PAZ-Argonaute" "post-transcriptional gene silencing" "PG25643" "IPR003100" NA
"PAZ-Argonaute" "post-transcriptional gene silencing" "PG25645" "IPR003100" NA
"C2H2" "transcription factor" "PG25651" "IPR001841,IPR018957" NA
"bHLH" "transcription factor" "PG25659" "IPR011598" NA
"Bromodomain" "chromatin remodeler" "PG25666" "IPR001487" NA
"C2H2" "transcription factor" "PG25668" "IPR001841,IPR017907,IPR018957" NA
"LisH" "transcription factor interactor and regulator" "PG02566" "IPR006594" NA
"MYB-HB-like" "transcription factor" "PG02567" "IPR001005,IPR009057,IPR015495,IPR017930" NA
"AP2-EREBP" "transcription factor" "PG25692" "IPR001471" NA
"B3-Domain" "transcription factor" "PG25697" "IPR003340" NA
"bHLH" "transcription factor" "PG25699" "IPR011598" NA
"C2H2" "transcription factor" "PG25711" "IPR007087,IPR015880" NA
"NAM" "transcription factor" "PG25712" "IPR003441" NA
"JmjC" "transcription factor & chromatin remodeling &Metalloenzymes" "PG25719" "IPR003347,IPR003349,IPR003888,IPR003889" NA
"JmjN" "transcription factor & chromatin remodeling" "PG25719" "IPR003347,IPR003349,IPR003888,IPR003889" NA
"JUMONJI" "transcription factor & chromatin remodeling" "PG25719" "IPR003347,IPR003349,IPR003888,IPR003889" NA
"FYR" "chromatin remodeling & transcription regulator" "PG25719" "IPR003347,IPR003349,IPR003888,IPR003889" NA
"Znf-LSD" "transcription factor" "PG25720" "IPR005735" NA
"SSXT" "putative novel transcription factor" "PG25724" "IPR007726" NA
"SET" "chromatin remodeling" "PG25740" "IPR001214" NA
"C2H2" "transcription factor" "PG25741" "IPR007087,IPR015880" NA
"C2H2" "transcription factor" "PG00257" "IPR003656,IPR007087,IPR015880" NA
"Znf-B" "transcription factor interactor and regulator" "PG25750" "IPR000315" NA
"Znf-B" "transcription factor interactor and regulator" "PG25751" "IPR000315" NA
"PHD" "chromatin regulator" "PG25757" "IPR001841,IPR011011,IPR018957" NA
"C2H2" "transcription factor" "PG25768" "IPR001841,IPR002110" NA
"C3H-WRC/GRF" "transcription factor interactor and regulator" "PG25787" "IPR014977" NA
"WD40-like" "transcription factor" "PG25791" "IPR001680,IPR017986" NA
"C2C2-Dof" "transcription factor" "PG25796" "IPR003851" NA
"JmjC" "transcription factor & chromatin remodeling &Metalloenzymes" "PG25835" "IPR003347,IPR003349,IPR007087,IPR015880" NA
"JmjN" "transcription factor & chromatin remodeling" "PG25835" "IPR003347,IPR003349,IPR007087,IPR015880" NA
"JUMONJI" "transcription factor & chromatin remodeling" "PG25835" "IPR003347,IPR003349,IPR007087,IPR015880" NA
"JmjC" "transcription factor & chromatin remodeling &Metalloenzymes" "PG25836" "IPR003347,IPR003349" NA
"JmjN" "transcription factor & chromatin remodeling" "PG25836" "IPR003347,IPR003349" NA
"JUMONJI" "transcription factor & chromatin remodeling" "PG25836" "IPR003347,IPR003349" NA
"SBP" "transcription factor" "PG25844" "IPR004333" NA
"bZIP" "transcription factor" "PG25847" "IPR004827,IPR011616,IPR011700" NA
"PHD" "chromatin regulator" "PG25854" "IPR001965,IPR011011,IPR019786,IPR019787" NA
"C2H2" "transcription factor" "PG25855" "IPR001841" NA
"BTB-POZ" "chromatin remodeling & transcription regulator" "PG25860" "IPR000210,IPR011333" NA
"CW-Zn" "putative transcription factor & chromatin remodeling" "PG25863" "IPR001214,IPR011124" NA
"SET" "chromatin remodeling" "PG25863" "IPR001214,IPR011124" NA
"ARF" "transcription factor" "PG25867" "IPR003340,IPR010525,IPR011525" NA
"SET" "chromatin remodeling" "PG25877" "IPR001214" NA
"MYB-HB-like" "transcription factor" "PG25881" "IPR001005,IPR009057,IPR017930" NA
"HSF-type-DNA-binding" "transcription factor" "PG25888" "IPR000232" NA
"AP2-EREBP" "transcription factor" "PG25893" "IPR001471" NA
"AS2-LOB" "transcription factor" "PG25894" "IPR004883" NA
"AP2-EREBP" "transcription factor" "PG25896" "IPR001471" NA
"C3H" "transcription factor" "PG02589" "IPR000571" NA
"WD40-like" "transcription factor" "PG25913" "IPR001680,IPR017986,IPR019775" NA
"DDT" "transcription factor & chromatin remodeling" "PG25925" "IPR001841,IPR018500,IPR018501" NA
"C2H2" "transcription factor" "PG25925" "IPR001841,IPR018500,IPR018501" NA
"C2H2" "transcription factor" "PG25937" "IPR007087,IPR015880" NA
"MADS-type1" "transcription factor" "PG25938" "IPR002100" NA
"C2H2" "transcription factor" "PG02592" "IPR001841,IPR018957" NA
"HSF-type-DNA-binding" "transcription factor" "PG25941" "IPR000232" NA
"Homobox-WOX" "transcription factor" "PG25953" "IPR001356,IPR009057" NA
"JmjC" "transcription factor & chromatin remodeling &Metalloenzymes" "PG25957" "IPR003347,IPR003349,IPR003888,IPR003889,IPR004198" NA
"JmjN" "transcription factor & chromatin remodeling" "PG25957" "IPR003347,IPR003349,IPR003888,IPR003889,IPR004198" NA
"JUMONJI" "transcription factor & chromatin remodeling" "PG25957" "IPR003347,IPR003349,IPR003888,IPR003889,IPR004198" NA
"FYR" "chromatin remodeling & transcription regulator" "PG25957" "IPR003347,IPR003349,IPR003888,IPR003889,IPR004198" NA
"C2H2" "transcription factor" "PG25977" "IPR007087,IPR015880" NA
"C3H-WRC/GRF" "transcription factor interactor and regulator" "PG25981" "IPR014977,IPR014978" NA
"NAM" "transcription factor" "PG25984" "IPR003441" NA
"BTB-POZ" "chromatin remodeling & transcription regulator" "PG25986" "IPR000210,IPR011333" NA
"WD40-like" "transcription factor" "PG25995" "IPR001680,IPR017986,IPR019775" NA
"Bromodomain" "chromatin remodeler" "PG26015" "IPR001487" NA
"WRKY" "transcription factor" "PG26019" "IPR003657" NA
"BED-type(Zn)" "transcription factor/ chromatin remodeling" "PG26025" "IPR001245,IPR003656" NA
"WD40-like" "transcription factor" "PG26028" "IPR001680,IPR017986" NA
"AP2-EREBP" "transcription factor" "PG26029" "IPR001471" NA
"C2H2" "transcription factor" "PG26037" "IPR007087,IPR015880" NA
"WD40-like" "transcription factor" "PG26044" "IPR001680,IPR001841,IPR001965,IPR017986" NA
"PHD" "chromatin regulator" "PG26044" "IPR001680,IPR001841,IPR001965,IPR017986" NA
"Hap2/NF-YA" "transcription factor" "PG26051" "IPR001289,IPR018362" NA
"bHLH" "transcription factor" "PG26053" "IPR011598" NA
"SET" "chromatin remodeling" "PG02604" "IPR001214" NA
"ssDNA-binding-TF" "transcription factor" "PG26079" "IPR009044,IPR013742" NA
"LIM" "transcription factor interactor and regulator" "PG26081" "IPR001781" NA
"GAGA-Binding-like" "transcription factor" "PG26085" "IPR010409" NA
"WD40-like" "transcription factor" "PG26120" "IPR001680,IPR017986,IPR019775" NA
"WD40-like" "transcription factor" "PG26140" "IPR001680,IPR017986" NA
"PHD" "chromatin regulator" "PG26147" "IPR000306,IPR011011" NA
"WD40-like" "transcription factor" "PG02613" "IPR001680,IPR017986,IPR019775" NA
"C2H2" "transcription factor" "PG26154" "IPR001841,IPR018957" NA
"HSF-type-DNA-binding" "transcription factor" "PG26156" "IPR000232" NA
"Hap3/NF-YB" "transcription factor" "PG02614" "IPR009072" NA
"WD40-like" "transcription factor" "PG26177" "IPR001680,IPR017986" NA
"PHD" "chromatin regulator" "PG26180" "IPR001841,IPR001965,IPR018957" NA
"AP2-EREBP" "transcription factor" "PG26181" "IPR001471" NA
"MYB" "transcription factor" "PG26182" "IPR001005,IPR017877" NA
"PHD" "chromatin regulator" "PG26196" "IPR000313,IPR001841,IPR001965,IPR011011,IPR019787" NA
"C2H2" "transcription factor" "PG26213" "IPR001841" NA
"Homobox-WOX" "transcription factor" "PG26234" "IPR001356,IPR009057" NA
"MYB-HB-like" "transcription factor" "PG02622" "IPR001005,IPR009057,IPR017884" NA
"MYB/SANT" "transcription factor" "PG02622" "IPR001005,IPR009057,IPR017884" NA
"MYB-HB-like" "transcription factor" "PG26245" "IPR001005,IPR009057,IPR015495,IPR017930" NA
"MYB-HB-like" "transcription factor" "PG26247" "IPR001005,IPR009057,IPR015495,IPR017930" NA
"WD40-like" "transcription factor" "PG02623" "IPR001680,IPR017986,IPR019775" NA
"C2H2" "transcription factor" "PG26261" "IPR001841,IPR017907,IPR018957" NA
"bHLH" "transcription factor" "PG26263" "IPR011598" NA
"Bromodomain" "chromatin remodeler" "PG02625" "IPR001487" NA
"Homobox-WOX" "transcription factor" "PG26274" "IPR001356,IPR002913,IPR009057" NA
"HD-SAD" "transcription factor & lipid binding" "PG26274" "IPR001356,IPR002913,IPR009057" NA
"BES/BZR" "transcription factor" "PG26296" "IPR008540" NA
"WD40-like" "transcription factor" "PG02628" "IPR001680,IPR017986,IPR019775" NA
"GRF" "transcription factor" "PG26300" "IPR010666" NA
"MADS-MIKC" "transcription factor" "PG26313" "IPR002100,IPR002487" NA
"C2H2" "transcription factor" "PG26337" "IPR001781,IPR001841,IPR017907" NA
"LIM" "transcription factor interactor and regulator" "PG26337" "IPR001781,IPR001841,IPR017907" NA
"C2H2" "transcription factor" "PG02632" "IPR001841,IPR002110,IPR017907" NA
"SBP" "transcription factor" "PG26340" "IPR004333" NA
"MYB/SANT" "transcription factor" "PG26342" "IPR001005,IPR001487,IPR017884" NA
"PAZ-Argonaute" "post-transcriptional gene silencing" "PG00263" "IPR003100" NA
"STY-LRP1" "transcription factor" "PG02633" "IPR007818" NA
"NAM" "transcription factor" "PG26349" "IPR003441" NA
"CCHC(Zn)" "transcription factor interactor and regulator" "PG26355" "IPR001878,IPR006564" NA
"AP2-EREBP" "transcription factor" "PG26358" "IPR001471" NA
"Homeodomain-LIKE" "transcription regulator" "PG26481" "IPR009057" NA
"bHLH" "transcription factor" "PG26507" "IPR011598" NA
"MYB-HB-like" "transcription factor" "PG26519" "IPR001005,IPR009057,IPR015495,IPR017930" NA
"Hap3/NF-YB" "transcription factor" "PG26527" "IPR009072" NA
"MYB-HB-like" "transcription factor" "PG26534" "IPR001005,IPR009057,IPR015495,IPR017930" NA
"bZIP" "transcription factor" "PG26545" "IPR004827,IPR011616,IPR011700" NA
"Hap3/NF-YB" "transcription factor" "PG26560" "IPR003958,IPR009072" NA
"GARP-G2-like" "transcription factor" "PG26574" "IPR001005,IPR001789,IPR006447,IPR009057,IPR017053,IPR017930" NA
"RR-A-type" "response regulator and putative novel transcription factor" "PG26574" "IPR001005,IPR001789,IPR006447,IPR009057,IPR017053,IPR017930" NA
"RR-B-type" "response regulator and putative novel transcription factor" "PG26574" "IPR001005,IPR001789,IPR006447,IPR009057,IPR017053,IPR017930" NA
"WD40-like" "transcription factor" "PG26588" "IPR001680,IPR017986,IPR019775" NA
"WD40-like" "transcription factor" "PG02657" "IPR001680,IPR017986" NA
"WD40-like" "transcription factor" "PG26593" "IPR017986" NA
"bZIP" "transcription factor" "PG26606" "IPR004827" NA
"Znf-B" "transcription factor interactor and regulator" "PG26615" "IPR000315" NA
"C2H2" "transcription factor" "PG02660" "IPR001841,IPR017907,IPR018957" NA
"bZIP" "transcription factor" "PG26632" "IPR004827,IPR011616,IPR011700" NA
"AP2-EREBP" "transcription factor" "PG26634" "IPR001471" NA
"WD40-like" "transcription factor" "PG26637" "IPR001680,IPR017986,IPR019775" NA
"WD40-like" "transcription factor" "PG26640" "IPR001680,IPR017986,IPR019775" NA
"PHD" "chromatin regulator" "PG26651" "IPR001841,IPR001965,IPR011011" NA
"JmjC" "transcription factor & chromatin remodeling &Metalloenzymes" "PG26663" "IPR003347" NA
"Bromodomain" "chromatin remodeler" "PG26665" "IPR001487" NA
"Hap3/NF-YB" "transcription factor" "PG26684" "IPR009072" NA
"ARF" "transcription factor" "PG02668" "IPR003340,IPR011525" NA
"MYB-HB-like" "transcription factor" "PG26703" "IPR001005,IPR009057,IPR015495,IPR017877,IPR017930" NA
"MYB-HB-like" "transcription factor" "PG26704" "IPR009057,IPR015495,IPR017930" NA
"Homobox-WOX" "transcription factor" "PG02669" "IPR001356,IPR009057" NA
"Homeodomain-PHD" "chromatin remodeling & transcription regulator" "PG26712" "IPR001356,IPR001841,IPR001965,IPR008422,IPR009057,IPR011011,IPR019786,IPR019787" NA
"Homobox-WOX" "transcription factor" "PG26712" "IPR001356,IPR001841,IPR001965,IPR008422,IPR009057,IPR011011,IPR019786,IPR019787" NA
"Hap3/NF-YB" "transcription factor" "PG26714" "IPR003956,IPR003958,IPR009072" NA
"BED-type(Zn)" "transcription factor/ chromatin remodeling" "PG26719" "IPR003656,IPR012337" NA
"FAR" "transcription factor" "PG26720" "IPR004330,IPR006564" NA
"FAR" "transcription factor" "PG26721" "IPR004330,IPR006564" NA
"C2H2" "transcription factor" "PG26733" "IPR001841" NA
"Homobox-WOX" "transcription factor" "PG02672" "IPR001356,IPR009057" NA
"GRAS" "transcription factor" "PG26750" "IPR005202" NA
"FYR" "chromatin remodeling & transcription regulator" "PG02674" "IPR001487,IPR001841,IPR001965,IPR003888,IPR011011,IPR019786,IPR019787" NA
"PHD" "chromatin regulator" "PG02674" "IPR001487,IPR001841,IPR001965,IPR003888,IPR011011,IPR019786,IPR019787" NA
"BTB-POZ-MATH" "chromatin remodeling & transcription regulator" "PG26761" "IPR000210,IPR002083,IPR011333" NA
"C2H2" "transcription factor" "PG26765" "IPR001841,IPR002110" NA
"C2H2" "transcription factor" "PG26786" "IPR001841,IPR017907,IPR018957" NA
"C2H2" "transcription factor" "PG26795" "IPR001841,IPR018957" NA
"PHD" "chromatin regulator" "PG26796" "IPR001965,IPR011011,IPR019786" NA
"B3-Domain" "transcription factor" "PG26799" "IPR003340" NA
"Hap3/NF-YB" "transcription factor" "PG02679" "IPR009072" NA
"Homobox-WOX" "transcription factor" "PG26811" "IPR001356,IPR006563,IPR008422,IPR009057" NA
"Homeodomain-TALE-BEL" "transcription factor" "PG26811" "IPR001356,IPR006563,IPR008422,IPR009057" NA
"CCHC(Zn)" "transcription factor interactor and regulator" "PG26848" "IPR001878" NA
"WD40-like" "transcription factor" "PG26872" "IPR001680,IPR017986,IPR019775" NA
"LisH" "transcription factor interactor and regulator" "PG26884" "IPR001680,IPR006594,IPR013720,IPR017986,IPR019775" NA
"WD40-like" "transcription factor" "PG26884" "IPR001680,IPR006594,IPR013720,IPR017986,IPR019775" NA
"C2H2" "transcription factor" "PG26894" "IPR001841,IPR018957" NA
"MYB-HB-like" "transcription factor" "PG26908" "IPR001005,IPR009057,IPR017930" NA
"WRKY" "transcription factor" "PG26914" "IPR003657" NA
"TCP" "transcription factor" "PG26917" "IPR005333,IPR017887" NA
"bZIP" "transcription factor" "PG26918" "IPR004827,IPR011616,IPR011700" NA
"C2H2" "transcription factor" "PG26941" "IPR001841" NA
"bZIP" "transcription factor" "PG26942" "IPR004827" NA
"CCHC(Zn)" "transcription factor interactor and regulator" "PG26948" "IPR001878,IPR006564" NA
"AS2-LOB" "transcription factor" "PG26960" "IPR004883" NA
"B3-Domain" "transcription factor" "PG26964" "IPR003340" NA
"AP2-EREBP" "transcription factor" "PG26988" "IPR001471" NA
"MYB-HB-like" "transcription factor" "PG26993" "IPR001005,IPR009057,IPR015495,IPR017930" NA
"bHLH" "transcription factor" "PG26994" "IPR011598" NA
"Hap2/NF-YA" "transcription factor" "PG26998" "IPR001289,IPR018362" NA
"NAM" "transcription factor" "PG02698" "IPR003441" NA
"AP2-EREBP" "transcription factor" "PG27014" "IPR001471" NA
"WD40-like" "transcription factor" "PG27020" "IPR001680,IPR017986" NA
"C2H2" "transcription factor" "PG27026" "IPR015880" NA
"WD40-like" "transcription factor" "PG27027" "IPR001680,IPR017986" NA
"WRKY" "transcription factor" "PG27030" "IPR003657" NA
"AP2-EREBP" "transcription factor" "PG27037" "IPR001471" NA
"WD40-like" "transcription factor" "PG27041" "IPR001680,IPR017986,IPR019775" NA
"BED-type(Zn)" "transcription factor/ chromatin remodeling" "PG27045" "IPR003656" NA
"C2H2" "transcription factor" "PG27048" "IPR001841,IPR018957" NA
"WD40-like" "transcription factor" "PG27050" "IPR001680,IPR017986,IPR019775" NA
"NAM" "transcription factor" "PG00270" "IPR003441" NA
"FHA-SMAD" "transcription factor interactor and regulator" "PG27074" "IPR008984" NA
"PHD" "chromatin regulator" "PG27082" "IPR000306,IPR011011" NA
"Homobox-WOX" "transcription factor" "PG27088" "IPR001356,IPR006563,IPR008422,IPR009057" NA
"Homeodomain-TALE-BEL" "transcription factor" "PG27088" "IPR001356,IPR006563,IPR008422,IPR009057" NA
"AP2-EREBP" "transcription factor" "PG27092" "IPR001471" NA
"WD40-like" "transcription factor" "PG27095" "IPR001680,IPR017986,IPR019775" NA
"MADS-type1" "transcription factor" "PG27103" "IPR002100" NA
"AS2-LOB" "transcription factor" "PG27105" "IPR004883" NA
"AP2-EREBP" "transcription factor" "PG27120" "IPR001471" NA
"MYB-HB-like" "transcription factor" "PG27128" "IPR001005,IPR009057,IPR015495,IPR017930" NA
"C2C2-Dof" "transcription factor" "PG27130" "IPR003851" NA
"bHLH" "transcription factor" "PG27139" "IPR011598" NA
"GAGA-Binding-like" "transcription factor" "PG27160" "IPR010409" NA
"bZIP" "transcription factor" "PG27172" "IPR004827" NA
"PHD" "chromatin regulator" "PG27183" "IPR001841,IPR001965,IPR011011,IPR019786,IPR019787" NA
"bZIP" "transcription factor" "PG27188" "IPR004827" NA
"CCHC(Zn)" "transcription factor interactor and regulator" "PG27204" "IPR001878" NA
"bHLH" "transcription factor" "PG27219" "IPR011598" NA
"WRKY" "transcription factor" "PG02720" "IPR003657" NA
"MYB-HB-like" "transcription factor" "PG27227" "IPR001005,IPR009057,IPR015495,IPR017930" NA
"CCHC(Zn)" "transcription factor interactor and regulator" "PG02721" "IPR001878" NA
"AUX-IAA" "transcription factor interactor and regulator" "PG27231" "IPR011525" NA
"CCHC(Zn)" "transcription factor interactor and regulator" "PG27233" "IPR001878" NA
"WD40-like" "transcription factor" "PG02722" "IPR001680,IPR017986" NA
"Homobox-WOX" "transcription factor" "PG27256" "IPR001356,IPR006563,IPR008422,IPR009057" NA
"Homeodomain-TALE-BEL" "transcription factor" "PG27256" "IPR001356,IPR006563,IPR008422,IPR009057" NA
"Bromodomain" "chromatin remodeler" "PG27263" "IPR001487" NA
"AUX-IAA" "transcription factor interactor and regulator" "PG27294" "IPR011525" NA
"RR-A-type" "response regulator and putative novel transcription factor" "PG27306" "IPR001789" NA
"Hap3/NF-YB" "transcription factor" "PG27311" "IPR009072" NA
"AUX-IAA" "transcription factor interactor and regulator" "PG27321" "IPR011525" NA
"AP2-EREBP" "transcription factor" "PG02730" "IPR001471" NA
"C2H2" "transcription factor" "PG27329" "IPR001841" NA
"WD40-like" "transcription factor" "PG27331" "IPR001680,IPR017986,IPR019775" NA
"WD40-like" "transcription factor" "PG27335" "IPR001680,IPR017986" NA
"bZIP" "transcription factor" "PG27345" "IPR004827,IPR011616,IPR011700" NA
"WD40-like" "transcription factor" "PG27346" "IPR017986" NA
"NAM" "transcription factor" "PG27351" "IPR003441" NA
"MYB-HB-like" "transcription factor" "PG27360" "IPR001005,IPR009057,IPR015495,IPR017877,IPR017930" NA
"TUBBY" "transcription factor" "PG27366" "IPR000007" NA
"B3-Domain" "transcription factor" "PG27378" "IPR003340" NA
"B3-Domain" "transcription factor" "PG27380" "IPR003340" NA
"B3-Domain" "transcription factor" "PG27381" "IPR003340" NA
"C2H2" "transcription factor" "PG27399" "IPR000330,IPR001841,IPR017907,IPR018957" NA
"SNF2" "chromatin remodeling" "PG27399" "IPR000330,IPR001841,IPR017907,IPR018957" NA
"MADS-MIKC" "transcription factor" "PG27405" "IPR002100,IPR002487" NA
"GAGA-Binding-like" "transcription factor" "PG27406" "IPR010409" NA
"Znf-LSD" "transcription factor" "PG27412" "IPR005735" NA
"NAM" "transcription factor" "PG27430" "IPR003441" NA
"PHD" "chromatin regulator" "PG27464" "IPR001841,IPR001965,IPR019786,IPR019787" NA
"AP2-EREBP" "transcription factor" "PG27470" "IPR001471" NA
"MYB" "transcription factor" "PG27471" "IPR001005,IPR017877" NA
"C2H2" "transcription factor" "PG27472" "IPR015880" NA
"C2H2" "transcription factor" "PG02747" "IPR001841,IPR007087,IPR015880,IPR017907" NA
"Bromodomain" "chromatin remodeler" "PG27494" "IPR001487" NA
"WD40-like" "transcription factor" "PG02750" "IPR001680,IPR017986" NA
"LisH" "transcription factor interactor and regulator" "PG27535" "IPR001680,IPR006594,IPR017986,IPR019775" NA
"WD40-like" "transcription factor" "PG27535" "IPR001680,IPR006594,IPR017986,IPR019775" NA
"SBP" "transcription factor" "PG27538" "IPR004333" NA
"WD40-like" "transcription factor" "PG27575" "IPR001680,IPR017986" NA
"MYB-HB-like" "transcription factor" "PG27577" "IPR001005,IPR006447,IPR009057" NA
"RB" "putative novel transcription repressor" "PG27584" "IPR002719,IPR002720" NA
"AP2-EREBP" "transcription factor" "PG27589" "IPR001471" NA
"C2C2-CO-like" "transcription factor" "PG27598" "IPR001789,IPR010402" NA
"RR-A-type" "response regulator and putative novel transcription factor" "PG27598" "IPR001789,IPR010402" NA
"C2H2" "transcription factor" "PG27600" "IPR001781,IPR001841" NA
"LIM" "transcription factor interactor and regulator" "PG27600" "IPR001781,IPR001841" NA
"bZIP" "transcription factor" "PG27601" "IPR004827" NA
"SBP" "transcription factor" "PG02758" "IPR004333" NA
"C3H" "transcription factor" "PG27602" "IPR000571" NA
"Homobox-WOX" "transcription factor" "PG27607" "IPR001356,IPR009057" NA
"MYB" "transcription factor" "PG27609" "IPR001005,IPR017877" NA
"GRAS" "transcription factor" "PG02759" "IPR005202" NA
"AP2-EREBP" "transcription factor" "PG27627" "IPR001471" NA
"GRAS" "transcription factor" "PG27634" "IPR005202,IPR021914" NA
"C2H2" "transcription factor" "PG27650" "IPR007087,IPR015880" NA
"WD40-like" "transcription factor" "PG02763" "IPR001680,IPR017986,IPR019775" NA
"PHD" "chromatin regulator" "PG27653" "IPR000306,IPR011011" NA
"E2F-DP" "transcription factor" "PG27667" "IPR003316,IPR015633" NA
"GAGA-Binding-like" "transcription factor" "PG27668" "IPR010409" NA
"NAM" "transcription factor" "PG27672" "IPR003441" NA
"TUBBY" "transcription factor" "PG27673" "IPR000007" NA
"NAM" "transcription factor" "PG27684" "IPR003441" NA
"AP2-EREBP" "transcription factor" "PG27693" "IPR001471" NA
"WRKY" "transcription factor" "PG27719" "IPR003657" NA
"Lambda-DB" "putative novel transcription factor" "PG27722" "IPR010982" NA
"MYB-HB-like" "transcription factor" "PG27724" "IPR001005,IPR009057,IPR017884" NA
"MYB/SANT" "transcription factor" "PG27724" "IPR001005,IPR009057,IPR017884" NA
"WRKY" "transcription factor" "PG27730" "IPR003657" NA
"C2C2-GATA" "transcription factor" "PG27741" "IPR000679,IPR010399,IPR010402" NA
"TIFY" "transcription factor" "PG27741" "IPR000679,IPR010399,IPR010402" NA
"bHLH" "transcription factor" "PG27746" "IPR011598" NA
"Hap3/NF-YB" "transcription factor" "PG00277" "IPR009072" NA
"SBP" "transcription factor" "PG27755" "IPR004333" NA
"CCHC(Zn)" "transcription factor interactor and regulator" "PG27764" "IPR001878" NA
"B3-Domain" "transcription factor" "PG27770" "IPR003340" NA
"HSA" "chromatin remodeler" "PG27771" "IPR001005,IPR006562,IPR009057,IPR017877" NA
"MYB-HB-like" "transcription factor" "PG27771" "IPR001005,IPR006562,IPR009057,IPR017877" NA
"MYB-HB-like" "transcription factor" "PG27777" "IPR001005,IPR009057,IPR015495,IPR017877,IPR017930" NA
"WD40-like" "transcription factor" "PG27787" "IPR017986" NA
"PHD" "chromatin regulator" "PG27790" "IPR011011" NA
"Hap3/NF-YB" "transcription factor" "PG02777" "IPR003958,IPR009072" NA
"MYB-HB-like" "transcription factor" "PG27801" "IPR001005,IPR009057,IPR015495,IPR017877,IPR017930" NA
"MYB-HB-like" "transcription factor" "PG27805" "IPR001005,IPR006447,IPR009057,IPR017930" NA
"CHROMO-DOMAIN" "chromatin remodeling & transcriptional activation" "PG27808" "IPR016197" NA
"C2H2" "transcription factor" "PG27809" "IPR001841,IPR017907" NA
"AP2-EREBP" "transcription factor" "PG27843" "IPR001471" NA
"bHLH" "transcription factor" "PG27847" "IPR011598" NA
"MYB-HB-like" "transcription factor" "PG27849" "IPR001005,IPR009057,IPR015495,IPR017930" NA
"bZIP" "transcription factor" "PG27864" "IPR004827,IPR011616,IPR011700" NA
"GAGA-Binding-like" "transcription factor" "PG27865" "IPR010409" NA
"bZIP" "transcription factor" "PG27874" "IPR004827,IPR011616,IPR011700" NA
"bZIP" "transcription factor" "PG27875" "IPR004827,IPR011616,IPR011700" NA
"TUBBY" "transcription factor" "PG27876" "IPR000007" NA
"AS2-LOB" "transcription factor" "PG27881" "IPR004883" NA
"MYB-HB-like" "transcription factor" "PG27884" "IPR001005,IPR009057,IPR017930" NA
"C2H2" "transcription factor" "PG27886" "IPR001841,IPR017907" NA
"C3H" "transcription factor" "PG27891" "IPR000571" NA
"NAM" "transcription factor" "PG27895" "IPR003441" NA
"SNF2" "chromatin remodeling" "PG27896" "IPR000330" NA
"Homobox-WOX" "transcription factor" "PG27899" "IPR001356,IPR008422,IPR009057" NA
"Homeodomain-TALE-KNOX" "transcription factor" "PG27899" "IPR001356,IPR008422,IPR009057" NA
"bHLH" "transcription factor" "PG27901" "IPR011598" NA
"bZIP" "transcription factor" "PG02788" "IPR004827" NA
"NAM" "transcription factor" "PG27912" "IPR003441" NA
"CCHC(Zn)" "transcription factor interactor and regulator" "PG02789" "IPR001878,IPR006564" NA
"WD40-like" "transcription factor" "PG27918" "IPR001680,IPR017986,IPR019775" NA
"CCHC(Zn)" "transcription factor interactor and regulator" "PG27923" "IPR001878" NA
"MYB-HB-like" "transcription factor" "PG27930" "IPR001005,IPR009057,IPR015495,IPR017930" NA
"TUBBY" "transcription factor" "PG27932" "IPR000007" NA
"AP2-EREBP" "transcription factor" "PG27933" "IPR001471" NA
"MYB-HB-like" "transcription factor" "PG27934" "IPR001005,IPR009057,IPR017930" NA
"CCHC(Zn)" "transcription factor interactor and regulator" "PG27939" "IPR001878" NA
"MYB-HB-like" "transcription factor" "PG27940" "IPR001005,IPR009057,IPR015495,IPR017930" NA
"HSF-type-DNA-binding" "transcription factor" "PG27953" "IPR000232" NA
"WD40-like" "transcription factor" "PG27973" "IPR001680" NA
"bZIP" "transcription factor" "PG27978" "IPR004827,IPR011616,IPR011700" NA
"WD40-like" "transcription factor" "PG27984" "IPR001680,IPR017986,IPR019775" NA
"bZIP" "transcription factor" "PG27986" "IPR004827" NA
"C3H" "transcription factor" "PG27990" "IPR000571" NA
"C2H2" "transcription factor" "PG28019" "IPR001841,IPR018957" NA
"WD40-like" "transcription factor" "PG28028" "IPR017986" NA
"MYB-HB-like" "transcription factor" "PG28033" "IPR001005,IPR009057,IPR015495,IPR017930" NA
"AP2-EREBP" "transcription factor" "PG28038" "IPR001471" NA
"MADS-MIKC" "transcription factor" "PG28042" "IPR002100,IPR002487" NA
"MYB" "transcription factor" "PG02802" "IPR001005,IPR017877" NA
"C2H2" "transcription factor" "PG02803" "IPR001841,IPR018957" NA
"C2H2" "transcription factor" "PG28055" "IPR001841" NA
"SNF2" "chromatin remodeling" "PG28057" "IPR000330" NA
"CHROMO-DOMAIN" "chromatin remodeling & transcriptional activation" "PG28069" "IPR000953,IPR016197" NA
"PHD" "chromatin regulator" "PG28075" "IPR001841,IPR001965,IPR011011,IPR019786,IPR019787" NA
"C2H2" "transcription factor" "PG28080" "IPR001841,IPR017907,IPR018957" NA
"PHD" "chromatin regulator" "PG28086" "IPR000330,IPR001965,IPR011011,IPR019787" NA
"CCHC(Zn)" "transcription factor interactor and regulator" "PG28095" "IPR001878,IPR006564" NA
"MADS-MIKC" "transcription factor" "PG28102" "IPR002100,IPR002487" NA
"AS2-LOB" "transcription factor" "PG28103" "IPR004883" NA
"C3H" "transcription factor" "PG28105" "IPR000571" NA
"C2H2" "transcription factor" "PG28115" "IPR000330,IPR001781,IPR001841,IPR017907,IPR018957" NA
"LIM" "transcription factor interactor and regulator" "PG28115" "IPR000330,IPR001781,IPR001841,IPR017907,IPR018957" NA
"SNF2" "chromatin remodeling" "PG28115" "IPR000330,IPR001781,IPR001841,IPR017907,IPR018957" NA
"B3-Domain" "transcription factor" "PG28118" "IPR003340" NA
"HSF-type-DNA-binding" "transcription factor" "PG28119" "IPR000232" NA
"bHLH" "transcription factor" "PG28124" "IPR011598" NA
"SET" "chromatin remodeling" "PG28128" "IPR001214" NA
"C3H-WRC/GRF" "transcription factor interactor and regulator" "PG28143" "IPR014978" NA
"GRAS" "transcription factor" "PG00281" "IPR005202" NA
"bZIP" "transcription factor" "PG28153" "IPR004827" NA
"SET" "chromatin remodeling" "PG28172" "IPR001214" NA
"AP2-EREBP" "transcription factor" "PG02815" "IPR001471" NA
"bHLH" "transcription factor" "PG28173" "IPR011598" NA
"C3H-WRC/GRF" "transcription factor interactor and regulator" "PG28175" "IPR014977,IPR014978" NA
"CCHC(Zn)" "transcription factor interactor and regulator" "PG28177" "IPR001878" NA
"MYB-HB-like" "transcription factor" "PG28185" "IPR001005,IPR009057,IPR015495,IPR017930" NA
"LisH" "transcription factor interactor and regulator" "PG28187" "IPR006594,IPR013720" NA
"Homobox-WOX" "transcription factor" "PG28198" "IPR001356,IPR002913,IPR004827,IPR009057" NA
"HD-SAD" "transcription factor & lipid binding" "PG28198" "IPR001356,IPR002913,IPR004827,IPR009057" NA
"NAM" "transcription factor" "PG28199" "IPR003441" NA
"C2H2" "transcription factor" "PG28201" "IPR007087,IPR015880" NA
"C2H2" "transcription factor" "PG28211" "IPR001841,IPR018957" NA
"AP2-EREBP" "transcription factor" "PG28218" "IPR001471" NA
"C2H2" "transcription factor" "PG28223" "IPR007087,IPR015880" NA
"C3H" "transcription factor" "PG28225" "IPR000571" NA
"MYB-HB-like" "transcription factor" "PG28226" "IPR001005,IPR006447,IPR009057,IPR017877" NA
"LIM" "transcription factor interactor and regulator" "PG28236" "IPR001781" NA
"C2H2" "transcription factor" "PG28256" "IPR001841,IPR018957" NA
"CCHC(Zn)" "transcription factor interactor and regulator" "PG02824" "IPR001878" NA
"bZIP" "transcription factor" "PG28268" "IPR004827,IPR011616,IPR011700" NA
"NAM" "transcription factor" "PG02825" "IPR003441" NA
"CCHC(Zn)" "transcription factor interactor and regulator" "PG28279" "IPR001878" NA
"AP2-EREBP" "transcription factor" "PG28294" "IPR001471" NA
"WD40-like" "transcription factor" "PG28306" "IPR001680,IPR017986" NA
"LIM" "transcription factor interactor and regulator" "PG28319" "IPR001781" NA
"bZIP" "transcription factor" "PG28321" "IPR004827,IPR011616,IPR011700" NA
"C2H2" "transcription factor" "PG28324" "IPR003656,IPR007087,IPR015880" NA
"Homobox-WOX" "transcription factor" "PG28326" "IPR001356,IPR009057" NA
"PHD" "chromatin regulator" "PG28332" "IPR001841,IPR001965,IPR011011,IPR019786,IPR019787" NA
"C2H2" "transcription factor" "PG28349" "IPR001680,IPR001841,IPR017986,IPR018957" NA
"WD40-like" "transcription factor" "PG28349" "IPR001680,IPR001841,IPR017986,IPR018957" NA
"MYB-HB-like" "transcription factor" "PG28351" "IPR001005,IPR009057,IPR015495,IPR017930" NA
"MADS-type1" "transcription factor" "PG28352" "IPR002100" NA
"BTB-POZ" "chromatin remodeling & transcription regulator" "PG28358" "IPR000197,IPR000210,IPR011333" NA
"C2H2" "transcription factor" "PG28365" "IPR001841" NA
"WD40-like" "transcription factor" "PG28373" "IPR001680,IPR017986" NA
"C2H2" "transcription factor" "PG28384" "IPR000330,IPR001841,IPR017907,IPR018957" NA
"SNF2" "chromatin remodeling" "PG28384" "IPR000330,IPR001841,IPR017907,IPR018957" NA
"DDT" "transcription factor & chromatin remodeling" "PG28388" "IPR004022,IPR018500" NA
"GAGA-Binding-like" "transcription factor" "PG28392" "IPR010409" NA
"C3H" "transcription factor" "PG28393" "IPR000571" NA
"C3H" "transcription factor" "PG28394" "IPR000571" NA
"WD40-like" "transcription factor" "PG28396" "IPR001680,IPR017986" NA
"MYB-HB-like" "transcription factor" "PG02838" "IPR001005,IPR009057,IPR015495,IPR017930" NA
"FAR" "transcription factor" "PG28414" "IPR004330" NA
"MYB-HB-like" "transcription factor" "PG28417" "IPR001005,IPR009057,IPR015495,IPR017930" NA
"C2H2" "transcription factor" "PG28421" "IPR001841,IPR018957" NA
"C2H2" "transcription factor" "PG02840" "IPR007087,IPR015880" NA
"Nin-like" "transcription factor" "PG28424" "IPR003035" NA
"C2C2-CO-like" "transcription factor" "PG28428" "IPR000315,IPR010402" NA
"NAM" "transcription factor" "PG28430" "IPR003441" NA
"MADS-type1" "transcription factor" "PG28443" "IPR002100" NA
"Hap3/NF-YB" "transcription factor" "PG28449" "IPR009072" NA
"AP2-EREBP" "transcription factor" "PG28455" "IPR001471" NA
"PHD" "chromatin regulator" "PG28468" "IPR001841,IPR001965,IPR019786,IPR019787" NA
"WD40-like" "transcription factor" "PG28492" "IPR001680,IPR017986,IPR019775" NA
"TUBBY" "transcription factor" "PG28500" "IPR000007" NA
"MADS-type1" "transcription factor" "PG28508" "IPR002100" NA
"Znf-B" "transcription factor interactor and regulator" "PG28512" "IPR000315" NA
"bHLH" "transcription factor" "PG28513" "IPR011598" NA
"SET" "chromatin remodeling" "PG28514" "IPR001214" NA
"Znf-B" "transcription factor interactor and regulator" "PG28516" "IPR000315" NA
"C2H2" "transcription factor" "PG28523" "IPR001841" NA
"PHD" "chromatin regulator" "PG28525" "IPR001965,IPR011011,IPR019786,IPR019787" NA
"JmjC" "transcription factor & chromatin remodeling &Metalloenzymes" "PG28538" "IPR003347" NA
"bZIP" "transcription factor" "PG28541" "IPR004827" NA
"WD40-like" "transcription factor" "PG28544" "IPR001680,IPR017986,IPR019775" NA
"Hap3/NF-YB" "transcription factor" "PG00285" "IPR009072" NA
"C2H2" "transcription factor" "PG28554" "IPR001841" NA
"BED-type(Zn)" "transcription factor/ chromatin remodeling" "PG28555" "IPR003656" NA
"PHD" "chromatin regulator" "PG28565" "IPR001841,IPR001965,IPR018957" NA
"A20-like" "putative novel transcription regulator" "PG28569" "IPR000058" NA
"WD40-like" "transcription factor" "PG28609" "IPR001680,IPR017986,IPR019775" NA
"MADS-MIKC" "transcription factor" "PG28615" "IPR002100,IPR002487" NA
"WD40-like" "transcription factor" "PG28616" "IPR001680,IPR017986,IPR019775" NA
"C3H" "transcription factor" "PG28643" "IPR000571" NA
"GARP-G2-like" "transcription factor" "PG28646" "IPR001789,IPR006447,IPR009057" NA
"RR-A-type" "response regulator and putative novel transcription factor" "PG28646" "IPR001789,IPR006447,IPR009057" NA
"bHLH" "transcription factor" "PG00286" "IPR011598" NA
"bHLH" "transcription factor" "PG28654" "IPR011598" NA
"Hap3/NF-YB" "transcription factor" "PG28656" "IPR009072" NA
"bHLH" "transcription factor" "PG28660" "IPR011598" NA
"JmjC" "transcription factor & chromatin remodeling &Metalloenzymes" "PG28663" "IPR003347,IPR003349,IPR004198" NA
"JmjN" "transcription factor & chromatin remodeling" "PG28663" "IPR003347,IPR003349,IPR004198" NA
"JUMONJI" "transcription factor & chromatin remodeling" "PG28663" "IPR003347,IPR003349,IPR004198" NA
"Hap3/NF-YB" "transcription factor" "PG28665" "IPR003956,IPR003958,IPR009072" NA
"MYB-HB-like" "transcription factor" "PG28678" "IPR001005,IPR009057,IPR015495,IPR017930" NA
"Hap3/NF-YB" "transcription factor" "PG28679" "IPR009072" NA
"CCHC(Zn)" "transcription factor interactor and regulator" "PG28692" "IPR001878" NA
"PHD" "chromatin regulator" "PG28693" "IPR000197,IPR001965,IPR011011,IPR019786" NA
"WRKY" "transcription factor" "PG28727" "IPR003657" NA
"PHD" "chromatin regulator" "PG28741" "IPR000306,IPR011011" NA
"WD40-like" "transcription factor" "PG28743" "IPR017986" NA
"WD40-like" "transcription factor" "PG28744" "IPR017986" NA
"MYB-HB-like" "transcription factor" "PG28752" "IPR001005,IPR006447,IPR009057,IPR017877,IPR017930" NA
"C2C2-Dof" "transcription factor" "PG28756" "IPR003851" NA
"PAZ-Argonaute" "post-transcriptional gene silencing" "PG28757" "IPR003100,IPR012337" NA
"AP2-EREBP" "transcription factor" "PG28761" "IPR001471" NA
"bHLH" "transcription factor" "PG28763" "IPR011598" NA
"GRAS" "transcription factor" "PG28773" "IPR005202" NA
"PHD" "chromatin regulator" "PG28778" "IPR001965,IPR011011" NA
"AP2-EREBP" "transcription factor" "PG28795" "IPR001471" NA
"C2H2" "transcription factor" "PG28797" "IPR007087,IPR015880" NA
"WD40-like" "transcription factor" "PG28802" "IPR017986" NA
"TIFY" "transcription factor" "PG28829" "IPR010399" NA
"Bromodomain" "chromatin remodeler" "PG28834" "IPR001487" NA
"WD40-like" "transcription factor" "PG28840" "IPR001680,IPR017986,IPR019775" NA
"bHLH" "transcription factor" "PG02883" "IPR011598" NA
"LisH" "transcription factor interactor and regulator" "PG28844" "IPR001680,IPR006594,IPR013720,IPR017986,IPR019775" NA
"WD40-like" "transcription factor" "PG28844" "IPR001680,IPR006594,IPR013720,IPR017986,IPR019775" NA
"MYB-HB-like" "transcription factor" "PG28845" "IPR001005,IPR006447,IPR009057,IPR017930" NA
"Homobox-WOX" "transcription factor" "PG28853" "IPR001356,IPR002913,IPR009057" NA
"HD-SAD" "transcription factor & lipid binding" "PG28853" "IPR001356,IPR002913,IPR009057" NA
"PAZ-Argonaute" "post-transcriptional gene silencing" "PG00288" "IPR003100,IPR012337" NA
"C2H2" "transcription factor" "PG28854" "IPR001841,IPR002110,IPR017907" NA
"S1Fa-like" "transcription factor" "PG28860" "IPR001245,IPR006779,IPR008271" NA
"A20-like" "putative novel transcription regulator" "PG28863" "IPR000058,IPR002653" NA
"GRAS" "transcription factor" "PG28866" "IPR005202" NA
"C2H2" "transcription factor" "PG28868" "IPR000330,IPR001841,IPR017907,IPR018957" NA
"SNF2" "chromatin remodeling" "PG28868" "IPR000330,IPR001841,IPR017907,IPR018957" NA
"MYB-HB-like" "transcription factor" "PG28870" "IPR001005,IPR009057,IPR015495,IPR017930" NA
"MYB-HB-like" "transcription factor" "PG28884" "IPR001005,IPR006447,IPR009057,IPR017930" NA
"AUX-IAA" "transcription factor interactor and regulator" "PG28889" "IPR011525" NA
"bHLH" "transcription factor" "PG28910" "IPR011598" NA
"C2C2-Dof" "transcription factor" "PG28911" "IPR003851" NA
"BED-type(Zn)" "transcription factor/ chromatin remodeling" "PG28912" "IPR003656" NA
"NAM" "transcription factor" "PG28915" "IPR003441" NA
"AP2-EREBP" "transcription factor" "PG28919" "IPR001471" NA
"MYB-HB-like" "transcription factor" "PG28922" "IPR001005,IPR009057,IPR015495,IPR017930" NA
"SET" "chromatin remodeling" "PG28924" "IPR001214" NA
"MADS-type1" "transcription factor" "PG28928" "IPR002100" NA
"C2H2" "transcription factor" "PG28932" "IPR001841,IPR017907,IPR018957" NA
"C2H2" "transcription factor" "PG28945" "IPR001841,IPR017907" NA
"Hap3/NF-YB" "transcription factor" "PG28948" "IPR003956,IPR003958,IPR009072" NA
"E2F-DP" "transcription factor" "PG00289" "IPR015633" NA
"AP2-EREBP" "transcription factor" "PG28966" "IPR001471" NA
"AS2-LOB" "transcription factor" "PG28972" "IPR004883" NA
"BTB-POZ" "chromatin remodeling & transcription regulator" "PG02896" "IPR000210,IPR011333" NA
"PHD" "chromatin regulator" "PG28975" "IPR001965" NA
"LisH" "transcription factor interactor and regulator" "PG28979" "IPR006594,IPR013720" NA
"C2C2-Dof" "transcription factor" "PG28987" "IPR003851" NA
"MYB-HB-like" "transcription factor" "PG28991" "IPR001005,IPR009057,IPR015495,IPR017930" NA
"WD40-like" "transcription factor" "PG28998" "IPR001680,IPR017986,IPR019775" NA
"HD-ZIP" "transcription factor" "PG29001" "IPR001356,IPR006712,IPR009057" NA
"TCP" "transcription factor" "PG29003" "IPR005333,IPR017887" NA
"C2H2" "transcription factor" "PG02899" "IPR001841,IPR018957" NA
"A20-like" "putative novel transcription regulator" "PG29006" "IPR000058,IPR002653" NA
"WD40-like" "transcription factor" "PG29007" "IPR001680,IPR017986,IPR019775" NA
"WRKY" "transcription factor" "PG29009" "IPR003657" NA
"C2H2" "transcription factor" "PG29031" "IPR001841,IPR018957" NA
"AUX-IAA" "transcription factor interactor and regulator" "PG29033" "IPR011525" NA
"CCHC(Zn)" "transcription factor interactor and regulator" "PG02905" "IPR001878" NA
"Homobox-WOX" "transcription factor" "PG29079" "IPR001356,IPR009057" NA
"WD40-like" "transcription factor" "PG29080" "IPR001680,IPR017986" NA
"WD40-like" "transcription factor" "PG29081" "IPR001680,IPR017986,IPR019775" NA
"NAM" "transcription factor" "PG02907" "IPR003441" NA
"Hap3/NF-YB" "transcription factor" "PG29085" "IPR009072" NA
"STY-LRP1" "transcription factor" "PG29108" "IPR006511,IPR007818" NA
"MYB-HB-like" "transcription factor" "PG29129" "IPR001005,IPR006447,IPR009057,IPR017930" NA
"RR-A-type" "response regulator and putative novel transcription factor" "PG29137" "IPR001789" NA
"NAM" "transcription factor" "PG29146" "IPR003441" NA
"MYB-HB-like" "transcription factor" "PG29177" "IPR001005,IPR009057,IPR015495,IPR017930" NA
"WRKY" "transcription factor" "PG29183" "IPR003657" NA
"WD40-like" "transcription factor" "PG29187" "IPR001680,IPR017986" NA
"C2H2" "transcription factor" "PG29191" "IPR001841,IPR018957" NA
"C3H" "transcription factor" "PG02918" "IPR000571" NA
"E2F-DP" "transcription factor" "PG29201" "IPR003316,IPR015633" NA
"MYB-HB-like" "transcription factor" "PG29204" "IPR001005,IPR006447,IPR009057,IPR017930" NA
"MYB-HB-like" "transcription factor" "PG29207" "IPR001005,IPR006447,IPR009057,IPR017930" NA
"AP2-EREBP" "transcription factor" "PG29208" "IPR001471" NA
"MYB" "transcription factor" "PG29220" "IPR001005,IPR017877" NA
"MADS-type1" "transcription factor" "PG29221" "IPR002100" NA
"WRKY" "transcription factor" "PG29222" "IPR003657" NA
"AS2-LOB" "transcription factor" "PG29226" "IPR004883" NA
"C3H" "transcription factor" "PG29231" "IPR000571" NA
"AS2-LOB" "transcription factor" "PG29240" "IPR004883" NA
"C2H2" "transcription factor" "PG29243" "IPR001841,IPR018957" NA
"C2H2" "transcription factor" "PG29265" "IPR007087,IPR015880" NA
"NAM" "transcription factor" "PG29278" "IPR003441" NA
"bHLH" "transcription factor" "PG29295" "IPR011598" NA
"bHLH" "transcription factor" "PG02930" "IPR011598" NA
"MYB-HB-like" "transcription factor" "PG29322" "IPR001005,IPR001878,IPR006447,IPR009057,IPR017930" NA
"AP2-EREBP" "transcription factor" "PG29323" "IPR001471" NA
"WD40-like" "transcription factor" "PG29328" "IPR001680,IPR017986" NA
"WD40-like" "transcription factor" "PG29329" "IPR001680,IPR017986,IPR019775" NA
"RR-A-type" "response regulator and putative novel transcription factor" "PG29334" "IPR001789" NA
"SAP" "transcription regulator" "PG00293" "IPR003034" NA
"AP2-EREBP" "transcription factor" "PG02934" "IPR001471" NA
"C2H2" "transcription factor" "PG02935" "IPR001841" NA
"NAM" "transcription factor" "PG29365" "IPR003441" NA
"BTB-POZ" "chromatin remodeling & transcription regulator" "PG29371" "IPR000197,IPR000210,IPR011333" NA
"WD40-like" "transcription factor" "PG29373" "IPR001680,IPR017986,IPR019775" NA
"C2C2-Dof" "transcription factor" "PG29376" "IPR003851" NA
"SBP" "transcription factor" "PG29377" "IPR004333" NA
"MYB-HB-like" "transcription factor" "PG29390" "IPR001005,IPR009057,IPR015495,IPR017930" NA
"JmjC" "transcription factor & chromatin remodeling &Metalloenzymes" "PG29392" "IPR003347" NA
"bZIP" "transcription factor" "PG29402" "IPR004827" NA
"WRKY" "transcription factor" "PG29404" "IPR003657" NA
"bHLH" "transcription factor" "PG29408" "IPR011598" NA
"PHD" "chromatin regulator" "PG29415" "IPR001841,IPR001965,IPR011011,IPR017907,IPR018957,IPR019786,IPR019787" NA
"ABTB" "chromatin remodeling & transcription regulator" "PG29423" "IPR000210,IPR002110,IPR011333" NA
"WD40-like" "transcription factor" "PG02941" "IPR001680,IPR017986,IPR019775" NA
"HD-ZIP" "transcription factor" "PG29426" "IPR006456" NA
"ZF-HD" "transcription factor" "PG29426" "IPR006456" NA
"C2H2" "transcription factor" "PG29433" "IPR001841" NA
"GRAS" "transcription factor" "PG29434" "IPR005202" NA
"CG1-CAMTA" "transcription factor" "PG29436" "IPR002110,IPR005559" NA
"C2H2" "transcription factor" "PG29455" "IPR007087,IPR015880" NA
"bZIP" "transcription factor" "PG29472" "IPR004827,IPR011616,IPR011700" NA
"C3H-WRC/GRF" "transcription factor interactor and regulator" "PG29479" "IPR014977,IPR014978" NA
"WD40-like" "transcription factor" "PG29481" "IPR001680" NA
"WD40-like" "transcription factor" "PG29488" "IPR001680,IPR017986,IPR019775" NA
"AP2-EREBP" "transcription factor" "PG29502" "IPR001471" NA
"WD40-like" "transcription factor" "PG29514" "IPR001680,IPR017986" NA
"WD40-like" "transcription factor" "PG29523" "IPR017986" NA
"WRKY" "transcription factor" "PG29527" "IPR003657" NA
"AS2-LOB" "transcription factor" "PG29537" "IPR004883" NA
"Nin-like" "transcription factor" "PG29545" "IPR003035" NA
"CCHC(Zn)" "transcription factor interactor and regulator" "PG29549" "IPR001878" NA
"NAM" "transcription factor" "PG29559" "IPR003441" NA
"MYB-HB-like" "transcription factor" "PG02955" "IPR001005,IPR009057,IPR015495,IPR017877,IPR017930" NA
"MYB-HB-like" "transcription factor" "PG29569" "IPR001005,IPR009057,IPR015495,IPR017930" NA
"WRKY" "transcription factor" "PG02957" "IPR003657" NA
"AP2-EREBP" "transcription factor" "PG29589" "IPR001471" NA
"DDT" "transcription factor & chromatin remodeling" "PG29597" "IPR001841,IPR001965,IPR004022,IPR011011,IPR018500,IPR018501,IPR019786,IPR019787" NA
"HSF-type-DNA-binding" "transcription factor" "PG29601" "IPR000232" NA
"WD40-like" "transcription factor" "PG29606" "IPR017986" NA
"bHLH" "transcription factor" "PG29620" "IPR011598" NA
"C2C2-GATA" "transcription factor" "PG29627" "IPR000679" NA
"MYB-HB-like" "transcription factor" "PG29634" "IPR001005,IPR009057,IPR015495,IPR017877,IPR017930" NA
"HSF-type-DNA-binding" "transcription factor" "PG29647" "IPR000232" NA
"HSF-type-DNA-binding" "transcription factor" "PG29648" "IPR000232" NA
"Hap3/NF-YB" "transcription factor" "PG29652" "IPR003958,IPR009072" NA
"bHLH" "transcription factor" "PG29658" "IPR011598" NA
"JmjC" "transcription factor & chromatin remodeling &Metalloenzymes" "PG29661" "IPR003347,IPR003349,IPR003888,IPR003889,IPR004198" NA
"JmjN" "transcription factor & chromatin remodeling" "PG29661" "IPR003347,IPR003349,IPR003888,IPR003889,IPR004198" NA
"JUMONJI" "transcription factor & chromatin remodeling" "PG29661" "IPR003347,IPR003349,IPR003888,IPR003889,IPR004198" NA
"FYR" "chromatin remodeling & transcription regulator" "PG29661" "IPR003347,IPR003349,IPR003888,IPR003889,IPR004198" NA
"NAM" "transcription factor" "PG02966" "IPR003441" NA
"SNF2" "chromatin remodeling" "PG29680" "IPR000330" NA
"AS2-LOB" "transcription factor" "PG29696" "IPR004883" NA
"WD40-like" "transcription factor" "PG29701" "IPR001680,IPR017986,IPR019775" NA
"WRKY" "transcription factor" "PG29730" "IPR003657" NA
"SNF2" "chromatin remodeling" "PG29732" "IPR000330,IPR005034" NA
"DICER" "post-transcriptional gene silencing" "PG29732" "IPR000330,IPR005034" NA
"AP2-EREBP" "transcription factor" "PG29742" "IPR001471" NA
"bZIP" "transcription factor" "PG29745" "IPR004827" NA
"WD40-like" "transcription factor" "PG29748" "IPR001680,IPR017986" NA
"LIM" "transcription factor interactor and regulator" "PG29778" "IPR001781" NA
"Lambda-DB" "putative novel transcription factor" "PG29787" "IPR010982" NA
"WRKY" "transcription factor" "PG29792" "IPR003657" NA
"RR-A-type" "response regulator and putative novel transcription factor" "PG29793" "IPR001789" NA
"bHLH" "transcription factor" "PG29796" "IPR011598" NA
"HMG" "chromatin remodeling & transcriptional activation" "PG29800" "IPR009071" NA
"AP2-EREBP" "transcription factor" "PG29801" "IPR001471" NA
"S1Fa-like" "transcription factor" "PG29813" "IPR006779" NA
"A20-like" "putative novel transcription regulator" "PG29816" "IPR000058,IPR002653" NA
"CCHC(Zn)" "transcription factor interactor and regulator" "PG29823" "IPR001878,IPR006564" NA
"WD40-like" "transcription factor" "PG29846" "IPR001680,IPR017986" NA
"AP2-EREBP" "transcription factor" "PG29851" "IPR001471" NA
"CCHC(Zn)" "transcription factor interactor and regulator" "PG29854" "IPR001878" NA
"HSF-type-DNA-binding" "transcription factor" "PG29865" "IPR000232" NA
"MYB" "transcription factor" "PG29869" "IPR001005,IPR017877" NA
"JmjC" "transcription factor & chromatin remodeling &Metalloenzymes" "PG29890" "IPR003347,IPR003349,IPR003888,IPR003889,IPR004198" NA
"JmjN" "transcription factor & chromatin remodeling" "PG29890" "IPR003347,IPR003349,IPR003888,IPR003889,IPR004198" NA
"JUMONJI" "transcription factor & chromatin remodeling" "PG29890" "IPR003347,IPR003349,IPR003888,IPR003889,IPR004198" NA
"FYR" "chromatin remodeling & transcription regulator" "PG29890" "IPR003347,IPR003349,IPR003888,IPR003889,IPR004198" NA
"Znf-LSD" "transcription factor" "PG29891" "IPR005735" NA
"PHD" "chromatin regulator" "PG29899" "IPR000306,IPR011011" NA
"SET" "chromatin remodeling" "PG29905" "IPR001214" NA
"CCHC(Zn)" "transcription factor interactor and regulator" "PG29907" "IPR001878,IPR010666" NA
"PHD" "chromatin regulator" "PG29912" "IPR001965,IPR011011" NA
"WD40-like" "transcription factor" "PG29926" "IPR001680,IPR017986,IPR019775" NA
"Znf-B" "transcription factor interactor and regulator" "PG02991" "IPR000315,IPR001214,IPR001841,IPR001965,IPR011011,IPR019786,IPR019787" NA
"NAM" "transcription factor" "PG29930" "IPR003441" NA
"MYB-HB-like" "transcription factor" "PG29944" "IPR001005,IPR009057,IPR015495,IPR017930" NA
"CCHC(Zn)" "transcription factor interactor and regulator" "PG29952" "IPR001878" NA
"C2C2-Dof" "transcription factor" "PG02994" "IPR003851" NA
"MBF1" "transcription factor" "PG29963" "IPR013729" NA
"TUBBY" "transcription factor" "PG29964" "IPR000007" NA
"Hap3/NF-YB" "transcription factor" "PG29967" "IPR009072" NA
"PHD" "chromatin regulator" "PG29970" "IPR000306,IPR011011" NA
"CCHC(Zn)" "transcription factor interactor and regulator" "PG29975" "IPR001878" NA
"Znf-B" "transcription factor interactor and regulator" "PG29981" "IPR000315" NA
"Znf-B" "transcription factor interactor and regulator" "PG29982" "IPR000315" NA
"JmjC" "transcription factor & chromatin remodeling &Metalloenzymes" "PG29990" "IPR003347,IPR003349,IPR004198" NA
"JmjN" "transcription factor & chromatin remodeling" "PG29990" "IPR003347,IPR003349,IPR004198" NA
"JUMONJI" "transcription factor & chromatin remodeling" "PG29990" "IPR003347,IPR003349,IPR004198" NA
"WD40-like" "transcription factor" "PG29994" "IPR001680,IPR017986,IPR019775" NA
"SET" "chromatin remodeling" "PG30000" "IPR001214" NA
"bZIP" "transcription factor" "PG30010" "IPR004827,IPR011616,IPR011700" NA
"WD40-like" "transcription factor" "PG30012" "IPR001680,IPR017986,IPR019775" NA
"CCHC(Zn)" "transcription factor interactor and regulator" "PG30030" "IPR001878" NA
"bZIP" "transcription factor" "PG30045" "IPR004827,IPR011616,IPR011700" NA
"CCHC(Zn)" "transcription factor interactor and regulator" "PG30061" "IPR001878" NA
"B3-Domain" "transcription factor" "PG30072" "IPR003340" NA
"Hap3/NF-YB" "transcription factor" "PG30076" "IPR003958,IPR009072" NA
"Hap3/NF-YB" "transcription factor" "PG30083" "IPR003956,IPR003958,IPR009072" NA
"C3H" "transcription factor" "PG30098" "IPR000571" NA
"C2H2" "transcription factor" "PG30113" "IPR001841,IPR018957" NA
"C2H2" "transcription factor" "PG30127" "IPR000330,IPR001841,IPR017907,IPR018957" NA
"SNF2" "chromatin remodeling" "PG30127" "IPR000330,IPR001841,IPR017907,IPR018957" NA
"C2H2" "transcription factor" "PG30128" "IPR001841,IPR018957" NA
"C2C2-CO-like" "transcription factor" "PG30129" "IPR000315,IPR010402" NA
"AP2-EREBP" "transcription factor" "PG30133" "IPR001471" NA
"C3H" "transcription factor" "PG30143" "IPR000571" NA
"WD40-like" "transcription factor" "PG30145" "IPR001680,IPR017986,IPR019775" NA
"bZIP" "transcription factor" "PG30166" "IPR004827,IPR011616,IPR011700" NA
"WD40-like" "transcription factor" "PG30175" "IPR001680,IPR017986" NA
"PHD" "chromatin regulator" "PG03016" "IPR001841,IPR001965" NA
"bZIP" "transcription factor" "PG30192" "IPR004827" NA
"CCHC(Zn)" "transcription factor interactor and regulator" "PG30197" "IPR001878,IPR001965,IPR011011" NA
"PHD" "chromatin regulator" "PG30197" "IPR001878,IPR001965,IPR011011" NA
"C2H2" "transcription factor" "PG30202" "IPR001841,IPR018957" NA
"MADS-type1" "transcription factor" "PG30232" "IPR002100" NA
"AP2-EREBP" "transcription factor" "PG30234" "IPR001471" NA
"GRAS" "transcription factor" "PG30279" "IPR005202" NA
"GRAS" "transcription factor" "PG30280" "IPR005202" NA
"C2H2" "transcription factor" "PG30294" "IPR001841,IPR012337,IPR017907" NA
"WRKY" "transcription factor" "PG30319" "IPR003657" NA
"AP2-EREBP" "transcription factor" "PG30341" "IPR001471" NA
"ARID" "transcription factor & chromatin remodeling" "PG30343" "IPR001606,IPR001965,IPR011011" NA
"PHD" "chromatin regulator" "PG30343" "IPR001606,IPR001965,IPR011011" NA
"C2H2" "transcription factor" "PG30345" "IPR001841" NA
"PHD" "chromatin regulator" "PG30356" "IPR001841,IPR001965" NA
"FAR" "transcription factor" "PG30359" "IPR004330" NA
"bHLH" "transcription factor" "PG30366" "IPR011598" NA
"PHD" "chromatin regulator" "PG30379" "IPR001965,IPR011011,IPR011124,IPR019787" NA
"Hap3/NF-YB" "transcription factor" "PG30382" "IPR009072" NA
"TCP" "transcription factor" "PG30389" "IPR005333" NA
"AP2-EREBP" "transcription factor" "PG30390" "IPR001471" NA
"C2H2" "transcription factor" "PG03038" "IPR015880" NA
"LisH" "transcription factor interactor and regulator" "PG30408" "IPR006594" NA
"AP2-EREBP" "transcription factor" "PG30410" "IPR001471" NA
"CCHC(Zn)" "transcription factor interactor and regulator" "PG30412" "IPR001878" NA
"C3H" "transcription factor" "PG30416" "IPR000571" NA
"MYB-HB-like" "transcription factor" "PG03040" "IPR001005,IPR009057,IPR017884" NA
"MYB/SANT" "transcription factor" "PG03040" "IPR001005,IPR009057,IPR017884" NA
"C3H" "transcription factor" "PG30445" "IPR000571,IPR002110" NA
"MYB-HB-like" "transcription factor" "PG00304" "IPR001005,IPR009057,IPR017930" NA
"PHD" "chromatin regulator" "PG30462" "IPR001841,IPR001965,IPR011011,IPR019787" NA
"PHD" "chromatin regulator" "PG30464" "IPR001841,IPR001965,IPR011011,IPR019786,IPR019787" NA
"C2H2" "transcription factor" "PG30465" "IPR015880" NA
"MYB-HB-like" "transcription factor" "PG30467" "IPR001005,IPR009057,IPR015495,IPR017930" NA
"PHD" "chromatin regulator" "PG30472" "IPR001965" NA
"Homobox-WOX" "transcription factor" "PG03046" "IPR001356,IPR005540,IPR005541,IPR008422,IPR009057" NA
"Homeodomain-TALE-KNOX" "transcription factor" "PG03046" "IPR001356,IPR005540,IPR005541,IPR008422,IPR009057" NA
"PAZ-Argonaute" "post-transcriptional gene silencing" "PG30478" "IPR003100,IPR012337" NA
"Homobox-WOX" "transcription factor" "PG30486" "IPR001356,IPR009057" NA
"bZIP" "transcription factor" "PG30491" "IPR004827,IPR011616,IPR011700" NA
"WD40-like" "transcription factor" "PG30498" "IPR001680,IPR017986,IPR019775" NA
"MYB-HB-like" "transcription factor" "PG30500" "IPR001005,IPR009057,IPR017884" NA
"MYB/SANT" "transcription factor" "PG30500" "IPR001005,IPR009057,IPR017884" NA
"CCHC(Zn)" "transcription factor interactor and regulator" "PG30506" "IPR001878" NA
"NAM" "transcription factor" "PG30508" "IPR001680,IPR002110,IPR003441,IPR017986" NA
"WD40-like" "transcription factor" "PG30508" "IPR001680,IPR002110,IPR003441,IPR017986" NA
"RR-A-type" "response regulator and putative novel transcription factor" "PG03050" "IPR001789" NA
"bZIP" "transcription factor" "PG30549" "IPR004827,IPR011616" NA
"bZIP" "transcription factor" "PG30552" "IPR004827" NA
"SNF2" "chromatin remodeling" "PG30562" "IPR000330,IPR000953,IPR016197" NA
"CCHC(Zn)" "transcription factor interactor and regulator" "PG30580" "IPR001680,IPR001878,IPR017986,IPR019775" NA
"WD40-like" "transcription factor" "PG30580" "IPR001680,IPR001878,IPR017986,IPR019775" NA
"WRKY" "transcription factor" "PG30587" "IPR003657" NA
"MADS-type1" "transcription factor" "PG30603" "IPR002100" NA
"Znf-B" "transcription factor interactor and regulator" "PG30610" "IPR000315" NA
"Znf-B" "transcription factor interactor and regulator" "PG30611" "IPR000315" NA
"LisH" "transcription factor interactor and regulator" "PG30615" "IPR001680,IPR006594,IPR017986" NA
"WD40-like" "transcription factor" "PG30615" "IPR001680,IPR006594,IPR017986" NA
"AP2-EREBP" "transcription factor" "PG30618" "IPR001471" NA
"C2C2-Dof" "transcription factor" "PG30620" "IPR003851" NA
"MYB-HB-like" "transcription factor" "PG30626" "IPR001005,IPR009057,IPR015495,IPR017930" NA
"RR-A-type" "response regulator and putative novel transcription factor" "PG30665" "IPR001789" NA
"CCHC(Zn)" "transcription factor interactor and regulator" "PG03067" "IPR001878" NA
"A20-like" "putative novel transcription regulator" "PG30694" "IPR000058,IPR002653" NA
"C2C2-YABBY" "transcription factor" "PG30697" "IPR006780" NA
"B3-Domain" "transcription factor" "PG30698" "IPR003340" NA
"MYB-HB-like" "transcription factor" "PG30704" "IPR001005,IPR009057,IPR015495,IPR017930" NA
"GRAS" "transcription factor" "PG30707" "IPR005202" NA
"PHD" "chromatin regulator" "PG30719" "IPR001841,IPR001965,IPR011011,IPR019786,IPR019787" NA
"Homobox-WOX" "transcription factor" "PG30725" "IPR001356,IPR002913,IPR004827,IPR009057" NA
"HD-SAD" "transcription factor & lipid binding" "PG30725" "IPR001356,IPR002913,IPR004827,IPR009057" NA
"C2C2-GATA" "transcription factor" "PG30726" "IPR000679,IPR016679" NA
"PHD" "chromatin regulator" "PG30741" "IPR001841,IPR001965,IPR011011,IPR019786,IPR019787" NA
"ARF" "transcription factor" "PG30742" "IPR003340,IPR010525,IPR011525" NA
"MYB-HB-like" "transcription factor" "PG30745" "IPR001005,IPR009057,IPR015495,IPR017877,IPR017930" NA
"GRAS" "transcription factor" "PG30758" "IPR005202" NA
"C2H2" "transcription factor" "PG30765" "IPR001841" NA
"RR-A-type" "response regulator and putative novel transcription factor" "PG30773" "IPR001789" NA
"bZIP" "transcription factor" "PG30774" "IPR004827,IPR011616,IPR011700" NA
"C3H" "transcription factor" "PG03076" "IPR000571" NA
"PHD" "chromatin regulator" "PG30780" "IPR000306,IPR011011" NA
"PHD" "chromatin regulator" "PG30781" "IPR000306,IPR011011" NA
"WRKY" "transcription factor" "PG03077" "IPR003657" NA
"CCHC(Zn)" "transcription factor interactor and regulator" "PG30792" "IPR001878" NA
"C2H2" "transcription factor" "PG30803" "IPR001841" NA
"MYB-HB-like" "transcription factor" "PG30815" "IPR001005,IPR009057,IPR015495,IPR017930" NA
"CG1-CAMTA" "transcription factor" "PG30823" "IPR002110,IPR005559" NA
"MYB-HB-like" "transcription factor" "PG30828" "IPR001005,IPR009057,IPR015495,IPR017930" NA
"WD40-like" "transcription factor" "PG30829" "IPR001680,IPR017986" NA
"Hap3/NF-YB" "transcription factor" "PG30836" "IPR009072" NA
"MYB-HB-like" "transcription factor" "PG30844" "IPR001005,IPR009057,IPR015495,IPR017930" NA
"bHLH" "transcription factor" "PG30872" "IPR001245,IPR011598" NA
"MADS-type1" "transcription factor" "PG03087" "IPR002100" NA
"WD40-like" "transcription factor" "PG30905" "IPR001680,IPR017986" NA
"Hap3/NF-YB" "transcription factor" "PG30907" "IPR003956,IPR003958,IPR009072" NA
"WD40-like" "transcription factor" "PG30909" "IPR001680,IPR017986" NA
"C2H2" "transcription factor" "PG30931" "IPR001841,IPR017907,IPR018957" NA
"WD40-like" "transcription factor" "PG30932" "IPR017986" NA
"C3H" "transcription factor" "PG30942" "IPR000571" NA
"WRKY" "transcription factor" "PG30944" "IPR003657" NA
"WD40-like" "transcription factor" "PG03093" "IPR001680,IPR017986,IPR019775" NA
"GRAS" "transcription factor" "PG30974" "IPR005202" NA
"GRAS" "transcription factor" "PG30975" "IPR005202" NA
"bZIP" "transcription factor" "PG30987" "IPR004827" NA
"bHLH" "transcription factor" "PG30998" "IPR011598" NA
"bHLH" "transcription factor" "PG30999" "IPR011598" NA
"AUX-IAA" "transcription factor interactor and regulator" "PG03100" "IPR011525" NA
"PAZ-Argonaute" "post-transcriptional gene silencing" "PG31020" "IPR003100" NA
"RR-A-type" "response regulator and putative novel transcription factor" "PG31023" "IPR001789" NA
"AP2-EREBP" "transcription factor" "PG31034" "IPR001471" NA
"MYB-HB-like" "transcription factor" "PG31040" "IPR001005,IPR001878,IPR006447,IPR009057,IPR017930" NA
"AP2-EREBP" "transcription factor" "PG31041" "IPR001471" NA
"C2C2-CO-like" "transcription factor" "PG31046" "IPR001789,IPR010402" NA
"RR-A-type" "response regulator and putative novel transcription factor" "PG31046" "IPR001789,IPR010402" NA
"MYB-HB-like" "transcription factor" "PG03103" "IPR001005,IPR009057,IPR017877" NA
"C2H2" "transcription factor" "PG31049" "IPR001841,IPR017907,IPR018957" NA
"WD40-like" "transcription factor" "PG31052" "IPR001680,IPR017986" NA
"C3H" "transcription factor" "PG31055" "IPR000571" NA
"C2H2" "transcription factor" "PG31059" "IPR001841" NA
"SET" "chromatin remodeling" "PG31063" "IPR001214" NA
"SBP" "transcription factor" "PG31077" "IPR004333" NA
"CCHC(Zn)" "transcription factor interactor and regulator" "PG31095" "IPR001878" NA
"Hap3/NF-YB" "transcription factor" "PG31107" "IPR009072" NA
"GRAS" "transcription factor" "PG31113" "IPR005202" NA
"WRKY" "transcription factor" "PG31129" "IPR003657" NA
"MYB-HB-like" "transcription factor" "PG03112" "IPR001005,IPR006447,IPR009057,IPR017930" NA
"C2H2" "transcription factor" "PG31140" "IPR007087,IPR015880" NA
"C3H" "transcription factor" "PG31147" "IPR000571" NA
"CCHC(Zn)" "transcription factor interactor and regulator" "PG31174" "IPR001878" NA
"C2C2-GATA" "transcription factor" "PG31178" "IPR000679,IPR010402" NA
"C2H2" "transcription factor" "PG03116" "IPR001841" NA
"WD40-like" "transcription factor" "PG31198" "IPR001680,IPR017986" NA
"GRAS" "transcription factor" "PG03118" "IPR005202" NA
"AP2-EREBP" "transcription factor" "PG31216" "IPR001471" NA
"bZIP" "transcription factor" "PG31228" "IPR004827,IPR011616,IPR011700" NA
"BTB-POZ" "chromatin remodeling & transcription regulator" "PG31234" "IPR000210,IPR011333" NA
"AP2-EREBP" "transcription factor" "PG31240" "IPR001471" NA
"MYB-HB-like" "transcription factor" "PG31244" "IPR001005,IPR009057,IPR015495,IPR017930" NA
"C2C2-CO-like" "transcription factor" "PG03123" "IPR000315,IPR010402" NA
"ABTB" "chromatin remodeling & transcription regulator" "PG31253" "IPR000210,IPR002110,IPR011333" NA
"WD40-like" "transcription factor" "PG03124" "IPR001680,IPR017986" NA
"HSF-type-DNA-binding" "transcription factor" "PG31260" "IPR000232" NA
"HSF-type-DNA-binding" "transcription factor" "PG31261" "IPR000232" NA
"RR-A-type" "response regulator and putative novel transcription factor" "PG31288" "IPR001789" NA
"Nin-like" "transcription factor" "PG31298" "IPR003035" NA
"NAM" "transcription factor" "PG31308" "IPR003441" NA
"Znf-B" "transcription factor interactor and regulator" "PG31316" "IPR000315" NA
"WD40-like" "transcription factor" "PG31329" "IPR001680,IPR017986" NA
"MYB-HB-like" "transcription factor" "PG31340" "IPR001005,IPR009057,IPR015495,IPR017877,IPR017930" NA
"AS2-LOB" "transcription factor" "PG31354" "IPR004883" NA
"WD40-like" "transcription factor" "PG03135" "IPR001680,IPR017986" NA
"FHA-SMAD" "transcription factor interactor and regulator" "PG31359" "IPR008984" NA
"AP2-EREBP" "transcription factor" "PG31370" "IPR001471" NA
"AP2-EREBP" "transcription factor" "PG31371" "IPR001471" NA
"PHD" "chromatin regulator" "PG31375" "IPR001841,IPR001965" NA
"bZIP" "transcription factor" "PG31376" "IPR004827,IPR011616,IPR011700" NA
"Hap2/NF-YA" "transcription factor" "PG31384" "IPR001289,IPR018362" NA
"GRAS" "transcription factor" "PG31398" "IPR005202" NA
"GRAS" "transcription factor" "PG31399" "IPR005202" NA
"GRAS" "transcription factor" "PG31400" "IPR005202" NA
"C3H" "transcription factor" "PG31406" "IPR000571,IPR001680,IPR017986" NA
"A20-like" "putative novel transcription regulator" "PG03140" "IPR000058,IPR002653" NA
"HSF-type-DNA-binding" "transcription factor" "PG31415" "IPR000232" NA
"MYB-HB-like" "transcription factor" "PG31423" "IPR001005,IPR009057,IPR015495,IPR017877,IPR017930" NA
"C3H" "transcription factor" "PG31435" "IPR000571,IPR001680,IPR017986,IPR019775" NA
"C3H" "transcription factor" "PG31436" "IPR000571" NA
"Homobox-WOX" "transcription factor" "PG03143" "IPR001356,IPR009057" NA
"Hap3/NF-YB" "transcription factor" "PG31447" "IPR009072" NA
"B3-Domain" "transcription factor" "PG31461" "IPR003340" NA
"AS2-LOB" "transcription factor" "PG31510" "IPR004883" NA
"BTB-POZ" "chromatin remodeling & transcription regulator" "PG03151" "IPR000210,IPR011333" NA
"C2H2" "transcription factor" "PG31527" "IPR001841,IPR018957" NA
"FHA-SMAD" "transcription factor interactor and regulator" "PG31528" "IPR008984" NA
"AP2-EREBP" "transcription factor" "PG31530" "IPR001471" NA
"bHLH" "transcription factor" "PG03153" "IPR011598" NA
"NAM" "transcription factor" "PG31540" "IPR003441" NA
"MYB-HB-like" "transcription factor" "PG31563" "IPR001005,IPR009057,IPR015495,IPR017930" NA
"C2H2" "transcription factor" "PG31580" "IPR001841" NA
"bZIP" "transcription factor" "PG31583" "IPR004827,IPR011616,IPR011700" NA
"Bromodomain" "chromatin remodeler" "PG03159" "IPR001487" NA
"C3H" "transcription factor" "PG31611" "IPR000571" NA
"LIM" "transcription factor interactor and regulator" "PG03161" "IPR001781" NA
"C2H2" "transcription factor" "PG31631" "IPR001841,IPR017907,IPR018957" NA
"C2H2" "transcription factor" "PG31632" "IPR001841" NA
"NAM" "transcription factor" "PG31646" "IPR003441" NA
"C3H" "transcription factor" "PG31647" "IPR000571,IPR002110" NA
"MYB-HB-like" "transcription factor" "PG31657" "IPR001005,IPR009057,IPR017930" NA
"C2H2" "transcription factor" "PG31659" "IPR001841" NA
"C2H2" "transcription factor" "PG31672" "IPR001841,IPR018957" NA
"AP2-EREBP" "transcription factor" "PG31679" "IPR001471" NA
"LisH" "transcription factor interactor and regulator" "PG31683" "IPR001680,IPR006594,IPR017986,IPR019775" NA
"WD40-like" "transcription factor" "PG31683" "IPR001680,IPR006594,IPR017986,IPR019775" NA
"AP2-EREBP" "transcription factor" "PG31684" "IPR001471" NA
"MYB-HB-like" "transcription factor" "PG31685" "IPR001005,IPR009057,IPR015495,IPR017930" NA
"Homobox-WOX" "transcription factor" "PG31686" "IPR001356,IPR009057" NA
"ARF" "transcription factor" "PG31692" "IPR003340,IPR010525,IPR011525" NA
"NAM" "transcription factor" "PG31697" "IPR003441" NA
"Homobox-WOX" "transcription factor" "PG31706" "IPR001356,IPR005540,IPR008422,IPR009057" NA
"Homeodomain-TALE-KNOX" "transcription factor" "PG31706" "IPR001356,IPR005540,IPR008422,IPR009057" NA
"bZIP" "transcription factor" "PG31717" "IPR004827" NA
"SNF2" "chromatin remodeling" "PG31720" "IPR000330" NA
"C2H2" "transcription factor" "PG31733" "IPR001841" NA
"WD40-like" "transcription factor" "PG31734" "IPR001680,IPR017986,IPR019775" NA
"Bromodomain" "chromatin remodeler" "PG31740" "IPR001487" NA
"Znf-B" "transcription factor interactor and regulator" "PG31758" "IPR000315" NA
"DDT" "transcription factor & chromatin remodeling" "PG31776" "IPR004022,IPR018500,IPR018501" NA
"Homobox-WOX" "transcription factor" "PG31777" "IPR001356,IPR009057" NA
"AP2-EREBP" "transcription factor" "PG31778" "IPR001471" NA
"SNF2" "chromatin remodeling" "PG31786" "IPR000330" NA
"MYB-HB-like" "transcription factor" "PG03178" "IPR001005,IPR009057,IPR015495,IPR017930" NA
"Lambda-DB" "putative novel transcription factor" "PG31804" "IPR010982" NA
"HD-ZIP" "transcription factor" "PG03180" "IPR006455,IPR006456,IPR009057" NA
"ZF-HD" "transcription factor" "PG03180" "IPR006455,IPR006456,IPR009057" NA
"C2C2-GATA" "transcription factor" "PG31814" "IPR000679" NA
"C2H2" "transcription factor" "PG31820" "IPR001841" NA
"WD40-like" "transcription factor" "PG31824" "IPR001680,IPR017986,IPR019775" NA
"GARP-G2-like" "transcription factor" "PG31836" "IPR001789,IPR006447,IPR009057,IPR017053" NA
"RR-A-type" "response regulator and putative novel transcription factor" "PG31836" "IPR001789,IPR006447,IPR009057,IPR017053" NA
"RR-B-type" "response regulator and putative novel transcription factor" "PG31836" "IPR001789,IPR006447,IPR009057,IPR017053" NA
"RAV" "transcription factor" "PG31867" "IPR001471,IPR003340" NA
"C2H2" "transcription factor" "PG31872" "IPR001680,IPR001841,IPR017907,IPR017986,IPR018957,IPR019775" NA
"WD40-like" "transcription factor" "PG31872" "IPR001680,IPR001841,IPR017907,IPR017986,IPR018957,IPR019775" NA
"C2C2-Dof" "transcription factor" "PG31883" "IPR003851" NA
"C2H2" "transcription factor" "PG31885" "IPR001841" NA
"C2H2" "transcription factor" "PG31902" "IPR001841" NA
"AS2-LOB" "transcription factor" "PG31914" "IPR004883" NA
"NAM" "transcription factor" "PG31923" "IPR003441" NA
"MYB-HB-like" "transcription factor" "PG31932" "IPR001005,IPR009057,IPR015495,IPR017930" NA
"C3H-WRC/GRF" "transcription factor interactor and regulator" "PG31950" "IPR014977,IPR014978" NA
"SET" "chromatin remodeling" "PG03194" "IPR001214" NA
"WD40-like" "transcription factor" "PG31962" "IPR001680,IPR017986,IPR019775" NA
"PHD" "chromatin regulator" "PG31988" "IPR001965" NA
"AUX-IAA" "transcription factor interactor and regulator" "PG32000" "IPR011525" NA
"NAM" "transcription factor" "PG32012" "IPR003441" NA
"WD40-like" "transcription factor" "PG32015" "IPR017986" NA
"DDT" "transcription factor & chromatin remodeling" "PG32029" "IPR001781,IPR001841,IPR001965,IPR004022,IPR011011,IPR018500,IPR018501,IPR019786,IPR019787" NA
"LIM" "transcription factor interactor and regulator" "PG32029" "IPR001781,IPR001841,IPR001965,IPR004022,IPR011011,IPR018500,IPR018501,IPR019786,IPR019787" NA
"SAP" "transcription regulator" "PG03203" "IPR003034" NA
"bZIP" "transcription factor" "PG32051" "IPR004827,IPR011616,IPR011700" NA
"bHLH" "transcription factor" "PG03204" "IPR011598" NA
"WD40-like" "transcription factor" "PG32053" "IPR001680,IPR017986,IPR019775" NA
"Bromodomain" "chromatin remodeler" "PG32054" "IPR001487" NA
"E2F-DP" "transcription factor" "PG32061" "IPR003316,IPR015633" NA
"bZIP" "transcription factor" "PG32063" "IPR004827,IPR011616,IPR011700" NA
"PAZ-Argonaute" "post-transcriptional gene silencing" "PG32078" "IPR003100,IPR005034" NA
"CHROMO-DOMAIN" "chromatin remodeling & transcriptional activation" "PG32087" "IPR016197" NA
"C2C2-CO-like" "transcription factor" "PG32089" "IPR001789,IPR010402" NA
"RR-A-type" "response regulator and putative novel transcription factor" "PG32089" "IPR001789,IPR010402" NA
"MADS-MIKC" "transcription factor" "PG32095" "IPR002100,IPR002487" NA
"TUBBY" "transcription factor" "PG32102" "IPR000007" NA
"AP2-EREBP" "transcription factor" "PG32103" "IPR001471" NA
"PHD" "chromatin regulator" "PG32113" "IPR001841,IPR001965,IPR011011,IPR019787" NA
"MYB-HB-like" "transcription factor" "PG32119" "IPR001005,IPR009057,IPR015495,IPR017930" NA
"MYB-HB-like" "transcription factor" "PG32122" "IPR001005,IPR009057,IPR015495,IPR017930" NA
"AS2-LOB" "transcription factor" "PG32126" "IPR004883" NA
"GRAS" "transcription factor" "PG32134" "IPR005202" NA
"Bromodomain" "chromatin remodeler" "PG03214" "IPR001487" NA
"NAM" "transcription factor" "PG32175" "IPR003441" NA
"C2H2" "transcription factor" "PG32178" "IPR007087,IPR015880" NA
"PHD" "chromatin regulator" "PG32182" "IPR000306,IPR011011" NA
"Homobox-WOX" "transcription factor" "PG32191" "IPR001356,IPR009057" NA
"MYB" "transcription factor" "PG32192" "IPR001005,IPR017877" NA
"Nin-like" "transcription factor" "PG32196" "IPR003035" NA
"Homobox-WOX" "transcription factor" "PG32202" "IPR001356,IPR002913,IPR004827,IPR009057" NA
"HD-SAD" "transcription factor & lipid binding" "PG32202" "IPR001356,IPR002913,IPR004827,IPR009057" NA
"AS2-LOB" "transcription factor" "PG32203" "IPR004883" NA
"C2H2" "transcription factor" "PG32205" "IPR001841,IPR018957" NA
"WD40-like" "transcription factor" "PG03220" "IPR001680,IPR017986" NA
"WD40-like" "transcription factor" "PG32213" "IPR001680,IPR017986" NA
"bHLH" "transcription factor" "PG32217" "IPR011598" NA
"SNF2" "chromatin remodeling" "PG32220" "IPR000330" NA
"A20-like" "putative novel transcription regulator" "PG03221" "IPR000058,IPR002653" NA
"Lambda-DB" "putative novel transcription factor" "PG32223" "IPR010982" NA
"bHLH" "transcription factor" "PG32242" "IPR011598" NA
"BTB-POZ-MATH" "chromatin remodeling & transcription regulator" "PG32255" "IPR000210,IPR002083,IPR011333" NA
"C2H2" "transcription factor" "PG03225" "IPR003656,IPR015880" NA
"C2H2" "transcription factor" "PG32265" "IPR007087,IPR015880" NA
"FAR" "transcription factor" "PG32270" "IPR004330" NA
"CCHC(Zn)" "transcription factor interactor and regulator" "PG32271" "IPR001878,IPR006564" NA
"C2H2" "transcription factor" "PG32278" "IPR001781,IPR003656,IPR007087,IPR015880" NA
"LIM" "transcription factor interactor and regulator" "PG32278" "IPR001781,IPR003656,IPR007087,IPR015880" NA
"C2H2" "transcription factor" "PG32293" "IPR007087" NA
"CCHC(Zn)" "transcription factor interactor and regulator" "PG32311" "IPR001878" NA
"MYB-HB-like" "transcription factor" "PG32316" "IPR001005,IPR009057,IPR015495,IPR017930" NA
"MADS-type1" "transcription factor" "PG32339" "IPR002100" NA
"AP2-EREBP" "transcription factor" "PG03233" "IPR001471" NA
"bZIP" "transcription factor" "PG32354" "IPR004827,IPR011616,IPR011700" NA
"Homobox-WOX" "transcription factor" "PG32358" "IPR001356,IPR009057" NA
"WD40-like" "transcription factor" "PG32360" "IPR001680,IPR017986" NA
"BTB-POZ" "chromatin remodeling & transcription regulator" "PG03236" "IPR000210" NA
"MYB-HB-like" "transcription factor" "PG32373" "IPR001005,IPR009057,IPR015495,IPR017930" NA
"ARF" "transcription factor" "PG32375" "IPR003340,IPR010525" NA
"bZIP" "transcription factor" "PG32392" "IPR004827" NA
"Homeodomain-LIKE" "transcription regulator" "PG32393" "IPR009057" NA
"bZIP" "transcription factor" "PG32394" "IPR004827,IPR011616,IPR011700" NA
"bHLH" "transcription factor" "PG03239" "IPR011598" NA
"AUX-IAA" "transcription factor interactor and regulator" "PG32407" "IPR011525" NA
"AUX-IAA" "transcription factor interactor and regulator" "PG32413" "IPR011525" NA
"Hap3/NF-YB" "transcription factor" "PG32416" "IPR009072" NA
"MADS-type1" "transcription factor" "PG32429" "IPR002100" NA
"C2H2" "transcription factor" "PG32457" "IPR001841,IPR018957" NA
"C2H2" "transcription factor" "PG03246" "IPR001841" NA
"PHD" "chromatin regulator" "PG32476" "IPR001965,IPR011011,IPR019786,IPR019787" NA
"C2H2" "transcription factor" "PG32483" "IPR001841" NA
"SBP" "transcription factor" "PG32487" "IPR004333" NA
"Homobox-WOX" "transcription factor" "PG32495" "IPR001356,IPR009057" NA
"DDT" "transcription factor & chromatin remodeling" "PG32497" "IPR001356,IPR004022,IPR009057,IPR018500,IPR018501" NA
"PHD" "chromatin regulator" "PG32513" "IPR001841,IPR001965,IPR018957" NA
"SAP" "transcription regulator" "PG32526" "IPR003034" NA
"PHD" "chromatin regulator" "PG32530" "IPR001965" NA
"Znf-B" "transcription factor interactor and regulator" "PG32532" "IPR000315" NA
"AP2-EREBP" "transcription factor" "PG32536" "IPR001471" NA
"SNF2" "chromatin remodeling" "PG32546" "IPR000330" NA
"MADS-type1" "transcription factor" "PG32554" "IPR002100" NA
"C2H2" "transcription factor" "PG32556" "IPR001841" NA
"PAZ-Argonaute" "post-transcriptional gene silencing" "PG32562" "IPR003100,IPR012337" NA
"PAZ-Argonaute" "post-transcriptional gene silencing" "PG32564" "IPR003100,IPR005034" NA
"SNF2" "chromatin remodeling" "PG32565" "IPR000330" NA
"MYB" "transcription factor" "PG32566" "IPR001005,IPR017877" NA
"MYB" "transcription factor" "PG32577" "IPR001005,IPR017877" NA
"SSXT" "putative novel transcription factor" "PG32582" "IPR007726" NA
"bHLH" "transcription factor" "PG32606" "IPR011598" NA
"PHD" "chromatin regulator" "PG32609" "IPR001841,IPR001965,IPR018957" NA
"Hap3/NF-YB" "transcription factor" "PG32618" "IPR003958,IPR009072" NA
"ssDNA-binding-TF" "transcription factor" "PG32628" "IPR003173,IPR009044" NA
"RR-A-type" "response regulator and putative novel transcription factor" "PG32635" "IPR001789" NA
"C2C2-Dof" "transcription factor" "PG32645" "IPR003851" NA
"MYB-HB-like" "transcription factor" "PG32649" "IPR001005,IPR009057,IPR015495,IPR017930" NA
"MYB-HB-like" "transcription factor" "PG32653" "IPR001005,IPR006447,IPR009057,IPR017884,IPR017930" NA
"MYB/SANT" "transcription factor" "PG32653" "IPR001005,IPR006447,IPR009057,IPR017884,IPR017930" NA
"CCHC(Zn)" "transcription factor interactor and regulator" "PG32654" "IPR001878" NA
"bHLH" "transcription factor" "PG32671" "IPR011598" NA
"WRKY" "transcription factor" "PG32672" "IPR003657" NA
"C2C2-Dof" "transcription factor" "PG32682" "IPR003851" NA
"PHD" "chromatin regulator" "PG32700" "IPR001965,IPR011011" NA
"MYB-HB-like" "transcription factor" "PG32705" "IPR001005,IPR009057,IPR015495,IPR017930" NA
"JmjC" "transcription factor & chromatin remodeling &Metalloenzymes" "PG32773" "IPR003347,IPR003349,IPR004198" NA
"JmjN" "transcription factor & chromatin remodeling" "PG32773" "IPR003347,IPR003349,IPR004198" NA
"JUMONJI" "transcription factor & chromatin remodeling" "PG32773" "IPR003347,IPR003349,IPR004198" NA
"MYB-HB-like" "transcription factor" "PG03277" "IPR001005,IPR009057,IPR015495,IPR017930" NA
"TCP" "transcription factor" "PG32799" "IPR005333,IPR017887" NA
"C3H" "transcription factor" "PG32801" "IPR000571,IPR002110" NA
"C2H2" "transcription factor" "PG32802" "IPR001841,IPR018957" NA
"NAM" "transcription factor" "PG32816" "IPR003441" NA
"ARF" "transcription factor" "PG32829" "IPR003340,IPR010525,IPR011525" NA
"bHLH" "transcription factor" "PG32830" "IPR011598" NA
"NAM" "transcription factor" "PG32832" "IPR003441" NA
"A20-like" "putative novel transcription regulator" "PG03282" "IPR002653" NA
"C3H" "transcription factor" "PG32834" "IPR000571" NA
"bZIP" "transcription factor" "PG32838" "IPR004827" NA
"NAM" "transcription factor" "PG32840" "IPR003441" NA
"bHLH" "transcription factor" "PG32841" "IPR011598" NA
"bZIP" "transcription factor" "PG32847" "IPR004827,IPR011616,IPR011700" NA
"bHLH" "transcription factor" "PG32851" "IPR011598" NA
"C2H2" "transcription factor" "PG32856" "IPR007087,IPR015880" NA
"BTB-POZ" "chromatin remodeling & transcription regulator" "PG32861" "IPR000210,IPR011333" NA
"BED-type(Zn)" "transcription factor/ chromatin remodeling" "PG32867" "IPR003656" NA
"AP2-EREBP" "transcription factor" "PG32877" "IPR001471" NA
"ARID" "transcription factor & chromatin remodeling" "PG32878" "IPR001606,IPR001965,IPR011011" NA
"PHD" "chromatin regulator" "PG32878" "IPR001606,IPR001965,IPR011011" NA
"C2H2" "transcription factor" "PG32880" "IPR001841" NA
"bZIP" "transcription factor" "PG32883" "IPR004827,IPR011616,IPR011700" NA
"AP2-EREBP" "transcription factor" "PG32888" "IPR001471" NA
"MYB-HB-like" "transcription factor" "PG32894" "IPR001005,IPR009057,IPR015495,IPR017930" NA
"BES/BZR" "transcription factor" "PG32905" "IPR008540" NA
"Hap3/NF-YB" "transcription factor" "PG32907" "IPR009072" NA
"Homobox-WOX" "transcription factor" "PG32921" "IPR001356,IPR009057" NA
"MYB-HB-like" "transcription factor" "PG32960" "IPR001005,IPR009057,IPR015495,IPR017930" NA
"bHLH" "transcription factor" "PG32981" "IPR011598" NA
"Znf-LSD" "transcription factor" "PG32986" "IPR005735" NA
"PHD" "chromatin regulator" "PG33004" "IPR001841,IPR001965,IPR018957" NA
"SNF2" "chromatin remodeling" "PG33005" "IPR000330" NA
"WD40-like" "transcription factor" "PG33014" "IPR001680,IPR017986,IPR019775" NA
"HSF-type-DNA-binding" "transcription factor" "PG33015" "IPR000232" NA
"PHD" "chromatin regulator" "PG33016" "IPR001841,IPR001965,IPR018957" NA
"WRKY" "transcription factor" "PG33032" "IPR003657" NA
"SBP" "transcription factor" "PG33033" "IPR004333" NA
"C2H2" "transcription factor" "PG33035" "IPR001841" NA
"AP2-EREBP" "transcription factor" "PG33039" "IPR001471" NA
"STY-LRP1" "transcription factor" "PG33049" "IPR006510,IPR006511,IPR007818" NA
"PAZ-Argonaute" "post-transcriptional gene silencing" "PG33051" "IPR003100,IPR012337" NA
"AP2-EREBP" "transcription factor" "PG33063" "IPR001471" NA
"Lambda-DB" "putative novel transcription factor" "PG00033" "IPR010982" NA
"Lambda-DB" "putative novel transcription factor" "PG33077" "IPR010982" NA
"SBP" "transcription factor" "PG33080" "IPR004333" NA
"Bromodomain" "chromatin remodeler" "PG03307" "IPR001487,IPR018359" NA
"SET" "chromatin remodeling" "PG33089" "IPR001214" NA
"Homobox-WOX" "transcription factor" "PG33095" "IPR001356,IPR006563,IPR009057" NA
"Homeodomain-TALE-BEL" "transcription factor" "PG33095" "IPR001356,IPR006563,IPR009057" NA
"FAR" "transcription factor" "PG33113" "IPR004330,IPR006564" NA
"C2H2" "transcription factor" "PG33126" "IPR001841,IPR018957" NA
"C3H" "transcription factor" "PG33133" "IPR000571" NA
"bHLH" "transcription factor" "PG33143" "IPR011598" NA
"Homobox-WOX" "transcription factor" "PG03314" "IPR001356,IPR002913,IPR004827,IPR009057" NA
"HD-SAD" "transcription factor & lipid binding" "PG03314" "IPR001356,IPR002913,IPR004827,IPR009057" NA
"PHD" "chromatin regulator" "PG33155" "IPR001841,IPR001965,IPR018957" NA
"PHD" "chromatin regulator" "PG33174" "IPR001841,IPR001965" NA
"DDT" "transcription factor & chromatin remodeling" "PG33178" "IPR004022" NA
"bHLH" "transcription factor" "PG33184" "IPR011598" NA
"NAM" "transcription factor" "PG33188" "IPR003441" NA
"C2H2" "transcription factor" "PG33191" "IPR001841,IPR018957" NA
"TUBBY" "transcription factor" "PG33196" "IPR000007" NA
"NAM" "transcription factor" "PG33200" "IPR003441" NA
"C2H2" "transcription factor" "PG33202" "IPR001841" NA
"MADS-type1" "transcription factor" "PG33203" "IPR002100" NA
"MYB-HB-like" "transcription factor" "PG33207" "IPR001005,IPR009057,IPR015495,IPR017877" NA
"C2H2" "transcription factor" "PG03321" "IPR001841,IPR002110" NA
"BED-type(Zn)" "transcription factor/ chromatin remodeling" "PG33226" "IPR003656,IPR012337" NA
"Lambda-DB" "putative novel transcription factor" "PG33256" "IPR010982" NA
"PHD" "chromatin regulator" "PG33261" "IPR001965" NA
"SET" "chromatin remodeling" "PG33285" "IPR001214" NA
"Hap3/NF-YB" "transcription factor" "PG33286" "IPR009072" NA
"CCHC(Zn)" "transcription factor interactor and regulator" "PG33303" "IPR001878" NA
"A20-like" "putative novel transcription regulator" "PG33307" "IPR000058" NA
"MYB-HB-like" "transcription factor" "PG33314" "IPR001005,IPR009057,IPR015495,IPR017930" NA
"RR-A-type" "response regulator and putative novel transcription factor" "PG33341" "IPR001789" NA
"Lambda-DB" "putative novel transcription factor" "PG33349" "IPR010982" NA
"WD40-like" "transcription factor" "PG33363" "IPR001680,IPR017986,IPR019775" NA
"WD40-like" "transcription factor" "PG33364" "IPR001680" NA
"Hap3/NF-YB" "transcription factor" "PG33372" "IPR003958,IPR009072" NA
"C2H2" "transcription factor" "PG33374" "IPR001841" NA
"bZIP" "transcription factor" "PG33377" "IPR004827" NA
"AUX-IAA" "transcription factor interactor and regulator" "PG33382" "IPR011525" NA
"AP2-EREBP" "transcription factor" "PG33407" "IPR001471" NA
"C2C2-GATA" "transcription factor" "PG03341" "IPR000679,IPR010399,IPR010402" NA
"TIFY" "transcription factor" "PG03341" "IPR000679,IPR010399,IPR010402" NA
"AS2-LOB" "transcription factor" "PG33439" "IPR004883" NA
"C2C2-Dof" "transcription factor" "PG33448" "IPR003851" NA
"Homobox-WOX" "transcription factor" "PG33449" "IPR001356,IPR009057" NA
"LisH" "transcription factor interactor and regulator" "PG33453" "IPR001680,IPR006594,IPR017986,IPR019775" NA
"WD40-like" "transcription factor" "PG33453" "IPR001680,IPR006594,IPR017986,IPR019775" NA
"C2C2-GATA" "transcription factor" "PG33455" "IPR000679,IPR016679" NA
"C3H" "transcription factor" "PG33457" "IPR000571" NA
"GRAS" "transcription factor" "PG33464" "IPR005202" NA
"C2H2" "transcription factor" "PG33466" "IPR001841,IPR018957" NA
"bZIP" "transcription factor" "PG33476" "IPR004827,IPR011616,IPR011700" NA
"C2H2" "transcription factor" "PG33490" "IPR001841" NA
"CCHC(Zn)" "transcription factor interactor and regulator" "PG33492" "IPR001878" NA
"CCHC(Zn)" "transcription factor interactor and regulator" "PG33493" "IPR001878" NA
"bZIP" "transcription factor" "PG33494" "IPR004827,IPR011616" NA
"CG1-CAMTA" "transcription factor" "PG33503" "IPR005559" NA
"Lambda-DB" "putative novel transcription factor" "PG33505" "IPR010982,IPR013729" NA
"bHLH" "transcription factor" "PG33513" "IPR011598" NA
"MYB-HB-like" "transcription factor" "PG33519" "IPR001005,IPR009057,IPR015495,IPR017930" NA
"SET" "chromatin remodeling" "PG33530" "IPR001214" NA
"SNF2" "chromatin remodeling" "PG33533" "IPR000330" NA
"CCHC(Zn)" "transcription factor interactor and regulator" "PG33545" "IPR001878" NA
"C2H2" "transcription factor" "PG33559" "IPR001841,IPR018957" NA
"AS2-LOB" "transcription factor" "PG33568" "IPR004883" NA
"C2H2" "transcription factor" "PG33569" "IPR007087" NA
"C2H2" "transcription factor" "PG33581" "IPR001841,IPR018957" NA
"MADS-type1" "transcription factor" "PG33584" "IPR002100" NA
"C3H" "transcription factor" "PG33596" "IPR000571" NA
"bHLH" "transcription factor" "PG33604" "IPR011598" NA
"AS2-LOB" "transcription factor" "PG33621" "IPR004883" NA
"bHLH" "transcription factor" "PG33622" "IPR011598" NA
"MYB" "transcription factor" "PG33629" "IPR001005,IPR017877" NA
"WD40-like" "transcription factor" "PG03362" "IPR001680,IPR017986,IPR019775" NA
"WD40-like" "transcription factor" "PG33648" "IPR001680,IPR017986" NA
"C2H2" "transcription factor" "PG33652" "IPR001841,IPR018957" NA
"HSF-type-DNA-binding" "transcription factor" "PG33661" "IPR000232" NA
"AP2-EREBP" "transcription factor" "PG33663" "IPR001471" NA
"C3H" "transcription factor" "PG33667" "IPR000571,IPR002110" NA
"MADS-MIKC" "transcription factor" "PG33673" "IPR002100,IPR002487" NA
"MYB-HB-like" "transcription factor" "PG33684" "IPR001005,IPR006447,IPR009057" NA
"WD40-like" "transcription factor" "PG33687" "IPR001680,IPR017986,IPR019775" NA
"WD40-like" "transcription factor" "PG33688" "IPR001680,IPR017986,IPR019775" NA
"HSF-type-DNA-binding" "transcription factor" "PG33690" "IPR000232" NA
"BTB-POZ" "chromatin remodeling & transcription regulator" "PG33696" "IPR000210,IPR011333,IPR017986" NA
"WD40-like" "transcription factor" "PG33696" "IPR000210,IPR011333,IPR017986" NA
"Hap3/NF-YB" "transcription factor" "PG33711" "IPR009072" NA
"WD40-like" "transcription factor" "PG33722" "IPR001680,IPR017986,IPR019775" NA
"GRAS" "transcription factor" "PG33725" "IPR005202" NA
"MYB-HB-like" "transcription factor" "PG33726" "IPR001005,IPR006447,IPR009057,IPR017884,IPR017930" NA
"MYB/SANT" "transcription factor" "PG33726" "IPR001005,IPR006447,IPR009057,IPR017884,IPR017930" NA
"Hap3/NF-YB" "transcription factor" "PG33730" "IPR009072" NA
"BTB-POZ" "chromatin remodeling & transcription regulator" "PG33738" "IPR000210,IPR011333,IPR017986" NA
"WD40-like" "transcription factor" "PG33738" "IPR000210,IPR011333,IPR017986" NA
"Homeodomain-LIKE" "transcription regulator" "PG33749" "IPR009057" NA
"CW-Zn" "putative transcription factor & chromatin remodeling" "PG33751" "IPR001214,IPR011124" NA
"SET" "chromatin remodeling" "PG33751" "IPR001214,IPR011124" NA
"Homobox-WOX" "transcription factor" "PG33753" "IPR001356,IPR005540,IPR005541,IPR008422,IPR009057" NA
"Homeodomain-TALE-KNOX" "transcription factor" "PG33753" "IPR001356,IPR005540,IPR005541,IPR008422,IPR009057" NA
"bHLH" "transcription factor" "PG33760" "IPR011598" NA
"bZIP" "transcription factor" "PG33761" "IPR004827,IPR011616,IPR011700" NA
"LFY" "transcription factor" "PG03375" "IPR002910" NA
"AUX-IAA" "transcription factor interactor and regulator" "PG33764" "IPR011525" NA
"WD40-like" "transcription factor" "PG33771" "IPR001680,IPR017986" NA
"C2H2" "transcription factor" "PG33778" "IPR007087" NA
"Lambda-DB" "putative novel transcription factor" "PG33786" "IPR010982" NA
"PHD" "chromatin regulator" "PG33801" "IPR001841,IPR001965,IPR011011,IPR019786,IPR019787" NA
"WD40-like" "transcription factor" "PG33804" "IPR001680,IPR017986,IPR019775" NA
"GRAS" "transcription factor" "PG33809" "IPR005202" NA
"NAM" "transcription factor" "PG33842" "IPR003441" NA
"AP2-EREBP" "transcription factor" "PG33852" "IPR001471" NA
"bHLH" "transcription factor" "PG33853" "IPR011598" NA
"C2H2" "transcription factor" "PG33854" "IPR001841,IPR018957" NA
"AP2-EREBP" "transcription factor" "PG33860" "IPR001471" NA
"MYB-HB-like" "transcription factor" "PG33863" "IPR001005,IPR006447,IPR009057" NA
"AP2-EREBP" "transcription factor" "PG33884" "IPR001471" NA
"GRAS" "transcription factor" "PG33886" "IPR005202" NA
"Hap3/NF-YB" "transcription factor" "PG33892" "IPR003956,IPR003958,IPR009072" NA
"C2C2-GATA" "transcription factor" "PG33893" "IPR000679" NA
"C2C2-Dof" "transcription factor" "PG33916" "IPR003851" NA
"C2H2" "transcription factor" "PG33918" "IPR001841" NA
"Homobox-WOX" "transcription factor" "PG33922" "IPR001356,IPR009057" NA
"JmjC" "transcription factor & chromatin remodeling &Metalloenzymes" "PG33927" "IPR003347,IPR003349,IPR007087,IPR015880" NA
"JmjN" "transcription factor & chromatin remodeling" "PG33927" "IPR003347,IPR003349,IPR007087,IPR015880" NA
"JUMONJI" "transcription factor & chromatin remodeling" "PG33927" "IPR003347,IPR003349,IPR007087,IPR015880" NA
"WD40-like" "transcription factor" "PG33934" "IPR001680,IPR017986,IPR019775" NA
"AP2-EREBP" "transcription factor" "PG33940" "IPR001471" NA
"PHD" "chromatin regulator" "PG33963" "IPR001841,IPR001965,IPR018957" NA
"PHD" "chromatin regulator" "PG03395" "IPR001841,IPR001965,IPR011011,IPR017907,IPR018957,IPR019786" NA
"NAM" "transcription factor" "PG33965" "IPR003441" NA
"Homobox-WOX" "transcription factor" "PG33968" "IPR001356,IPR002913,IPR004827,IPR009057" NA
"HD-SAD" "transcription factor & lipid binding" "PG33968" "IPR001356,IPR002913,IPR004827,IPR009057" NA
"ARF" "transcription factor" "PG33970" "IPR003340,IPR010525" NA
"B3-Domain" "transcription factor" "PG33971" "IPR003340" NA
"AUX-IAA" "transcription factor interactor and regulator" "PG33972" "IPR011525" NA
"STY-LRP1" "transcription factor" "PG03397" "IPR006510,IPR006511,IPR007818" NA
"A20-like" "putative novel transcription regulator" "PG33989" "IPR000058" NA
"SNF2" "chromatin remodeling" "PG34004" "IPR000330" NA
"BTB-POZ" "chromatin remodeling & transcription regulator" "PG34009" "IPR000210,IPR011333" NA
"bZIP" "transcription factor" "PG34022" "IPR004827,IPR011616,IPR011700" NA
"bZIP" "transcription factor" "PG34023" "IPR004827,IPR011616" NA
"MYB-HB-like" "transcription factor" "PG34030" "IPR001005,IPR009057,IPR017884" NA
"MYB/SANT" "transcription factor" "PG34030" "IPR001005,IPR009057,IPR017884" NA
"MYB-HB-like" "transcription factor" "PG34052" "IPR001005,IPR009057,IPR015495,IPR017930" NA
"PHD" "chromatin regulator" "PG34057" "IPR001841,IPR001965" NA
"C2H2" "transcription factor" "PG34066" "IPR001841" NA
"CCHC(Zn)" "transcription factor interactor and regulator" "PG03406" "IPR001878" NA
"C2H2" "transcription factor" "PG34079" "IPR001841,IPR018957" NA
"PHD" "chromatin regulator" "PG34082" "IPR011011" NA
"S1Fa-like" "transcription factor" "PG34090" "IPR001245,IPR006779,IPR008271" NA
"Hap3/NF-YB" "transcription factor" "PG34107" "IPR003958,IPR009072" NA
"MYB-HB-like" "transcription factor" "PG34110" "IPR001005,IPR006447,IPR009057,IPR017930" NA
"HSA" "chromatin remodeler" "PG34111" "IPR001005,IPR006562,IPR009057,IPR017877" NA
"MYB-HB-like" "transcription factor" "PG34111" "IPR001005,IPR006562,IPR009057,IPR017877" NA
"NAM" "transcription factor" "PG34113" "IPR003441" NA
"AP2-EREBP" "transcription factor" "PG34124" "IPR001471" NA
"CCHC(Zn)" "transcription factor interactor and regulator" "PG34132" "IPR001878" NA
"WD40-like" "transcription factor" "PG34134" "IPR001680,IPR017986,IPR019775" NA
"MYB-HB-like" "transcription factor" "PG03413" "IPR001005,IPR009057,IPR015495,IPR017930" NA
"Hap3/NF-YB" "transcription factor" "PG34148" "IPR009072" NA
"MYB-HB-like" "transcription factor" "PG34156" "IPR001005,IPR009057,IPR015495" NA
"WD40-like" "transcription factor" "PG34174" "IPR001680,IPR017986" NA
"AS2-LOB" "transcription factor" "PG34189" "IPR004883" NA
"Hap3/NF-YB" "transcription factor" "PG34191" "IPR009072" NA
"BTB-POZ-MATH" "chromatin remodeling & transcription regulator" "PG34193" "IPR000210,IPR002083,IPR011333" NA
"AP2-EREBP" "transcription factor" "PG34199" "IPR001471" NA
"MYB-HB-like" "transcription factor" "PG34200" "IPR001005,IPR009057,IPR017930" NA
"C2H2" "transcription factor" "PG03419" "IPR001841" NA
"RR-A-type" "response regulator and putative novel transcription factor" "PG34209" "IPR001789" NA
"bHLH" "transcription factor" "PG34217" "IPR011598" NA
"bHLH" "transcription factor" "PG34234" "IPR011598" NA
"HMG" "chromatin remodeling & transcriptional activation" "PG34237" "IPR009071" NA
"CCHC(Zn)" "transcription factor interactor and regulator" "PG34243" "IPR001878" NA
"MYB-HB-like" "transcription factor" "PG34257" "IPR001005,IPR006447,IPR009057,IPR017930" NA
"SBP" "transcription factor" "PG34266" "IPR004333" NA
"LisH" "transcription factor interactor and regulator" "PG34289" "IPR001680,IPR006594,IPR017986,IPR019775" NA
"WD40-like" "transcription factor" "PG34289" "IPR001680,IPR006594,IPR017986,IPR019775" NA
"STY-LRP1" "transcription factor" "PG34291" "IPR006510,IPR006511,IPR007818" NA
"RR-A-type" "response regulator and putative novel transcription factor" "PG34299" "IPR001789" NA
"C2H2" "transcription factor" "PG34301" "IPR001841,IPR018957" NA
"Homobox-WOX" "transcription factor" "PG34338" "IPR001356,IPR009057" NA
"PAZ-Argonaute" "post-transcriptional gene silencing" "PG34353" "IPR003100" NA
"C2C2-CO-like" "transcription factor" "PG03434" "IPR010402" NA
"C2H2" "transcription factor" "PG34355" "IPR001841" NA
"WD40-like" "transcription factor" "PG34371" "IPR001680,IPR017986" NA
"bZIP" "transcription factor" "PG34377" "IPR004827,IPR011616,IPR011700" NA
"PHD" "chromatin regulator" "PG34379" "IPR001965,IPR011011,IPR019786,IPR019787" NA
"JmjC-ARID" "transcription factor & chromatin remodeling" "PG34380" "IPR001606,IPR001965,IPR003347,IPR003349,IPR011011,IPR019786,IPR019787" NA
"AUX-IAA" "transcription factor interactor and regulator" "PG34385" "IPR011525" NA
"C2C2-Dof" "transcription factor" "PG03439" "IPR003851" NA
"C2H2" "transcription factor" "PG34410" "IPR001781,IPR001841" NA
"LIM" "transcription factor interactor and regulator" "PG34410" "IPR001781,IPR001841" NA
"WD40-like" "transcription factor" "PG03440" "IPR001680,IPR017986" NA
"NAM" "transcription factor" "PG34416" "IPR003441" NA
"HSF-type-DNA-binding" "transcription factor" "PG34422" "IPR000232" NA
"C2H2" "transcription factor" "PG34432" "IPR002110,IPR007087,IPR015880" NA
"C2C2-GATA" "transcription factor" "PG34446" "IPR000679" NA
"CCHC(Zn)" "transcription factor interactor and regulator" "PG34448" "IPR001878,IPR004330,IPR006564" NA
"FAR" "transcription factor" "PG34448" "IPR001878,IPR004330,IPR006564" NA
"C2H2" "transcription factor" "PG34460" "IPR007087,IPR015880" NA
"WD40-like" "transcription factor" "PG34461" "IPR001680,IPR017986,IPR019775" NA
"LisH" "transcription factor interactor and regulator" "PG34466" "IPR001680,IPR006594,IPR013720,IPR017986,IPR019775" NA
"WD40-like" "transcription factor" "PG34466" "IPR001680,IPR006594,IPR013720,IPR017986,IPR019775" NA
"WD40-like" "transcription factor" "PG34471" "IPR001680,IPR017986" NA
"HD-ZIP" "transcription factor" "PG34474" "IPR001356,IPR006455,IPR006456,IPR009057" NA
"ZF-HD" "transcription factor" "PG34474" "IPR001356,IPR006455,IPR006456,IPR009057" NA
"Homeodomain-PHD" "chromatin remodeling & transcription regulator" "PG34477" "IPR001356,IPR001841,IPR001965,IPR008422,IPR009057,IPR011011,IPR019786,IPR019787" NA
"Homobox-WOX" "transcription factor" "PG34477" "IPR001356,IPR001841,IPR001965,IPR008422,IPR009057,IPR011011,IPR019786,IPR019787" NA
"Homobox-WOX" "transcription factor" "PG34482" "IPR001356,IPR006563,IPR008422,IPR009057" NA
"Homeodomain-TALE-BEL" "transcription factor" "PG34482" "IPR001356,IPR006563,IPR008422,IPR009057" NA
"C2H2" "transcription factor" "PG03447" "IPR007087,IPR015880" NA
"WD40-like" "transcription factor" "PG34500" "IPR019775" NA
"PAZ-Argonaute" "post-transcriptional gene silencing" "PG34505" "IPR003100" NA
"BTB-POZ" "chromatin remodeling & transcription regulator" "PG34511" "IPR000210,IPR011333" NA
"BTB-POZ" "chromatin remodeling & transcription regulator" "PG34525" "IPR000210,IPR011333" NA
"WD40-like" "transcription factor" "PG34531" "IPR005135,IPR017986" NA
"WD40-like" "transcription factor" "PG34532" "IPR017986" NA
"MYB-HB-like" "transcription factor" "PG34539" "IPR001005,IPR009057,IPR015495,IPR017930" NA
"MYB-HB-like" "transcription factor" "PG34543" "IPR001005,IPR009057,IPR015495,IPR017930" NA
"Hap3/NF-YB" "transcription factor" "PG34549" "IPR009072" NA
"AP2-EREBP" "transcription factor" "PG34550" "IPR001471" NA
"MYB-HB-like" "transcription factor" "PG34555" "IPR001005,IPR006447,IPR009057,IPR017884,IPR017930" NA
"MYB/SANT" "transcription factor" "PG34555" "IPR001005,IPR006447,IPR009057,IPR017884,IPR017930" NA
"TCP" "transcription factor" "PG34573" "IPR005333,IPR017887" NA
"C2H2" "transcription factor" "PG34574" "IPR007087,IPR015880" NA
"RR-A-type" "response regulator and putative novel transcription factor" "PG34575" "IPR001789" NA
"WD40-like" "transcription factor" "PG34583" "IPR001680,IPR017986" NA
"HSF-type-DNA-binding" "transcription factor" "PG03457" "IPR000232" NA
"BTB-POZ" "chromatin remodeling & transcription regulator" "PG34586" "IPR000210,IPR011333" NA
"AP2-EREBP" "transcription factor" "PG34591" "IPR001471" NA
"C2H2" "transcription factor" "PG34593" "IPR007087" NA
"C2C2-Dof" "transcription factor" "PG34622" "IPR003851" NA
"bZIP" "transcription factor" "PG34626" "IPR004827,IPR011616,IPR011700" NA
"WD40-like" "transcription factor" "PG34635" "IPR001680,IPR017986,IPR019775" NA
"HSF-type-DNA-binding" "transcription factor" "PG34642" "IPR000232" NA
"WD40-like" "transcription factor" "PG34645" "IPR001680,IPR017986,IPR019775" NA
"AUX-IAA" "transcription factor interactor and regulator" "PG34646" "IPR011525" NA
"E2F-DP" "transcription factor" "PG34659" "IPR003316,IPR015633" NA
"AS2-LOB" "transcription factor" "PG34662" "IPR004883" NA
"C2C2-GATA" "transcription factor" "PG34686" "IPR000679" NA
"Bromodomain" "chromatin remodeler" "PG34687" "IPR001487" NA
"C2H2" "transcription factor" "PG34708" "IPR001841,IPR018957" NA
"AP2-EREBP" "transcription factor" "PG34709" "IPR001471" NA
"WD40-like" "transcription factor" "PG34710" "IPR001680,IPR017986" NA
"Homobox-WOX" "transcription factor" "PG34711" "IPR001356,IPR008422,IPR009057" NA
"Homeodomain-TALE-KNOX" "transcription factor" "PG34711" "IPR001356,IPR008422,IPR009057" NA
"WD40-like" "transcription factor" "PG34727" "IPR001680" NA
"TCP" "transcription factor" "PG34732" "IPR005333,IPR017887" NA
"WD40-like" "transcription factor" "PG00347" "IPR001680,IPR017986" NA
"WD40-like" "transcription factor" "PG03475" "IPR001680,IPR017986,IPR019775" NA
"Homobox-WOX" "transcription factor" "PG34803" "IPR001356,IPR005540,IPR005541,IPR008422,IPR009057" NA
"Homeodomain-TALE-KNOX" "transcription factor" "PG34803" "IPR001356,IPR005540,IPR005541,IPR008422,IPR009057" NA
"C3H" "transcription factor" "PG34812" "IPR000571" NA
"Hap2/NF-YA" "transcription factor" "PG34820" "IPR001289,IPR018362" NA
"JmjC" "transcription factor & chromatin remodeling &Metalloenzymes" "PG34821" "IPR003347,IPR003349,IPR004198" NA
"JmjN" "transcription factor & chromatin remodeling" "PG34821" "IPR003347,IPR003349,IPR004198" NA
"JUMONJI" "transcription factor & chromatin remodeling" "PG34821" "IPR003347,IPR003349,IPR004198" NA
"SET" "chromatin remodeling" "PG34830" "IPR001214" NA
"SET" "chromatin remodeling" "PG34852" "IPR001214" NA
"FHA-SMAD" "transcription factor interactor and regulator" "PG34879" "IPR008984" NA
"HD-ZIP" "transcription factor" "PG34882" "IPR001356,IPR006712,IPR009057" NA
"bHLH" "transcription factor" "PG03489" "IPR011598" NA
"CHROMO-DOMAIN" "chromatin remodeling & transcriptional activation" "PG34909" "IPR000953,IPR002110,IPR016197" NA
"GRAS" "transcription factor" "PG34915" "IPR005202" NA
"WRKY" "transcription factor" "PG34916" "IPR003657" NA
"WRKY" "transcription factor" "PG34921" "IPR003657" NA
"C2C2-GATA" "transcription factor" "PG34923" "IPR000679,IPR010402" NA
"bZIP" "transcription factor" "PG34933" "IPR004827,IPR011616,IPR011700" NA
"C2H2" "transcription factor" "PG34943" "IPR001841" NA
"SET" "chromatin remodeling" "PG34946" "IPR001214" NA
"C2H2" "transcription factor" "PG34948" "IPR001841,IPR018957" NA
"MADS-type1" "transcription factor" "PG34950" "IPR002100" NA
"MYB-HB-like" "transcription factor" "PG34953" "IPR001005,IPR001965,IPR009057,IPR011011,IPR017877,IPR019786" NA
"C2C2-Dof" "transcription factor" "PG03495" "IPR003851" NA
"JmjC" "transcription factor & chromatin remodeling &Metalloenzymes" "PG34966" "IPR003347" NA
"RB" "putative novel transcription repressor" "PG34967" "IPR002719" NA
"GRAS" "transcription factor" "PG03496" "IPR005202" NA
"bHLH" "transcription factor" "PG34983" "IPR011598" NA
"WRKY" "transcription factor" "PG03498" "IPR003657" NA
"PHD" "chromatin regulator" "PG34998" "IPR001965" NA
"WD40-like" "transcription factor" "PG35002" "IPR001680,IPR017986" NA
"bZIP" "transcription factor" "PG35011" "IPR004827" NA
"WD40-like" "transcription factor" "PG35012" "IPR001680,IPR017986,IPR019775" NA
"MYB-HB-like" "transcription factor" "PG35021" "IPR001005,IPR009057,IPR015495,IPR017930" NA
"C2C2-GATA" "transcription factor" "PG35025" "IPR000679,IPR016679" NA
"WD40-like" "transcription factor" "PG35036" "IPR001680,IPR017986" NA
"MYB-HB-like" "transcription factor" "PG35052" "IPR001005,IPR009057,IPR017877" NA
"MYB" "transcription factor" "PG35065" "IPR001005,IPR017877" NA
"Bromodomain" "chromatin remodeler" "PG00035" "IPR001487" NA
"MYB-HB-like" "transcription factor" "PG35066" "IPR001005,IPR009057,IPR017884" NA
"MYB/SANT" "transcription factor" "PG35066" "IPR001005,IPR009057,IPR017884" NA
"SBP" "transcription factor" "PG35069" "IPR004333" NA
"AP2-EREBP" "transcription factor" "PG35078" "IPR001471" NA
"WD40-like" "transcription factor" "PG35089" "IPR001680,IPR017986,IPR019775" NA
"Hap3/NF-YB" "transcription factor" "PG35098" "IPR009072" NA
"WD40-like" "transcription factor" "PG35104" "IPR019775" NA
"WRKY" "transcription factor" "PG35107" "IPR003657" NA
"C2H2" "transcription factor" "PG35126" "IPR001841" NA
"MYB-HB-like" "transcription factor" "PG35128" "IPR001005,IPR009057,IPR017884" NA
"MYB/SANT" "transcription factor" "PG35128" "IPR001005,IPR009057,IPR017884" NA
"WD40-like" "transcription factor" "PG35133" "IPR001680,IPR017986,IPR019775" NA
"TAZ" "transcription factor and/or regulators" "PG35140" "IPR000197" NA
"BTB-POZ" "chromatin remodeling & transcription regulator" "PG35141" "IPR000210,IPR011333" NA
"MYB" "transcription factor" "PG35148" "IPR001005,IPR017877" NA
"FAR" "transcription factor" "PG35150" "IPR004330" NA
"Hap3/NF-YB" "transcription factor" "PG35155" "IPR009072" NA
"C2H2" "transcription factor" "PG03514" "IPR007087,IPR015880" NA
"PHD" "chromatin regulator" "PG35159" "IPR001841,IPR001965,IPR011011,IPR019786,IPR019787" NA
"MADS-MIKC" "transcription factor" "PG03515" "IPR002100,IPR002487" NA
"MADS-type1" "transcription factor" "PG03516" "IPR002100" NA
"MADS-type1" "transcription factor" "PG35179" "IPR002100" NA
"PHD" "chromatin regulator" "PG35180" "IPR001965,IPR011011,IPR019786,IPR019787" NA
"RB" "putative novel transcription repressor" "PG35181" "IPR002719,IPR002720" NA
"Hap3/NF-YB" "transcription factor" "PG35209" "IPR009072" NA
"MYB" "transcription factor" "PG35211" "IPR001005,IPR017877" NA
"BTB-POZ" "chromatin remodeling & transcription regulator" "PG35222" "IPR000210,IPR011333" NA
"Hap3/NF-YB" "transcription factor" "PG35247" "IPR003956,IPR003958,IPR009072" NA
"Homobox-WOX" "transcription factor" "PG35252" "IPR001356,IPR009057" NA
"WD40-like" "transcription factor" "PG35272" "IPR001680,IPR017986" NA
"CCHC(Zn)" "transcription factor interactor and regulator" "PG35281" "IPR001878" NA
"MADS-type1" "transcription factor" "PG35289" "IPR002100" NA
"C2H2" "transcription factor" "PG35295" "IPR001841" NA
"Homobox-WOX" "transcription factor" "PG35301" "IPR001356,IPR005540,IPR005541,IPR008422,IPR009057" NA
"Homeodomain-TALE-KNOX" "transcription factor" "PG35301" "IPR001356,IPR005540,IPR005541,IPR008422,IPR009057" NA
"GRAS" "transcription factor" "PG35306" "IPR005202" NA
"PHD" "chromatin regulator" "PG35313" "IPR001841,IPR001965,IPR018957" NA
"bHLH" "transcription factor" "PG35338" "IPR011598" NA
"WRKY" "transcription factor" "PG35340" "IPR003657" NA
"C2H2" "transcription factor" "PG35345" "IPR001841,IPR018957" NA
"C2H2" "transcription factor" "PG35346" "IPR000330,IPR001841,IPR017907,IPR018957" NA
"SNF2" "chromatin remodeling" "PG35346" "IPR000330,IPR001841,IPR017907,IPR018957" NA
"DDT" "transcription factor & chromatin remodeling" "PG35349" "IPR001781,IPR001841,IPR001965,IPR004022,IPR011011,IPR018500,IPR018501,IPR019786,IPR019787" NA
"LIM" "transcription factor interactor and regulator" "PG35349" "IPR001781,IPR001841,IPR001965,IPR004022,IPR011011,IPR018500,IPR018501,IPR019786,IPR019787" NA
"AP2-EREBP" "transcription factor" "PG35351" "IPR001471" NA
"NAM" "transcription factor" "PG00353" "IPR003441" NA
"C2H2" "transcription factor" "PG35371" "IPR001841,IPR018957" NA
"GRAS" "transcription factor" "PG35381" "IPR005202" NA
"RR-A-type" "response regulator and putative novel transcription factor" "PG35388" "IPR001789" NA
"AP2-EREBP" "transcription factor" "PG35395" "IPR001471" NA
"B3-Domain" "transcription factor" "PG35416" "IPR003340" NA
"FHA-SMAD" "transcription factor interactor and regulator" "PG35419" "IPR008984" NA
"WD40-like" "transcription factor" "PG35422" "IPR001680,IPR017986,IPR019775" NA
"MYB-HB-like" "transcription factor" "PG35431" "IPR001005,IPR009057,IPR017930" NA
"NAM" "transcription factor" "PG35434" "IPR003441" NA
"WD40-like" "transcription factor" "PG35436" "IPR001680,IPR017986,IPR019775" NA
"B3-Domain" "transcription factor" "PG35437" "IPR003340" NA
"PHD" "chromatin regulator" "PG35438" "IPR001841,IPR001965,IPR018957" NA
"bHLH" "transcription factor" "PG35448" "IPR011598" NA
"PHD" "chromatin regulator" "PG35453" "IPR001841,IPR001965,IPR018957" NA
"C2C2-Dof" "transcription factor" "PG35458" "IPR003851" NA
"PHD" "chromatin regulator" "PG35459" "IPR001965,IPR011011,IPR019786,IPR019787" NA
"MYB-HB-like" "transcription factor" "PG35467" "IPR001005,IPR001878,IPR006447,IPR009057,IPR017930" NA
"Hap3/NF-YB" "transcription factor" "PG35477" "IPR009072" NA
"CHROMO-DOMAIN" "chromatin remodeling & transcriptional activation" "PG35482" "IPR000953,IPR016197" NA
"AP2-EREBP" "transcription factor" "PG35484" "IPR001471" NA
"PAZ-Argonaute" "post-transcriptional gene silencing" "PG35510" "IPR003100,IPR005034" NA
"SNF2" "chromatin remodeling" "PG35511" "IPR000330" NA
"E2F-DP" "transcription factor" "PG35512" "IPR003316,IPR015633" NA
"NAM" "transcription factor" "PG35515" "IPR003441" NA
"HD-ZIP" "transcription factor" "PG35532" "IPR001356,IPR006455,IPR006456,IPR009057" NA
"ZF-HD" "transcription factor" "PG35532" "IPR001356,IPR006455,IPR006456,IPR009057" NA
"bHLH" "transcription factor" "PG35536" "IPR011598" NA
"CCHC(Zn)" "transcription factor interactor and regulator" "PG35548" "IPR001878" NA
"AS2-LOB" "transcription factor" "PG35562" "IPR004883" NA
"CHROMO-DOMAIN" "chromatin remodeling & transcriptional activation" "PG35567" "IPR000953,IPR016197" NA
"Znf-B" "transcription factor interactor and regulator" "PG03555" "IPR000315" NA
"C2C2-CO-like" "transcription factor" "PG03556" "IPR010402" NA
"CHROMO-DOMAIN" "chromatin remodeling & transcriptional activation" "PG35580" "IPR000953,IPR002110,IPR016197" NA
"WD40-like" "transcription factor" "PG35612" "IPR001680,IPR017986,IPR019775" NA
"C2H2" "transcription factor" "PG35624" "IPR001841,IPR002110,IPR017907" NA
"STY-LRP1" "transcription factor" "PG35627" "IPR006510,IPR006511,IPR007818" NA
"bZIP" "transcription factor" "PG35634" "IPR004827,IPR011616,IPR011700" NA
"HSF-type-DNA-binding" "transcription factor" "PG03564" "IPR000232" NA
"Znf-B" "transcription factor interactor and regulator" "PG35650" "IPR000315" NA
"CCHC(Zn)" "transcription factor interactor and regulator" "PG35665" "IPR001878" NA
"WD40-like" "transcription factor" "PG35670" "IPR001680,IPR017986,IPR019775" NA
"PAZ-Argonaute" "post-transcriptional gene silencing" "PG35671" "IPR003100" NA
"TUBBY" "transcription factor" "PG35673" "IPR000007" NA
"Hap3/NF-YB" "transcription factor" "PG35684" "IPR009072" NA
"Hap3/NF-YB" "transcription factor" "PG35685" "IPR009072" NA
"C2H2" "transcription factor" "PG35689" "IPR001841,IPR002110" NA
"MYB-HB-like" "transcription factor" "PG35693" "IPR001005,IPR009057" NA
"bHLH" "transcription factor" "PG35697" "IPR011598" NA
"AP2-EREBP" "transcription factor" "PG35708" "IPR001471" NA
"B3-Domain" "transcription factor" "PG35711" "IPR003340" NA
"C2H2" "transcription factor" "PG35715" "IPR001841,IPR018957" NA
"LisH" "transcription factor interactor and regulator" "PG35730" "IPR001680,IPR006594,IPR017986,IPR019775" NA
"WD40-like" "transcription factor" "PG35730" "IPR001680,IPR006594,IPR017986,IPR019775" NA
"AS2-LOB" "transcription factor" "PG35747" "IPR000571,IPR004883" NA
"C3H" "transcription factor" "PG35747" "IPR000571,IPR004883" NA
"bHLH" "transcription factor" "PG35749" "IPR011598" NA
"AS2-LOB" "transcription factor" "PG35754" "IPR004883" NA
"AS2-LOB" "transcription factor" "PG35755" "IPR004883" NA
"AS2-LOB" "transcription factor" "PG35757" "IPR004883" NA
"AS2-LOB" "transcription factor" "PG35758" "IPR004883" NA
"WD40-like" "transcription factor" "PG35762" "IPR001680,IPR017986,IPR019775" NA
"bZIP" "transcription factor" "PG35773" "IPR004827" NA
"WD40-like" "transcription factor" "PG35778" "IPR001680,IPR017986,IPR019775" NA
"CHROMO-DOMAIN" "chromatin remodeling & transcriptional activation" "PG35779" "IPR000953,IPR016197" NA
"NAM" "transcription factor" "PG35791" "IPR003441" NA
"C2H2" "transcription factor" "PG35793" "IPR001841,IPR018957" NA
"WD40-like" "transcription factor" "PG35810" "IPR001680,IPR017986" NA
"WD40-like" "transcription factor" "PG35825" "IPR001680,IPR017986" NA
"WD40-like" "transcription factor" "PG35877" "IPR001680,IPR017986" NA
"ARF" "transcription factor" "PG35886" "IPR003340,IPR010525" NA
"AUX-IAA" "transcription factor interactor and regulator" "PG35888" "IPR011525" NA
"C3H" "transcription factor" "PG35910" "IPR000571" NA
"CCHC(Zn)" "transcription factor interactor and regulator" "PG35915" "IPR001878" NA
"SBP" "transcription factor" "PG35938" "IPR004333" NA
"Homobox-WOX" "transcription factor" "PG03593" "IPR001356,IPR009057" NA
"Homobox-WOX" "transcription factor" "PG35944" "IPR001356,IPR009057" NA
"AUX-IAA" "transcription factor interactor and regulator" "PG35958" "IPR011525" NA
"S1Fa-like" "transcription factor" "PG03596" "IPR006779" NA
"C2H2" "transcription factor" "PG35970" "IPR001841" NA
"SBP" "transcription factor" "PG35975" "IPR004333" NA
"B3-Domain" "transcription factor" "PG35980" "IPR003340,IPR004827" NA
"bZIP" "transcription factor" "PG35980" "IPR003340,IPR004827" NA
"HSF-type-DNA-binding" "transcription factor" "PG35981" "IPR000232" NA
"bZIP" "transcription factor" "PG35983" "IPR004827" NA
"TIFY" "transcription factor" "PG36003" "IPR010399" NA
"BTB-POZ" "chromatin remodeling & transcription regulator" "PG36004" "IPR000210,IPR011333" NA
"MYB-HB-like" "transcription factor" "PG36007" "IPR001005,IPR009057,IPR015495,IPR017930" NA
"HSF-type-DNA-binding" "transcription factor" "PG36009" "IPR000232" NA
"MYB-HB-like" "transcription factor" "PG36018" "IPR001005,IPR009057,IPR015495,IPR017930" NA
"Hap2/NF-YA" "transcription factor" "PG36024" "IPR001289,IPR018362" NA
"GRAS" "transcription factor" "PG03602" "IPR005202" NA
"C3H" "transcription factor" "PG03603" "IPR000571" NA
"BES/BZR" "transcription factor" "PG36039" "IPR008540" NA
"CCHC(Zn)" "transcription factor interactor and regulator" "PG36048" "IPR001878" NA
"RB" "putative novel transcription repressor" "PG03604" "IPR002719,IPR002720" NA
"SNF2" "chromatin remodeling" "PG36052" "IPR000330" NA
"Homeodomain-LIKE" "transcription regulator" "PG36055" "IPR009057,IPR015194" NA
"ISWI" "chromatin remodeling" "PG36055" "IPR009057,IPR015194" NA
"bHLH" "transcription factor" "PG36060" "IPR011598" NA
"Hap3/NF-YB" "transcription factor" "PG03606" "IPR003956,IPR003958,IPR009072" NA
"WD40-like" "transcription factor" "PG36081" "IPR001680,IPR017986,IPR019775" NA
"WD40-like" "transcription factor" "PG36082" "IPR001680,IPR017986" NA
"CHROMO-DOMAIN" "chromatin remodeling & transcriptional activation" "PG36085" "IPR016197" NA
"MYB" "transcription factor" "PG36087" "IPR001005,IPR017877" NA
"C2H2" "transcription factor" "PG36090" "IPR001841,IPR018957" NA
"MADS-MIKC" "transcription factor" "PG36100" "IPR002100,IPR002487" NA
"MYB-HB-like" "transcription factor" "PG36111" "IPR001005,IPR009057,IPR015495,IPR017930" NA
"BED-type(Zn)" "transcription factor/ chromatin remodeling" "PG36117" "IPR003656" NA
"SBP" "transcription factor" "PG36118" "IPR004333" NA
"HSF-type-DNA-binding" "transcription factor" "PG36130" "IPR000232" NA
"WD40-like" "transcription factor" "PG36132" "IPR001680,IPR017986" NA
"SAP" "transcription regulator" "PG36133" "IPR003034,IPR005135" NA
"PHD" "chromatin regulator" "PG36135" "IPR001841,IPR001965,IPR018957" NA
"SWIB-Plus-3" "chromatin remodeling" "PG36161" "IPR003121,IPR004343" NA
"bZIP" "transcription factor" "PG36162" "IPR004827,IPR011616,IPR011700" NA
"SET" "chromatin remodeling" "PG36189" "IPR001214" NA
"C2H2" "transcription factor" "PG36190" "IPR001841,IPR018957" NA
"WD40-like" "transcription factor" "PG36199" "IPR001680,IPR017986,IPR019775" NA
"AS2-LOB" "transcription factor" "PG36211" "IPR004883" NA
"MYB-HB-like" "transcription factor" "PG36213" "IPR001005,IPR009057,IPR015495,IPR017930" NA
"WD40-like" "transcription factor" "PG36215" "IPR001680,IPR017986,IPR019775" NA
"A20-like" "putative novel transcription regulator" "PG36218" "IPR000058,IPR002653" NA
"Homobox-WOX" "transcription factor" "PG36221" "IPR001356,IPR009057" NA
"Hap3/NF-YB" "transcription factor" "PG36223" "IPR009072" NA
"LFY" "transcription factor" "PG36235" "IPR002910" NA
"MYB-HB-like" "transcription factor" "PG36237" "IPR001005,IPR001878,IPR006447,IPR009057,IPR017930" NA
"Hap3/NF-YB" "transcription factor" "PG36252" "IPR009072" NA
"MYB-HB-like" "transcription factor" "PG36273" "IPR001005,IPR009057,IPR015495,IPR017930" NA
"RR-A-type" "response regulator and putative novel transcription factor" "PG36276" "IPR001789" NA
"C2C2-CO-like" "transcription factor" "PG36278" "IPR000315,IPR010402" NA
"C2H2" "transcription factor" "PG36283" "IPR007087,IPR015880" NA
"C2H2" "transcription factor" "PG36284" "IPR007087,IPR015880" NA
"PHD" "chromatin regulator" "PG36296" "IPR000306,IPR011011" NA
"Bromodomain" "chromatin remodeler" "PG36318" "IPR001487" NA
"STY-LRP1" "transcription factor" "PG36327" "IPR006510,IPR006511,IPR007818" NA
"MYB-HB-like" "transcription factor" "PG36344" "IPR001005,IPR009057,IPR015495" NA
"MYB" "transcription factor" "PG36346" "IPR001005,IPR017877" NA
"Homobox-WOX" "transcription factor" "PG36347" "IPR001356,IPR009057" NA
"WD40-like" "transcription factor" "PG36349" "IPR001680,IPR017986,IPR019775" NA
"Hap3/NF-YB" "transcription factor" "PG36350" "IPR009072" NA
"AUX-IAA" "transcription factor interactor and regulator" "PG36352" "IPR011525" NA
"AS2-LOB" "transcription factor" "PG36354" "IPR004883" NA
"C3H-WRC/GRF" "transcription factor interactor and regulator" "PG36366" "IPR014977" NA
"Nin-like" "transcription factor" "PG36372" "IPR003035" NA
"GRF" "transcription factor" "PG36379" "IPR010666" NA
"SBP" "transcription factor" "PG36386" "IPR004333" NA
"MADS-MIKC" "transcription factor" "PG36390" "IPR002100,IPR002487" NA
"AP2-EREBP" "transcription factor" "PG36404" "IPR001471" NA
"ABTB" "chromatin remodeling & transcription regulator" "PG36408" "IPR000210,IPR002110,IPR011333" NA
"HSF-type-DNA-binding" "transcription factor" "PG36409" "IPR000232" NA
"AS2-LOB" "transcription factor" "PG03640" "IPR004883" NA
"C2H2" "transcription factor" "PG36412" "IPR001841" NA
"MYB" "transcription factor" "PG36416" "IPR001005,IPR017877" NA
"Hap3/NF-YB" "transcription factor" "PG36420" "IPR009072" NA
"WD40-like" "transcription factor" "PG36426" "IPR001680,IPR017986" NA
"Homeodomain-TALE-BEL" "transcription factor" "PG36447" "IPR006563,IPR008422,IPR009057" NA
"Homeodomain-LIKE" "transcription regulator" "PG36447" "IPR006563,IPR008422,IPR009057" NA
"C3H" "transcription factor" "PG36449" "IPR000571" NA
"C2H2" "transcription factor" "PG36450" "IPR001841" NA
"Hap3/NF-YB" "transcription factor" "PG36454" "IPR003958,IPR009072" NA
"C2H2" "transcription factor" "PG36458" "IPR007087,IPR015880" NA
"SWIB-Plus-3" "chromatin remodeling" "PG36459" "IPR003121,IPR004343" NA
"bZIP" "transcription factor" "PG36466" "IPR004827" NA
"WD40-like" "transcription factor" "PG36468" "IPR001680,IPR017986" NA
"PAZ-Argonaute" "post-transcriptional gene silencing" "PG36492" "IPR003100" NA
"Bromodomain" "chromatin remodeler" "PG36503" "IPR001487" NA
"C2H2" "transcription factor" "PG36517" "IPR001841,IPR018957" NA
"CHROMO-DOMAIN" "chromatin remodeling & transcriptional activation" "PG36519" "IPR000953,IPR016197" NA
"LisH" "transcription factor interactor and regulator" "PG36520" "IPR001680,IPR006594,IPR017986,IPR019775" NA
"WD40-like" "transcription factor" "PG36520" "IPR001680,IPR006594,IPR017986,IPR019775" NA
"AS2-LOB" "transcription factor" "PG36524" "IPR004883" NA
"PHD" "chromatin regulator" "PG36532" "IPR000306,IPR011011" NA
"WD40-like" "transcription factor" "PG36533" "IPR001680,IPR017986" NA
"RR-A-type" "response regulator and putative novel transcription factor" "PG36537" "IPR001789" NA
"MYB-HB-like" "transcription factor" "PG36538" "IPR001005,IPR009057,IPR015495,IPR017930" NA
"ARID" "transcription factor & chromatin remodeling" "PG36540" "IPR001005,IPR001606" NA
"Bromodomain" "chromatin remodeler" "PG36542" "IPR000330,IPR001487,IPR014978" NA
"C3H-WRC/GRF" "transcription factor interactor and regulator" "PG36542" "IPR000330,IPR001487,IPR014978" NA
"SNF2" "chromatin remodeling" "PG36542" "IPR000330,IPR001487,IPR014978" NA
"NAM" "transcription factor" "PG36543" "IPR003441" NA
"MYB-HB-like" "transcription factor" "PG03654" "IPR001005,IPR009057,IPR015495,IPR017877,IPR017930" NA
"WD40-like" "transcription factor" "PG36551" "IPR001680,IPR017986" NA
"WD40-like" "transcription factor" "PG36561" "IPR001680,IPR017986" NA
"bZIP" "transcription factor" "PG36565" "IPR004827,IPR011616,IPR011700" NA
"AP2-EREBP" "transcription factor" "PG36566" "IPR001471" NA
"C3H" "transcription factor" "PG36570" "IPR000571" NA
"C2H2" "transcription factor" "PG36585" "IPR007087" NA
"C2H2" "transcription factor" "PG36613" "IPR001841" NA
"C3H" "transcription factor" "PG36614" "IPR000571" NA
"EIL" "transcription factor" "PG36632" "IPR006957,IPR023278" NA
"bHLH" "transcription factor" "PG36640" "IPR011598" NA
"bHLH" "transcription factor" "PG36647" "IPR011598" NA
"WRKY" "transcription factor" "PG36651" "IPR003657" NA
"MYB-HB-like" "transcription factor" "PG03666" "IPR001005,IPR009057,IPR017930" NA
"Hap3/NF-YB" "transcription factor" "PG03667" "IPR009072" NA
"bZIP" "transcription factor" "PG03668" "IPR004827,IPR011616" NA
"WD40-like" "transcription factor" "PG36693" "IPR001680" NA
"NAM" "transcription factor" "PG36724" "IPR003441" NA
"Hap3/NF-YB" "transcription factor" "PG36727" "IPR009072" NA
"WRKY" "transcription factor" "PG03672" "IPR003657" NA
"AP2-EREBP" "transcription factor" "PG36747" "IPR001471" NA
"C3H" "transcription factor" "PG36748" "IPR000571" NA
"CHROMO-DOMAIN" "chromatin remodeling & transcriptional activation" "PG36759" "IPR000953,IPR016197" NA
"WRKY" "transcription factor" "PG00367" "IPR003657" NA
"NAM" "transcription factor" "PG36774" "IPR003441" NA
"LisH" "transcription factor interactor and regulator" "PG36779" "IPR001680,IPR006594,IPR017986" NA
"WD40-like" "transcription factor" "PG36779" "IPR001680,IPR006594,IPR017986" NA
"MADS-MIKC" "transcription factor" "PG36781" "IPR002100,IPR002487" NA
"CW-Zn" "putative transcription factor & chromatin remodeling" "PG03678" "IPR011124" NA
"AS2-LOB" "transcription factor" "PG36803" "IPR004883" NA
"C3H" "transcription factor" "PG36814" "IPR000571" NA
"C2C2-GATA" "transcription factor" "PG36817" "IPR000679,IPR016679" NA
"AP2-EREBP" "transcription factor" "PG36821" "IPR001471" NA
"CG1-CAMTA" "transcription factor" "PG36831" "IPR002110,IPR005559" NA
"PHD" "chromatin regulator" "PG03682" "IPR001965,IPR011011,IPR019786,IPR019787" NA
"Bromodomain" "chromatin remodeler" "PG36833" "IPR001487,IPR001680,IPR017986,IPR019775" NA
"WD40-like" "transcription factor" "PG36833" "IPR001487,IPR001680,IPR017986,IPR019775" NA
"HMG" "chromatin remodeling & transcriptional activation" "PG36836" "IPR009071" NA
"MYB" "transcription factor" "PG36862" "IPR001005,IPR017877" NA
"C2H2" "transcription factor" "PG36889" "IPR001841,IPR018957" NA
"PHD" "chromatin regulator" "PG03689" "IPR001965,IPR011011" NA
"Homobox-WOX" "transcription factor" "PG36911" "IPR001356,IPR009057" NA
"Homobox-WOX" "transcription factor" "PG36912" "IPR001356,IPR009057" NA
"MYB-HB-like" "transcription factor" "PG36924" "IPR001005,IPR006447,IPR009057,IPR017930" NA
"Hap3/NF-YB" "transcription factor" "PG36927" "IPR003958,IPR009072" NA
"Hap3/NF-YB" "transcription factor" "PG36928" "IPR003958,IPR009072" NA
"bHLH" "transcription factor" "PG36930" "IPR011598" NA
"MADS-type1" "transcription factor" "PG36944" "IPR002100" NA
"MADS-type1" "transcription factor" "PG36945" "IPR002100" NA
"Homobox-WOX" "transcription factor" "PG36947" "IPR001356,IPR009057" NA
"AP2-EREBP" "transcription factor" "PG36949" "IPR001471" NA
"MYB-HB-like" "transcription factor" "PG36954" "IPR001005,IPR009057,IPR015495,IPR017930" NA
"CCHC(Zn)" "transcription factor interactor and regulator" "PG36958" "IPR001878" NA
"TCP" "transcription factor" "PG36973" "IPR005333,IPR017887" NA
"bHLH" "transcription factor" "PG37017" "IPR011598" NA
"STY-LRP1" "transcription factor" "PG37018" "IPR006510,IPR006511,IPR007818" NA
"SBP" "transcription factor" "PG37027" "IPR004333" NA
"C2C2-Dof" "transcription factor" "PG37028" "IPR003851" NA
"MYB-HB-like" "transcription factor" "PG37033" "IPR001005,IPR009057" NA
"Hap3/NF-YB" "transcription factor" "PG03702" "IPR009072" NA
"C2H2" "transcription factor" "PG37035" "IPR001841" NA
"LisH" "transcription factor interactor and regulator" "PG37067" "IPR006594" NA
"MYB" "transcription factor" "PG37070" "IPR001005,IPR001487,IPR017877" NA
"C2H2" "transcription factor" "PG00370" "IPR001841" NA
"WD40-like" "transcription factor" "PG37077" "IPR001680,IPR017986,IPR019775" NA
"CG1-CAMTA" "transcription factor" "PG37085" "IPR002110,IPR005559" NA
"SNF2" "chromatin remodeling" "PG37095" "IPR000330" NA
"bHLH" "transcription factor" "PG37098" "IPR011598" NA
"Bromodomain" "chromatin remodeler" "PG37100" "IPR001487" NA
"MYB-HB-like" "transcription factor" "PG37104" "IPR001005,IPR001356,IPR006447,IPR009057,IPR017930" NA
"TUBBY" "transcription factor" "PG37113" "IPR000007" NA
"AUX-IAA" "transcription factor interactor and regulator" "PG03710" "IPR011525" NA
"AS2-LOB" "transcription factor" "PG37128" "IPR004883" NA
"bZIP" "transcription factor" "PG37129" "IPR004827,IPR011616,IPR011700" NA
"Homobox-WOX" "transcription factor" "PG37139" "IPR001356,IPR009057" NA
"WD40-like" "transcription factor" "PG37162" "IPR001680,IPR017986,IPR019775" NA
"Lambda-DB" "putative novel transcription factor" "PG37169" "IPR010982,IPR013729" NA
"MYB-HB-like" "transcription factor" "PG37174" "IPR001005,IPR009057,IPR017877" NA
"bHLH" "transcription factor" "PG37191" "IPR011598" NA
"CHROMO-DOMAIN" "chromatin remodeling & transcriptional activation" "PG37202" "IPR000953,IPR016197" NA
"C2H2" "transcription factor" "PG37214" "IPR001841" NA
"WD40-like" "transcription factor" "PG37217" "IPR001680,IPR017986" NA
"bHLH" "transcription factor" "PG37222" "IPR011598" NA
"DDT" "transcription factor & chromatin remodeling" "PG37231" "IPR004022,IPR018500,IPR018501" NA
"bHLH" "transcription factor" "PG37235" "IPR011598" NA
"PHD" "chromatin regulator" "PG03722" "IPR001841,IPR001965,IPR018957" NA
"Homobox-WOX" "transcription factor" "PG03724" "IPR001356,IPR009057" NA
"Lambda-DB" "putative novel transcription factor" "PG37257" "IPR010982" NA
"Lambda-DB" "putative novel transcription factor" "PG37259" "IPR010982" NA
"MADS-MIKC" "transcription factor" "PG03725" "IPR002100,IPR002487" NA
"MYB-HB-like" "transcription factor" "PG37266" "IPR001005,IPR009057,IPR015495,IPR017930" NA
"CCHC(Zn)" "transcription factor interactor and regulator" "PG37271" "IPR001878" NA
"Homobox-WOX" "transcription factor" "PG37274" "IPR001356,IPR008422,IPR009057" NA
"Homeodomain-TALE-KNOX" "transcription factor" "PG37274" "IPR001356,IPR008422,IPR009057" NA
"MYB-HB-like" "transcription factor" "PG37275" "IPR001005,IPR009057,IPR015495,IPR017930" NA
"WRKY" "transcription factor" "PG37290" "IPR003657" NA
"A20-like" "putative novel transcription regulator" "PG37295" "IPR000058" NA
"TCP" "transcription factor" "PG37297" "IPR005333,IPR017887" NA
"Hap3/NF-YB" "transcription factor" "PG37304" "IPR003956,IPR003958,IPR009072" NA
"bHLH" "transcription factor" "PG37305" "IPR011598" NA
"GARP-G2-like" "transcription factor" "PG03729" "IPR001005,IPR001789,IPR006447,IPR009057,IPR017930" NA
"RR-A-type" "response regulator and putative novel transcription factor" "PG03729" "IPR001005,IPR001789,IPR006447,IPR009057,IPR017930" NA
"MADS-MIKC" "transcription factor" "PG37326" "IPR002100,IPR002487" NA
"A20-like" "putative novel transcription regulator" "PG37332" "IPR000058" NA
"C2H2" "transcription factor" "PG37349" "IPR001841,IPR018957" NA
"MYB-HB-like" "transcription factor" "PG37359" "IPR001005,IPR009057,IPR015495,IPR017930" NA
"C2C2-CO-like" "transcription factor" "PG37363" "IPR000315,IPR010402" NA
"C2H2" "transcription factor" "PG37367" "IPR001841" NA
"NAM" "transcription factor" "PG37369" "IPR003441" NA
"Tesmin" "putative novel transcription factor" "PG37370" "IPR005172" NA
"C2H2" "transcription factor" "PG37376" "IPR001841" NA
"AS2-LOB" "transcription factor" "PG37381" "IPR004883" NA
"Homobox-WOX" "transcription factor" "PG37382" "IPR001356,IPR009057" NA
"E2F-DP" "transcription factor" "PG37390" "IPR003316" NA
"SET" "chromatin remodeling" "PG37395" "IPR001214" NA
"C2H2" "transcription factor" "PG37428" "IPR001841,IPR002110,IPR017907" NA
"C2H2" "transcription factor" "PG37430" "IPR001841,IPR002110" NA
"PHD" "chromatin regulator" "PG37431" "IPR000306,IPR011011" NA
"bHLH" "transcription factor" "PG37445" "IPR011598" NA
"MYB-HB-like" "transcription factor" "PG03743" "IPR001005,IPR009057,IPR015495,IPR017877,IPR017930" NA
"C2H2" "transcription factor" "PG37463" "IPR001841,IPR017907" NA
"PAZ-Argonaute" "post-transcriptional gene silencing" "PG37479" "IPR003100" NA
"GRAS" "transcription factor" "PG37482" "IPR005202" NA
"WD40-like" "transcription factor" "PG37487" "IPR001680,IPR017986,IPR019775" NA
"C2H2" "transcription factor" "PG37491" "IPR007087,IPR015880" NA
"C2C2-CO-like" "transcription factor" "PG37504" "IPR001789,IPR010402" NA
"RR-A-type" "response regulator and putative novel transcription factor" "PG37504" "IPR001789,IPR010402" NA
"MYB-HB-like" "transcription factor" "PG03749" "IPR001005,IPR009057,IPR015495,IPR017930" NA
"TCP" "transcription factor" "PG37519" "IPR005333,IPR017887" NA
"MYB-HB-like" "transcription factor" "PG37528" "IPR001005,IPR006447,IPR009057,IPR017930" NA
"Znf-LSD" "transcription factor" "PG37534" "IPR001533,IPR005735" NA
"Tc-PD" "transcription coactivator" "PG37534" "IPR001533,IPR005735" NA
"NAM" "transcription factor" "PG37550" "IPR003441" NA
"SET" "chromatin remodeling" "PG37559" "IPR001214" NA
"WD40-like" "transcription factor" "PG37562" "IPR001680,IPR017986" NA
"WD40-like" "transcription factor" "PG37584" "IPR017986" NA
"GRAS" "transcription factor" "PG37592" "IPR005202" NA
"MYB" "transcription factor" "PG37593" "IPR015495" NA
"WRKY" "transcription factor" "PG37605" "IPR003657" NA
"HSF-type-DNA-binding" "transcription factor" "PG37619" "IPR000232" NA
"C2H2" "transcription factor" "PG37621" "IPR007087,IPR015880" NA
"CCHC(Zn)" "transcription factor interactor and regulator" "PG37623" "IPR001878" NA
"bZIP" "transcription factor" "PG37624" "IPR004827,IPR011616,IPR011700" NA
"ARF" "transcription factor" "PG03761" "IPR003340,IPR010525,IPR011525" NA
"HMG" "chromatin remodeling & transcriptional activation" "PG37634" "IPR009071" NA
"C2H2" "transcription factor" "PG37641" "IPR001841" NA
"Hap3/NF-YB" "transcription factor" "PG37649" "IPR009072" NA
"bHLH" "transcription factor" "PG37650" "IPR011598" NA
"WRKY" "transcription factor" "PG03764" "IPR003657" NA
"C3H" "transcription factor" "PG37672" "IPR000571" NA
"Hap3/NF-YB" "transcription factor" "PG37688" "IPR003958,IPR009072" NA
"WRKY" "transcription factor" "PG37694" "IPR003657" NA
"C2H2" "transcription factor" "PG37696" "IPR001841,IPR018957" NA
"HD-ZIP" "transcription factor" "PG37706" "IPR001356,IPR006455,IPR006456,IPR009057" NA
"ZF-HD" "transcription factor" "PG37706" "IPR001356,IPR006455,IPR006456,IPR009057" NA
"Hap3/NF-YB" "transcription factor" "PG37716" "IPR003958,IPR009072" NA
"BED-type(Zn)" "transcription factor/ chromatin remodeling" "PG37732" "IPR003656" NA
"BES/BZR" "transcription factor" "PG37751" "IPR008540" NA
"AP2-EREBP" "transcription factor" "PG37752" "IPR001471" NA
"AS2-LOB" "transcription factor" "PG37785" "IPR004883" NA
"WD40-like" "transcription factor" "PG37790" "IPR001680,IPR017986,IPR019775" NA
"C2H2" "transcription factor" "PG37797" "IPR001841" NA
"SNF2" "chromatin remodeling" "PG37800" "IPR000330" NA
"SNF2" "chromatin remodeling" "PG37801" "IPR000330" NA
"MYB-HB-like" "transcription factor" "PG03779" "IPR001005,IPR009057,IPR015495,IPR017930" NA
"C2H2" "transcription factor" "PG37811" "IPR001841,IPR018957" NA
"WD40-like" "transcription factor" "PG37817" "IPR001680,IPR017986" NA
"SNF2" "chromatin remodeling" "PG37837" "IPR000330" NA
"bHLH" "transcription factor" "PG37838" "IPR011598" NA
"NAM" "transcription factor" "PG37847" "IPR003441" NA
"C2H2" "transcription factor" "PG37851" "IPR000330,IPR001841,IPR017907,IPR018957" NA
"SNF2" "chromatin remodeling" "PG37851" "IPR000330,IPR001841,IPR017907,IPR018957" NA
"LisH" "transcription factor interactor and regulator" "PG37852" "IPR006594,IPR013720" NA
"bHLH" "transcription factor" "PG37858" "IPR011598" NA
"SNF2" "chromatin remodeling" "PG37862" "IPR000330" NA
"PHD" "chromatin regulator" "PG37872" "IPR001841,IPR001965" NA
"BTB-POZ" "chromatin remodeling & transcription regulator" "PG37873" "IPR000210" NA
"MADS-type1" "transcription factor" "PG37884" "IPR002100" NA
"MYB-HB-like" "transcription factor" "PG37886" "IPR001005,IPR009057" NA
"FYR" "chromatin remodeling & transcription regulator" "PG03788" "IPR001965,IPR003888,IPR003889,IPR011011,IPR019786,IPR019787" NA
"PHD" "chromatin regulator" "PG03788" "IPR001965,IPR003888,IPR003889,IPR011011,IPR019786,IPR019787" NA
"NAM" "transcription factor" "PG37896" "IPR003441" NA
"C2C2-Dof" "transcription factor" "PG37898" "IPR003851" NA
"NAM" "transcription factor" "PG37900" "IPR003441" NA
"WRKY" "transcription factor" "PG37905" "IPR003657" NA
"WRKY" "transcription factor" "PG37906" "IPR003657" NA
"AP2-EREBP" "transcription factor" "PG37912" "IPR001471" NA
"CCHC(Zn)" "transcription factor interactor and regulator" "PG37921" "IPR001878" NA
"HSF-type-DNA-binding" "transcription factor" "PG37925" "IPR000232" NA
"Homobox-WOX" "transcription factor" "PG37933" "IPR001356,IPR006563,IPR008422,IPR009057" NA
"Homeodomain-TALE-BEL" "transcription factor" "PG37933" "IPR001356,IPR006563,IPR008422,IPR009057" NA
"PAZ-Argonaute" "post-transcriptional gene silencing" "PG03792" "IPR003100,IPR012337" NA
"BTB-POZ" "chromatin remodeling & transcription regulator" "PG37943" "IPR000210,IPR011333" NA
"RR-A-type" "response regulator and putative novel transcription factor" "PG37955" "IPR001789" NA
"PHD" "chromatin regulator" "PG03794" "IPR001841,IPR001965,IPR011011,IPR019786,IPR019787" NA
"bHLH" "transcription factor" "PG37971" "IPR011598" NA
"GARP-G2-like" "transcription factor" "PG37984" "IPR001005,IPR001789,IPR006447,IPR009057,IPR017930" NA
"RR-A-type" "response regulator and putative novel transcription factor" "PG37984" "IPR001005,IPR001789,IPR006447,IPR009057,IPR017930" NA
"HSF-type-DNA-binding" "transcription factor" "PG37996" "IPR000232" NA
"MYB-HB-like" "transcription factor" "PG37997" "IPR001005,IPR009057,IPR015495,IPR017930" NA
"BED-type(Zn)" "transcription factor/ chromatin remodeling" "PG37999" "IPR003656" NA
"FAR" "transcription factor" "PG38011" "IPR004330,IPR006564" NA
"AS2-LOB" "transcription factor" "PG38013" "IPR004883" NA
"Homobox-WOX" "transcription factor" "PG38016" "IPR001356,IPR002913,IPR009057" NA
"HD-SAD" "transcription factor & lipid binding" "PG38016" "IPR001356,IPR002913,IPR009057" NA
"WRKY" "transcription factor" "PG38022" "IPR003657" NA
"Znf-B" "transcription factor interactor and regulator" "PG38025" "IPR000315" NA
"HMG" "chromatin remodeling & transcriptional activation" "PG03801" "IPR009071" NA
"C3H-WRC/GRF" "transcription factor interactor and regulator" "PG38038" "IPR014977,IPR014978" NA
"Hap3/NF-YB" "transcription factor" "PG38042" "IPR009072" NA
"bZIP" "transcription factor" "PG38046" "IPR004827" NA
"C2H2" "transcription factor" "PG38050" "IPR001841,IPR018957" NA
"Hap2/NF-YA" "transcription factor" "PG38051" "IPR001289" NA
"Hap2/NF-YA" "transcription factor" "PG38053" "IPR001289,IPR018362" NA
"WD40-like" "transcription factor" "PG38064" "IPR001680,IPR017986,IPR019775" NA
"PHD" "chromatin regulator" "PG38076" "IPR000306,IPR011011" NA
"HSF-type-DNA-binding" "transcription factor" "PG38077" "IPR000232" NA
"BES/BZR" "transcription factor" "PG38078" "IPR008540" NA
"Hap3/NF-YB" "transcription factor" "PG38090" "IPR003958,IPR009072" NA
"NAM" "transcription factor" "PG38102" "IPR003441" NA
"bZIP" "transcription factor" "PG38114" "IPR004827,IPR011616,IPR011700" NA
"WD40-like" "transcription factor" "PG38115" "IPR001680,IPR017986,IPR019775" NA
"CCHC(Zn)" "transcription factor interactor and regulator" "PG38127" "IPR001878,IPR006564" NA
"WRKY" "transcription factor" "PG38149" "IPR003657" NA
"C2H2" "transcription factor" "PG38156" "IPR001841,IPR002110" NA
"bZIP" "transcription factor" "PG38165" "IPR004827,IPR011616,IPR011700" NA
"WD40-like" "transcription factor" "PG38177" "IPR001680,IPR017986" NA
"AP2-EREBP" "transcription factor" "PG38178" "IPR001471" NA
"Homobox-WOX" "transcription factor" "PG38181" "IPR001356,IPR009057" NA
"C2H2" "transcription factor" "PG38183" "IPR001841,IPR017907,IPR018957" NA
"AP2-EREBP" "transcription factor" "PG38190" "IPR001471" NA
"MYB-HB-like" "transcription factor" "PG38195" "IPR001005,IPR009057,IPR015495,IPR017930" NA
"bHLH" "transcription factor" "PG38201" "IPR011598" NA
"GRAS" "transcription factor" "PG38243" "IPR005202" NA
"NAM" "transcription factor" "PG38262" "IPR003441" NA
"WD40-like" "transcription factor" "PG00382" "IPR001680,IPR017986,IPR019775" NA
"C3H" "transcription factor" "PG38284" "IPR000571" NA
"C3H" "transcription factor" "PG38285" "IPR000571" NA
"MYB-HB-like" "transcription factor" "PG38293" "IPR001005,IPR009057,IPR015495,IPR017877,IPR017930" NA
"MADS-type1" "transcription factor" "PG38297" "IPR002100" NA
"bHLH" "transcription factor" "PG38302" "IPR011598" NA
"Znf-B" "transcription factor interactor and regulator" "PG38305" "IPR000315,IPR001214,IPR001841,IPR001965,IPR011011,IPR019786,IPR019787" NA
"C2H2" "transcription factor" "PG38321" "IPR015880" NA
"Hap3/NF-YB" "transcription factor" "PG38329" "IPR009072" NA
"BTB-POZ" "chromatin remodeling & transcription regulator" "PG38353" "IPR000210,IPR011333" NA
"bZIP" "transcription factor" "PG38356" "IPR004827,IPR011616,IPR011700" NA
"Homobox-WOX" "transcription factor" "PG38360" "IPR001356,IPR009057" NA
"BES/BZR" "transcription factor" "PG38361" "IPR008540" NA
"C2C2-GATA" "transcription factor" "PG38364" "IPR000679" NA
"bZIP" "transcription factor" "PG38373" "IPR004827" NA
"SNF2" "chromatin remodeling" "PG03836" "IPR000330" NA
"C2H2" "transcription factor" "PG38378" "IPR001841,IPR018957" NA
"MYB-HB-like" "transcription factor" "PG38384" "IPR001005,IPR009057" NA
"bZIP" "transcription factor" "PG38393" "IPR004827" NA
"C2H2" "transcription factor" "PG38401" "IPR001841" NA
"RR-A-type" "response regulator and putative novel transcription factor" "PG38403" "IPR001789" NA
"CCHC(Zn)" "transcription factor interactor and regulator" "PG38414" "IPR001878" NA
"C2H2" "transcription factor" "PG38417" "IPR001841" NA
"bZIP" "transcription factor" "PG38422" "IPR004827,IPR011616,IPR011700" NA
"GRAS" "transcription factor" "PG38428" "IPR005202" NA
"LisH" "transcription factor interactor and regulator" "PG38445" "IPR001680,IPR006594,IPR013720,IPR017986,IPR019775" NA
"WD40-like" "transcription factor" "PG38445" "IPR001680,IPR006594,IPR013720,IPR017986,IPR019775" NA
"SNF2" "chromatin remodeling" "PG38466" "IPR000330" NA
"ARID" "transcription factor & chromatin remodeling" "PG38475" "IPR001606" NA
"HD-ZIP" "transcription factor" "PG38480" "IPR006456" NA
"ZF-HD" "transcription factor" "PG38480" "IPR006456" NA
"WD40-like" "transcription factor" "PG38491" "IPR001680,IPR002110,IPR017986" NA
"CW-Zn-B3/VAL" "transcription factor & chromatin remodeling" "PG38494" "IPR003340,IPR011124" NA
"C2C2-GATA" "transcription factor" "PG38495" "IPR000679,IPR016679" NA
"bHLH" "transcription factor" "PG38503" "IPR011598" NA
"bHLH" "transcription factor" "PG38504" "IPR011598" NA
"MADS-type1" "transcription factor" "PG38513" "IPR002100" NA
"AP2-EREBP" "transcription factor" "PG38516" "IPR001471" NA
"Lambda-DB" "putative novel transcription factor" "PG03851" "IPR010982,IPR013729" NA
"bZIP" "transcription factor" "PG38521" "IPR004827,IPR011616,IPR011700" NA
"bZIP" "transcription factor" "PG38528" "IPR004827" NA
"Homobox-WOX" "transcription factor" "PG38534" "IPR001356,IPR009057" NA
"MADS-type1" "transcription factor" "PG38546" "IPR002100" NA
"C3H-WRC/GRF" "transcription factor interactor and regulator" "PG38547" "IPR014977,IPR014978" NA
"C2C2-CO-like" "transcription factor" "PG38551" "IPR000315,IPR010402" NA
"PHD" "chromatin regulator" "PG38576" "IPR000306,IPR011011" NA
"AS2-LOB" "transcription factor" "PG38579" "IPR004883" NA
"bZIP" "transcription factor" "PG38591" "IPR004827,IPR011616,IPR011700" NA
"MYB-HB-like" "transcription factor" "PG38594" "IPR001005,IPR006447,IPR009057,IPR017877,IPR017930" NA
"CCHC(Zn)" "transcription factor interactor and regulator" "PG38604" "IPR001878" NA
"TCP" "transcription factor" "PG38634" "IPR005333,IPR017887" NA
"FYR" "chromatin remodeling & transcription regulator" "PG38663" "IPR003888" NA
"SNF2" "chromatin remodeling" "PG38667" "IPR000330" NA
"MADS-type1" "transcription factor" "PG38671" "IPR002100" NA
"MYB-HB-like" "transcription factor" "PG38677" "IPR001005,IPR009057,IPR017930" NA
"LIM" "transcription factor interactor and regulator" "PG38683" "IPR001781" NA
"AP2-EREBP" "transcription factor" "PG38688" "IPR001471" NA
"bHLH" "transcription factor" "PG38698" "IPR011598" NA
"WRKY" "transcription factor" "PG38718" "IPR003657" NA
"bZIP" "transcription factor" "PG38732" "IPR004827,IPR011616,IPR011700" NA
"Hap3/NF-YB" "transcription factor" "PG38753" "IPR009072" NA
"C2H2" "transcription factor" "PG38758" "IPR007087,IPR015880,IPR019786" NA
"PHD" "chromatin regulator" "PG38758" "IPR007087,IPR015880,IPR019786" NA
"C2H2" "transcription factor" "PG38769" "IPR001841" NA
"C2H2" "transcription factor" "PG38775" "IPR007087,IPR015880" NA
"SNF2" "chromatin remodeling" "PG03877" "IPR000330" NA
"Bromodomain" "chromatin remodeler" "PG38784" "IPR001487" NA
"CCHC(Zn)" "transcription factor interactor and regulator" "PG38801" "IPR001878" NA
"BTB-POZ-MATH" "chromatin remodeling & transcription regulator" "PG03880" "IPR000210,IPR002083,IPR011333" NA
"NAM" "transcription factor" "PG38827" "IPR003441" NA
"Znf-LSD" "transcription factor" "PG38828" "IPR005735" NA
"C2H2" "transcription factor" "PG38831" "IPR001841,IPR018957" NA
"SET" "chromatin remodeling" "PG38834" "IPR001214" NA
"C3H" "transcription factor" "PG38847" "IPR000571,IPR001841,IPR011011,IPR017907,IPR018957" NA
"PHD" "chromatin regulator" "PG38847" "IPR000571,IPR001841,IPR011011,IPR017907,IPR018957" NA
"Homobox-WOX" "transcription factor" "PG38850" "IPR001356,IPR009057" NA
"C2H2" "transcription factor" "PG38861" "IPR001841,IPR018957" NA
"C2H2" "transcription factor" "PG38869" "IPR001841,IPR018957" NA
"Hap3/NF-YB" "transcription factor" "PG38874" "IPR009072" NA
"ARF" "transcription factor" "PG38879" "IPR003340,IPR010525,IPR011525" NA
"NAM" "transcription factor" "PG38880" "IPR003441" NA
"bZIP" "transcription factor" "PG38882" "IPR004827" NA
"C2C2-CO-like" "transcription factor" "PG38886" "IPR000315,IPR010402" NA
"C2H2" "transcription factor" "PG38890" "IPR001841,IPR018957" NA
"WD40-like" "transcription factor" "PG38893" "IPR001680,IPR017986" NA
"WD40-like" "transcription factor" "PG38900" "IPR017986" NA
"WD40-like" "transcription factor" "PG38902" "IPR001680,IPR017986" NA
"WRKY" "transcription factor" "PG38926" "IPR003657" NA
"Hap3/NF-YB" "transcription factor" "PG38928" "IPR009072" NA
"WD40-like" "transcription factor" "PG38934" "IPR001680,IPR017986,IPR019775" NA
"CCHC(Zn)" "transcription factor interactor and regulator" "PG38940" "IPR001878" NA
"TAZ" "transcription factor and/or regulators" "PG38960" "IPR000197" NA
"CW-Zn-B3/VAL" "transcription factor & chromatin remodeling" "PG38962" "IPR003340,IPR011124" NA
"E2F-DP" "transcription factor" "PG38972" "IPR003316" NA
"SBP" "transcription factor" "PG38979" "IPR002110,IPR004333" NA
"FAR" "transcription factor" "PG38984" "IPR004330,IPR006564" NA
"SNF2" "chromatin remodeling" "PG38985" "IPR000330" NA
"MYB-HB-like" "transcription factor" "PG38992" "IPR001005,IPR006447,IPR009057" NA
"MYB-HB-like" "transcription factor" "PG38997" "IPR001005,IPR009057,IPR015495,IPR017930" NA
"MYB-HB-like" "transcription factor" "PG39001" "IPR001005,IPR009057,IPR015495,IPR017930" NA
"MYB-HB-like" "transcription factor" "PG39002" "IPR001005,IPR006447,IPR009057" NA
"Homobox-WOX" "transcription factor" "PG39013" "IPR001356,IPR009057" NA
"HMG" "chromatin remodeling & transcriptional activation" "PG39014" "IPR009071" NA
"GRAS" "transcription factor" "PG39024" "IPR005202" NA
"RR-A-type" "response regulator and putative novel transcription factor" "PG39029" "IPR001789" NA
"AP2-EREBP" "transcription factor" "PG39036" "IPR001471" NA
"C2C2-Dof" "transcription factor" "PG39040" "IPR003851" NA
"MYB-HB-like" "transcription factor" "PG03904" "IPR001005,IPR009057,IPR017930" NA
"MYB-HB-like" "transcription factor" "PG39052" "IPR001005,IPR001356,IPR006447,IPR009057,IPR017930" NA
"AP2-EREBP" "transcription factor" "PG39067" "IPR001471" NA
"AP2-EREBP" "transcription factor" "PG39073" "IPR001471" NA
"NAM" "transcription factor" "PG39076" "IPR003441" NA
"WD40-like" "transcription factor" "PG03907" "IPR001680,IPR017986,IPR019775" NA
"C2H2" "transcription factor" "PG39077" "IPR007087" NA
"MADS-type1" "transcription factor" "PG39085" "IPR002100" NA
"TUBBY" "transcription factor" "PG39088" "IPR000007" NA
"MYB-HB-like" "transcription factor" "PG39090" "IPR001005,IPR009057,IPR017884" NA
"MYB/SANT" "transcription factor" "PG39090" "IPR001005,IPR009057,IPR017884" NA
"Homobox-WOX" "transcription factor" "PG39093" "IPR001356,IPR009057" NA
"MYB-HB-like" "transcription factor" "PG39112" "IPR001005,IPR009057,IPR015495,IPR017930" NA
"GRAS" "transcription factor" "PG39113" "IPR005202" NA
"RR-A-type" "response regulator and putative novel transcription factor" "PG39124" "IPR001789" NA
"WD40-like" "transcription factor" "PG39126" "IPR001680,IPR017986,IPR019775" NA
"C2H2" "transcription factor" "PG39130" "IPR001841,IPR018957" NA
"C2C2-CO-like" "transcription factor" "PG39132" "IPR000315,IPR010402" NA
"Znf-LSD" "transcription factor" "PG39133" "IPR005735" NA
"SAP" "transcription regulator" "PG39139" "IPR003034" NA
"NAM" "transcription factor" "PG03916" "IPR003441" NA
"MYB-HB-like" "transcription factor" "PG39170" "IPR001005,IPR009057,IPR015495,IPR017877,IPR017930" NA
"MYB-HB-like" "transcription factor" "PG39171" "IPR001005,IPR009057,IPR015495,IPR017930" NA
"C3H" "transcription factor" "PG39172" "IPR000571" NA
"RR-A-type" "response regulator and putative novel transcription factor" "PG39178" "IPR001789" NA
"MADS-type1" "transcription factor" "PG39184" "IPR002100" NA
"NAM" "transcription factor" "PG03918" "IPR003441" NA
"MADS-type1" "transcription factor" "PG39191" "IPR002100" NA
"Homeodomain-LIKE" "transcription regulator" "PG39205" "IPR009057" NA
"PHD" "chromatin regulator" "PG39223" "IPR001965" NA
"WD40-like" "transcription factor" "PG39225" "IPR001680,IPR017986" NA
"SET" "chromatin remodeling" "PG39237" "IPR001214" NA
"MADS-type1" "transcription factor" "PG39245" "IPR002100" NA
"Homeodomain-LIKE" "transcription regulator" "PG39256" "IPR001789,IPR009057" NA
"RR-A-type" "response regulator and putative novel transcription factor" "PG39256" "IPR001789,IPR009057" NA
"Lambda-DB" "putative novel transcription factor" "PG39258" "IPR010982" NA
"C2H2" "transcription factor" "PG39266" "IPR001841,IPR017907,IPR018957" NA
"C3H" "transcription factor" "PG39272" "IPR000571" NA
"NAM" "transcription factor" "PG39273" "IPR003441" NA
"WD40-like" "transcription factor" "PG39279" "IPR001680,IPR017986,IPR019775" NA
"LIM" "transcription factor interactor and regulator" "PG39289" "IPR001781" NA
"C3H-WRC/GRF" "transcription factor interactor and regulator" "PG39296" "IPR014977,IPR014978" NA
"CCHC(Zn)" "transcription factor interactor and regulator" "PG39298" "IPR001878" NA
"WRKY" "transcription factor" "PG39303" "IPR003657" NA
"MYB-HB-like" "transcription factor" "PG39309" "IPR001005,IPR009057,IPR015495,IPR017930" NA
"PHD" "chromatin regulator" "PG39320" "IPR001965,IPR011011,IPR019787" NA
"C2H2" "transcription factor" "PG39336" "IPR007087,IPR015880" NA
"C2H2" "transcription factor" "PG39354" "IPR001841,IPR018957" NA
"C2H2" "transcription factor" "PG39359" "IPR001841,IPR018957" NA
"C2H2" "transcription factor" "PG39365" "IPR001841,IPR017907,IPR018957" NA
"ssDNA-binding-TF" "transcription factor" "PG03936" "IPR003173,IPR009044" NA
"TIFY" "transcription factor" "PG03937" "IPR010399" NA
"MYB-HB-like" "transcription factor" "PG39381" "IPR001005,IPR006447,IPR009057" NA
"WD40-like" "transcription factor" "PG39401" "IPR001680,IPR017986" NA
"C2H2" "transcription factor" "PG39404" "IPR007087" NA
"C2H2" "transcription factor" "PG39409" "IPR007087,IPR015880" NA
"BTB-POZ-MATH" "chromatin remodeling & transcription regulator" "PG39413" "IPR000210,IPR002083,IPR011333" NA
"LisH" "transcription factor interactor and regulator" "PG39416" "IPR001680,IPR006594,IPR013720,IPR017986,IPR019775" NA
"WD40-like" "transcription factor" "PG39416" "IPR001680,IPR006594,IPR013720,IPR017986,IPR019775" NA
"MYB-HB-like" "transcription factor" "PG39423" "IPR001005,IPR009057,IPR015495,IPR017877,IPR017930" NA
"CCHC(Zn)" "transcription factor interactor and regulator" "PG39428" "IPR001878" NA
"bHLH" "transcription factor" "PG39433" "IPR011598" NA
"ABTB" "chromatin remodeling & transcription regulator" "PG39436" "IPR000210,IPR002110,IPR011333" NA
"PHD" "chromatin regulator" "PG39447" "IPR001841,IPR001965" NA
"CCHC(Zn)" "transcription factor interactor and regulator" "PG39471" "IPR001878" NA
"NAM" "transcription factor" "PG39494" "IPR003441" NA
"C2H2" "transcription factor" "PG39511" "IPR001841,IPR018957" NA
"WD40-like" "transcription factor" "PG39513" "IPR001680,IPR017986,IPR019775" NA
"bHLH" "transcription factor" "PG39516" "IPR011598" NA
"BTB-POZ" "chromatin remodeling & transcription regulator" "PG39518" "IPR000210" NA
"C2H2" "transcription factor" "PG39522" "IPR001841,IPR018957" NA
"WRKY" "transcription factor" "PG39527" "IPR003657" NA
"bZIP" "transcription factor" "PG39545" "IPR004827" NA
"GRAS" "transcription factor" "PG39563" "IPR005202" NA
"Hap3/NF-YB" "transcription factor" "PG39575" "IPR009072" NA
"ARF" "transcription factor" "PG39576" "IPR003340,IPR010525" NA
"NAM" "transcription factor" "PG39577" "IPR003441" NA
"MADS-MIKC" "transcription factor" "PG00395" "IPR002100,IPR002487" NA
"Homeodomain-LIKE" "transcription regulator" "PG39581" "IPR009057" NA
"FHA-SMAD" "transcription factor interactor and regulator" "PG39613" "IPR008984" NA
"WRKY" "transcription factor" "PG39619" "IPR003657" NA
"NAM" "transcription factor" "PG39626" "IPR003441" NA
"C2H2" "transcription factor" "PG39636" "IPR001841,IPR018957" NA
"MYB-HB-like" "transcription factor" "PG39642" "IPR001005,IPR006447,IPR009057,IPR017930" NA
"MADS-MIKC" "transcription factor" "PG39662" "IPR002100,IPR002487" NA
"PHD" "chromatin regulator" "PG39671" "IPR000197,IPR001965,IPR011011,IPR013178,IPR019786,IPR019787" NA
"Homobox-WOX" "transcription factor" "PG39678" "IPR001356,IPR009057" NA
"C2H2" "transcription factor" "PG39687" "IPR001841" NA
"bHLH" "transcription factor" "PG39699" "IPR011598" NA
"HSF-type-DNA-binding" "transcription factor" "PG39704" "IPR000232" NA
"NAM" "transcription factor" "PG39714" "IPR003441" NA
"NAM" "transcription factor" "PG39715" "IPR003441" NA
"NAM" "transcription factor" "PG39716" "IPR003441" NA
"NAM" "transcription factor" "PG39717" "IPR003441" NA
"C2H2" "transcription factor" "PG39721" "IPR001841,IPR017907" NA
"SBP" "transcription factor" "PG39738" "IPR004333" NA
"ARF" "transcription factor" "PG39739" "IPR003340,IPR010525" NA
"C3H" "transcription factor" "PG39749" "IPR000571" NA
"Hap3/NF-YB" "transcription factor" "PG39776" "IPR009072" NA
"AP2-EREBP" "transcription factor" "PG39777" "IPR001471" NA
"C2H2" "transcription factor" "PG00397" "IPR001841,IPR017907,IPR018957" NA
"FAR" "transcription factor" "PG39781" "IPR004330,IPR006564" NA
"C3H-WRC/GRF" "transcription factor interactor and regulator" "PG39788" "IPR014977,IPR014978" NA
"C2H2" "transcription factor" "PG39805" "IPR001841" NA
"WRKY" "transcription factor" "PG03980" "IPR003657" NA
"PAZ-Argonaute" "post-transcriptional gene silencing" "PG39836" "IPR003100,IPR012337" NA
"CCHC(Zn)" "transcription factor interactor and regulator" "PG39838" "IPR001878" NA
"MYB" "transcription factor" "PG39850" "IPR001005,IPR017877" NA
"CCHC(Zn)" "transcription factor interactor and regulator" "PG39852" "IPR001878" NA
"AP2-EREBP" "transcription factor" "PG39853" "IPR001471" NA
"AP2-EREBP" "transcription factor" "PG39854" "IPR001471" NA
"JmjC" "transcription factor & chromatin remodeling &Metalloenzymes" "PG39855" "IPR003347" NA
"C2C2-Dof" "transcription factor" "PG39883" "IPR003851" NA
"SET" "chromatin remodeling" "PG39884" "IPR001214" NA
"WD40-like" "transcription factor" "PG39887" "IPR001680,IPR017986,IPR019775" NA
"SNF2" "chromatin remodeling" "PG39891" "IPR000330" NA
"YEATS" "putative novel transcription factor" "PG03989" "IPR005033" NA
"HMG" "chromatin remodeling & transcriptional activation" "PG39900" "IPR009071" NA
"PHD" "chromatin regulator" "PG39908" "IPR000197,IPR001965,IPR011011,IPR013178,IPR019786,IPR019787" NA
"bHLH" "transcription factor" "PG39922" "IPR011598" NA
"Hap3/NF-YB" "transcription factor" "PG39924" "IPR003956,IPR003958,IPR009072" NA
"bZIP" "transcription factor" "PG39928" "IPR004827" NA
"C3H" "transcription factor" "PG39935" "IPR000571,IPR002110" NA
"C2H2" "transcription factor" "PG03993" "IPR001841,IPR017907,IPR018957" NA
"Homobox-WOX" "transcription factor" "PG39943" "IPR001356,IPR002913,IPR009057" NA
"HD-SAD" "transcription factor & lipid binding" "PG39943" "IPR001356,IPR002913,IPR009057" NA
"AS2-LOB" "transcription factor" "PG39946" "IPR004883" NA
"Znf-B" "transcription factor interactor and regulator" "PG39956" "IPR000315,IPR001680,IPR006594,IPR006734,IPR017986,IPR019775" NA
"LisH" "transcription factor interactor and regulator" "PG39956" "IPR000315,IPR001680,IPR006594,IPR006734,IPR017986,IPR019775" NA
"WD40-like" "transcription factor" "PG39956" "IPR000315,IPR001680,IPR006594,IPR006734,IPR017986,IPR019775" NA
"PLATZ" "putative novel transcription repressor" "PG39956" "IPR000315,IPR001680,IPR006594,IPR006734,IPR017986,IPR019775" NA
"NAM" "transcription factor" "PG39957" "IPR003441" NA
"CCHC(Zn)" "transcription factor interactor and regulator" "PG39964" "IPR001878" NA
"C2H2" "transcription factor" "PG39979" "IPR007087,IPR015880" NA
"C2H2" "transcription factor" "PG39992" "IPR001841" NA
"STY-LRP1" "transcription factor" "PG03999" "IPR006510,IPR006511,IPR007818" NA
"SBP" "transcription factor" "PG40007" "IPR004333" NA
"C2H2" "transcription factor" "PG40009" "IPR001841,IPR018957" NA
"PHD" "chromatin regulator" "PG40026" "IPR001841,IPR001965" NA
"HSF-type-DNA-binding" "transcription factor" "PG40031" "IPR000232" NA
"RR-A-type" "response regulator and putative novel transcription factor" "PG40034" "IPR001789" NA
"C3H" "transcription factor" "PG40037" "IPR000571" NA
"CCHC(Zn)" "transcription factor interactor and regulator" "PG40062" "IPR001878" NA
"bZIP" "transcription factor" "PG40064" "IPR004827,IPR011616,IPR011700" NA
"bZIP" "transcription factor" "PG40077" "IPR004827,IPR011616,IPR011700" NA
"WD40-like" "transcription factor" "PG40079" "IPR001680,IPR017986,IPR019775" NA
"PHD" "chromatin regulator" "PG40081" "IPR001841,IPR001965" NA
"C3H" "transcription factor" "PG40084" "IPR000571" NA
"C3H" "transcription factor" "PG40085" "IPR000571" NA
"TCP" "transcription factor" "PG40088" "IPR005333,IPR017887" NA
"TCP" "transcription factor" "PG40089" "IPR005333,IPR017887" NA
"C2H2" "transcription factor" "PG40093" "IPR001841" NA
"FHA-SMAD" "transcription factor interactor and regulator" "PG40101" "IPR008984" NA
"C2C2-GATA" "transcription factor" "PG40103" "IPR000679,IPR016679" NA
"MADS-MIKC" "transcription factor" "PG40104" "IPR002100,IPR002487" NA
"MYB-HB-like" "transcription factor" "PG40105" "IPR001005,IPR009057,IPR015495,IPR017930" NA
"HD-ZIP" "transcription factor" "PG40106" "IPR001356,IPR006712,IPR009057" NA
"NAM" "transcription factor" "PG40112" "IPR003441" NA
"B3-Domain" "transcription factor" "PG40118" "IPR003340" NA
"bZIP" "transcription factor" "PG40129" "IPR004827,IPR011616,IPR011700" NA
"PHD" "chromatin regulator" "PG40137" "IPR001841,IPR001965,IPR011011,IPR017907,IPR018957,IPR019786,IPR019787" NA
"bHLH" "transcription factor" "PG40139" "IPR011598" NA
"bZIP" "transcription factor" "PG04014" "IPR004827" NA
"AP2-EREBP" "transcription factor" "PG40150" "IPR001471" NA
"Hap3/NF-YB" "transcription factor" "PG40192" "IPR003958,IPR009072" NA
"STY-LRP1" "transcription factor" "PG40207" "IPR007818" NA
"MYB-HB-like" "transcription factor" "PG04021" "IPR001005,IPR009057,IPR015495,IPR017930" NA
"MADS-MIKC" "transcription factor" "PG40219" "IPR002100,IPR002487" NA
"RR-A-type" "response regulator and putative novel transcription factor" "PG40227" "IPR001789" NA
"C2H2" "transcription factor" "PG40237" "IPR001841,IPR018957" NA
"C2H2" "transcription factor" "PG40245" "IPR001841,IPR018957" NA
"MYB-HB-like" "transcription factor" "PG40247" "IPR001005,IPR009057,IPR015495,IPR017930" NA
"C2H2" "transcription factor" "PG40251" "IPR007087" NA
"MYB-related" "transcription factor" "PG40255" "IPR001005,IPR006447" NA
"ARF" "transcription factor" "PG40263" "IPR003340,IPR010525" NA
"GARP-G2-like" "transcription factor" "PG04026" "IPR001005,IPR001789,IPR006447,IPR009057,IPR017053" NA
"RR-A-type" "response regulator and putative novel transcription factor" "PG04026" "IPR001005,IPR001789,IPR006447,IPR009057,IPR017053" NA
"RR-B-type" "response regulator and putative novel transcription factor" "PG04026" "IPR001005,IPR001789,IPR006447,IPR009057,IPR017053" NA
"SNF2" "chromatin remodeling" "PG40272" "IPR000330" NA
"AP2-EREBP" "transcription factor" "PG40273" "IPR001471" NA
"B3-Domain" "transcription factor" "PG40275" "IPR003340" NA
"C2H2" "transcription factor" "PG40287" "IPR001841,IPR018957" NA
"JmjC" "transcription factor & chromatin remodeling &Metalloenzymes" "PG40298" "IPR003347" NA
"HSF-type-DNA-binding" "transcription factor" "PG40307" "IPR000232" NA
"RR-A-type" "response regulator and putative novel transcription factor" "PG40314" "IPR001789" NA
"NAM" "transcription factor" "PG40315" "IPR003441" NA
"ARF" "transcription factor" "PG40325" "IPR003340,IPR010525" NA
"WRKY" "transcription factor" "PG40330" "IPR003657" NA
"WRKY" "transcription factor" "PG04034" "IPR003657" NA
"PAZ-Argonaute" "post-transcriptional gene silencing" "PG40358" "IPR003100,IPR012337" NA
"bZIP" "transcription factor" "PG40368" "IPR004827,IPR011616,IPR011700" NA
"MYB-HB-like" "transcription factor" "PG40377" "IPR001005,IPR006447,IPR009057,IPR017884,IPR017930" NA
"MYB/SANT" "transcription factor" "PG40377" "IPR001005,IPR006447,IPR009057,IPR017884,IPR017930" NA
"MADS-type1" "transcription factor" "PG40389" "IPR002100" NA
"PAZ-Argonaute" "post-transcriptional gene silencing" "PG40398" "IPR003100,IPR012337" NA
"PHD" "chromatin regulator" "PG40408" "IPR001841,IPR001965,IPR011011,IPR019786,IPR019787" NA
"PHD" "chromatin regulator" "PG04042" "IPR001965" NA
"C2C2-GATA" "transcription factor" "PG40441" "IPR000679,IPR016679" NA
"C3H" "transcription factor" "PG40442" "IPR000571" NA
"WD40-like" "transcription factor" "PG40446" "IPR001680,IPR017986,IPR019775" NA
"C2H2" "transcription factor" "PG04044" "IPR007087,IPR015880" NA
"C2H2" "transcription factor" "PG40450" "IPR001841,IPR018957" NA
"C2H2" "transcription factor" "PG00404" "IPR015880" NA
"AUX-IAA" "transcription factor interactor and regulator" "PG40481" "IPR011525" NA
"Homobox-WOX" "transcription factor" "PG40486" "IPR001356,IPR009057" NA
"HD-ZIP" "transcription factor" "PG40503" "IPR001356,IPR004827,IPR006712,IPR009057" NA
"Bromodomain" "chromatin remodeler" "PG04050" "IPR001487" NA
"C2C2-Dof" "transcription factor" "PG40524" "IPR003851" NA
"NAM" "transcription factor" "PG40529" "IPR003441" NA
"MYB-HB-like" "transcription factor" "PG40551" "IPR001005,IPR009057,IPR015495,IPR017930" NA
"Znf-B" "transcription factor interactor and regulator" "PG04055" "IPR000315" NA
"FHA-SMAD" "transcription factor interactor and regulator" "PG40570" "IPR008984" NA
"bZIP" "transcription factor" "PG40581" "IPR004827,IPR011616,IPR011700" NA
"bZIP" "transcription factor" "PG40582" "IPR004827,IPR011616,IPR011700" NA
"FAR" "transcription factor" "PG40584" "IPR004330" NA
"LisH" "transcription factor interactor and regulator" "PG40593" "IPR006594" NA
"NAM" "transcription factor" "PG40614" "IPR003441" NA
"MYB-HB-like" "transcription factor" "PG40617" "IPR001005,IPR009057,IPR017930" NA
"CCHC(Zn)" "transcription factor interactor and regulator" "PG40621" "IPR001878" NA
"WD40-like" "transcription factor" "PG04062" "IPR001680,IPR017986" NA
"C2H2" "transcription factor" "PG40631" "IPR001841,IPR018957" NA
"HSF-type-DNA-binding" "transcription factor" "PG40633" "IPR000232" NA
"WRKY" "transcription factor" "PG04063" "IPR003657" NA
"MYB-HB-like" "transcription factor" "PG40642" "IPR001005,IPR009057,IPR015495,IPR017930" NA
"bZIP" "transcription factor" "PG40648" "IPR004827,IPR011616,IPR011700" NA
"MADS-type1" "transcription factor" "PG40649" "IPR002100" NA
"MADS-type1" "transcription factor" "PG40650" "IPR002100" NA
"AP2-EREBP" "transcription factor" "PG40653" "IPR001471" NA
"C2C2-CO-like" "transcription factor" "PG40654" "IPR000315,IPR010402" NA
"bHLH" "transcription factor" "PG40659" "IPR011598" NA
"FAR" "transcription factor" "PG40668" "IPR004330" NA
"AS2-LOB" "transcription factor" "PG40670" "IPR004883" NA
"MYB-HB-like" "transcription factor" "PG40673" "IPR001005,IPR009057,IPR015495,IPR017930" NA
"AP2-EREBP" "transcription factor" "PG40684" "IPR001471" NA
"bHLH" "transcription factor" "PG40693" "IPR011598" NA
"C2H2" "transcription factor" "PG40705" "IPR001841,IPR018957" NA
"MYB-HB-like" "transcription factor" "PG40706" "IPR001005,IPR006447,IPR009057,IPR017930" NA
"LisH" "transcription factor interactor and regulator" "PG40710" "IPR001680,IPR006594,IPR017986" NA
"WD40-like" "transcription factor" "PG40710" "IPR001680,IPR006594,IPR017986" NA
"WD40-like" "transcription factor" "PG40711" "IPR001680,IPR017986" NA
"MYB-HB-like" "transcription factor" "PG40727" "IPR001005,IPR006447,IPR009057" NA
"RR-A-type" "response regulator and putative novel transcription factor" "PG40731" "IPR001789" NA
"bHLH" "transcription factor" "PG40733" "IPR011598" NA
"GRAS" "transcription factor" "PG40734" "IPR005202" NA
"CCHC(Zn)" "transcription factor interactor and regulator" "PG40735" "IPR001878,IPR005202" NA
"GRAS" "transcription factor" "PG40735" "IPR001878,IPR005202" NA
"GRAS" "transcription factor" "PG40736" "IPR005202" NA
"Bromodomain" "chromatin remodeler" "PG04073" "IPR001487" NA
"Znf-B" "transcription factor interactor and regulator" "PG40765" "IPR000315" NA
"AP2-EREBP" "transcription factor" "PG40781" "IPR001471" NA
"AS2-LOB" "transcription factor" "PG40784" "IPR004883" NA
"AS2-LOB" "transcription factor" "PG40785" "IPR004883" NA
"AS2-LOB" "transcription factor" "PG40786" "IPR004883" NA
"Bromodomain" "chromatin remodeler" "PG40790" "IPR001487" NA
"ARID" "transcription factor & chromatin remodeling" "PG40792" "IPR001005,IPR001606" NA
"bHLH" "transcription factor" "PG40819" "IPR011598" NA
"Hap3/NF-YB" "transcription factor" "PG40823" "IPR003958,IPR009072" NA
"SET" "chromatin remodeling" "PG40839" "IPR001214" NA
"RR-A-type" "response regulator and putative novel transcription factor" "PG40851" "IPR001789" NA
"RR-A-type" "response regulator and putative novel transcription factor" "PG40852" "IPR001789" NA
"MYB" "transcription factor" "PG40855" "IPR001005,IPR017877" NA
"bHLH" "transcription factor" "PG40879" "IPR011598" NA
"SSXT" "putative novel transcription factor" "PG40882" "IPR007726" NA
"CCHC(Zn)" "transcription factor interactor and regulator" "PG40883" "IPR001878" NA
"Znf-LSD" "transcription factor" "PG40884" "IPR005735" NA
"MADS-MIKC" "transcription factor" "PG40891" "IPR002100,IPR002487" NA
"PHD" "chromatin regulator" "PG40897" "IPR001841,IPR001965" NA
"bHLH" "transcription factor" "PG40902" "IPR011598" NA
"C2H2" "transcription factor" "PG40908" "IPR001841,IPR018957" NA
"CW-Zn-B3/VAL" "transcription factor & chromatin remodeling" "PG04090" "IPR003340,IPR011124" NA
"WD40-like" "transcription factor" "PG40915" "IPR019775" NA
"AP2-EREBP" "transcription factor" "PG40917" "IPR001471" NA
"bHLH" "transcription factor" "PG40922" "IPR011598" NA
"MYB-HB-like" "transcription factor" "PG40927" "IPR001005,IPR009057,IPR015495,IPR017930" NA
"AP2-EREBP" "transcription factor" "PG40935" "IPR001471" NA
"PHD" "chromatin regulator" "PG40949" "IPR001841,IPR001965,IPR018957" NA
"SNF2" "chromatin remodeling" "PG40957" "IPR000330" NA
"FAR" "transcription factor" "PG40959" "IPR004330,IPR006564" NA
"C2H2" "transcription factor" "PG40981" "IPR001841" NA
"FHA-SMAD" "transcription factor interactor and regulator" "PG40982" "IPR008984" NA
"MADS-type1" "transcription factor" "PG40985" "IPR002100" NA
"bZIP" "transcription factor" "PG04098" "IPR004827" NA
"CCHC(Zn)" "transcription factor interactor and regulator" "PG41014" "IPR001878" NA
"bZIP" "transcription factor" "PG41029" "IPR004827" NA
"WD40-like" "transcription factor" "PG41035" "IPR001680,IPR017986,IPR019775" NA
"NAM" "transcription factor" "PG41036" "IPR003441" NA
"HMG" "chromatin remodeling & transcriptional activation" "PG41042" "IPR009071" NA
"GRAS" "transcription factor" "PG41046" "IPR005202" NA
"MYB-HB-like" "transcription factor" "PG41048" "IPR001005,IPR009057,IPR015495,IPR017930" NA
"WD40-like" "transcription factor" "PG04106" "IPR001680,IPR017986" NA
"C2H2" "transcription factor" "PG41136" "IPR001841,IPR018957" NA
"NAM" "transcription factor" "PG41138" "IPR003441" NA
"bZIP" "transcription factor" "PG41141" "IPR004827" NA
"SBP" "transcription factor" "PG41145" "IPR004333" NA
"WRKY" "transcription factor" "PG41147" "IPR003657" NA
"C2H2" "transcription factor" "PG41149" "IPR001841" NA
"C2H2" "transcription factor" "PG41168" "IPR001841" NA
"WD40-like" "transcription factor" "PG41174" "IPR001680,IPR017986" NA
"GRAS" "transcription factor" "PG41175" "IPR005202" NA
"C2H2" "transcription factor" "PG41177" "IPR001841,IPR017907,IPR018957" NA
"WD40-like" "transcription factor" "PG41183" "IPR001680,IPR017986,IPR019775" NA
"bZIP" "transcription factor" "PG41184" "IPR004827,IPR011616,IPR011700" NA
"WD40-like" "transcription factor" "PG41187" "IPR001680,IPR017986,IPR019775" NA
"PHD" "chromatin regulator" "PG41188" "IPR001841,IPR001965,IPR018957" NA
"ARID-HMG" "transcription factor & chromatin remodeling" "PG04118" "IPR001606,IPR009071" NA
"C2H2" "transcription factor" "PG41193" "IPR001841,IPR017907" NA
"C2H2" "transcription factor" "PG41198" "IPR001841,IPR018957" NA
"C3H" "transcription factor" "PG41207" "IPR000571" NA
"AS2-LOB" "transcription factor" "PG41210" "IPR004883" NA
"C3H" "transcription factor" "PG41227" "IPR000571,IPR002110" NA
"CCHC(Zn)" "transcription factor interactor and regulator" "PG41232" "IPR001680,IPR001878,IPR017986,IPR019775" NA
"WD40-like" "transcription factor" "PG41232" "IPR001680,IPR001878,IPR017986,IPR019775" NA
"C2H2" "transcription factor" "PG04123" "IPR001841" NA
"JmjC-ARID" "transcription factor & chromatin remodeling" "PG41244" "IPR001606,IPR001965,IPR003347,IPR003349,IPR011011,IPR019786,IPR019787" NA
"C2C2-Dof" "transcription factor" "PG41245" "IPR003851" NA
"CCHC(Zn)" "transcription factor interactor and regulator" "PG41255" "IPR001878" NA
"MYB-HB-like" "transcription factor" "PG41264" "IPR001005,IPR009057,IPR015495,IPR017930" NA
"Znf-LSD" "transcription factor" "PG41267" "IPR005735" NA
"PHD" "chromatin regulator" "PG41284" "IPR001841,IPR001965,IPR011011,IPR019786,IPR019787" NA
"RR-A-type" "response regulator and putative novel transcription factor" "PG41286" "IPR001789" NA
"bZIP" "transcription factor" "PG41288" "IPR004827,IPR011616,IPR011700" NA
"TCP" "transcription factor" "PG41298" "IPR005333,IPR017887" NA
"MYB-HB-like" "transcription factor" "PG41300" "IPR001005,IPR009057,IPR015495,IPR017930" NA
"MYB-HB-like" "transcription factor" "PG41305" "IPR001005,IPR009057,IPR015495,IPR017930" NA
"YEATS" "putative novel transcription factor" "PG41321" "IPR005033" NA
"C3H" "transcription factor" "PG41322" "IPR000571" NA
"Bromodomain" "chromatin remodeler" "PG41324" "IPR001487" NA
"PAZ-Argonaute" "post-transcriptional gene silencing" "PG41334" "IPR003100,IPR012337" NA
"C2H2" "transcription factor" "PG41335" "IPR001841,IPR017907,IPR018957" NA
"Homobox-WOX" "transcription factor" "PG41339" "IPR001356,IPR009057" NA
"C2C2-Dof" "transcription factor" "PG41347" "IPR003851" NA
"C2H2" "transcription factor" "PG41349" "IPR001841" NA
"SNF2" "chromatin remodeling" "PG41351" "IPR000330" NA
"AP2-EREBP" "transcription factor" "PG04134" "IPR001471" NA
"AP2-EREBP" "transcription factor" "PG41355" "IPR001471" NA
"AP2-EREBP" "transcription factor" "PG41356" "IPR001471" NA
"Homobox-WOX" "transcription factor" "PG41358" "IPR001356,IPR006563,IPR008422,IPR009057" NA
"Homeodomain-TALE-BEL" "transcription factor" "PG41358" "IPR001356,IPR006563,IPR008422,IPR009057" NA
"ARF" "transcription factor" "PG04135" "IPR003340,IPR010525,IPR011525" NA
"WD40-like" "transcription factor" "PG41362" "IPR001680,IPR017986,IPR019775" NA
"C2H2" "transcription factor" "PG41364" "IPR007087,IPR015880" NA
"WRKY" "transcription factor" "PG41367" "IPR003657" NA
"Homobox-WOX" "transcription factor" "PG41398" "IPR001356,IPR008422,IPR009057" NA
"Homeodomain-TALE-KNOX" "transcription factor" "PG41398" "IPR001356,IPR008422,IPR009057" NA
"WD40-like" "transcription factor" "PG41400" "IPR001680" NA
"C3H" "transcription factor" "PG41410" "IPR000571" NA
"C2C2-CO-like" "transcription factor" "PG41414" "IPR000315,IPR010402" NA
"CCHC(Zn)" "transcription factor interactor and regulator" "PG41418" "IPR001878" NA
"MYB-HB-like" "transcription factor" "PG41422" "IPR001005,IPR006447,IPR009057,IPR017884,IPR017930" NA
"MYB/SANT" "transcription factor" "PG41422" "IPR001005,IPR006447,IPR009057,IPR017884,IPR017930" NA
"BED-type(Zn)" "transcription factor/ chromatin remodeling" "PG41427" "IPR003656" NA
"YEATS" "putative novel transcription factor" "PG41436" "IPR005033" NA
"WRKY" "transcription factor" "PG41439" "IPR003657" NA
"CCHC(Zn)" "transcription factor interactor and regulator" "PG41441" "IPR001878" NA
"SNF2" "chromatin remodeling" "PG41443" "IPR000330" NA
"MYB-HB-like" "transcription factor" "PG41446" "IPR001005,IPR009057,IPR015495,IPR017930" NA
"WD40-like" "transcription factor" "PG41461" "IPR001680,IPR017986" NA
"C2H2" "transcription factor" "PG41474" "IPR007087,IPR015880" NA
"bZIP" "transcription factor" "PG41480" "IPR004827,IPR011616,IPR011700" NA
"C2H2" "transcription factor" "PG04147" "IPR000330,IPR001841,IPR017907,IPR018957" NA
"SNF2" "chromatin remodeling" "PG04147" "IPR000330,IPR001841,IPR017907,IPR018957" NA
"WD40-like" "transcription factor" "PG41483" "IPR019775" NA
"C2H2" "transcription factor" "PG41500" "IPR001841,IPR018957" NA
"C3H-WRC/GRF" "transcription factor interactor and regulator" "PG41512" "IPR014977,IPR014978" NA
"C3H-WRC/GRF" "transcription factor interactor and regulator" "PG41513" "IPR014977,IPR014978" NA
"Bromodomain" "chromatin remodeler" "PG41522" "IPR001487" NA
"HD-ZIP" "transcription factor" "PG41529" "IPR001356,IPR006712,IPR009057" NA
"RR-A-type" "response regulator and putative novel transcription factor" "PG41535" "IPR001789" NA
"WD40-like" "transcription factor" "PG41541" "IPR017986" NA
"SAP" "transcription regulator" "PG41543" "IPR003034" NA
"HD-ZIP" "transcription factor" "PG41546" "IPR006456" NA
"ZF-HD" "transcription factor" "PG41546" "IPR006456" NA
"C2H2" "transcription factor" "PG41551" "IPR007087" NA
"WD40-like" "transcription factor" "PG41556" "IPR001680,IPR017986,IPR019775" NA
"MYB-HB-like" "transcription factor" "PG41566" "IPR001005,IPR009057,IPR017877" NA
"CCHC(Zn)" "transcription factor interactor and regulator" "PG41569" "IPR001878" NA
"AP2-EREBP" "transcription factor" "PG41571" "IPR001471" NA
"WRKY" "transcription factor" "PG04156" "IPR003657" NA
"C2H2" "transcription factor" "PG41572" "IPR007087,IPR015880" NA
"C2H2" "transcription factor" "PG41586" "IPR001841,IPR018957" NA
"C2C2-CO-like" "transcription factor" "PG41595" "IPR001789,IPR010402" NA
"RR-A-type" "response regulator and putative novel transcription factor" "PG41595" "IPR001789,IPR010402" NA
"Znf-B" "transcription factor interactor and regulator" "PG41598" "IPR000315" NA
"TUBBY" "transcription factor" "PG41602" "IPR000007" NA
"Lambda-DB" "putative novel transcription factor" "PG41603" "IPR010982,IPR013729" NA
"TIFY" "transcription factor" "PG41605" "IPR010399" NA
"NAM" "transcription factor" "PG41610" "IPR003441" NA
"WD40-like" "transcription factor" "PG41636" "IPR001680,IPR017986" NA
"C2H2" "transcription factor" "PG41638" "IPR001841" NA
"AP2-EREBP" "transcription factor" "PG41648" "IPR001471" NA
"bHLH" "transcription factor" "PG41655" "IPR011598" NA
"bZIP" "transcription factor" "PG41656" "IPR004827,IPR011616,IPR011700" NA
"CCHC(Zn)" "transcription factor interactor and regulator" "PG41664" "IPR001878" NA
"MYB-HB-like" "transcription factor" "PG41671" "IPR001005,IPR009057,IPR015495,IPR017930" NA
"WD40-like" "transcription factor" "PG41678" "IPR001680,IPR017986,IPR019775" NA
"C2C2-CO-like" "transcription factor" "PG41690" "IPR000315,IPR010402" NA
"ARF" "transcription factor" "PG41696" "IPR003340,IPR010525,IPR011525" NA
"bZIP" "transcription factor" "PG04169" "IPR004827" NA
"WD40-like" "transcription factor" "PG41714" "IPR001680,IPR017986" NA
"CCHC(Zn)" "transcription factor interactor and regulator" "PG41722" "IPR001878" NA
"B3-Domain" "transcription factor" "PG41736" "IPR003340" NA
"TIFY" "transcription factor" "PG04173" "IPR010399" NA
"bHLH" "transcription factor" "PG41742" "IPR011598" NA
"C2H2" "transcription factor" "PG41751" "IPR001841,IPR018957" NA
"AS2-LOB" "transcription factor" "PG41752" "IPR004883" NA
"bZIP" "transcription factor" "PG41760" "IPR004827,IPR011616,IPR011700" NA
"bHLH" "transcription factor" "PG41771" "IPR011598" NA
"GRAS" "transcription factor" "PG41778" "IPR005202" NA
"MYB-HB-like" "transcription factor" "PG00417" "IPR001005,IPR009057,IPR017884" NA
"MYB/SANT" "transcription factor" "PG00417" "IPR001005,IPR009057,IPR017884" NA
"WD40-like" "transcription factor" "PG41792" "IPR001680,IPR017986" NA
"AP2-EREBP" "transcription factor" "PG04179" "IPR001471" NA
"LIM" "transcription factor interactor and regulator" "PG41802" "IPR001781" NA
"MADS-type1" "transcription factor" "PG41809" "IPR002100" NA
"TUBBY" "transcription factor" "PG41823" "IPR000007" NA
"Hap3/NF-YB" "transcription factor" "PG41833" "IPR009072" NA
"DDT" "transcription factor & chromatin remodeling" "PG41841" "IPR001356,IPR004022,IPR009057,IPR018500,IPR018501" NA
"C2C2-GATA" "transcription factor" "PG41842" "IPR000679,IPR016679" NA
"BED-type(Zn)" "transcription factor/ chromatin remodeling" "PG41845" "IPR003656" NA
"WD40-like" "transcription factor" "PG41865" "IPR001680,IPR017986,IPR019775" NA
"Lambda-DB" "putative novel transcription factor" "PG41876" "IPR010982" NA
"C2H2" "transcription factor" "PG41893" "IPR007087" NA
"Tesmin" "putative novel transcription factor" "PG41898" "IPR005172" NA
"bZIP" "transcription factor" "PG41915" "IPR004827" NA
"GRAS" "transcription factor" "PG41918" "IPR005202" NA
"GRAS" "transcription factor" "PG41919" "IPR005202" NA
"GRAS" "transcription factor" "PG41920" "IPR005202" NA
"WD40-like" "transcription factor" "PG41921" "IPR001680" NA
"GRAS" "transcription factor" "PG41922" "IPR005202" NA
"bZIP" "transcription factor" "PG04192" "IPR004827,IPR011616,IPR011700" NA
"CCHC(Zn)" "transcription factor interactor and regulator" "PG41953" "IPR001878" NA
"SET" "chromatin remodeling" "PG41961" "IPR001214" NA
"MADS-MIKC" "transcription factor" "PG04195" "IPR002100,IPR002487" NA
"C2H2" "transcription factor" "PG41968" "IPR001841,IPR018957" NA
"PHD" "chromatin regulator" "PG41975" "IPR011011" NA
"PHD" "chromatin regulator" "PG04197" "IPR001965,IPR011011,IPR019787" NA
"Homobox-WOX" "transcription factor" "PG42001" "IPR001356,IPR002913,IPR009057" NA
"HD-SAD" "transcription factor & lipid binding" "PG42001" "IPR001356,IPR002913,IPR009057" NA
"C2C2-CO-like" "transcription factor" "PG42003" "IPR000315,IPR001781,IPR010402" NA
"LIM" "transcription factor interactor and regulator" "PG42003" "IPR000315,IPR001781,IPR010402" NA
"C2H2" "transcription factor" "PG42004" "IPR001841,IPR018957" NA
"NAM" "transcription factor" "PG04204" "IPR003441" NA
"Hap3/NF-YB" "transcription factor" "PG00420" "IPR009072" NA
"ssDNA-binding-TF" "transcription factor" "PG00421" "IPR003173,IPR009044" NA
"MYB-HB-like" "transcription factor" "PG04225" "IPR001005,IPR009057,IPR015495,IPR017930" NA
"WRKY" "transcription factor" "PG04226" "IPR003657" NA
"RR-A-type" "response regulator and putative novel transcription factor" "PG04227" "IPR001789" NA
"Znf-B" "transcription factor interactor and regulator" "PG04231" "IPR000315,IPR001965,IPR011011,IPR011124,IPR019786,IPR019787" NA
"PHD" "chromatin regulator" "PG04231" "IPR000315,IPR001965,IPR011011,IPR011124,IPR019786,IPR019787" NA
"C2C2-CO-like" "transcription factor" "PG04232" "IPR010402" NA
"WD40-like" "transcription factor" "PG04234" "IPR001680,IPR017986" NA
"PHD" "chromatin regulator" "PG04245" "IPR001965" NA
"Hap3/NF-YB" "transcription factor" "PG04248" "IPR003958,IPR009072" NA
"SNF2" "chromatin remodeling" "PG00425" "IPR000330" NA
"WD40-like" "transcription factor" "PG04266" "IPR001680,IPR017986,IPR019775" NA
"FHA-SMAD" "transcription factor interactor and regulator" "PG00426" "IPR008984" NA
"AP2-EREBP" "transcription factor" "PG04268" "IPR001471" NA
"C2H2" "transcription factor" "PG04270" "IPR007087,IPR015880" NA
"bZIP" "transcription factor" "PG04280" "IPR004827" NA
"RR-A-type" "response regulator and putative novel transcription factor" "PG04285" "IPR001789" NA
"MYB-HB-like" "transcription factor" "PG04288" "IPR001005,IPR009057,IPR017884" NA
"MYB/SANT" "transcription factor" "PG04288" "IPR001005,IPR009057,IPR017884" NA
"WD40-like" "transcription factor" "PG04291" "IPR001680,IPR017986,IPR019775" NA
"HD-ZIP" "transcription factor" "PG00430" "IPR006455,IPR006456,IPR009057" NA
"ZF-HD" "transcription factor" "PG00430" "IPR006455,IPR006456,IPR009057" NA
"C2H2" "transcription factor" "PG04307" "IPR001841" NA
"HSF-type-DNA-binding" "transcription factor" "PG04320" "IPR000232" NA
"WD40-like" "transcription factor" "PG04325" "IPR001680" NA
"PHD" "chromatin regulator" "PG04326" "IPR001841,IPR001965,IPR011011,IPR019786,IPR019787" NA
"AP2-EREBP" "transcription factor" "PG00432" "IPR001471" NA
"MYB-HB-like" "transcription factor" "PG00433" "IPR001005,IPR009057,IPR015495,IPR017930" NA
"HSF-type-DNA-binding" "transcription factor" "PG04360" "IPR000232" NA
"bHLH" "transcription factor" "PG04363" "IPR011598" NA
"AP2-EREBP" "transcription factor" "PG00436" "IPR001471" NA
"AS2-LOB" "transcription factor" "PG04376" "IPR004883" NA
"PHD" "chromatin regulator" "PG04379" "IPR001965,IPR011011" NA
"DDT" "transcription factor & chromatin remodeling" "PG04380" "IPR004022,IPR018500,IPR018501" NA
"PHD" "chromatin regulator" "PG04381" "IPR001965,IPR011011,IPR019787" NA
"AP2-EREBP" "transcription factor" "PG04386" "IPR001471" NA
"CW-Zn" "putative transcription factor & chromatin remodeling" "PG04387" "IPR011124" NA
"WD40-like" "transcription factor" "PG04388" "IPR001680,IPR017986" NA
"AUX-IAA" "transcription factor interactor and regulator" "PG04393" "IPR011525" NA
"MADS-MIKC" "transcription factor" "PG04411" "IPR002100,IPR002487" NA
"NAM" "transcription factor" "PG04419" "IPR003441" NA
"Bromodomain" "chromatin remodeler" "PG04420" "IPR001487" NA
"C2H2" "transcription factor" "PG04422" "IPR007087,IPR015880" NA
"bHLH" "transcription factor" "PG04427" "IPR011598" NA
"A20-like" "putative novel transcription regulator" "PG04432" "IPR002653" NA
"PHD" "chromatin regulator" "PG04438" "IPR001965,IPR011011,IPR019786,IPR019787" NA
"WD40-like" "transcription factor" "PG04441" "IPR001680,IPR017986,IPR019775" NA
"WD40-like" "transcription factor" "PG04449" "IPR001680,IPR017986" NA
"C2C2-Dof" "transcription factor" "PG04457" "IPR003851" NA
"WD40-like" "transcription factor" "PG04458" "IPR001680,IPR017986,IPR019775" NA
"MYB-HB-like" "transcription factor" "PG04471" "IPR001005,IPR009057,IPR015495,IPR017877,IPR017930" NA
"BTB-POZ" "chromatin remodeling & transcription regulator" "PG04474" "IPR000210,IPR011333" NA
"MYB-HB-like" "transcription factor" "PG04482" "IPR001005,IPR006447,IPR009057,IPR017930" NA
"PHD" "chromatin regulator" "PG04483" "IPR001841,IPR001965,IPR011011,IPR019787" NA
"B3-Domain" "transcription factor" "PG04486" "IPR003340" NA
"B3-Domain" "transcription factor" "PG04487" "IPR003340" NA
"C2H2" "transcription factor" "PG04500" "IPR007087,IPR015880" NA
"C2H2" "transcription factor" "PG04527" "IPR001841,IPR018957" NA
"bHLH" "transcription factor" "PG04535" "IPR011598" NA
"MYB-HB-like" "transcription factor" "PG00453" "IPR001005,IPR009057,IPR015495,IPR017930" NA
"C3H" "transcription factor" "PG04562" "IPR000571" NA
"PHD" "chromatin regulator" "PG00457" "IPR000197,IPR001841,IPR001965" NA
"WD40-like" "transcription factor" "PG04581" "IPR001680,IPR017986,IPR019775" NA
"CG1-CAMTA" "transcription factor" "PG04589" "IPR002110,IPR005559" NA
"C2H2" "transcription factor" "PG04592" "IPR001841,IPR018957" NA
"CHROMO-DOMAIN" "chromatin remodeling & transcriptional activation" "PG04598" "IPR000953,IPR016197" NA
"C2H2" "transcription factor" "PG04602" "IPR001841,IPR018957" NA
"RR-A-type" "response regulator and putative novel transcription factor" "PG00046" "IPR001789" NA
"C3H" "transcription factor" "PG04610" "IPR000571" NA
"MADS-MIKC" "transcription factor" "PG04622" "IPR002100,IPR002487" NA
"bZIP" "transcription factor" "PG04629" "IPR004827,IPR011616,IPR011700" NA
"BTB-POZ" "chromatin remodeling & transcription regulator" "PG00463" "IPR000210,IPR011333,IPR017986" NA
"WD40-like" "transcription factor" "PG00463" "IPR000210,IPR011333,IPR017986" NA
"C2H2" "transcription factor" "PG04647" "IPR001841" NA
"C2H2" "transcription factor" "PG04664" "IPR001841,IPR017907,IPR018957" NA
"WD40-like" "transcription factor" "PG04670" "IPR001680,IPR017986" NA
"AP2-EREBP" "transcription factor" "PG00467" "IPR001471" NA
"bHLH" "transcription factor" "PG04685" "IPR011598" NA
"WD40-like" "transcription factor" "PG04704" "IPR001680,IPR017986,IPR019775" NA
"SNF2" "chromatin remodeling" "PG04713" "IPR000330" NA
"HSA" "chromatin remodeler" "PG04715" "IPR006562" NA
"LisH" "transcription factor interactor and regulator" "PG04725" "IPR006594" NA
"C2H2" "transcription factor" "PG04749" "IPR007087,IPR015880" NA
"MYB-HB-like" "transcription factor" "PG04753" "IPR001005,IPR006447,IPR009057,IPR017884,IPR017930" NA
"MYB/SANT" "transcription factor" "PG04753" "IPR001005,IPR006447,IPR009057,IPR017884,IPR017930" NA
"C2H2" "transcription factor" "PG04774" "IPR001841" NA
"C2H2" "transcription factor" "PG04785" "IPR001841,IPR018957" NA
"WD40-like" "transcription factor" "PG04788" "IPR001680,IPR017986,IPR019775" NA
"bHLH" "transcription factor" "PG04790" "IPR011598" NA
"C2H2" "transcription factor" "PG04804" "IPR001841" NA
"WD40-like" "transcription factor" "PG04807" "IPR001680" NA
"MYB-HB-like" "transcription factor" "PG04817" "IPR001005,IPR009057,IPR015495,IPR017930" NA
"BED-type(Zn)" "transcription factor/ chromatin remodeling" "PG04818" "IPR003656,IPR012337" NA
"WD40-like" "transcription factor" "PG04824" "IPR001680,IPR017986,IPR019775" NA
"TUBBY" "transcription factor" "PG04833" "IPR000007" NA
"SET" "chromatin remodeling" "PG04841" "IPR001214" NA
"MYB-HB-like" "transcription factor" "PG04842" "IPR001005,IPR006447,IPR009057,IPR017930" NA
"C2C2-GATA" "transcription factor" "PG04857" "IPR000679,IPR016679" NA
"MYB-HB-like" "transcription factor" "PG04859" "IPR001005,IPR009057,IPR015495,IPR017930" NA
"MYB-HB-like" "transcription factor" "PG04864" "IPR001005,IPR009057,IPR015495,IPR017930" NA
"Lambda-DB" "putative novel transcription factor" "PG04866" "IPR010982" NA
"E2F-DP" "transcription factor" "PG04875" "IPR003316" NA
"WD40-like" "transcription factor" "PG04883" "IPR001680,IPR017986" NA
"PAZ-Argonaute" "post-transcriptional gene silencing" "PG04889" "IPR003100,IPR012337" NA
"AP2-EREBP" "transcription factor" "PG04899" "IPR001471" NA
"C2H2" "transcription factor" "PG04918" "IPR001841,IPR018957" NA
"Hap3/NF-YB" "transcription factor" "PG04924" "IPR003958,IPR009072" NA
"BTB-POZ" "chromatin remodeling & transcription regulator" "PG04927" "IPR000210,IPR011333,IPR017986" NA
"WD40-like" "transcription factor" "PG04927" "IPR000210,IPR011333,IPR017986" NA
"RR-A-type" "response regulator and putative novel transcription factor" "PG04935" "IPR001789" NA
"FHA-SMAD" "transcription factor interactor and regulator" "PG00493" "IPR008984" NA
"CCHC(Zn)" "transcription factor interactor and regulator" "PG04951" "IPR001878" NA
"GRAS" "transcription factor" "PG04953" "IPR005202" NA
"WD40-like" "transcription factor" "PG04955" "IPR001680,IPR017986" NA
"WD40-like" "transcription factor" "PG04957" "IPR001680,IPR017986" NA
"AP2-EREBP" "transcription factor" "PG00495" "IPR001471" NA
"C2H2" "transcription factor" "PG00496" "IPR001841,IPR007087,IPR015880,IPR017907" NA
"LIM" "transcription factor interactor and regulator" "PG04971" "IPR001781" NA
"MYB-HB-like" "transcription factor" "PG04977" "IPR001005,IPR009057,IPR015495,IPR017930" NA
"AS2-LOB" "transcription factor" "PG04980" "IPR004883" NA
"C2H2" "transcription factor" "PG04992" "IPR007087,IPR015880" NA
"SET" "chromatin remodeling" "PG00005" "IPR001214" NA
"Hap3/NF-YB" "transcription factor" "PG05009" "IPR009072" NA
"PHD" "chromatin regulator" "PG05012" "IPR001841,IPR001965,IPR011011,IPR019786,IPR019787" NA
"BED-type(Zn)" "transcription factor/ chromatin remodeling" "PG05020" "IPR003656,IPR012337" NA
"bHLH" "transcription factor" "PG05026" "IPR011598" NA
"WRKY" "transcription factor" "PG05030" "IPR003657" NA
"AUX-IAA" "transcription factor interactor and regulator" "PG05043" "IPR011525" NA
"WD40-like" "transcription factor" "PG05048" "IPR001680,IPR017986,IPR019775" NA
"Homobox-WOX" "transcription factor" "PG05049" "IPR001356,IPR005540,IPR005541,IPR008422,IPR009057" NA
"Homeodomain-TALE-KNOX" "transcription factor" "PG05049" "IPR001356,IPR005540,IPR005541,IPR008422,IPR009057" NA
"AP2-EREBP" "transcription factor" "PG05053" "IPR001471" NA
"PHD" "chromatin regulator" "PG05061" "IPR001841,IPR001965" NA
"Homobox-WOX" "transcription factor" "PG05065" "IPR001356,IPR009057" NA
"LisH" "transcription factor interactor and regulator" "PG05076" "IPR006594" NA
"TIFY" "transcription factor" "PG05078" "IPR010399" NA
"GRAS" "transcription factor" "PG05080" "IPR005202" NA
"Bromodomain" "chromatin remodeler" "PG00508" "IPR001487" NA
"NAM" "transcription factor" "PG05095" "IPR003441" NA
"HSF-type-DNA-binding" "transcription factor" "PG00509" "IPR000232" NA
"WD40-like" "transcription factor" "PG05112" "IPR001680,IPR017986" NA
"SNF2" "chromatin remodeling" "PG05120" "IPR000330" NA
"RR-A-type" "response regulator and putative novel transcription factor" "PG05152" "IPR001789" NA
"GARP-G2-like" "transcription factor" "PG05156" "IPR001789,IPR006447,IPR009057,IPR017053" NA
"RR-A-type" "response regulator and putative novel transcription factor" "PG05156" "IPR001789,IPR006447,IPR009057,IPR017053" NA
"RR-B-type" "response regulator and putative novel transcription factor" "PG05156" "IPR001789,IPR006447,IPR009057,IPR017053" NA
"bHLH" "transcription factor" "PG00515" "IPR011598" NA
"BTB-POZ" "chromatin remodeling & transcription regulator" "PG05171" "IPR000210,IPR011333" NA
"BTB-POZ" "chromatin remodeling & transcription regulator" "PG05172" "IPR011333" NA
"MYB-HB-like" "transcription factor" "PG05174" "IPR001005,IPR009057,IPR015495,IPR017930" NA
"NAM" "transcription factor" "PG05175" "IPR003441" NA
"HD-ZIP" "transcription factor" "PG05186" "IPR006456" NA
"ZF-HD" "transcription factor" "PG05186" "IPR006456" NA
"RR-A-type" "response regulator and putative novel transcription factor" "PG05192" "IPR001789" NA
"MADS-MIKC" "transcription factor" "PG05203" "IPR002100,IPR002487" NA
"RR-A-type" "response regulator and putative novel transcription factor" "PG00052" "IPR001789" NA
"FAR" "transcription factor" "PG05212" "IPR004330,IPR006564" NA
"SWIB-Plus-3" "chromatin remodeling" "PG05213" "IPR003121,IPR004343" NA
"BTB-POZ" "chromatin remodeling & transcription regulator" "PG05221" "IPR000210,IPR011333" NA
"B3-Domain" "transcription factor" "PG05228" "IPR003340" NA
"RR-A-type" "response regulator and putative novel transcription factor" "PG05262" "IPR001789" NA
"Lambda-DB" "putative novel transcription factor" "PG05266" "IPR010982" NA
"RR-A-type" "response regulator and putative novel transcription factor" "PG05279" "IPR001789" NA
"C2C2-GATA" "transcription factor" "PG00527" "IPR000679,IPR010399,IPR010402" NA
"TIFY" "transcription factor" "PG00527" "IPR000679,IPR010399,IPR010402" NA
"C2H2" "transcription factor" "PG05283" "IPR001841,IPR018957" NA
"Homobox-WOX" "transcription factor" "PG05298" "IPR001356,IPR009057" NA
"bHLH" "transcription factor" "PG05306" "IPR011598" NA
"NAM" "transcription factor" "PG05314" "IPR003441" NA
"CCHC(Zn)" "transcription factor interactor and regulator" "PG00531" "IPR001878" NA
"C2H2" "transcription factor" "PG05322" "IPR007087,IPR015880" NA
"C2H2" "transcription factor" "PG05323" "IPR007087,IPR015880" NA
"LisH" "transcription factor interactor and regulator" "PG05325" "IPR006594" NA
"C2H2" "transcription factor" "PG05336" "IPR007087,IPR015880" NA
"NAM" "transcription factor" "PG05338" "IPR003441" NA
"bZIP" "transcription factor" "PG05356" "IPR004827,IPR011616,IPR011700" NA
"MYB-HB-like" "transcription factor" "PG05360" "IPR001005,IPR009057,IPR017884" NA
"MYB/SANT" "transcription factor" "PG05360" "IPR001005,IPR009057,IPR017884" NA
"BES/BZR" "transcription factor" "PG00535" "IPR008540" NA
"MADS-type1" "transcription factor" "PG05368" "IPR002100" NA
"MYB-HB-like" "transcription factor" "PG05383" "IPR001005,IPR009057,IPR015495,IPR017930" NA
"SBP" "transcription factor" "PG05385" "IPR004333" NA
"bZIP" "transcription factor" "PG05412" "IPR004827,IPR011616,IPR011700" NA
"MYB-HB-like" "transcription factor" "PG05413" "IPR001005,IPR006447,IPR009057,IPR017930" NA
"BTB-POZ" "chromatin remodeling & transcription regulator" "PG05419" "IPR000210" NA
"bHLH" "transcription factor" "PG05437" "IPR011598" NA
"CHROMO-DOMAIN" "chromatin remodeling & transcriptional activation" "PG00545" "IPR016197" NA
"SET" "chromatin remodeling" "PG05466" "IPR001214" NA
"WD40-like" "transcription factor" "PG05474" "IPR001680,IPR017986" NA
"Hap3/NF-YB" "transcription factor" "PG05476" "IPR009072" NA
"CCHC(Zn)" "transcription factor interactor and regulator" "PG00547" "IPR001878" NA
"bZIP" "transcription factor" "PG05485" "IPR001841,IPR004827,IPR017907,IPR018957" NA
"C2H2" "transcription factor" "PG05485" "IPR001841,IPR004827,IPR017907,IPR018957" NA
"BTB-POZ-MATH" "chromatin remodeling & transcription regulator" "PG05496" "IPR000210,IPR002083,IPR011333" NA
"AS2-LOB" "transcription factor" "PG05499" "IPR004883" NA
"PHD" "chromatin regulator" "PG05551" "IPR001841,IPR001965,IPR011011" NA
"MYB-HB-like" "transcription factor" "PG05557" "IPR001005,IPR006447,IPR009057,IPR017930" NA
"ARF" "transcription factor" "PG05558" "IPR003340,IPR010525,IPR011525" NA
"NAM" "transcription factor" "PG05564" "IPR003441" NA
"PHD" "chromatin regulator" "PG05584" "IPR001965" NA
"TCP" "transcription factor" "PG05592" "IPR005333" NA
"Hap3/NF-YB" "transcription factor" "PG05593" "IPR009072" NA
"Homobox-WOX" "transcription factor" "PG05594" "IPR001356,IPR009057" NA
"Homeodomain-LIKE" "transcription regulator" "PG05608" "IPR009057" NA
"Hap3/NF-YB" "transcription factor" "PG05618" "IPR009072" NA
"HD-ZIP" "transcription factor" "PG00561" "IPR006455,IPR006456,IPR009057" NA
"ZF-HD" "transcription factor" "PG00561" "IPR006455,IPR006456,IPR009057" NA
"AS2-LOB" "transcription factor" "PG05627" "IPR004883" NA
"MYB-HB-like" "transcription factor" "PG05629" "IPR001005,IPR009057,IPR015495,IPR017930" NA
"MYB-HB-like" "transcription factor" "PG05630" "IPR001005,IPR009057,IPR015495,IPR017930" NA
"AP2-EREBP" "transcription factor" "PG05634" "IPR001471" NA
"bHLH" "transcription factor" "PG05639" "IPR011598" NA
"bZIP" "transcription factor" "PG05649" "IPR004827" NA
"NAM" "transcription factor" "PG05651" "IPR003441" NA
"WD40-like" "transcription factor" "PG05654" "IPR001680,IPR017986" NA
"C2H2" "transcription factor" "PG05658" "IPR001781,IPR001841" NA
"LIM" "transcription factor interactor and regulator" "PG05658" "IPR001781,IPR001841" NA
"LIM" "transcription factor interactor and regulator" "PG05659" "IPR001781" NA
"SBP" "transcription factor" "PG05663" "IPR004333" NA
"C2H2" "transcription factor" "PG05666" "IPR001841,IPR017907,IPR018957" NA
"Homobox-WOX" "transcription factor" "PG05672" "IPR001356,IPR009057" NA
"Hap2/NF-YA" "transcription factor" "PG05677" "IPR001289" NA
"E2F-DP" "transcription factor" "PG05705" "IPR003316" NA
"C2H2" "transcription factor" "PG05708" "IPR001841" NA
"Hap3/NF-YB" "transcription factor" "PG05728" "IPR003956,IPR003958,IPR009072" NA
"MADS-type1" "transcription factor" "PG05733" "IPR002100" NA
"WRKY" "transcription factor" "PG05734" "IPR003657" NA
"GRAS" "transcription factor" "PG05735" "IPR005202" NA
"HSF-type-DNA-binding" "transcription factor" "PG05739" "IPR000232" NA
"AS2-LOB" "transcription factor" "PG05740" "IPR004883" NA
"Hap3/NF-YB" "transcription factor" "PG00573" "IPR009072" NA
"C2H2" "transcription factor" "PG05754" "IPR000571,IPR001841,IPR017907" NA
"C3H" "transcription factor" "PG05754" "IPR000571,IPR001841,IPR017907" NA
"CCHC(Zn)" "transcription factor interactor and regulator" "PG05756" "IPR001878" NA
"C3H" "transcription factor" "PG05761" "IPR000571" NA
"C3H" "transcription factor" "PG05769" "IPR000571" NA
"MYB-HB-like" "transcription factor" "PG05770" "IPR001005,IPR009057,IPR015495,IPR017930" NA
"CCHC(Zn)" "transcription factor interactor and regulator" "PG05791" "IPR001878,IPR008271" NA
"PHD" "chromatin regulator" "PG00578" "IPR001965" NA
"AP2-EREBP" "transcription factor" "PG05797" "IPR001471" NA
"Homobox-WOX" "transcription factor" "PG00579" "IPR001356,IPR009057" NA
"PHD" "chromatin regulator" "PG05808" "IPR001965,IPR011011,IPR019786,IPR019787" NA
"MADS-type1" "transcription factor" "PG05810" "IPR002100" NA
"CW-Zn-B3/VAL" "transcription factor & chromatin remodeling" "PG00581" "IPR003340,IPR011124" NA
"ARID" "transcription factor & chromatin remodeling" "PG05836" "IPR001606" NA
"CCHC(Zn)" "transcription factor interactor and regulator" "PG05839" "IPR001878,IPR006564" NA
"MYB-HB-like" "transcription factor" "PG05840" "IPR001005,IPR009057" NA
"PHD" "chromatin regulator" "PG05842" "IPR001965,IPR011011,IPR019787" NA
"MYB-HB-like" "transcription factor" "PG05847" "IPR001005,IPR006447,IPR009057,IPR017930" NA
"C2H2" "transcription factor" "PG05853" "IPR001841" NA
"CW-Zn-B3/VAL" "transcription factor & chromatin remodeling" "PG05862" "IPR003340,IPR011124" NA
"Hap3/NF-YB" "transcription factor" "PG05866" "IPR009072" NA
"bZIP" "transcription factor" "PG05868" "IPR004827,IPR011616,IPR011700" NA
"Hap3/NF-YB" "transcription factor" "PG05875" "IPR003958,IPR009072" NA
"HD-ZIP" "transcription factor" "PG05882" "IPR006456" NA
"ZF-HD" "transcription factor" "PG05882" "IPR006456" NA
"HD-ZIP" "transcription factor" "PG00588" "IPR001356,IPR006712,IPR009057" NA
"TIFY" "transcription factor" "PG05928" "IPR010399" NA
"AS2-LOB" "transcription factor" "PG05938" "IPR004883" NA
"bHLH" "transcription factor" "PG05942" "IPR011598" NA
"PHD" "chromatin regulator" "PG05954" "IPR000306,IPR011011" NA
"AUX-IAA" "transcription factor interactor and regulator" "PG05958" "IPR011525" NA
"WD40-like" "transcription factor" "PG05964" "IPR017986" NA
"WD40-like" "transcription factor" "PG00597" "IPR001680,IPR017986,IPR019775" NA
"NAM" "transcription factor" "PG06004" "IPR003441" NA
"TUBBY" "transcription factor" "PG06006" "IPR000007" NA
"C2C2-Dof" "transcription factor" "PG00602" "IPR003851" NA
"C2H2" "transcription factor" "PG06038" "IPR007087" NA
"Hap3/NF-YB" "transcription factor" "PG06063" "IPR009072" NA
"Hap3/NF-YB" "transcription factor" "PG06064" "IPR009072" NA
"bZIP" "transcription factor" "PG00605" "IPR004827,IPR011616,IPR011700" NA
"Homobox-WOX" "transcription factor" "PG06066" "IPR001356,IPR009057" NA
"PHD" "chromatin regulator" "PG06087" "IPR001965,IPR011011" NA
"MYB-HB-like" "transcription factor" "PG06089" "IPR001005,IPR006447,IPR009057,IPR017930" NA
"WD40-like" "transcription factor" "PG06094" "IPR001680,IPR017986,IPR019775" NA
"A20-like" "putative novel transcription regulator" "PG06097" "IPR000058,IPR002653" NA
"C2H2" "transcription factor" "PG06111" "IPR001841,IPR012337,IPR017907,IPR018957" NA
"C2H2" "transcription factor" "PG06117" "IPR001841" NA
"B3-Domain" "transcription factor" "PG06118" "IPR003340" NA
"B3-Domain" "transcription factor" "PG06119" "IPR003340" NA
"B3-Domain" "transcription factor" "PG06120" "IPR003340" NA
"bHLH" "transcription factor" "PG06124" "IPR011598" NA
"HMG" "chromatin remodeling & transcriptional activation" "PG06137" "IPR009071" NA
"C2H2" "transcription factor" "PG06141" "IPR001841" NA
"PHD" "chromatin regulator" "PG06156" "IPR001841,IPR011011" NA
"STY-LRP1" "transcription factor" "PG06162" "IPR006510,IPR006511,IPR007818" NA
"A20-like" "putative novel transcription regulator" "PG06167" "IPR000058,IPR002653" NA
"MYB-HB-like" "transcription factor" "PG06181" "IPR001005,IPR009057,IPR015495,IPR017877,IPR017930" NA
"C2C2-Dof" "transcription factor" "PG06213" "IPR003851" NA
"Bromodomain" "chromatin remodeler" "PG06217" "IPR001487" NA
"MYB" "transcription factor" "PG06219" "IPR001005,IPR017877" NA
"WD40-like" "transcription factor" "PG06228" "IPR001680,IPR017986" NA
"C2H2" "transcription factor" "PG06230" "IPR007087,IPR015880" NA
"MYB-HB-like" "transcription factor" "PG06239" "IPR001005,IPR006447,IPR009057,IPR017877,IPR017930" NA
"C3H" "transcription factor" "PG06254" "IPR000571" NA
"DDT" "transcription factor & chromatin remodeling" "PG06260" "IPR001841,IPR001965,IPR004022,IPR011011,IPR018500,IPR018501,IPR019786,IPR019787" NA
"C2H2" "transcription factor" "PG06261" "IPR007087,IPR015880" NA
"MYB-HB-like" "transcription factor" "PG06266" "IPR001005,IPR009057,IPR015495,IPR017930" NA
"HD-ZIP" "transcription factor" "PG06267" "IPR001356,IPR006455,IPR006456,IPR009057" NA
"ZF-HD" "transcription factor" "PG06267" "IPR001356,IPR006455,IPR006456,IPR009057" NA
"PHD" "chromatin regulator" "PG06279" "IPR011011" NA
"bHLH" "transcription factor" "PG06292" "IPR011598" NA
"Homobox-WOX" "transcription factor" "PG06304" "IPR001356,IPR009057" NA
"BTB-POZ" "chromatin remodeling & transcription regulator" "PG00063" "IPR011333" NA
"BTB-POZ" "chromatin remodeling & transcription regulator" "PG06317" "IPR000210" NA
"bZIP" "transcription factor" "PG06318" "IPR004827,IPR011616,IPR011700" NA
"NAM" "transcription factor" "PG06324" "IPR003441" NA
"WD40-like" "transcription factor" "PG06339" "IPR001680,IPR017986" NA
"SNF2" "chromatin remodeling" "PG06342" "IPR000330" NA
"FHA-SMAD" "transcription factor interactor and regulator" "PG06368" "IPR008984" NA
"MYB-HB-like" "transcription factor" "PG00636" "IPR001005,IPR009057,IPR015495,IPR017930" NA
"bHLH" "transcription factor" "PG06381" "IPR011598" NA
"MYB-HB-like" "transcription factor" "PG06385" "IPR001005,IPR009057,IPR017930" NA
"PHD" "chromatin regulator" "PG00637" "IPR001965,IPR011011,IPR019786,IPR019787" NA
"PHD" "chromatin regulator" "PG06407" "IPR001965,IPR011011,IPR019786,IPR019787" NA
"bZIP" "transcription factor" "PG00640" "IPR004827" NA
"CCHC(Zn)" "transcription factor interactor and regulator" "PG06419" "IPR001245,IPR001878,IPR008271" NA
"C2C2-Dof" "transcription factor" "PG06422" "IPR003851" NA
"AP2-EREBP" "transcription factor" "PG06424" "IPR001471" NA
"AP2-EREBP" "transcription factor" "PG06425" "IPR001471" NA
"bHLH" "transcription factor" "PG06438" "IPR011598" NA
"SSXT" "putative novel transcription factor" "PG06439" "IPR007726" NA
"BES/BZR" "transcription factor" "PG06444" "IPR008540" NA
"MADS-type1" "transcription factor" "PG06447" "IPR002100" NA
"MYB" "transcription factor" "PG06448" "IPR001005,IPR017877" NA
"CCHC(Zn)" "transcription factor interactor and regulator" "PG06451" "IPR001878" NA
"C2C2-Dof" "transcription factor" "PG06472" "IPR003851" NA
"C2H2" "transcription factor" "PG06474" "IPR001841" NA
"Hap3/NF-YB" "transcription factor" "PG06483" "IPR003958,IPR009072" NA
"AP2-EREBP" "transcription factor" "PG00649" "IPR001471" NA
"Homobox-WOX" "transcription factor" "PG06506" "IPR001356,IPR008422,IPR009057" NA
"Homeodomain-TALE-KNOX" "transcription factor" "PG06506" "IPR001356,IPR008422,IPR009057" NA
"MADS-type1" "transcription factor" "PG06508" "IPR002100" NA
"HMG" "chromatin remodeling & transcriptional activation" "PG06510" "IPR009071" NA
"MYB-HB-like" "transcription factor" "PG06512" "IPR001005,IPR009057,IPR017930" NA
"RR-A-type" "response regulator and putative novel transcription factor" "PG00650" "IPR001789" NA
"Znf-LSD" "transcription factor" "PG06518" "IPR005735" NA
"bZIP" "transcription factor" "PG06519" "IPR004827,IPR011616,IPR011700" NA
"WD40-like" "transcription factor" "PG06526" "IPR001680,IPR017986,IPR019775" NA
"MYB-HB-like" "transcription factor" "PG06531" "IPR001005,IPR009057,IPR017930" NA
"Hap3/NF-YB" "transcription factor" "PG06550" "IPR003956,IPR003958,IPR009072" NA
"ARF" "transcription factor" "PG06560" "IPR003340,IPR010525,IPR011525" NA
"C2H2" "transcription factor" "PG06570" "IPR001841" NA
"C2H2" "transcription factor" "PG06578" "IPR001841,IPR018957" NA
"C2H2" "transcription factor" "PG06579" "IPR001841" NA
"bZIP" "transcription factor" "PG06590" "IPR004827" NA
"C2C2-Dof" "transcription factor" "PG06600" "IPR003851" NA
"bZIP" "transcription factor" "PG06606" "IPR004827" NA
"NAM" "transcription factor" "PG06619" "IPR003441" NA
"GeBP" "transcription factor" "PG06638" "IPR007592" NA
"bHLH" "transcription factor" "PG06642" "IPR011598" NA
"WRKY" "transcription factor" "PG06647" "IPR003657" NA
"LisH" "transcription factor interactor and regulator" "PG06650" "IPR001680,IPR006594,IPR013720" NA
"WD40-like" "transcription factor" "PG06650" "IPR001680,IPR006594,IPR013720" NA
"C2H2" "transcription factor" "PG06653" "IPR001841,IPR018957" NA
"PHD" "chromatin regulator" "PG06664" "IPR001841,IPR001965,IPR018957" NA
"GARP-G2-like" "transcription factor" "PG06669" "IPR001789,IPR006447,IPR009057,IPR017053" NA
"RR-A-type" "response regulator and putative novel transcription factor" "PG06669" "IPR001789,IPR006447,IPR009057,IPR017053" NA
"RR-B-type" "response regulator and putative novel transcription factor" "PG06669" "IPR001789,IPR006447,IPR009057,IPR017053" NA
"Homobox-WOX" "transcription factor" "PG06698" "IPR001356,IPR009057" NA
"bHLH" "transcription factor" "PG06701" "IPR011598" NA
"bHLH" "transcription factor" "PG00067" "IPR011598" NA
"C2C2-Dof" "transcription factor" "PG06716" "IPR003851" NA
"WD40-like" "transcription factor" "PG06723" "IPR001680,IPR017986" NA
"HMG" "chromatin remodeling & transcriptional activation" "PG06740" "IPR009071" NA
"Hap3/NF-YB" "transcription factor" "PG00673" "IPR009072" NA
"C2H2" "transcription factor" "PG06749" "IPR001841,IPR018957" NA
"WD40-like" "transcription factor" "PG06750" "IPR001680,IPR017986,IPR019775" NA
"GAGA-Binding-like" "transcription factor" "PG00674" "IPR010409" NA
"bZIP" "transcription factor" "PG06756" "IPR004827" NA
"GAGA-Binding-like" "transcription factor" "PG06757" "IPR010409" NA
"AP2-EREBP" "transcription factor" "PG06766" "IPR001471" NA
"C2C2-GATA" "transcription factor" "PG06774" "IPR000679" NA
"MYB" "transcription factor" "PG06785" "IPR001005,IPR017877" NA
"bHLH" "transcription factor" "PG06793" "IPR011598" NA
"MYB-HB-like" "transcription factor" "PG06796" "IPR001005,IPR009057,IPR015495,IPR017877" NA
"PHD" "chromatin regulator" "PG06804" "IPR001841,IPR001965,IPR011011,IPR019786,IPR019787" NA
"WD40-like" "transcription factor" "PG06811" "IPR001680,IPR017986,IPR019775" NA
"WD40-like" "transcription factor" "PG06815" "IPR001680,IPR017986,IPR019775" NA
"Hap3/NF-YB" "transcription factor" "PG06825" "IPR009072" NA
"bZIP" "transcription factor" "PG06827" "IPR004827,IPR011616,IPR011700" NA
"GARP-G2-like" "transcription factor" "PG06836" "IPR001005,IPR001789,IPR006447,IPR009057,IPR017053,IPR017930" NA
"RR-A-type" "response regulator and putative novel transcription factor" "PG06836" "IPR001005,IPR001789,IPR006447,IPR009057,IPR017053,IPR017930" NA
"RR-B-type" "response regulator and putative novel transcription factor" "PG06836" "IPR001005,IPR001789,IPR006447,IPR009057,IPR017053,IPR017930" NA
"C2H2" "transcription factor" "PG06839" "IPR001841,IPR018957" NA
"AP2-EREBP" "transcription factor" "PG06844" "IPR001471" NA
"NAM" "transcription factor" "PG06856" "IPR003441" NA
"DDT" "transcription factor & chromatin remodeling" "PG00687" "IPR001841,IPR001965,IPR004022,IPR011011,IPR018500,IPR018501,IPR019786,IPR019787" NA
"bZIP" "transcription factor" "PG06902" "IPR004827" NA
"Bromodomain" "chromatin remodeler" "PG06928" "IPR001487" NA
"bZIP" "transcription factor" "PG00692" "IPR004827" NA
"WD40-like" "transcription factor" "PG06941" "IPR001680,IPR017986" NA
"WD40-like" "transcription factor" "PG06942" "IPR001680,IPR017986" NA
"HSA" "chromatin remodeler" "PG06945" "IPR001005,IPR006562,IPR009057,IPR017877" NA
"MYB-HB-like" "transcription factor" "PG06945" "IPR001005,IPR006562,IPR009057,IPR017877" NA
"WRKY" "transcription factor" "PG06955" "IPR003657" NA
"RR-A-type" "response regulator and putative novel transcription factor" "PG00694" "IPR001789" NA
"PHD" "chromatin regulator" "PG06958" "IPR001965" NA
"MYB-HB-like" "transcription factor" "PG06959" "IPR001005,IPR006447,IPR009057,IPR017930" NA
"PHD" "chromatin regulator" "PG06960" "IPR000306,IPR001841,IPR001965" NA
"C2H2" "transcription factor" "PG06975" "IPR001841,IPR018957" NA
"C2H2" "transcription factor" "PG06979" "IPR007087,IPR015880" NA
"C2C2-Dof" "transcription factor" "PG06987" "IPR003851" NA
"WD40-like" "transcription factor" "PG00698" "IPR001680,IPR017986" NA
"A20-like" "putative novel transcription regulator" "PG07000" "IPR000058,IPR002653" NA
"C2C2-GATA" "transcription factor" "PG07008" "IPR000679" NA
"C2H2" "transcription factor" "PG07028" "IPR001841" NA
"CHROMO-DOMAIN" "chromatin remodeling & transcriptional activation" "PG07030" "IPR000953,IPR016197" NA
"FAR" "transcription factor" "PG07050" "IPR004330" NA
"WD40-like" "transcription factor" "PG07091" "IPR001680,IPR017986,IPR019775" NA
"CCHC(Zn)" "transcription factor interactor and regulator" "PG07094" "IPR001878,IPR004343" NA
"WD40-like" "transcription factor" "PG07096" "IPR001680,IPR017986,IPR019775" NA
"A20-like" "putative novel transcription regulator" "PG07104" "IPR000058,IPR002653" NA
"MYB-HB-like" "transcription factor" "PG07123" "IPR001005,IPR006447,IPR009057,IPR017930" NA
"PAZ-Argonaute" "post-transcriptional gene silencing" "PG07129" "IPR003100" NA
"bHLH" "transcription factor" "PG07133" "IPR011598" NA
"MADS-type1" "transcription factor" "PG07145" "IPR002100" NA
"bHLH" "transcription factor" "PG07157" "IPR011598" NA
"MYB-HB-like" "transcription factor" "PG07163" "IPR001005,IPR009057,IPR015495,IPR017930" NA
"WD40-like" "transcription factor" "PG07172" "IPR001680,IPR017986,IPR019775" NA
"bHLH" "transcription factor" "PG07173" "IPR011598" NA
"bHLH" "transcription factor" "PG07174" "IPR011598" NA
"bHLH" "transcription factor" "PG07175" "IPR011598" NA
"NAM" "transcription factor" "PG07197" "IPR003441" NA
"Homobox-WOX" "transcription factor" "PG07202" "IPR001356,IPR009057" NA
"AP2-EREBP" "transcription factor" "PG07210" "IPR001471" NA
"AP2-EREBP" "transcription factor" "PG00072" "IPR001471" NA
"Homobox-WOX" "transcription factor" "PG07221" "IPR001356,IPR002913,IPR009057" NA
"HD-SAD" "transcription factor & lipid binding" "PG07221" "IPR001356,IPR002913,IPR009057" NA
"BED-type(Zn)" "transcription factor/ chromatin remodeling" "PG07230" "IPR003656" NA
"Znf-B" "transcription factor interactor and regulator" "PG07245" "IPR000315" NA
"NAM" "transcription factor" "PG07246" "IPR003441" NA
"bHLH" "transcription factor" "PG07247" "IPR011598" NA
"WD40-like" "transcription factor" "PG07249" "IPR001680,IPR017986" NA
"bZIP" "transcription factor" "PG07280" "IPR004827,IPR011616" NA
"JmjC" "transcription factor & chromatin remodeling &Metalloenzymes" "PG07289" "IPR001841,IPR003347" NA
"C2H2" "transcription factor" "PG07289" "IPR001841,IPR003347" NA
"C2C2-Dof" "transcription factor" "PG07292" "IPR003851" NA
"FAR" "transcription factor" "PG07310" "IPR004330" NA
"AS2-LOB" "transcription factor" "PG00073" "IPR004883" NA
"AP2-EREBP" "transcription factor" "PG07322" "IPR001471" NA
"C2H2" "transcription factor" "PG00731" "IPR001841" NA
"AP2-EREBP" "transcription factor" "PG07332" "IPR001471" NA
"BTB-POZ" "chromatin remodeling & transcription regulator" "PG07347" "IPR000210,IPR011333" NA
"Hap3/NF-YB" "transcription factor" "PG07357" "IPR009072" NA
"Znf-B" "transcription factor interactor and regulator" "PG07363" "IPR000315" NA
"bHLH" "transcription factor" "PG07364" "IPR011598" NA
"C3H" "transcription factor" "PG07377" "IPR000571" NA
"bZIP" "transcription factor" "PG07386" "IPR004827,IPR011616,IPR011700" NA
"bZIP" "transcription factor" "PG07387" "IPR004827,IPR011616,IPR011700" NA
"HD-ZIP" "transcription factor" "PG00738" "IPR006456" NA
"ZF-HD" "transcription factor" "PG00738" "IPR006456" NA
"MYB-HB-like" "transcription factor" "PG07415" "IPR001005,IPR009057,IPR015495,IPR017930" NA
"Hap3/NF-YB" "transcription factor" "PG07426" "IPR009072" NA
"RR-A-type" "response regulator and putative novel transcription factor" "PG07439" "IPR001789" NA
"GRAS" "transcription factor" "PG07441" "IPR005202" NA
"C2H2" "transcription factor" "PG07446" "IPR001841" NA
"bHLH" "transcription factor" "PG07462" "IPR011598" NA
"AP2-EREBP" "transcription factor" "PG07478" "IPR001471" NA
"bHLH" "transcription factor" "PG07481" "IPR011598" NA
"C2H2" "transcription factor" "PG07488" "IPR001841,IPR018957" NA
"NAM" "transcription factor" "PG07489" "IPR003441" NA
"C2C2-CO-like" "transcription factor" "PG07490" "IPR000315,IPR010402" NA
"Znf-LSD" "transcription factor" "PG07504" "IPR005735" NA
"Homobox-WOX" "transcription factor" "PG07537" "IPR001356,IPR002913,IPR009057" NA
"HD-SAD" "transcription factor & lipid binding" "PG07537" "IPR001356,IPR002913,IPR009057" NA
"MYB-HB-like" "transcription factor" "PG07556" "IPR001005,IPR009057,IPR015495" NA
"C2C2-GATA" "transcription factor" "PG07562" "IPR000679" NA
"MYB-HB-like" "transcription factor" "PG07564" "IPR001005,IPR006447,IPR009057,IPR017877,IPR017930" NA
"WD40-like" "transcription factor" "PG07569" "IPR001680,IPR008271,IPR017986" NA
"PHD" "chromatin regulator" "PG07574" "IPR001841,IPR001965,IPR018957" NA
"C2H2" "transcription factor" "PG07577" "IPR001841,IPR018957" NA
"MYB-HB-like" "transcription factor" "PG07585" "IPR001005,IPR009057,IPR015495,IPR017930" NA
"WD40-like" "transcription factor" "PG00757" "IPR001680,IPR017986" NA
"MYB-HB-like" "transcription factor" "PG07588" "IPR001005,IPR009057,IPR015495,IPR017930" NA
"MYB-HB-like" "transcription factor" "PG07591" "IPR001005,IPR009057,IPR015495,IPR017930" NA
"MYB-HB-like" "transcription factor" "PG07593" "IPR001005,IPR009057,IPR015495,IPR017930" NA
"BTB-POZ" "chromatin remodeling & transcription regulator" "PG07599" "IPR000210" NA
"bZIP" "transcription factor" "PG07607" "IPR004827,IPR011616,IPR011700" NA
"Znf-LSD" "transcription factor" "PG07613" "IPR005735" NA
"WD40-like" "transcription factor" "PG07621" "IPR001680,IPR017986,IPR019775" NA
"WD40-like" "transcription factor" "PG07632" "IPR001680,IPR017986" NA
"bHLH" "transcription factor" "PG07666" "IPR011598" NA
"WRKY" "transcription factor" "PG07668" "IPR003657" NA
"B3-Domain" "transcription factor" "PG00766" "IPR003340" NA
"WD40-like" "transcription factor" "PG07689" "IPR001680,IPR017986,IPR019775" NA
"C2H2" "transcription factor" "PG07697" "IPR001841,IPR002110,IPR017907" NA
"C2C2-Dof" "transcription factor" "PG07698" "IPR003851" NA
"C2H2" "transcription factor" "PG07699" "IPR001841,IPR018957" NA
"SET" "chromatin remodeling" "PG07706" "IPR001214" NA
"bZIP" "transcription factor" "PG07710" "IPR004827,IPR011616,IPR011700" NA
"bZIP" "transcription factor" "PG00077" "IPR004827,IPR011616" NA
"BED-type(Zn)" "transcription factor/ chromatin remodeling" "PG07727" "IPR003656,IPR012337" NA
"Homobox-WOX" "transcription factor" "PG00771" "IPR001356,IPR009057" NA
"AP2-EREBP" "transcription factor" "PG07729" "IPR001471" NA
"MYB-HB-like" "transcription factor" "PG07733" "IPR001005,IPR009057,IPR015495,IPR017930" NA
"PHD" "chromatin regulator" "PG07739" "IPR001965,IPR011011,IPR019787" NA
"AUX-IAA" "transcription factor interactor and regulator" "PG07742" "IPR011525" NA
"LisH" "transcription factor interactor and regulator" "PG07753" "IPR001680,IPR006594,IPR013720,IPR017986,IPR019775" NA
"WD40-like" "transcription factor" "PG07753" "IPR001680,IPR006594,IPR013720,IPR017986,IPR019775" NA
"C2H2" "transcription factor" "PG07756" "IPR001841" NA
"JmjC" "transcription factor & chromatin remodeling &Metalloenzymes" "PG07757" "IPR003347" NA
"bHLH" "transcription factor" "PG07762" "IPR011598" NA
"bHLH" "transcription factor" "PG07763" "IPR011598" NA
"E2F-DP" "transcription factor" "PG07785" "IPR003316,IPR015633" NA
"C2H2" "transcription factor" "PG07792" "IPR001841,IPR018957" NA
"C2H2" "transcription factor" "PG07794" "IPR001841,IPR018957" NA
"Hap3/NF-YB" "transcription factor" "PG07803" "IPR009072" NA
"C2H2" "transcription factor" "PG07807" "IPR001841,IPR018957" NA
"NAM" "transcription factor" "PG07808" "IPR003441" NA
"CCHC(Zn)" "transcription factor interactor and regulator" "PG07812" "IPR001878" NA
"NAM" "transcription factor" "PG07814" "IPR003441" NA
"HSF-type-DNA-binding" "transcription factor" "PG07830" "IPR000232" NA
"AP2-EREBP" "transcription factor" "PG07836" "IPR001471" NA
"MYB-HB-like" "transcription factor" "PG07842" "IPR001005,IPR009057,IPR015495,IPR017930" NA
"C2H2" "transcription factor" "PG07860" "IPR001841" NA
"C2H2" "transcription factor" "PG07865" "IPR001841" NA
"C2H2" "transcription factor" "PG00785" "IPR001841" NA
"C2H2" "transcription factor" "PG07877" "IPR001841" NA
"BTB-POZ" "chromatin remodeling & transcription regulator" "PG07878" "IPR000197,IPR000210,IPR011333" NA
"NAM" "transcription factor" "PG07905" "IPR003441" NA
"PHD" "chromatin regulator" "PG07906" "IPR000306,IPR011011" NA
"NAM" "transcription factor" "PG07907" "IPR003441" NA
"Homobox-WOX" "transcription factor" "PG07913" "IPR001356,IPR002913,IPR004827,IPR009057" NA
"HD-SAD" "transcription factor & lipid binding" "PG07913" "IPR001356,IPR002913,IPR004827,IPR009057" NA
"Tc-PD" "transcription coactivator" "PG07914" "IPR001533" NA
"C2H2" "transcription factor" "PG07929" "IPR000330,IPR001841,IPR017907,IPR018957" NA
"SNF2" "chromatin remodeling" "PG07929" "IPR000330,IPR001841,IPR017907,IPR018957" NA
"PHD" "chromatin regulator" "PG07935" "IPR000306,IPR011011" NA
"GAGA-Binding-like" "transcription factor" "PG07941" "IPR010409" NA
"CCHC(Zn)" "transcription factor interactor and regulator" "PG07944" "IPR001781,IPR001878" NA
"LIM" "transcription factor interactor and regulator" "PG07944" "IPR001781,IPR001878" NA
"NAM" "transcription factor" "PG07946" "IPR003441" NA
"AP2-EREBP" "transcription factor" "PG00793" "IPR001471" NA
"PHD" "chromatin regulator" "PG00794" "IPR001841,IPR001965,IPR011011,IPR017907,IPR018957,IPR019786,IPR019787" NA
"Lambda-DB" "putative novel transcription factor" "PG07959" "IPR010982" NA
"Bromodomain" "chromatin remodeler" "PG07963" "IPR001487" NA
"Hap3/NF-YB" "transcription factor" "PG07981" "IPR003958,IPR009072" NA
"C2H2" "transcription factor" "PG08008" "IPR001841" NA
"CCHC(Zn)" "transcription factor interactor and regulator" "PG00080" "IPR001878" NA
"MADS-type1" "transcription factor" "PG00801" "IPR002100" NA
"SBP" "transcription factor" "PG08031" "IPR004333" NA
"C2H2" "transcription factor" "PG08034" "IPR001841,IPR017907,IPR018957" NA
"WD40-like" "transcription factor" "PG08037" "IPR001680,IPR017986" NA
"CHROMO-DOMAIN" "chromatin remodeling & transcriptional activation" "PG08040" "IPR016197" NA
"PHD" "chromatin regulator" "PG08051" "IPR001965,IPR011011,IPR019787" NA
"WD40-like" "transcription factor" "PG08058" "IPR001680,IPR017986" NA
"C2H2" "transcription factor" "PG08060" "IPR001841" NA
"bZIP" "transcription factor" "PG08077" "IPR004827,IPR011616,IPR011700" NA
"ARF" "transcription factor" "PG08080" "IPR003340,IPR010525" NA
"PHD" "chromatin regulator" "PG08087" "IPR001841,IPR001965,IPR011011,IPR019786,IPR019787" NA
"Hap3/NF-YB" "transcription factor" "PG08088" "IPR009072" NA
"C2H2" "transcription factor" "PG08094" "IPR007087,IPR015880" NA
"BTB-POZ" "chromatin remodeling & transcription regulator" "PG08097" "IPR011333" NA
"C3H" "transcription factor" "PG08103" "IPR000571" NA
"Homobox-WOX" "transcription factor" "PG08105" "IPR001356,IPR009057" NA
"AS2-LOB" "transcription factor" "PG08106" "IPR004883" NA
"C2H2" "transcription factor" "PG08113" "IPR001841,IPR018957" NA
"C2H2" "transcription factor" "PG00810" "IPR001841,IPR018957" NA
"AP2-EREBP" "transcription factor" "PG08141" "IPR001471" NA
"C2H2" "transcription factor" "PG08145" "IPR001680,IPR001841,IPR017986" NA
"WD40-like" "transcription factor" "PG08145" "IPR001680,IPR001841,IPR017986" NA
"MYB-HB-like" "transcription factor" "PG08151" "IPR001005,IPR009057,IPR015495,IPR017930" NA
"ABTB" "chromatin remodeling & transcription regulator" "PG08160" "IPR000210,IPR002110,IPR011333" NA
"WD40-like" "transcription factor" "PG08163" "IPR001680,IPR017986,IPR019775" NA
"C2H2" "transcription factor" "PG08165" "IPR007087,IPR015880" NA
"CCHC(Zn)" "transcription factor interactor and regulator" "PG00816" "IPR001878" NA
"Homobox-WOX" "transcription factor" "PG08180" "IPR001356,IPR006563,IPR008422,IPR009057" NA
"Homeodomain-TALE-BEL" "transcription factor" "PG08180" "IPR001356,IPR006563,IPR008422,IPR009057" NA
"C2C2-GATA" "transcription factor" "PG08186" "IPR000679" NA
"WD40-like" "transcription factor" "PG08187" "IPR001680,IPR017986,IPR019775" NA
"MADS-type1" "transcription factor" "PG00817" "IPR002100" NA
"AP2-EREBP" "transcription factor" "PG00821" "IPR001471" NA
"NAM" "transcription factor" "PG08236" "IPR003441" NA
"JmjC" "transcription factor & chromatin remodeling &Metalloenzymes" "PG08239" "IPR001841,IPR003347,IPR014977" NA
"C2H2" "transcription factor" "PG08239" "IPR001841,IPR003347,IPR014977" NA
"C3H-WRC/GRF" "transcription factor interactor and regulator" "PG08239" "IPR001841,IPR003347,IPR014977" NA
"NAM" "transcription factor" "PG08260" "IPR003441" NA
"AP2-EREBP" "transcription factor" "PG08267" "IPR001471" NA
"C2H2" "transcription factor" "PG08272" "IPR001841,IPR018957" NA
"WRKY" "transcription factor" "PG08279" "IPR003657" NA
"RR-A-type" "response regulator and putative novel transcription factor" "PG08281" "IPR001789" NA
"AP2-EREBP" "transcription factor" "PG08283" "IPR001471" NA
"STY-LRP1" "transcription factor" "PG08314" "IPR006510,IPR006511,IPR007818" NA
"Homeodomain-TALE-BEL" "transcription factor" "PG08323" "IPR006563,IPR008422,IPR009057" NA
"Homeodomain-LIKE" "transcription regulator" "PG08323" "IPR006563,IPR008422,IPR009057" NA
"PHD" "chromatin regulator" "PG00831" "IPR000306,IPR011011" NA
"HMG" "chromatin remodeling & transcriptional activation" "PG08336" "IPR009071" NA
"bHLH" "transcription factor" "PG08342" "IPR011598" NA
"C2H2" "transcription factor" "PG08344" "IPR001841,IPR018957" NA
"AP2-EREBP" "transcription factor" "PG08356" "IPR001471" NA
"bZIP" "transcription factor" "PG00834" "IPR004827,IPR011616,IPR011700" NA
"bHLH" "transcription factor" "PG08366" "IPR011598" NA
"GRAS" "transcription factor" "PG00835" "IPR005202" NA
"C2H2" "transcription factor" "PG08388" "IPR001841,IPR018957" NA
"Nin-like" "transcription factor" "PG08406" "IPR003035" NA
"AP2-EREBP" "transcription factor" "PG00084" "IPR001471" NA
"Homobox-WOX" "transcription factor" "PG08427" "IPR001356,IPR009057" NA
"SNF2" "chromatin remodeling" "PG08450" "IPR000330" NA
"MYB-HB-like" "transcription factor" "PG08454" "IPR001005,IPR006447,IPR009057,IPR017930" NA
"C2H2" "transcription factor" "PG08458" "IPR007087,IPR015880" NA
"SNF2" "chromatin remodeling" "PG08461" "IPR000330,IPR000953,IPR001005,IPR016197" NA
"PHD" "chromatin regulator" "PG08463" "IPR001841,IPR001965,IPR011011,IPR019786,IPR019787" NA
"C2H2" "transcription factor" "PG08468" "IPR015880" NA
"WD40-like" "transcription factor" "PG08474" "IPR001680" NA
"WD40-like" "transcription factor" "PG08478" "IPR001680,IPR017986,IPR019775" NA
"bZIP" "transcription factor" "PG08481" "IPR004827,IPR011616,IPR011700" NA
"Homobox-WOX" "transcription factor" "PG08487" "IPR001356,IPR008422,IPR009057" NA
"Homeodomain-TALE-KNOX" "transcription factor" "PG08487" "IPR001356,IPR008422,IPR009057" NA
"CW-Zn" "putative transcription factor & chromatin remodeling" "PG08491" "IPR011124" NA
"AP2-EREBP" "transcription factor" "PG08500" "IPR001471" NA
"Hap3/NF-YB" "transcription factor" "PG08502" "IPR009072" NA
"Hap3/NF-YB" "transcription factor" "PG08503" "IPR009072" NA
"MYB-HB-like" "transcription factor" "PG08506" "IPR001005,IPR009057,IPR017884" NA
"MYB/SANT" "transcription factor" "PG08506" "IPR001005,IPR009057,IPR017884" NA
"AP2-EREBP" "transcription factor" "PG08516" "IPR001471" NA
"C3H" "transcription factor" "PG08539" "IPR000571" NA
"bZIP" "transcription factor" "PG08542" "IPR004827,IPR011616" NA
"bHLH" "transcription factor" "PG08551" "IPR011598" NA
"Nin-like" "transcription factor" "PG08571" "IPR003035" NA
"WD40-like" "transcription factor" "PG08575" "IPR001680,IPR017986,IPR019775" NA
"RR-A-type" "response regulator and putative novel transcription factor" "PG00858" "IPR001789" NA
"WD40-like" "transcription factor" "PG08608" "IPR001680" NA
"C2H2" "transcription factor" "PG00859" "IPR001841" NA
"LIM" "transcription factor interactor and regulator" "PG00086" "IPR001781" NA
"bZIP" "transcription factor" "PG08625" "IPR004827" NA
"MYB-HB-like" "transcription factor" "PG00861" "IPR001005,IPR009057,IPR015495,IPR017930" NA
"PHD" "chromatin regulator" "PG08635" "IPR001841,IPR011011" NA
"WD40-like" "transcription factor" "PG08644" "IPR001680,IPR017986,IPR019775" NA
"bHLH" "transcription factor" "PG08659" "IPR011598" NA
"bHLH" "transcription factor" "PG08664" "IPR011598" NA
"CCHC(Zn)" "transcription factor interactor and regulator" "PG08668" "IPR001878" NA
"WD40-like" "transcription factor" "PG08671" "IPR001680,IPR017986,IPR019775" NA
"CCHC(Zn)" "transcription factor interactor and regulator" "PG08680" "IPR001878" NA
"CCHC(Zn)" "transcription factor interactor and regulator" "PG08681" "IPR001878" NA
"Homobox-WOX" "transcription factor" "PG08684" "IPR001356,IPR009057" NA
"AP2-EREBP" "transcription factor" "PG08689" "IPR001471" NA
"A20-like" "putative novel transcription regulator" "PG08697" "IPR000058,IPR002653" NA
"PHD" "chromatin regulator" "PG08698" "IPR001841,IPR001965,IPR011011,IPR019787" NA
"AP2-EREBP" "transcription factor" "PG08701" "IPR001471" NA
"RR-A-type" "response regulator and putative novel transcription factor" "PG08711" "IPR001789" NA
"Homobox-WOX" "transcription factor" "PG08726" "IPR001356,IPR009057" NA
"HMG" "chromatin remodeling & transcriptional activation" "PG08727" "IPR009071" NA
"WD40-like" "transcription factor" "PG08740" "IPR001680,IPR017986,IPR019775" NA
"PHD" "chromatin regulator" "PG08744" "IPR001965" NA
"Homeodomain-LIKE" "transcription regulator" "PG08784" "IPR009057" NA
"RR-A-type" "response regulator and putative novel transcription factor" "PG08791" "IPR001789" NA
"SAP" "transcription regulator" "PG08810" "IPR003034" NA
"WD40-like" "transcription factor" "PG08839" "IPR001680,IPR017986" NA
"Hap3/NF-YB" "transcription factor" "PG08841" "IPR009072" NA
"bHLH" "transcription factor" "PG00883" "IPR011598" NA
"C2H2" "transcription factor" "PG08866" "IPR001841,IPR018957" NA
"MYB-HB-like" "transcription factor" "PG08881" "IPR001005,IPR009057,IPR015495,IPR017930" NA
"Hap3/NF-YB" "transcription factor" "PG08883" "IPR009072" NA
"CHROMO-DOMAIN" "chromatin remodeling & transcriptional activation" "PG08896" "IPR016197" NA
"Tesmin" "putative novel transcription factor" "PG08901" "IPR005172" NA
"AP2-EREBP" "transcription factor" "PG08906" "IPR001471" NA
"AP2-EREBP" "transcription factor" "PG08907" "IPR001471" NA
"SET" "chromatin remodeling" "PG08920" "IPR001005,IPR001214" NA
"SAP" "transcription regulator" "PG00891" "IPR003034" NA
"WD40-like" "transcription factor" "PG08945" "IPR001680,IPR017986" NA
"BTB-POZ" "chromatin remodeling & transcription regulator" "PG00893" "IPR000210,IPR011333" NA
"HD-ZIP" "transcription factor" "PG08971" "IPR001356,IPR006455,IPR006456,IPR009057" NA
"ZF-HD" "transcription factor" "PG08971" "IPR001356,IPR006455,IPR006456,IPR009057" NA
"Homobox-WOX" "transcription factor" "PG08982" "IPR001356,IPR009057" NA
"bZIP" "transcription factor" "PG08988" "IPR004827" NA
"AP2-EREBP" "transcription factor" "PG08989" "IPR001471" NA
"AP2-EREBP" "transcription factor" "PG08992" "IPR001471" NA
"C3H" "transcription factor" "PG08994" "IPR000571" NA
"CCHC(Zn)" "transcription factor interactor and regulator" "PG08996" "IPR001878" NA
"WD40-like" "transcription factor" "PG09034" "IPR017986" NA
"C2H2" "transcription factor" "PG09043" "IPR001841,IPR017907" NA
"bHLH" "transcription factor" "PG09058" "IPR011598" NA
"C2C2-CO-like" "transcription factor" "PG09074" "IPR010402" NA
"SAP" "transcription regulator" "PG09076" "IPR003034" NA
"Hap3/NF-YB" "transcription factor" "PG09088" "IPR003956,IPR003958,IPR009072" NA
"LisH" "transcription factor interactor and regulator" "PG09092" "IPR001680,IPR006594,IPR017986" NA
"WD40-like" "transcription factor" "PG09092" "IPR001680,IPR006594,IPR017986" NA
"CCHC(Zn)" "transcription factor interactor and regulator" "PG09096" "IPR001878" NA
"PAZ-Argonaute" "post-transcriptional gene silencing" "PG09100" "IPR003100,IPR012337" NA
"C2H2" "transcription factor" "PG09102" "IPR001841,IPR018957" NA
"C2H2" "transcription factor" "PG09114" "IPR001841" NA
"AP2-EREBP" "transcription factor" "PG09122" "IPR001471" NA
"C2C2-CO-like" "transcription factor" "PG09126" "IPR001789,IPR010402" NA
"RR-A-type" "response regulator and putative novel transcription factor" "PG09126" "IPR001789,IPR010402" NA
"JmjC" "transcription factor & chromatin remodeling &Metalloenzymes" "PG09132" "IPR003347" NA
"MYB-HB-like" "transcription factor" "PG00914" "IPR001005,IPR009057" NA
"CCHC(Zn)" "transcription factor interactor and regulator" "PG09179" "IPR001878" NA
"MYB-HB-like" "transcription factor" "PG09183" "IPR001005,IPR009057,IPR017884" NA
"MYB/SANT" "transcription factor" "PG09183" "IPR001005,IPR009057,IPR017884" NA
"AS2-LOB" "transcription factor" "PG09187" "IPR004883" NA
"WRKY" "transcription factor" "PG09195" "IPR003657" NA
"bHLH" "transcription factor" "PG09196" "IPR011598" NA
"Hap3/NF-YB" "transcription factor" "PG09198" "IPR009072" NA
"CCHC(Zn)" "transcription factor interactor and regulator" "PG09199" "IPR001878" NA
"AS2-LOB" "transcription factor" "PG09201" "IPR004883" NA
"C2C2-GATA" "transcription factor" "PG09214" "IPR000679,IPR016679" NA
"FAR" "transcription factor" "PG09223" "IPR004330" NA
"Homobox-WOX" "transcription factor" "PG09228" "IPR001356,IPR009057" NA
"SNF2" "chromatin remodeling" "PG09229" "IPR000330" NA
"AP2-EREBP" "transcription factor" "PG09230" "IPR001471" NA
"WD40-like" "transcription factor" "PG09234" "IPR001680,IPR017986" NA
"C2H2" "transcription factor" "PG09252" "IPR001841,IPR018957" NA
"MADS-MIKC" "transcription factor" "PG09255" "IPR002100,IPR002487" NA
"WD40-like" "transcription factor" "PG09256" "IPR001680,IPR017986,IPR019775" NA
"C3H" "transcription factor" "PG09265" "IPR000571,IPR003034" NA
"SAP" "transcription regulator" "PG09265" "IPR000571,IPR003034" NA
"C2H2" "transcription factor" "PG00926" "IPR001841" NA
"Homobox-WOX" "transcription factor" "PG09301" "IPR001356,IPR002913,IPR009057" NA
"HD-SAD" "transcription factor & lipid binding" "PG09301" "IPR001356,IPR002913,IPR009057" NA
"C3H" "transcription factor" "PG09302" "IPR000571" NA
"Hap2/NF-YA" "transcription factor" "PG09305" "IPR001289,IPR018362" NA
"HD-ZIP" "transcription factor" "PG09310" "IPR006455,IPR006456,IPR009057" NA
"ZF-HD" "transcription factor" "PG09310" "IPR006455,IPR006456,IPR009057" NA
"HD-ZIP" "transcription factor" "PG09311" "IPR006455,IPR006456,IPR009057" NA
"ZF-HD" "transcription factor" "PG09311" "IPR006455,IPR006456,IPR009057" NA
"C2H2" "transcription factor" "PG09319" "IPR001214,IPR007087,IPR015880" NA
"EIL" "transcription factor" "PG00930" "IPR006957" NA
"NAM" "transcription factor" "PG09343" "IPR003441" NA
"bHLH" "transcription factor" "PG00933" "IPR011598" NA
"AS2-LOB" "transcription factor" "PG09360" "IPR004883" NA
"GARP-G2-like" "transcription factor" "PG09384" "IPR001005,IPR001789,IPR006447,IPR009057,IPR017053,IPR017930" NA
"RR-A-type" "response regulator and putative novel transcription factor" "PG09384" "IPR001005,IPR001789,IPR006447,IPR009057,IPR017053,IPR017930" NA
"RR-B-type" "response regulator and putative novel transcription factor" "PG09384" "IPR001005,IPR001789,IPR006447,IPR009057,IPR017053,IPR017930" NA
"WD40-like" "transcription factor" "PG09407" "IPR001680,IPR017986,IPR019775" NA
"C2H2" "transcription factor" "PG09428" "IPR001841,IPR018957" NA
"C2H2" "transcription factor" "PG09438" "IPR001781,IPR001841,IPR007087,IPR017907" NA
"LIM" "transcription factor interactor and regulator" "PG09438" "IPR001781,IPR001841,IPR007087,IPR017907" NA
"WD40-like" "transcription factor" "PG09463" "IPR001680,IPR017986" NA
"AP2-EREBP" "transcription factor" "PG09464" "IPR001471" NA
"Hap3/NF-YB" "transcription factor" "PG09467" "IPR009072" NA
"MYB-HB-like" "transcription factor" "PG09504" "IPR001005,IPR006447,IPR009057,IPR017930" NA
"NAM" "transcription factor" "PG09514" "IPR003441" NA
"WD40-like" "transcription factor" "PG09519" "IPR001680,IPR017986,IPR019775" NA
"MYB-HB-like" "transcription factor" "PG09522" "IPR001005,IPR009057,IPR015495,IPR017930" NA
"C2H2" "transcription factor" "PG09541" "IPR001841" NA
"SET" "chromatin remodeling" "PG09544" "IPR001214" NA
"MYB-HB-like" "transcription factor" "PG09546" "IPR001005,IPR006447,IPR009057,IPR017930" NA
"WRKY" "transcription factor" "PG09549" "IPR003657" NA
"C3H-WRC/GRF" "transcription factor interactor and regulator" "PG09550" "IPR014977" NA
"AS2-LOB" "transcription factor" "PG09553" "IPR004883" NA
"WD40-like" "transcription factor" "PG09567" "IPR001680,IPR017986,IPR019775" NA
"HSF-type-DNA-binding" "transcription factor" "PG09575" "IPR000232" NA
"MADS-MIKC" "transcription factor" "PG09580" "IPR002100,IPR002487" NA
"Znf-B" "transcription factor interactor and regulator" "PG09588" "IPR000315" NA
"Hap3/NF-YB" "transcription factor" "PG09601" "IPR009072" NA
"CCHC(Zn)" "transcription factor interactor and regulator" "PG09611" "IPR001878" NA
"SWIB-Plus-3" "chromatin remodeling" "PG09619" "IPR001841,IPR001965,IPR003121,IPR004343,IPR011011,IPR019786,IPR019787" NA
"PHD" "chromatin regulator" "PG09619" "IPR001841,IPR001965,IPR003121,IPR004343,IPR011011,IPR019786,IPR019787" NA
"AP2-EREBP" "transcription factor" "PG09620" "IPR001471" NA
"C2H2" "transcription factor" "PG09621" "IPR001841" NA
"SBP" "transcription factor" "PG09641" "IPR004333" NA
"WD40-like" "transcription factor" "PG09651" "IPR001680" NA
"Hap3/NF-YB" "transcription factor" "PG09662" "IPR009072" NA
"Hap3/NF-YB" "transcription factor" "PG09664" "IPR009072" NA
"bHLH" "transcription factor" "PG09666" "IPR011598" NA
"PAZ-Argonaute" "post-transcriptional gene silencing" "PG09667" "IPR003100,IPR012337" NA
"NAM" "transcription factor" "PG09673" "IPR003441" NA
"Hap3/NF-YB" "transcription factor" "PG09676" "IPR009072" NA
"MYB-HB-like" "transcription factor" "PG09679" "IPR001005,IPR006447,IPR009057,IPR017930" NA
"Homeodomain-LIKE" "transcription regulator" "PG09700" "IPR009057" NA
"Homeodomain-LIKE" "transcription regulator" "PG09701" "IPR009057" NA
"WD40-like" "transcription factor" "PG09709" "IPR001680,IPR017986" NA
"C2H2" "transcription factor" "PG09710" "IPR007087" NA
"AUX-IAA" "transcription factor interactor and regulator" "PG00970" "IPR011525" NA
"CHROMO-DOMAIN" "chromatin remodeling & transcriptional activation" "PG09722" "IPR000953,IPR016197" NA
"C2H2" "transcription factor" "PG09723" "IPR007087,IPR015880" NA
"C3H" "transcription factor" "PG09728" "IPR000571" NA
"C2H2" "transcription factor" "PG09742" "IPR001841" NA
"C2H2" "transcription factor" "PG09757" "IPR001841,IPR017907,IPR018957" NA
"C2H2" "transcription factor" "PG09760" "IPR000330,IPR001841,IPR017907,IPR018957" NA
"SNF2" "chromatin remodeling" "PG09760" "IPR000330,IPR001841,IPR017907,IPR018957" NA
"MYB-HB-like" "transcription factor" "PG00974" "IPR001005,IPR009057,IPR015495,IPR017930" NA
"WD40-like" "transcription factor" "PG09762" "IPR017986" NA
"CCHC(Zn)" "transcription factor interactor and regulator" "PG09779" "IPR001878" NA
"C2H2" "transcription factor" "PG09781" "IPR001841,IPR001878" NA
"CCHC(Zn)" "transcription factor interactor and regulator" "PG09781" "IPR001841,IPR001878" NA
"WD40-like" "transcription factor" "PG00976" "IPR019775" NA
"GRF" "transcription factor" "PG09787" "IPR010666" NA
"PHD" "chromatin regulator" "PG00977" "IPR001841,IPR001965" NA
"C2H2" "transcription factor" "PG09797" "IPR015880" NA
"C2H2" "transcription factor" "PG09799" "IPR001680,IPR001841,IPR017907,IPR017986,IPR018957,IPR019775" NA
"WD40-like" "transcription factor" "PG09799" "IPR001680,IPR001841,IPR017907,IPR017986,IPR018957,IPR019775" NA
"C2C2-CO-like" "transcription factor" "PG09801" "IPR000315,IPR010402" NA
"TUBBY" "transcription factor" "PG09825" "IPR000007" NA
"PHD" "chromatin regulator" "PG09842" "IPR000306,IPR011011" NA
"Homobox-WOX" "transcription factor" "PG09852" "IPR001356,IPR009057" NA
"HD-ZIP" "transcription factor" "PG09863" "IPR006455,IPR006456,IPR009057" NA
"ZF-HD" "transcription factor" "PG09863" "IPR006455,IPR006456,IPR009057" NA
"MYB-HB-like" "transcription factor" "PG09874" "IPR001005,IPR009057,IPR017930" NA
"WD40-like" "transcription factor" "PG09881" "IPR001680,IPR017986" NA
"CHROMO-DOMAIN" "chromatin remodeling & transcriptional activation" "PG09886" "IPR000953,IPR016197,IPR017984" NA
"Hap3/NF-YB" "transcription factor" "PG09901" "IPR003958,IPR009072" NA
"MYB-HB-like" "transcription factor" "PG00988" "IPR001005,IPR009057,IPR015495,IPR017930" NA
"HD-ZIP" "transcription factor" "PG09907" "IPR001356,IPR006455,IPR006456,IPR009057" NA
"ZF-HD" "transcription factor" "PG09907" "IPR001356,IPR006455,IPR006456,IPR009057" NA
"HD-ZIP" "transcription factor" "PG09908" "IPR006456" NA
"ZF-HD" "transcription factor" "PG09908" "IPR006456" NA
"AUX-IAA" "transcription factor interactor and regulator" "PG09914" "IPR011525" NA
"Hap3/NF-YB" "transcription factor" "PG09918" "IPR009072" NA
"HSF-type-DNA-binding" "transcription factor" "PG09926" "IPR000232" NA
"AP2-EREBP" "transcription factor" "PG09949" "IPR001471" NA
"STY-LRP1" "transcription factor" "PG09961" "IPR006510,IPR006511,IPR007818" NA
"CCHC(Zn)" "transcription factor interactor and regulator" "PG09964" "IPR001878" NA
"C2H2" "transcription factor" "PG09965" "IPR001841,IPR018957" NA
"NAM" "transcription factor" "PG09969" "IPR003441" NA
"Hap3/NF-YB" "transcription factor" "PG09976" "IPR003958,IPR009072" NA
"WD40-like" "transcription factor" "PG09984" "IPR001680,IPR017986,IPR019775" NA
"C2H2" "transcription factor" "PG09988" "IPR001841,IPR017907,IPR018957" NA
"ssDNA-binding-TF" "transcription factor" "PG09998" "IPR003173,IPR009044" NA
