# Supplementary material for: Genome-Wide Identification and Comparative Analysis for OPT Family Genes in Panax ginseng and Eleven Flowering Plants
Source: Molecules. 2018 Dec 20;24(1):15. doi: 10.3390/molecules24010015 (PMC6337337; doi:10.3390/molecules24010015)
Supplement: Supplementary file 1 [file molecules-24-00015-s001.zip › Supplementary files/Supplementary material 7-Supplementary file 5.xml]

<?xml version='1.0' encoding='UTF-8' standalone='yes'?>
<!-- Document definition -->
<!DOCTYPE MEME[
<!ELEMENT MEME (
  training_set,
  model, 
  motifs, 
  scanned_sites_summary?
)>
<!ATTLIST MEME 
  version CDATA #REQUIRED
  release CDATA #REQUIRED
>
<!-- Training-set elements -->
<!ELEMENT training_set (alphabet, ambigs, sequence*, letter_frequencies)>
<!ATTLIST training_set datafile CDATA #REQUIRED length CDATA #REQUIRED>
<!ELEMENT alphabet (letter*)>
<!ATTLIST alphabet name CDATA #REQUIRED>
<!ELEMENT ambigs (letter*)>
<!ELEMENT letter EMPTY>
<!ATTLIST letter id ID #REQUIRED>
<!ATTLIST letter symbol CDATA #REQUIRED>
<!ATTLIST letter equals CDATA #IMPLIED>
<!ATTLIST letter aliases CDATA #IMPLIED>
<!ATTLIST letter complement CDATA #IMPLIED>
<!ATTLIST letter name CDATA #IMPLIED>
<!ATTLIST letter colour CDATA #IMPLIED>
<!ELEMENT sequence EMPTY>
<!ATTLIST sequence id ID #REQUIRED
                   name CDATA #REQUIRED
                   length CDATA #REQUIRED
                   weight CDATA #REQUIRED
>
<!ELEMENT letter_frequencies (alphabet_array)>

<!-- Model elements -->
<!ELEMENT model (
  command_line,
  host,
  type,
  nmotifs,
  evalue_threshold,
  object_function,
  spfun,
  min_width,
  max_width,
  wg,
  ws,
  endgaps,
  minsites,
  maxsites,
  wnsites,
  spmap,
  spfuzz,
  prior,
  beta,
  maxiter,
  distance,
  num_sequences,
  num_positions,
  seed,
  hsfrac,
  maxwords,
  maxsize,
  csites,
  strands,
  priors_file,
  reason_for_stopping,
  back_order,
  background_frequencies
)>
<!ELEMENT command_line (#PCDATA)*>
<!ELEMENT host (#PCDATA)*>
<!ELEMENT type (#PCDATA)*>
<!ELEMENT nmotifs (#PCDATA)*>
<!ELEMENT evalue_threshold (#PCDATA)*>
<!ELEMENT object_function (#PCDATA)*>
<!ELEMENT spfun (#PCDATA)*>
<!ELEMENT min_width (#PCDATA)*>
<!ELEMENT max_width (#PCDATA)*>
<!ELEMENT wg (#PCDATA)*>
<!ELEMENT ws (#PCDATA)*>
<!ELEMENT endgaps (#PCDATA)*>
<!ELEMENT minsites (#PCDATA)*>
<!ELEMENT maxsites (#PCDATA)*>
<!ELEMENT wnsites (#PCDATA)*>
<!ELEMENT spmap (#PCDATA)*>
<!ELEMENT spfuzz (#PCDATA)*>
<!ELEMENT prior (#PCDATA)*>
<!ELEMENT beta (#PCDATA)*>
<!ELEMENT maxiter (#PCDATA)*>
<!ELEMENT distance (#PCDATA)*>
<!ELEMENT num_sequences (#PCDATA)*>
<!ELEMENT num_positions (#PCDATA)*>
<!ELEMENT seed (#PCDATA)*>
<!ELEMENT hsfrac (#PCDATA)*>
<!ELEMENT maxwords (#PCDATA)*>
<!ELEMENT maxsites (#PCDATA)*>
<!ELEMENT csites (#PCDATA)*>
<!ELEMENT strands (#PCDATA)*>
<!ELEMENT priors_file (#PCDATA)*>
<!ELEMENT reason_for_stopping (#PCDATA)*>
<!ELEMENT back_order (#PCDATA)*>
<!ELEMENT background_frequencies (alphabet_array)>
<!ATTLIST background_frequencies source CDATA #REQUIRED>

<!-- Motif elements -->
<!ELEMENT motifs (motif*)>
<!ELEMENT motif (scores, probabilities, regular_expression?, contributing_sites)>
<!ATTLIST motif id ID #REQUIRED
                name CDATA #REQUIRED
                alt CDATA ""
                width CDATA #REQUIRED
                sites CDATA #REQUIRED
                llr CDATA #REQUIRED
                ic CDATA #REQUIRED
                re CDATA #REQUIRED
                bayes_threshold CDATA #REQUIRED
                e_value CDATA #REQUIRED
                elapsed_time CDATA #REQUIRED
                url CDATA ""
>
<!ELEMENT scores (alphabet_matrix)>
<!ELEMENT probabilities (alphabet_matrix)>
<!ELEMENT regular_expression (#PCDATA)*>

<!-- Contributing site elements -->
<!-- Contributing sites are motif occurences found during the motif discovery phase -->
<!ELEMENT contributing_sites (contributing_site*)>
<!ELEMENT contributing_site (left_flank, site, right_flank)>
<!ATTLIST contributing_site sequence_id IDREF #REQUIRED
                          position CDATA #REQUIRED
                          strand (plus|minus|none) 'none'
                          pvalue CDATA #REQUIRED
>
<!-- The left_flank contains the sequence for 10 bases to the left of the motif start -->
<!ELEMENT left_flank (#PCDATA)>
<!-- The site contains the sequence for the motif instance -->
<!ELEMENT site (letter_ref*)>
<!-- The right_flank contains the sequence for 10 bases to the right of the motif end -->
<!ELEMENT right_flank (#PCDATA)>

<!-- Scanned site elements -->
<!-- Scanned sites are motif occurences found during the sequence scan phase -->
<!ELEMENT scanned_sites_summary (scanned_sites*)>
<!ATTLIST scanned_sites_summary p_thresh CDATA #REQUIRED>
<!ELEMENT scanned_sites (scanned_site*)>
<!ATTLIST scanned_sites sequence_id IDREF #REQUIRED
                        pvalue CDATA #REQUIRED
                        num_sites CDATA #REQUIRED>
<!ELEMENT scanned_site EMPTY>
<!ATTLIST scanned_site  motif_id IDREF #REQUIRED
                        strand (plus|minus|none) 'none'
                        position CDATA #REQUIRED
                        pvalue CDATA #REQUIRED>

<!-- Utility elements -->
<!-- A reference to a letter in the alphabet -->
<!ELEMENT letter_ref EMPTY>
<!ATTLIST letter_ref letter_id IDREF #REQUIRED>
<!-- A alphabet-array contains one floating point value for each letter in an alphabet -->
<!ELEMENT alphabet_array (value*)>
<!ELEMENT value (#PCDATA)>
<!ATTLIST value letter_id IDREF #REQUIRED>

<!-- A alphabet_matrix contains one alphabet_array for each position in a motif -->
<!ELEMENT alphabet_matrix (alphabet_array*)>

]>
<!-- Begin document body -->
<MEME version="4.12.0" release="Tue Jun 27 16:22:50 2017 -0700">
<training_set datafile="Final.proteins.fasta" length="257">
<alphabet name="Protein" like="protein">
<letter id="A" symbol="A" name="Alanine" colour="0000CC"/>
<letter id="C" symbol="C" name="Cysteine" colour="0000CC"/>
<letter id="D" symbol="D" name="Aspartic acid" colour="FF00FF"/>
<letter id="E" symbol="E" name="Glutamic acid" colour="FF00FF"/>
<letter id="F" symbol="F" name="Phenylalanine" colour="0000CC"/>
<letter id="G" symbol="G" name="Glycine" colour="FFB300"/>
<letter id="H" symbol="H" name="Histidine" colour="FFCCCC"/>
<letter id="I" symbol="I" name="Isoleucine" colour="0000CC"/>
<letter id="K" symbol="K" name="Lysine" colour="CC0000"/>
<letter id="L" symbol="L" name="Leucine" colour="0000CC"/>
<letter id="M" symbol="M" name="Methionine" colour="0000CC"/>
<letter id="N" symbol="N" name="Asparagine" colour="008000"/>
<letter id="P" symbol="P" name="Proline" colour="FFFF00"/>
<letter id="Q" symbol="Q" name="Glutamine" colour="008000"/>
<letter id="R" symbol="R" name="Arginine" colour="CC0000"/>
<letter id="S" symbol="S" name="Serine" colour="008000"/>
<letter id="T" symbol="T" name="Threonine" colour="008000"/>
<letter id="V" symbol="V" name="Valine" colour="0000CC"/>
<letter id="W" symbol="W" name="Tryptophan" colour="0000CC"/>
<letter id="Y" symbol="Y" name="Tyrosine" colour="33E6CC"/>
<letter id="X" symbol="X" aliases="*." equals="ACDEFGHIKLMNPQRSTVWY" name="Any amino acid"/>
<letter id="B" symbol="B" equals="DN" name="Asparagine or Aspartic acid"/>
<letter id="Z" symbol="Z" equals="EQ" name="Glutamine or Glutamic acid"/>
<letter id="J" symbol="J" equals="IL" name="Leucine or Isoleucine"/>
</alphabet>
<sequence id="sequence_0" name="Potr_OPT_5" length="745" weight="1.000000" />
<sequence id="sequence_1" name="Potr_OPT_11" length="744" weight="1.000000" />
<sequence id="sequence_2" name="Mane_OPT_7" length="643" weight="1.000000" />
<sequence id="sequence_3" name="Mane_OPT_5" length="747" weight="1.000000" />
<sequence id="sequence_4" name="Sobi_OPT_1" length="748" weight="1.000000" />
<sequence id="sequence_5" name="Soly_OPT_8" length="756" weight="1.000000" />
<sequence id="sequence_6" name="PGSC_OPT_8" length="566" weight="1.000000" />
<sequence id="sequence_7" name="PGSC_OPT_7" length="753" weight="1.000000" />
<sequence id="sequence_8" name="Medt_OPT_6" length="547" weight="1.000000" />
<sequence id="sequence_9" name="Medt_OPT_5" length="742" weight="1.000000" />
<sequence id="sequence_10" name="BjGT1" length="661" weight="1.000000" />
<sequence id="sequence_11" name="ARATH_OPT_3" length="737" weight="1.000000" />
<sequence id="sequence_12" name="Thec_OPT_7" length="740" weight="1.000000" />
<sequence id="sequence_13" name="Thec_OPT_8" length="681" weight="1.000000" />
<sequence id="sequence_14" name="GSVI_OPT_1" length="753" weight="1.000000" />
<sequence id="sequence_15" name="Sobi_OPT_4" length="743" weight="1.000000" />
<sequence id="sequence_16" name="Sobi_OPT_6" length="762" weight="1.000000" />
<sequence id="sequence_17" name="Mane_OPT_6" length="745" weight="1.000000" />
<sequence id="sequence_18" name="Potr_OPT_10" length="749" weight="1.000000" />
<sequence id="sequence_19" name="Thec_OPT_9" length="755" weight="1.000000" />
<sequence id="sequence_20" name="DCAR_OPT_2" length="749" weight="1.000000" />
<sequence id="sequence_21" name="PG_OPT_4" length="757" weight="1.000000" />
<sequence id="sequence_22" name="PG_OPT_5" length="757" weight="1.000000" />
<sequence id="sequence_23" name="GSVI_OPT_4" length="710" weight="1.000000" />
<sequence id="sequence_24" name="GSVI_OPT_5" length="750" weight="1.000000" />
<sequence id="sequence_25" name="GSVI_OPT_6" length="625" weight="1.000000" />
<sequence id="sequence_26" name="Medt_OPT_7" length="753" weight="1.000000" />
<sequence id="sequence_27" name="Medt_OPT_9" length="747" weight="1.000000" />
<sequence id="sequence_28" name="Medt_OPT_8" length="755" weight="1.000000" />
<sequence id="sequence_29" name="Medt_OPT_12" length="774" weight="1.000000" />
<sequence id="sequence_30" name="Medt_OPT_11" length="774" weight="1.000000" />
<sequence id="sequence_31" name="Medt_OPT_10" length="753" weight="1.000000" />
<sequence id="sequence_32" name="Thec_OPT_11" length="752" weight="1.000000" />
<sequence id="sequence_33" name="Thec_OPT_10" length="754" weight="1.000000" />
<sequence id="sequence_34" name="Potr_OPT_2" length="757" weight="1.000000" />
<sequence id="sequence_35" name="Potr_OPT_1" length="748" weight="1.000000" />
<sequence id="sequence_36" name="Mane_OPT_9" length="761" weight="1.000000" />
<sequence id="sequence_37" name="Mane_OPT_3" length="755" weight="1.000000" />
<sequence id="sequence_38" name="ARATH_OPT_5" length="753" weight="1.000000" />
<sequence id="sequence_39" name="ARATH_OPT_1" length="755" weight="1.000000" />
<sequence id="sequence_40" name="PG_OPT_1" length="606" weight="1.000000" />
<sequence id="sequence_41" name="PGSC_OPT_9" length="710" weight="1.000000" />
<sequence id="sequence_42" name="Soly_OPT_3" length="739" weight="1.000000" />
<sequence id="sequence_43" name="GSVI_OPT_10" length="691" weight="1.000000" />
<sequence id="sequence_44" name="Mane_OPT_1" length="735" weight="1.000000" />
<sequence id="sequence_45" name="Potr_OPT_8" length="735" weight="1.000000" />
<sequence id="sequence_46" name="Potr_OPT_9" length="732" weight="1.000000" />
<sequence id="sequence_47" name="Thec_OPT_4" length="733" weight="1.000000" />
<sequence id="sequence_48" name="Thec_OPT_5" length="614" weight="1.000000" />
<sequence id="sequence_49" name="ARATH_OPT_8" length="733" weight="1.000000" />
<sequence id="sequence_50" name="ARATH_OPT_9" length="741" weight="1.000000" />
<sequence id="sequence_51" name="ARATH_OPT_6" length="736" weight="1.000000" />
<sequence id="sequence_52" name="Sobi_OPT_7" length="556" weight="1.000000" />
<sequence id="sequence_53" name="Medt_OPT_2" length="738" weight="1.000000" />
<sequence id="sequence_54" name="Soly_OPT_7" length="750" weight="1.000000" />
<sequence id="sequence_55" name="PGSC_OPT_6" length="750" weight="1.000000" />
<sequence id="sequence_56" name="GSVI_OPT_8" length="690" weight="1.000000" />
<sequence id="sequence_57" name="Thec_OPT_6" length="763" weight="1.000000" />
<sequence id="sequence_58" name="Potr_OPT_3" length="761" weight="1.000000" />
<sequence id="sequence_59" name="ARATH_OPT_7" length="766" weight="1.000000" />
<sequence id="sequence_60" name="PG_OPT_11" length="727" weight="1.000000" />
<sequence id="sequence_61" name="PG_OPT_9" length="372" weight="1.000000" />
<sequence id="sequence_62" name="PG_OPT_10" length="759" weight="1.000000" />
<sequence id="sequence_63" name="GSVI_OPT_7" length="746" weight="1.000000" />
<sequence id="sequence_64" name="Thec_OPT_2" length="547" weight="1.000000" />
<sequence id="sequence_65" name="Thec_OPT_1" length="742" weight="1.000000" />
<sequence id="sequence_66" name="Medt_OPT_13" length="740" weight="1.000000" />
<sequence id="sequence_67" name="Potr_OPT_6" length="751" weight="1.000000" />
<sequence id="sequence_68" name="Mane_OPT_2" length="750" weight="1.000000" />
<sequence id="sequence_69" name="PG_OPT_8" length="745" weight="1.000000" />
<sequence id="sequence_70" name="PG_OPT_6" length="752" weight="1.000000" />
<sequence id="sequence_71" name="Soly_OPT_1" length="733" weight="1.000000" />
<sequence id="sequence_72" name="PGSC_OPT_3" length="742" weight="1.000000" />
<sequence id="sequence_73" name="PGSC_OPT_2" length="449" weight="1.000000" />
<sequence id="sequence_74" name="Soly_OPT_2" length="751" weight="1.000000" />
<sequence id="sequence_75" name="PGSC_OPT_11" length="507" weight="1.000000" />
<sequence id="sequence_76" name="PGSC_OPT_10" length="755" weight="1.000000" />
<sequence id="sequence_77" name="Sobi_OPT_5" length="737" weight="1.000000" />
<sequence id="sequence_78" name="Sobi_OPT_2" length="761" weight="1.000000" />
<sequence id="sequence_79" name="Sobi_OPT_3" length="756" weight="1.000000" />
<sequence id="sequence_80" name="Mane_OPT_10" length="553" weight="1.000000" />
<sequence id="sequence_81" name="Potr_OPT_4" length="775" weight="1.000000" />
<sequence id="sequence_82" name="GSVI_OPT_3" length="701" weight="1.000000" />
<sequence id="sequence_83" name="GSVI_OPT_2" length="750" weight="1.000000" />
<sequence id="sequence_84" name="Thec_OPT_12" length="753" weight="1.000000" />
<sequence id="sequence_85" name="Soly_OPT_6" length="756" weight="1.000000" />
<sequence id="sequence_86" name="PGSC_OPT_4" length="756" weight="1.000000" />
<sequence id="sequence_87" name="PG_OPT_12" length="919" weight="1.000000" />
<sequence id="sequence_88" name="PG_OPT_7" length="748" weight="1.000000" />
<sequence id="sequence_89" name="DCAR_OPT_1" length="747" weight="1.000000" />
<sequence id="sequence_90" name="PG_OPT_3" length="535" weight="1.000000" />
<sequence id="sequence_91" name="Medt_OPT_4" length="719" weight="1.000000" />
<sequence id="sequence_92" name="Medt_OPT_1" length="730" weight="1.000000" />
<sequence id="sequence_93" name="Thec_OPT_3" length="942" weight="1.000000" />
<sequence id="sequence_94" name="Potr_OPT_7" length="753" weight="1.000000" />
<sequence id="sequence_95" name="Mane_OPT_4" length="763" weight="1.000000" />
<sequence id="sequence_96" name="Mane_OPT_8" length="588" weight="1.000000" />
<sequence id="sequence_97" name="GSVI_OPT_9" length="694" weight="1.000000" />
<sequence id="sequence_98" name="ARATH_OPT_4" length="729" weight="1.000000" />
<sequence id="sequence_99" name="Mane_OPT_11" length="750" weight="1.000000" />
<sequence id="sequence_100" name="ARATH_OPT_2" length="734" weight="1.000000" />
<sequence id="sequence_101" name="Medt_OPT_3" length="727" weight="1.000000" />
<sequence id="sequence_102" name="PG_OPT_2" length="622" weight="1.000000" />
<sequence id="sequence_103" name="PGSC_OPT_5" length="740" weight="1.000000" />
<sequence id="sequence_104" name="Soly_OPT_5" length="746" weight="1.000000" />
<sequence id="sequence_105" name="PGSC_OPT_1" length="732" weight="1.000000" />
<sequence id="sequence_106" name="Soly_OPT_4" length="738" weight="1.000000" />
<sequence id="sequence_107" name="ARATH_YSL_7" length="688" weight="1.000000" />
<sequence id="sequence_108" name="Medt_YSL_8" length="683" weight="1.000000" />
<sequence id="sequence_109" name="Medt_YSL_4" length="697" weight="1.000000" />
<sequence id="sequence_110" name="Medt_YSL_5" length="691" weight="1.000000" />
<sequence id="sequence_111" name="Mane_YSL_4" length="626" weight="1.000000" />
<sequence id="sequence_112" name="DCAR_YSL_4" length="687" weight="1.000000" />
<sequence id="sequence_113" name="PG_YSL_13" length="703" weight="1.000000" />
<sequence id="sequence_114" name="PG_YSL_6" length="405" weight="1.000000" />
<sequence id="sequence_115" name="PG_YSL_17" length="584" weight="1.000000" />
<sequence id="sequence_116" name="Soly_YSL_4" length="697" weight="1.000000" />
<sequence id="sequence_117" name="PGSC_YSL_8" length="700" weight="1.000000" />
<sequence id="sequence_118" name="PGSC_YSL_5" length="693" weight="1.000000" />
<sequence id="sequence_119" name="Soly_YSL_2" length="695" weight="1.000000" />
<sequence id="sequence_120" name="PG_YSL_12" length="467" weight="1.000000" />
<sequence id="sequence_121" name="PG_YSL_11" length="732" weight="1.000000" />
<sequence id="sequence_122" name="GSVI_YSL_6" length="519" weight="1.000000" />
<sequence id="sequence_123" name="GSVI_YSL_5" length="528" weight="1.000000" />
<sequence id="sequence_124" name="GSVI_YSL_7" length="528" weight="1.000000" />
<sequence id="sequence_125" name="Medt_YSL_9" length="713" weight="1.000000" />
<sequence id="sequence_126" name="Mane_YSL_7" length="715" weight="1.000000" />
<sequence id="sequence_127" name="Potr_YSL_6" length="705" weight="1.000000" />
<sequence id="sequence_128" name="Thec_YSL_7" length="690" weight="1.000000" />
<sequence id="sequence_129" name="ARATH_YSL_5" length="714" weight="1.000000" />
<sequence id="sequence_130" name="ARATH_YSL_8" length="724" weight="1.000000" />
<sequence id="sequence_131" name="Mane_YSL_10" length="700" weight="1.000000" />
<sequence id="sequence_132" name="Potr_YSL_5" length="685" weight="1.000000" />
<sequence id="sequence_133" name="Potr_YSL_12" length="699" weight="1.000000" />
<sequence id="sequence_134" name="Potr_YSL_10" length="699" weight="1.000000" />
<sequence id="sequence_135" name="Potr_YSL_13" length="699" weight="1.000000" />
<sequence id="sequence_136" name="Potr_YSL_11" length="699" weight="1.000000" />
<sequence id="sequence_137" name="Potr_YSL_9" length="699" weight="1.000000" />
<sequence id="sequence_138" name="GSVI_YSL_1" length="533" weight="1.000000" />
<sequence id="sequence_139" name="GSVI_YSL_2" length="507" weight="1.000000" />
<sequence id="sequence_140" name="DCAR_YSL_12" length="456" weight="1.000000" />
<sequence id="sequence_141" name="DCAR_YSL_11" length="695" weight="1.000000" />
<sequence id="sequence_142" name="DCAR_YSL_9" length="670" weight="1.000000" />
<sequence id="sequence_143" name="DCAR_YSL_10" length="674" weight="1.000000" />
<sequence id="sequence_144" name="DCAR_YSL_13" length="715" weight="1.000000" />
<sequence id="sequence_145" name="PG_YSL_22" length="662" weight="1.000000" />
<sequence id="sequence_146" name="PG_YSL_19" length="654" weight="1.000000" />
<sequence id="sequence_147" name="PG_YSL_16" length="427" weight="1.000000" />
<sequence id="sequence_148" name="PG_YSL_5" length="422" weight="1.000000" />
<sequence id="sequence_149" name="ORYSJ_YSL_13" length="724" weight="1.000000" />
<sequence id="sequence_150" name="Sobi_YSL_8" length="723" weight="1.000000" />
<sequence id="sequence_151" name="Sobi_YSL_11" length="723" weight="1.000000" />
<sequence id="sequence_152" name="ORYSJ_YSL_12" length="717" weight="1.000000" />
<sequence id="sequence_153" name="ORYSJ_YSL_14" length="727" weight="1.000000" />
<sequence id="sequence_154" name="Sobi_YSL_5" length="636" weight="1.000000" />
<sequence id="sequence_155" name="ORYSJ_YSL_11" length="712" weight="1.000000" />
<sequence id="sequence_156" name="Sobi_YSL_12" length="628" weight="1.000000" />
<sequence id="sequence_157" name="Sobi_YSL_16" length="689" weight="1.000000" />
<sequence id="sequence_158" name="ORYSJ_YSL_10" length="686" weight="1.000000" />
<sequence id="sequence_159" name="ORYSJ_YSL_1" length="708" weight="1.000000" />
<sequence id="sequence_160" name="Sobi_YSL_1" length="695" weight="1.000000" />
<sequence id="sequence_161" name="ORYSJ_YSL_3" length="683" weight="1.000000" />
<sequence id="sequence_162" name="ORYSJ_YSL_4" length="686" weight="1.000000" />
<sequence id="sequence_163" name="Sobi_YSL_19" length="684" weight="1.000000" />
<sequence id="sequence_164" name="Sobi_YSL_17" length="684" weight="1.000000" />
<sequence id="sequence_165" name="Sobi_YSL_18" length="684" weight="1.000000" />
<sequence id="sequence_166" name="ORYSJ_YSL_8" length="694" weight="1.000000" />
<sequence id="sequence_167" name="Sobi_YSL_4" length="685" weight="1.000000" />
<sequence id="sequence_168" name="ORYSJ_YSL_18" length="679" weight="1.000000" />
<sequence id="sequence_169" name="Sobi_YSL_2" length="681" weight="1.000000" />
<sequence id="sequence_170" name="ORYSJ_YSL_17" length="698" weight="1.000000" />
<sequence id="sequence_171" name="Sobi_YSL_3" length="686" weight="1.000000" />
<sequence id="sequence_172" name="ORYSJ_YSL_7" length="683" weight="1.000000" />
<sequence id="sequence_173" name="Mane_YSL_6" length="688" weight="1.000000" />
<sequence id="sequence_174" name="Potr_YSL_7" length="699" weight="1.000000" />
<sequence id="sequence_175" name="Thec_YSL_1" length="695" weight="1.000000" />
<sequence id="sequence_176" name="GSVI_YSL_10" length="519" weight="1.000000" />
<sequence id="sequence_177" name="DCAR_YSL_3" length="679" weight="1.000000" />
<sequence id="sequence_178" name="DCAR_YSL_2" length="679" weight="1.000000" />
<sequence id="sequence_179" name="PG_YSL_18" length="677" weight="1.000000" />
<sequence id="sequence_180" name="PG_YSL_21" length="686" weight="1.000000" />
<sequence id="sequence_181" name="PG_YSL_14" length="679" weight="1.000000" />
<sequence id="sequence_182" name="PG_YSL_4" length="639" weight="1.000000" />
<sequence id="sequence_183" name="PGSC_YSL_1" length="656" weight="1.000000" />
<sequence id="sequence_184" name="Soly_YSL_8" length="607" weight="1.000000" />
<sequence id="sequence_185" name="PGSC_YSL_3" length="638" weight="1.000000" />
<sequence id="sequence_186" name="Soly_YSL_1" length="654" weight="1.000000" />
<sequence id="sequence_187" name="Soly_YSL_6" length="581" weight="1.000000" />
<sequence id="sequence_188" name="PGSC_YSL_4" length="488" weight="1.000000" />
<sequence id="sequence_189" name="PGSC_YSL_9" length="619" weight="1.000000" />
<sequence id="sequence_190" name="PGSC_YSL_10" length="341" weight="1.000000" />
<sequence id="sequence_191" name="PGSC_YSL_11" length="600" weight="1.000000" />
<sequence id="sequence_192" name="ORYSJ_YSL_5" length="668" weight="1.000000" />
<sequence id="sequence_193" name="Sobi_YSL_10" length="721" weight="1.000000" />
<sequence id="sequence_194" name="Sobi_YSL_9" length="671" weight="1.000000" />
<sequence id="sequence_195" name="ORYSJ_YSL_6" length="678" weight="1.000000" />
<sequence id="sequence_196" name="Mane_YSL_5" length="666" weight="1.000000" />
<sequence id="sequence_197" name="Medt_YSL_10" length="680" weight="1.000000" />
<sequence id="sequence_198" name="GSVI_YSL_8" length="676" weight="1.000000" />
<sequence id="sequence_199" name="ARATH_YSL_6" length="676" weight="1.000000" />
<sequence id="sequence_200" name="ARATH_YSL_4" length="670" weight="1.000000" />
<sequence id="sequence_201" name="Potr_YSL_4" length="670" weight="1.000000" />
<sequence id="sequence_202" name="Thec_YSL_6" length="671" weight="1.000000" />
<sequence id="sequence_203" name="Mane_YSL_9" length="670" weight="1.000000" />
<sequence id="sequence_204" name="PGSC_YSL_7" length="495" weight="1.000000" />
<sequence id="sequence_205" name="Soly_YSL_3" length="675" weight="1.000000" />
<sequence id="sequence_206" name="DCAR_YSL_1" length="678" weight="1.000000" />
<sequence id="sequence_207" name="DCAR_YSL_7" length="497" weight="1.000000" />
<sequence id="sequence_208" name="PG_YSL_2" length="677" weight="1.000000" />
<sequence id="sequence_209" name="PG_YSL_9" length="636" weight="1.000000" />
<sequence id="sequence_210" name="PG_YSL_15" length="666" weight="1.000000" />
<sequence id="sequence_211" name="ORYSJ_YSL_9" length="684" weight="1.000000" />
<sequence id="sequence_212" name="Sobi_YSL_13" length="669" weight="1.000000" />
<sequence id="sequence_213" name="Sobi_YSL_14" length="624" weight="1.000000" />
<sequence id="sequence_214" name="Sobi_YSL_15" length="712" weight="1.000000" />
<sequence id="sequence_215" name="ORYSJ_YSL_16" length="675" weight="1.000000" />
<sequence id="sequence_216" name="ORYSJ_YSL_2" length="674" weight="1.000000" />
<sequence id="sequence_217" name="ORYSJ_YSL_15" length="672" weight="1.000000" />
<sequence id="sequence_218" name="MAIZE_YS_1" length="682" weight="1.000000" />
<sequence id="sequence_219" name="Sobi_YSL_7" length="682" weight="1.000000" />
<sequence id="sequence_220" name="Sobi_YSL_6" length="679" weight="1.000000" />
<sequence id="sequence_221" name="PGSC_YSL_6" length="667" weight="1.000000" />
<sequence id="sequence_222" name="Soly_YSL_5" length="659" weight="1.000000" />
<sequence id="sequence_223" name="PG_YSL_7" length="676" weight="1.000000" />
<sequence id="sequence_224" name="DCAR_YSL_5" length="505" weight="1.000000" />
<sequence id="sequence_225" name="PGSC_YSL_2" length="675" weight="1.000000" />
<sequence id="sequence_226" name="Soly_YSL_7" length="664" weight="1.000000" />
<sequence id="sequence_227" name="GSVI_YSL_3" length="680" weight="1.000000" />
<sequence id="sequence_228" name="GSVI_YSL_4" length="550" weight="1.000000" />
<sequence id="sequence_229" name="Thec_YSL_5" length="555" weight="1.000000" />
<sequence id="sequence_230" name="Thec_YSL_4" length="665" weight="1.000000" />
<sequence id="sequence_231" name="ARATH_YSL_1" length="673" weight="1.000000" />
<sequence id="sequence_232" name="Medt_YSL_3" length="681" weight="1.000000" />
<sequence id="sequence_233" name="Mane_YSL_2" length="667" weight="1.000000" />
<sequence id="sequence_234" name="Mane_YSL_3" length="665" weight="1.000000" />
<sequence id="sequence_235" name="Potr_YSL_1" length="662" weight="1.000000" />
<sequence id="sequence_236" name="Potr_YSL_2" length="670" weight="1.000000" />
<sequence id="sequence_237" name="Potr_YSL_3" length="669" weight="1.000000" />
<sequence id="sequence_238" name="GSVI_YSL_9" length="650" weight="1.000000" />
<sequence id="sequence_239" name="PG_YSL_1" length="665" weight="1.000000" />
<sequence id="sequence_240" name="PG_YSL_3" length="664" weight="1.000000" />
<sequence id="sequence_241" name="PG_YSL_20" length="673" weight="1.000000" />
<sequence id="sequence_242" name="PG_YSL_8" length="671" weight="1.000000" />
<sequence id="sequence_243" name="DCAR_YSL_6" length="461" weight="1.000000" />
<sequence id="sequence_244" name="DCAR_YSL_8" length="497" weight="1.000000" />
<sequence id="sequence_245" name="PG_YSL_10" length="639" weight="1.000000" />
<sequence id="sequence_246" name="Thec_YSL_2" length="669" weight="1.000000" />
<sequence id="sequence_247" name="Thec_YSL_3" length="669" weight="1.000000" />
<sequence id="sequence_248" name="Potr_YSL_8" length="666" weight="1.000000" />
<sequence id="sequence_249" name="Mane_YSL_1" length="668" weight="1.000000" />
<sequence id="sequence_250" name="Mane_YSL_8" length="665" weight="1.000000" />
<sequence id="sequence_251" name="ARATH_YSL_2" length="664" weight="1.000000" />
<sequence id="sequence_252" name="ARATH_YSL_3" length="675" weight="1.000000" />
<sequence id="sequence_253" name="Medt_YSL_6" length="668" weight="1.000000" />
<sequence id="sequence_254" name="Medt_YSL_7" length="665" weight="1.000000" />
<sequence id="sequence_255" name="Medt_YSL_2" length="674" weight="1.000000" />
<sequence id="sequence_256" name="Medt_YSL_1" length="674" weight="1.000000" />
<letter_frequencies>
<alphabet_array>
<value letter_id="A">0.084</value>
<value letter_id="C">0.019</value>
<value letter_id="D">0.032</value>
<value letter_id="E">0.028</value>
<value letter_id="F">0.074</value>
<value letter_id="G">0.082</value>
<value letter_id="H">0.015</value>
<value letter_id="I">0.077</value>
<value letter_id="K">0.045</value>
<value letter_id="L">0.105</value>
<value letter_id="M">0.031</value>
<value letter_id="N">0.035</value>
<value letter_id="P">0.050</value>
<value letter_id="Q">0.027</value>
<value letter_id="R">0.028</value>
<value letter_id="S">0.070</value>
<value letter_id="T">0.055</value>
<value letter_id="V">0.073</value>
<value letter_id="W">0.028</value>
<value letter_id="Y">0.040</value>
</alphabet_array>
</letter_frequencies>
</training_set>
<model>
<command_line>meme Final.proteins.fasta -protein -mod anr -maxw 60 -maxsites 50 -nmotifs 30 -oc Final.proteins.fasta.anr -maxsize 100000000000 -evt 0.001 </command_line>
<host>ginseng</host>
<type>anr</type>
<nmotifs>30</nmotifs>
<evalue_threshold>0.001</evalue_threshold>
<object_function>E-value of product of p-values</object_function>
<use_llr>0</use_llr>
<min_width>8</min_width>
<max_width>60</max_width>
<wg>11</wg>
<ws>1</ws>
<endgaps>yes</endgaps>
<substring>yes</substring>
<minsites>2</minsites>
<maxsites>50</maxsites>
<wnsites>0.8</wnsites>
<spmap>pam</spmap>
<spfuzz>120</spfuzz>
<prior>megap</prior>
<beta>874045</beta>
<maxiter>50</maxiter>
<distance>1e-05</distance>
<num_sequences>257</num_sequences>
<num_positions>174809</num_positions>
<seed>0</seed>
<ctfrac>-1</ctfrac>
<maxwords>-1</maxwords>
<strands>none</strands>
<priors_file>prior30.plib</priors_file>
<reason_for_stopping>Stopped because requested number of motifs (30) found.</reason_for_stopping>
<background_frequencies source="dataset with add-one prior applied">
<alphabet_array>
<value letter_id="A">0.084</value>
<value letter_id="C">0.019</value>
<value letter_id="D">0.032</value>
<value letter_id="E">0.028</value>
<value letter_id="F">0.074</value>
<value letter_id="G">0.082</value>
<value letter_id="H">0.015</value>
<value letter_id="I">0.077</value>
<value letter_id="K">0.045</value>
<value letter_id="L">0.105</value>
<value letter_id="M">0.031</value>
<value letter_id="N">0.035</value>
<value letter_id="P">0.050</value>
<value letter_id="Q">0.027</value>
<value letter_id="R">0.028</value>
<value letter_id="S">0.070</value>
<value letter_id="T">0.055</value>
<value letter_id="V">0.073</value>
<value letter_id="W">0.028</value>
<value letter_id="Y">0.040</value>
</alphabet_array>
</background_frequencies>
</model>
<motifs>
<motif id="motif_1" name="TNQQPGLNIITEYIIGYJYPGKPIANVCFKTYGYISMAQALSFLQDFKLGHYMKIPPRSM" alt="MEME-1" width="60" sites="50" ic="214.6" re="208.3" llr="7221" e_value="9.4e-2432" bayes_threshold="12.7733" elapsed_time="65.899432">
<scores>
<alphabet_matrix>
<alphabet_array>
<value letter_id="A">-394</value>
<value letter_id="C">-428</value>
<value letter_id="D">-522</value>
<value letter_id="E">-521</value>
<value letter_id="F">-687</value>
<value letter_id="G">-203</value>
<value letter_id="H">-495</value>
<value letter_id="I">-571</value>
<value letter_id="K">-532</value>
<value letter_id="L">-640</value>
<value letter_id="M">-513</value>
<value letter_id="N">-409</value>
<value letter_id="P">-140</value>
<value letter_id="Q">-471</value>
<value letter_id="R">-476</value>
<value letter_id="S">-279</value>
<value letter_id="T">405</value>
<value letter_id="V">-487</value>
<value letter_id="W">-59</value>
<value letter_id="Y">-647</value>
</alphabet_array>
<alphabet_array>
<value letter_id="A">-420</value>
<value letter_id="C">-358</value>
<value letter_id="D">-173</value>
<value letter_id="E">-156</value>
<value letter_id="F">-492</value>
<value letter_id="G">-287</value>
<value letter_id="H">-60</value>
<value letter_id="I">-401</value>
<value letter_id="K">-309</value>
<value letter_id="L">-329</value>
<value letter_id="M">-398</value>
<value letter_id="N">465</value>
<value letter_id="P">-423</value>
<value letter_id="Q">-239</value>
<value letter_id="R">-289</value>
<value letter_id="S">-163</value>
<value letter_id="T">-281</value>
<value letter_id="V">-420</value>
<value letter_id="W">-463</value>
<value letter_id="Y">-409</value>
</alphabet_array>
<alphabet_array>
<value letter_id="A">-228</value>
<value letter_id="C">-361</value>
<value letter_id="D">-341</value>
<value letter_id="E">-67</value>
<value letter_id="F">-276</value>
<value letter_id="G">-505</value>
<value letter_id="H">-10</value>
<value letter_id="I">-182</value>
<value letter_id="K">-291</value>
<value letter_id="L">-337</value>
<value letter_id="M">95</value>
<value letter_id="N">-56</value>
<value letter_id="P">-382</value>
<value letter_id="Q">484</value>
<value letter_id="R">-177</value>
<value letter_id="S">-345</value>
<value letter_id="T">-340</value>
<value letter_id="V">-399</value>
<value letter_id="W">-454</value>
<value letter_id="Y">-457</value>
</alphabet_array>
<alphabet_array>
<value letter_id="A">46</value>
<value letter_id="C">-457</value>
<value letter_id="D">-228</value>
<value letter_id="E">4</value>
<value letter_id="F">-553</value>
<value letter_id="G">-426</value>
<value letter_id="H">-210</value>
<value letter_id="I">-491</value>
<value letter_id="K">-167</value>
<value letter_id="L">-454</value>
<value letter_id="M">-387</value>
<value letter_id="N">-230</value>
<value letter_id="P">-418</value>
<value letter_id="Q">374</value>
<value letter_id="R">113</value>
<value letter_id="S">49</value>
<value letter_id="T">223</value>
<value letter_id="V">-420</value>
<value letter_id="W">-572</value>
<value letter_id="Y">-103</value>
</alphabet_array>
<alphabet_array>
<value letter_id="A">-106</value>
<value letter_id="C">-451</value>
<value letter_id="D">-359</value>
<value letter_id="E">-299</value>
<value letter_id="F">-581</value>
<value letter_id="G">-484</value>
<value letter_id="H">-343</value>
<value letter_id="I">-214</value>
<value letter_id="K">-124</value>
<value letter_id="L">-244</value>
<value letter_id="M">103</value>
<value letter_id="N">-404</value>
<value letter_id="P">397</value>
<value letter_id="Q">-315</value>
<value letter_id="R">-328</value>
<value letter_id="S">-341</value>
<value letter_id="T">-148</value>
<value letter_id="V">-447</value>
<value letter_id="W">-654</value>
<value letter_id="Y">-562</value>
</alphabet_array>
<alphabet_array>
<value letter_id="A">-196</value>
<value letter_id="C">-463</value>
<value letter_id="D">-329</value>
<value letter_id="E">-359</value>
<value letter_id="F">-663</value>
<value letter_id="G">352</value>
<value letter_id="H">-390</value>
<value letter_id="I">-624</value>
<value letter_id="K">-419</value>
<value letter_id="L">-640</value>
<value letter_id="M">-544</value>
<value letter_id="N">-330</value>
<value letter_id="P">-528</value>
<value letter_id="Q">-438</value>
<value letter_id="R">-362</value>
<value letter_id="S">-377</value>
<value letter_id="T">-472</value>
<value letter_id="V">-542</value>
<value letter_id="W">-606</value>
<value letter_id="Y">-564</value>
</alphabet_array>
<alphabet_array>
<value letter_id="A">-753</value>
<value letter_id="C">-656</value>
<value letter_id="D">-774</value>
<value letter_id="E">-746</value>
<value letter_id="F">-455</value>
<value letter_id="G">-825</value>
<value letter_id="H">-496</value>
<value letter_id="I">-505</value>
<value letter_id="K">-784</value>
<value letter_id="L">302</value>
<value letter_id="M">-428</value>
<value letter_id="N">-723</value>
<value letter_id="P">-786</value>
<value letter_id="Q">-652</value>
<value letter_id="R">-670</value>
<value letter_id="S">-790</value>
<value letter_id="T">-710</value>
<value letter_id="V">-564</value>
<value letter_id="W">-576</value>
<value letter_id="Y">179</value>
</alphabet_array>
<alphabet_array>
<value letter_id="A">-664</value>
<value letter_id="C">-701</value>
<value letter_id="D">213</value>
<value letter_id="E">-448</value>
<value letter_id="F">-860</value>
<value letter_id="G">-573</value>
<value letter_id="H">-444</value>
<value letter_id="I">-893</value>
<value letter_id="K">-557</value>
<value letter_id="L">-850</value>
<value letter_id="M">-843</value>
<value letter_id="N">460</value>
<value letter_id="P">-680</value>
<value letter_id="Q">-519</value>
<value letter_id="R">-570</value>
<value letter_id="S">-510</value>
<value letter_id="T">-583</value>
<value letter_id="V">-836</value>
<value letter_id="W">-857</value>
<value letter_id="Y">-714</value>
</alphabet_array>
<alphabet_array>
<value letter_id="A">-561</value>
<value letter_id="C">-494</value>
<value letter_id="D">-757</value>
<value letter_id="E">-693</value>
<value letter_id="F">-650</value>
<value letter_id="G">-840</value>
<value letter_id="H">-802</value>
<value letter_id="I">273</value>
<value letter_id="K">-767</value>
<value letter_id="L">-445</value>
<value letter_id="M">-470</value>
<value letter_id="N">-736</value>
<value letter_id="P">-802</value>
<value letter_id="Q">-764</value>
<value letter_id="R">-762</value>
<value letter_id="S">-758</value>
<value letter_id="T">-528</value>
<value letter_id="V">271</value>
<value letter_id="W">-913</value>
<value letter_id="Y">-732</value>
</alphabet_array>
<alphabet_array>
<value letter_id="A">-563</value>
<value letter_id="C">-497</value>
<value letter_id="D">-749</value>
<value letter_id="E">-685</value>
<value letter_id="F">-188</value>
<value letter_id="G">-834</value>
<value letter_id="H">-757</value>
<value letter_id="I">357</value>
<value letter_id="K">-754</value>
<value letter_id="L">-412</value>
<value letter_id="M">-439</value>
<value letter_id="N">-726</value>
<value letter_id="P">-792</value>
<value letter_id="Q">-733</value>
<value letter_id="R">-738</value>
<value letter_id="S">-748</value>
<value letter_id="T">-529</value>
<value letter_id="V">-45</value>
<value letter_id="W">-843</value>
<value letter_id="Y">-687</value>
</alphabet_array>
<alphabet_array>
<value letter_id="A">55</value>
<value letter_id="C">-406</value>
<value letter_id="D">-604</value>
<value letter_id="E">-581</value>
<value letter_id="F">-751</value>
<value letter_id="G">-190</value>
<value letter_id="H">-568</value>
<value letter_id="I">-670</value>
<value letter_id="K">-637</value>
<value letter_id="L">-695</value>
<value letter_id="M">-595</value>
<value letter_id="N">-505</value>
<value letter_id="P">-576</value>
<value letter_id="Q">-538</value>
<value letter_id="R">-550</value>
<value letter_id="S">-143</value>
<value letter_id="T">389</value>
<value letter_id="V">-525</value>
<value letter_id="W">-775</value>
<value letter_id="Y">-724</value>
</alphabet_array>
<alphabet_array>
<value letter_id="A">-506</value>
<value letter_id="C">-825</value>
<value letter_id="D">-229</value>
<value letter_id="E">490</value>
<value letter_id="F">-897</value>
<value letter_id="G">-638</value>
<value letter_id="H">-487</value>
<value letter_id="I">-745</value>
<value letter_id="K">-413</value>
<value letter_id="L">-706</value>
<value letter_id="M">-653</value>
<value letter_id="N">-490</value>
<value letter_id="P">-588</value>
<value letter_id="Q">233</value>
<value letter_id="R">-488</value>
<value letter_id="S">-552</value>
<value letter_id="T">-551</value>
<value letter_id="V">-640</value>
<value letter_id="W">-890</value>
<value letter_id="Y">-747</value>
</alphabet_array>
<alphabet_array>
<value letter_id="A">-745</value>
<value letter_id="C">-614</value>
<value letter_id="D">-705</value>
<value letter_id="E">-672</value>
<value letter_id="F">114</value>
<value letter_id="G">-791</value>
<value letter_id="H">-330</value>
<value letter_id="I">-619</value>
<value letter_id="K">-693</value>
<value letter_id="L">148</value>
<value letter_id="M">-546</value>
<value letter_id="N">-592</value>
<value letter_id="P">-755</value>
<value letter_id="Q">-570</value>
<value letter_id="R">-581</value>
<value letter_id="S">-686</value>
<value letter_id="T">-681</value>
<value letter_id="V">-624</value>
<value letter_id="W">-419</value>
<value letter_id="Y">372</value>
</alphabet_array>
<alphabet_array>
<value letter_id="A">-209</value>
<value letter_id="C">-455</value>
<value letter_id="D">-578</value>
<value letter_id="E">-532</value>
<value letter_id="F">-551</value>
<value letter_id="G">-707</value>
<value letter_id="H">-592</value>
<value letter_id="I">315</value>
<value letter_id="K">-576</value>
<value letter_id="L">-307</value>
<value letter_id="M">28</value>
<value letter_id="N">-567</value>
<value letter_id="P">-677</value>
<value letter_id="Q">-569</value>
<value letter_id="R">-561</value>
<value letter_id="S">-591</value>
<value letter_id="T">-452</value>
<value letter_id="V">169</value>
<value letter_id="W">-713</value>
<value letter_id="Y">-574</value>
</alphabet_array>
<alphabet_array>
<value letter_id="A">-649</value>
<value letter_id="C">-574</value>
<value letter_id="D">-845</value>
<value letter_id="E">-744</value>
<value letter_id="F">-466</value>
<value letter_id="G">-883</value>
<value letter_id="H">-674</value>
<value letter_id="I">322</value>
<value letter_id="K">-803</value>
<value letter_id="L">-95</value>
<value letter_id="M">281</value>
<value letter_id="N">-800</value>
<value letter_id="P">-789</value>
<value letter_id="Q">-641</value>
<value letter_id="R">-699</value>
<value letter_id="S">-821</value>
<value letter_id="T">-615</value>
<value letter_id="V">-374</value>
<value letter_id="W">-670</value>
<value letter_id="Y">-619</value>
</alphabet_array>
<alphabet_array>
<value letter_id="A">-739</value>
<value letter_id="C">-755</value>
<value letter_id="D">-672</value>
<value letter_id="E">-717</value>
<value letter_id="F">-934</value>
<value letter_id="G">359</value>
<value letter_id="H">-683</value>
<value letter_id="I">-964</value>
<value letter_id="K">-772</value>
<value letter_id="L">-912</value>
<value letter_id="M">-901</value>
<value letter_id="N">-700</value>
<value letter_id="P">-782</value>
<value letter_id="Q">-757</value>
<value letter_id="R">-691</value>
<value letter_id="S">-751</value>
<value letter_id="T">-806</value>
<value letter_id="V">-892</value>
<value letter_id="W">-872</value>
<value letter_id="Y">-850</value>
</alphabet_array>
<alphabet_array>
<value letter_id="A">-607</value>
<value letter_id="C">-552</value>
<value letter_id="D">-703</value>
<value letter_id="E">-622</value>
<value letter_id="F">44</value>
<value letter_id="G">-790</value>
<value letter_id="H">-434</value>
<value letter_id="I">9</value>
<value letter_id="K">-685</value>
<value letter_id="L">32</value>
<value letter_id="M">-42</value>
<value letter_id="N">-674</value>
<value letter_id="P">-717</value>
<value letter_id="Q">-573</value>
<value letter_id="R">-595</value>
<value letter_id="S">-681</value>
<value letter_id="T">-589</value>
<value letter_id="V">-167</value>
<value letter_id="W">-569</value>
<value letter_id="Y">397</value>
</alphabet_array>
<alphabet_array>
<value letter_id="A">-196</value>
<value letter_id="C">-450</value>
<value letter_id="D">-655</value>
<value letter_id="E">-563</value>
<value letter_id="F">-507</value>
<value letter_id="G">-698</value>
<value letter_id="H">-542</value>
<value letter_id="I">266</value>
<value letter_id="K">-614</value>
<value letter_id="L">128</value>
<value letter_id="M">213</value>
<value letter_id="N">-599</value>
<value letter_id="P">-673</value>
<value letter_id="Q">-556</value>
<value letter_id="R">-557</value>
<value letter_id="S">-588</value>
<value letter_id="T">-138</value>
<value letter_id="V">-5</value>
<value letter_id="W">-659</value>
<value letter_id="Y">-555</value>
</alphabet_array>
<alphabet_array>
<value letter_id="A">-705</value>
<value letter_id="C">-596</value>
<value letter_id="D">-679</value>
<value letter_id="E">-639</value>
<value letter_id="F">-142</value>
<value letter_id="G">-771</value>
<value letter_id="H">-318</value>
<value letter_id="I">-38</value>
<value letter_id="K">-120</value>
<value letter_id="L">75</value>
<value letter_id="M">-535</value>
<value letter_id="N">-580</value>
<value letter_id="P">-734</value>
<value letter_id="Q">-558</value>
<value letter_id="R">-564</value>
<value letter_id="S">-660</value>
<value letter_id="T">-656</value>
<value letter_id="V">-603</value>
<value letter_id="W">-42</value>
<value letter_id="Y">409</value>
</alphabet_array>
<alphabet_array>
<value letter_id="A">-479</value>
<value letter_id="C">-595</value>
<value letter_id="D">-524</value>
<value letter_id="E">-474</value>
<value letter_id="F">-739</value>
<value letter_id="G">-626</value>
<value letter_id="H">-505</value>
<value letter_id="I">-681</value>
<value letter_id="K">-531</value>
<value letter_id="L">-641</value>
<value letter_id="M">-645</value>
<value letter_id="N">-570</value>
<value letter_id="P">425</value>
<value letter_id="Q">-488</value>
<value letter_id="R">-496</value>
<value letter_id="S">-509</value>
<value letter_id="T">-532</value>
<value letter_id="V">-188</value>
<value letter_id="W">-786</value>
<value letter_id="Y">-710</value>
</alphabet_array>
<alphabet_array>
<value letter_id="A">-522</value>
<value letter_id="C">-614</value>
<value letter_id="D">-481</value>
<value letter_id="E">197</value>
<value letter_id="F">-805</value>
<value letter_id="G">341</value>
<value letter_id="H">-535</value>
<value letter_id="I">-784</value>
<value letter_id="K">-578</value>
<value letter_id="L">-782</value>
<value letter_id="M">-707</value>
<value letter_id="N">-489</value>
<value letter_id="P">-664</value>
<value letter_id="Q">-588</value>
<value letter_id="R">-518</value>
<value letter_id="S">-543</value>
<value letter_id="T">-630</value>
<value letter_id="V">-705</value>
<value letter_id="W">-747</value>
<value letter_id="Y">-708</value>
</alphabet_array>
<alphabet_array>
<value letter_id="A">-582</value>
<value letter_id="C">-609</value>
<value letter_id="D">-575</value>
<value letter_id="E">-399</value>
<value letter_id="F">-173</value>
<value letter_id="G">-653</value>
<value letter_id="H">139</value>
<value letter_id="I">-645</value>
<value letter_id="K">337</value>
<value letter_id="L">-578</value>
<value letter_id="M">-548</value>
<value letter_id="N">-451</value>
<value letter_id="P">-648</value>
<value letter_id="Q">-301</value>
<value letter_id="R">337</value>
<value letter_id="S">-547</value>
<value letter_id="T">-523</value>
<value letter_id="V">-600</value>
<value letter_id="W">-518</value>
<value letter_id="Y">196</value>
</alphabet_array>
<alphabet_array>
<value letter_id="A">-878</value>
<value letter_id="C">-808</value>
<value letter_id="D">-770</value>
<value letter_id="E">-814</value>
<value letter_id="F">-972</value>
<value letter_id="G">-810</value>
<value letter_id="H">-735</value>
<value letter_id="I">-1033</value>
<value letter_id="K">-864</value>
<value letter_id="L">-938</value>
<value letter_id="M">-993</value>
<value letter_id="N">-842</value>
<value letter_id="P">430</value>
<value letter_id="Q">-810</value>
<value letter_id="R">-767</value>
<value letter_id="S">-870</value>
<value letter_id="T">-868</value>
<value letter_id="V">-970</value>
<value letter_id="W">-917</value>
<value letter_id="Y">-902</value>
</alphabet_array>
<alphabet_array>
<value letter_id="A">-572</value>
<value letter_id="C">-504</value>
<value letter_id="D">-769</value>
<value letter_id="E">-700</value>
<value letter_id="F">-594</value>
<value letter_id="G">-846</value>
<value letter_id="H">-766</value>
<value letter_id="I">229</value>
<value letter_id="K">-771</value>
<value letter_id="L">158</value>
<value letter_id="M">-422</value>
<value letter_id="N">-744</value>
<value letter_id="P">-798</value>
<value letter_id="Q">-731</value>
<value letter_id="R">-746</value>
<value letter_id="S">-766</value>
<value letter_id="T">-539</value>
<value letter_id="V">205</value>
<value letter_id="W">-827</value>
<value letter_id="Y">-702</value>
</alphabet_array>
<alphabet_array>
<value letter_id="A">357</value>
<value letter_id="C">-673</value>
<value letter_id="D">-766</value>
<value letter_id="E">-800</value>
<value letter_id="F">-943</value>
<value letter_id="G">-712</value>
<value letter_id="H">-726</value>
<value letter_id="I">-967</value>
<value letter_id="K">-865</value>
<value letter_id="L">-908</value>
<value letter_id="M">-902</value>
<value letter_id="N">-786</value>
<value letter_id="P">-771</value>
<value letter_id="Q">-780</value>
<value letter_id="R">-751</value>
<value letter_id="S">-664</value>
<value letter_id="T">-712</value>
<value letter_id="V">-826</value>
<value letter_id="W">-904</value>
<value letter_id="Y">-882</value>
</alphabet_array>
<alphabet_array>
<value letter_id="A">-501</value>
<value letter_id="C">-456</value>
<value letter_id="D">-270</value>
<value letter_id="E">-412</value>
<value letter_id="F">-597</value>
<value letter_id="G">-498</value>
<value letter_id="H">-171</value>
<value letter_id="I">-513</value>
<value letter_id="K">-411</value>
<value letter_id="L">-574</value>
<value letter_id="M">-508</value>
<value letter_id="N">474</value>
<value letter_id="P">-519</value>
<value letter_id="Q">-343</value>
<value letter_id="R">-392</value>
<value letter_id="S">-169</value>
<value letter_id="T">-385</value>
<value letter_id="V">-526</value>
<value letter_id="W">-570</value>
<value letter_id="Y">-512</value>
</alphabet_array>
<alphabet_array>
<value letter_id="A">-596</value>
<value letter_id="C">-527</value>
<value letter_id="D">-791</value>
<value letter_id="E">-711</value>
<value letter_id="F">-526</value>
<value letter_id="G">-855</value>
<value letter_id="H">-714</value>
<value letter_id="I">-19</value>
<value letter_id="K">-777</value>
<value letter_id="L">47</value>
<value letter_id="M">303</value>
<value letter_id="N">-759</value>
<value letter_id="P">-790</value>
<value letter_id="Q">-682</value>
<value letter_id="R">-718</value>
<value letter_id="S">-778</value>
<value letter_id="T">-562</value>
<value letter_id="V">286</value>
<value letter_id="W">-739</value>
<value letter_id="Y">-659</value>
</alphabet_array>
<alphabet_array>
<value letter_id="A">134</value>
<value letter_id="C">472</value>
<value letter_id="D">-543</value>
<value letter_id="E">-443</value>
<value letter_id="F">-462</value>
<value letter_id="G">-510</value>
<value letter_id="H">-403</value>
<value letter_id="I">-147</value>
<value letter_id="K">-492</value>
<value letter_id="L">20</value>
<value letter_id="M">-315</value>
<value letter_id="N">-466</value>
<value letter_id="P">-537</value>
<value letter_id="Q">-429</value>
<value letter_id="R">-424</value>
<value letter_id="S">-75</value>
<value letter_id="T">-123</value>
<value letter_id="V">-58</value>
<value letter_id="W">-553</value>
<value letter_id="Y">-449</value>
</alphabet_array>
<alphabet_array>
<value letter_id="A">-897</value>
<value letter_id="C">-772</value>
<value letter_id="D">-772</value>
<value letter_id="E">-818</value>
<value letter_id="F">375</value>
<value letter_id="G">-812</value>
<value letter_id="H">-680</value>
<value letter_id="I">-913</value>
<value letter_id="K">-869</value>
<value letter_id="L">-814</value>
<value letter_id="M">-863</value>
<value letter_id="N">-825</value>
<value letter_id="P">-812</value>
<value letter_id="Q">-808</value>
<value letter_id="R">-764</value>
<value letter_id="S">-866</value>
<value letter_id="T">-869</value>
<value letter_id="V">-893</value>
<value letter_id="W">-796</value>
<value letter_id="Y">-627</value>
</alphabet_array>
<alphabet_array>
<value letter_id="A">-735</value>
<value letter_id="C">-691</value>
<value letter_id="D">-695</value>
<value letter_id="E">-664</value>
<value letter_id="F">-903</value>
<value letter_id="G">-755</value>
<value letter_id="H">-620</value>
<value letter_id="I">-811</value>
<value letter_id="K">445</value>
<value letter_id="L">-824</value>
<value letter_id="M">-785</value>
<value letter_id="N">-664</value>
<value letter_id="P">-741</value>
<value letter_id="Q">-658</value>
<value letter_id="R">-346</value>
<value letter_id="S">-766</value>
<value letter_id="T">-721</value>
<value letter_id="V">-826</value>
<value letter_id="W">-819</value>
<value letter_id="Y">-803</value>
</alphabet_array>
<alphabet_array>
<value letter_id="A">-557</value>
<value letter_id="C">-492</value>
<value letter_id="D">-754</value>
<value letter_id="E">-690</value>
<value letter_id="F">-649</value>
<value letter_id="G">-832</value>
<value letter_id="H">-795</value>
<value letter_id="I">93</value>
<value letter_id="K">-763</value>
<value letter_id="L">-445</value>
<value letter_id="M">-470</value>
<value letter_id="N">-730</value>
<value letter_id="P">-797</value>
<value letter_id="Q">-758</value>
<value letter_id="R">-756</value>
<value letter_id="S">-739</value>
<value letter_id="T">329</value>
<value letter_id="V">206</value>
<value letter_id="W">-908</value>
<value letter_id="Y">-729</value>
</alphabet_array>
<alphabet_array>
<value letter_id="A">-758</value>
<value letter_id="C">-623</value>
<value letter_id="D">-703</value>
<value letter_id="E">-675</value>
<value letter_id="F">-67</value>
<value letter_id="G">-788</value>
<value letter_id="H">-332</value>
<value letter_id="I">-677</value>
<value letter_id="K">-696</value>
<value letter_id="L">-595</value>
<value letter_id="M">-608</value>
<value letter_id="N">-593</value>
<value letter_id="P">-757</value>
<value letter_id="Q">-575</value>
<value letter_id="R">-583</value>
<value letter_id="S">-688</value>
<value letter_id="T">-691</value>
<value letter_id="V">-658</value>
<value letter_id="W">-422</value>
<value letter_id="Y">454</value>
</alphabet_array>
<alphabet_array>
<value letter_id="A">-196</value>
<value letter_id="C">-463</value>
<value letter_id="D">-329</value>
<value letter_id="E">-359</value>
<value letter_id="F">-663</value>
<value letter_id="G">352</value>
<value letter_id="H">-390</value>
<value letter_id="I">-624</value>
<value letter_id="K">-419</value>
<value letter_id="L">-640</value>
<value letter_id="M">-544</value>
<value letter_id="N">-330</value>
<value letter_id="P">-528</value>
<value letter_id="Q">-438</value>
<value letter_id="R">-362</value>
<value letter_id="S">-377</value>
<value letter_id="T">-472</value>
<value letter_id="V">-542</value>
<value letter_id="W">-606</value>
<value letter_id="Y">-564</value>
</alphabet_array>
<alphabet_array>
<value letter_id="A">-735</value>
<value letter_id="C">-609</value>
<value letter_id="D">-687</value>
<value letter_id="E">-653</value>
<value letter_id="F">-142</value>
<value letter_id="G">-779</value>
<value letter_id="H">141</value>
<value letter_id="I">-663</value>
<value letter_id="K">-671</value>
<value letter_id="L">-583</value>
<value letter_id="M">-594</value>
<value letter_id="N">-579</value>
<value letter_id="P">-745</value>
<value letter_id="Q">-561</value>
<value letter_id="R">226</value>
<value letter_id="S">-181</value>
<value letter_id="T">-675</value>
<value letter_id="V">-643</value>
<value letter_id="W">-411</value>
<value letter_id="Y">424</value>
</alphabet_array>
<alphabet_array>
<value letter_id="A">-561</value>
<value letter_id="C">-495</value>
<value letter_id="D">-757</value>
<value letter_id="E">-690</value>
<value letter_id="F">-620</value>
<value letter_id="G">-833</value>
<value letter_id="H">-770</value>
<value letter_id="I">323</value>
<value letter_id="K">-761</value>
<value letter_id="L">-420</value>
<value letter_id="M">250</value>
<value letter_id="N">-732</value>
<value letter_id="P">-794</value>
<value letter_id="Q">-739</value>
<value letter_id="R">-744</value>
<value letter_id="S">-748</value>
<value letter_id="T">10</value>
<value letter_id="V">-110</value>
<value letter_id="W">-859</value>
<value letter_id="Y">-711</value>
</alphabet_array>
<alphabet_array>
<value letter_id="A">-774</value>
<value letter_id="C">-763</value>
<value letter_id="D">-778</value>
<value letter_id="E">-835</value>
<value letter_id="F">-972</value>
<value letter_id="G">-780</value>
<value letter_id="H">-742</value>
<value letter_id="I">-1038</value>
<value letter_id="K">-890</value>
<value letter_id="L">-947</value>
<value letter_id="M">-986</value>
<value letter_id="N">-832</value>
<value letter_id="P">-809</value>
<value letter_id="Q">-823</value>
<value letter_id="R">-777</value>
<value letter_id="S">383</value>
<value letter_id="T">-821</value>
<value letter_id="V">-936</value>
<value letter_id="W">-917</value>
<value letter_id="Y">-899</value>
</alphabet_array>
<alphabet_array>
<value letter_id="A">-554</value>
<value letter_id="C">-530</value>
<value letter_id="D">-765</value>
<value letter_id="E">-699</value>
<value letter_id="F">-517</value>
<value letter_id="G">-742</value>
<value letter_id="H">-665</value>
<value letter_id="I">-154</value>
<value letter_id="K">-754</value>
<value letter_id="L">-327</value>
<value letter_id="M">473</value>
<value letter_id="N">-726</value>
<value letter_id="P">-747</value>
<value letter_id="Q">-649</value>
<value letter_id="R">-681</value>
<value letter_id="S">-656</value>
<value letter_id="T">129</value>
<value letter_id="V">-334</value>
<value letter_id="W">-702</value>
<value letter_id="Y">-624</value>
</alphabet_array>
<alphabet_array>
<value letter_id="A">142</value>
<value letter_id="C">-357</value>
<value letter_id="D">-332</value>
<value letter_id="E">-231</value>
<value letter_id="F">-451</value>
<value letter_id="G">-195</value>
<value letter_id="H">-277</value>
<value letter_id="I">-82</value>
<value letter_id="K">79</value>
<value letter_id="L">-348</value>
<value letter_id="M">-301</value>
<value letter_id="N">-316</value>
<value letter_id="P">-457</value>
<value letter_id="Q">-27</value>
<value letter_id="R">-266</value>
<value letter_id="S">155</value>
<value letter_id="T">179</value>
<value letter_id="V">124</value>
<value letter_id="W">-523</value>
<value letter_id="Y">-406</value>
</alphabet_array>
<alphabet_array>
<value letter_id="A">-778</value>
<value letter_id="C">-742</value>
<value letter_id="D">-702</value>
<value letter_id="E">-554</value>
<value letter_id="F">-857</value>
<value letter_id="G">-782</value>
<value letter_id="H">318</value>
<value letter_id="I">-906</value>
<value letter_id="K">-714</value>
<value letter_id="L">-801</value>
<value letter_id="M">-740</value>
<value letter_id="N">-690</value>
<value letter_id="P">-757</value>
<value letter_id="Q">498</value>
<value letter_id="R">-615</value>
<value letter_id="S">-770</value>
<value letter_id="T">-770</value>
<value letter_id="V">-861</value>
<value letter_id="W">-824</value>
<value letter_id="Y">-754</value>
</alphabet_array>
<alphabet_array>
<value letter_id="A">339</value>
<value letter_id="C">-393</value>
<value letter_id="D">-625</value>
<value letter_id="E">-581</value>
<value letter_id="F">-751</value>
<value letter_id="G">-4</value>
<value letter_id="H">-588</value>
<value letter_id="I">-701</value>
<value letter_id="K">-671</value>
<value letter_id="L">-688</value>
<value letter_id="M">-615</value>
<value letter_id="N">-558</value>
<value letter_id="P">-582</value>
<value letter_id="Q">-563</value>
<value letter_id="R">-571</value>
<value letter_id="S">-148</value>
<value letter_id="T">-424</value>
<value letter_id="V">-515</value>
<value letter_id="W">-779</value>
<value letter_id="Y">-729</value>
</alphabet_array>
<alphabet_array>
<value letter_id="A">-585</value>
<value letter_id="C">-516</value>
<value letter_id="D">-781</value>
<value letter_id="E">-707</value>
<value letter_id="F">-555</value>
<value letter_id="G">-853</value>
<value letter_id="H">-739</value>
<value letter_id="I">153</value>
<value letter_id="K">-776</value>
<value letter_id="L">243</value>
<value letter_id="M">-388</value>
<value letter_id="N">-754</value>
<value letter_id="P">-795</value>
<value letter_id="Q">-705</value>
<value letter_id="R">-733</value>
<value letter_id="S">-775</value>
<value letter_id="T">-552</value>
<value letter_id="V">149</value>
<value letter_id="W">-775</value>
<value letter_id="Y">-679</value>
</alphabet_array>
<alphabet_array>
<value letter_id="A">-119</value>
<value letter_id="C">-282</value>
<value letter_id="D">-342</value>
<value letter_id="E">-354</value>
<value letter_id="F">-522</value>
<value letter_id="G">-150</value>
<value letter_id="H">-333</value>
<value letter_id="I">-474</value>
<value letter_id="K">-348</value>
<value letter_id="L">-485</value>
<value letter_id="M">-18</value>
<value letter_id="N">-80</value>
<value letter_id="P">-421</value>
<value letter_id="Q">-341</value>
<value letter_id="R">-292</value>
<value letter_id="S">287</value>
<value letter_id="T">245</value>
<value letter_id="V">-441</value>
<value letter_id="W">-554</value>
<value letter_id="Y">-4</value>
</alphabet_array>
<alphabet_array>
<value letter_id="A">-479</value>
<value letter_id="C">-364</value>
<value letter_id="D">-488</value>
<value letter_id="E">-446</value>
<value letter_id="F">363</value>
<value letter_id="G">-604</value>
<value letter_id="H">-410</value>
<value letter_id="I">-388</value>
<value letter_id="K">-527</value>
<value letter_id="L">-138</value>
<value letter_id="M">-336</value>
<value letter_id="N">-502</value>
<value letter_id="P">-526</value>
<value letter_id="Q">-498</value>
<value letter_id="R">-481</value>
<value letter_id="S">-456</value>
<value letter_id="T">-512</value>
<value letter_id="V">-398</value>
<value letter_id="W">-400</value>
<value letter_id="Y">-202</value>
</alphabet_array>
<alphabet_array>
<value letter_id="A">-572</value>
<value letter_id="C">-508</value>
<value letter_id="D">-701</value>
<value letter_id="E">-595</value>
<value letter_id="F">-465</value>
<value letter_id="G">-782</value>
<value letter_id="H">-581</value>
<value letter_id="I">11</value>
<value letter_id="K">-653</value>
<value letter_id="L">297</value>
<value letter_id="M">-289</value>
<value letter_id="N">-671</value>
<value letter_id="P">-687</value>
<value letter_id="Q">-548</value>
<value letter_id="R">-567</value>
<value letter_id="S">-683</value>
<value letter_id="T">-534</value>
<value letter_id="V">18</value>
<value letter_id="W">-655</value>
<value letter_id="Y">-586</value>
</alphabet_array>
<alphabet_array>
<value letter_id="A">23</value>
<value letter_id="C">-557</value>
<value letter_id="D">-209</value>
<value letter_id="E">58</value>
<value letter_id="F">-746</value>
<value letter_id="G">73</value>
<value letter_id="H">-315</value>
<value letter_id="I">-749</value>
<value letter_id="K">-395</value>
<value letter_id="L">-712</value>
<value letter_id="M">-667</value>
<value letter_id="N">128</value>
<value letter_id="P">-552</value>
<value letter_id="Q">366</value>
<value letter_id="R">-416</value>
<value letter_id="S">196</value>
<value letter_id="T">-427</value>
<value letter_id="V">-656</value>
<value letter_id="W">-780</value>
<value letter_id="Y">-588</value>
</alphabet_array>
<alphabet_array>
<value letter_id="A">-889</value>
<value letter_id="C">-798</value>
<value letter_id="D">497</value>
<value letter_id="E">-643</value>
<value letter_id="F">-958</value>
<value letter_id="G">-800</value>
<value letter_id="H">-703</value>
<value letter_id="I">-1007</value>
<value letter_id="K">-855</value>
<value letter_id="L">-932</value>
<value letter_id="M">-968</value>
<value letter_id="N">-687</value>
<value letter_id="P">-815</value>
<value letter_id="Q">-795</value>
<value letter_id="R">-758</value>
<value letter_id="S">-858</value>
<value letter_id="T">-864</value>
<value letter_id="V">-952</value>
<value letter_id="W">-903</value>
<value letter_id="Y">-877</value>
</alphabet_array>
<alphabet_array>
<value letter_id="A">-715</value>
<value letter_id="C">-626</value>
<value letter_id="D">-797</value>
<value letter_id="E">-747</value>
<value letter_id="F">336</value>
<value letter_id="G">-843</value>
<value letter_id="H">-548</value>
<value letter_id="I">-437</value>
<value letter_id="K">-795</value>
<value letter_id="L">109</value>
<value letter_id="M">-360</value>
<value letter_id="N">-754</value>
<value letter_id="P">-783</value>
<value letter_id="Q">-646</value>
<value letter_id="R">-681</value>
<value letter_id="S">-798</value>
<value letter_id="T">-681</value>
<value letter_id="V">-504</value>
<value letter_id="W">-603</value>
<value letter_id="Y">-432</value>
</alphabet_array>
<alphabet_array>
<value letter_id="A">-735</value>
<value letter_id="C">-691</value>
<value letter_id="D">-695</value>
<value letter_id="E">-664</value>
<value letter_id="F">-903</value>
<value letter_id="G">-755</value>
<value letter_id="H">-620</value>
<value letter_id="I">-811</value>
<value letter_id="K">445</value>
<value letter_id="L">-824</value>
<value letter_id="M">-785</value>
<value letter_id="N">-664</value>
<value letter_id="P">-741</value>
<value letter_id="Q">-658</value>
<value letter_id="R">-346</value>
<value letter_id="S">-766</value>
<value letter_id="T">-721</value>
<value letter_id="V">-826</value>
<value letter_id="W">-819</value>
<value letter_id="Y">-803</value>
</alphabet_array>
<alphabet_array>
<value letter_id="A">-633</value>
<value letter_id="C">-564</value>
<value letter_id="D">-760</value>
<value letter_id="E">-649</value>
<value letter_id="F">-445</value>
<value letter_id="G">-820</value>
<value letter_id="H">-598</value>
<value letter_id="I">-160</value>
<value letter_id="K">-705</value>
<value letter_id="L">319</value>
<value letter_id="M">-278</value>
<value letter_id="N">-725</value>
<value letter_id="P">-719</value>
<value letter_id="Q">-568</value>
<value letter_id="R">-601</value>
<value letter_id="S">-739</value>
<value letter_id="T">-595</value>
<value letter_id="V">-410</value>
<value letter_id="W">-637</value>
<value letter_id="Y">-585</value>
</alphabet_array>
<alphabet_array>
<value letter_id="A">-739</value>
<value letter_id="C">-755</value>
<value letter_id="D">-672</value>
<value letter_id="E">-717</value>
<value letter_id="F">-934</value>
<value letter_id="G">359</value>
<value letter_id="H">-683</value>
<value letter_id="I">-964</value>
<value letter_id="K">-772</value>
<value letter_id="L">-912</value>
<value letter_id="M">-901</value>
<value letter_id="N">-700</value>
<value letter_id="P">-782</value>
<value letter_id="Q">-757</value>
<value letter_id="R">-691</value>
<value letter_id="S">-751</value>
<value letter_id="T">-806</value>
<value letter_id="V">-892</value>
<value letter_id="W">-872</value>
<value letter_id="Y">-850</value>
</alphabet_array>
<alphabet_array>
<value letter_id="A">-584</value>
<value letter_id="C">-544</value>
<value letter_id="D">-472</value>
<value letter_id="E">-484</value>
<value letter_id="F">-543</value>
<value letter_id="G">-637</value>
<value letter_id="H">591</value>
<value letter_id="I">-654</value>
<value letter_id="K">-593</value>
<value letter_id="L">-144</value>
<value letter_id="M">-531</value>
<value letter_id="N">-351</value>
<value letter_id="P">-622</value>
<value letter_id="Q">-295</value>
<value letter_id="R">-380</value>
<value letter_id="S">-517</value>
<value letter_id="T">-149</value>
<value letter_id="V">-610</value>
<value letter_id="W">-592</value>
<value letter_id="Y">-355</value>
</alphabet_array>
<alphabet_array>
<value letter_id="A">-918</value>
<value letter_id="C">-787</value>
<value letter_id="D">-778</value>
<value letter_id="E">-826</value>
<value letter_id="F">-660</value>
<value letter_id="G">-817</value>
<value letter_id="H">-615</value>
<value letter_id="I">-951</value>
<value letter_id="K">-867</value>
<value letter_id="L">-859</value>
<value letter_id="M">-894</value>
<value letter_id="N">-806</value>
<value letter_id="P">-820</value>
<value letter_id="Q">-787</value>
<value letter_id="R">-754</value>
<value letter_id="S">-876</value>
<value letter_id="T">-868</value>
<value letter_id="V">-916</value>
<value letter_id="W">-729</value>
<value letter_id="Y">462</value>
</alphabet_array>
<alphabet_array>
<value letter_id="A">-672</value>
<value letter_id="C">-568</value>
<value letter_id="D">-635</value>
<value letter_id="E">-625</value>
<value letter_id="F">-688</value>
<value letter_id="G">-712</value>
<value letter_id="H">-585</value>
<value letter_id="I">-529</value>
<value letter_id="K">-657</value>
<value letter_id="L">-457</value>
<value letter_id="M">500</value>
<value letter_id="N">-651</value>
<value letter_id="P">-688</value>
<value letter_id="Q">-622</value>
<value letter_id="R">-630</value>
<value letter_id="S">-670</value>
<value letter_id="T">-632</value>
<value letter_id="V">-561</value>
<value letter_id="W">-635</value>
<value letter_id="Y">-580</value>
</alphabet_array>
<alphabet_array>
<value letter_id="A">-735</value>
<value letter_id="C">-691</value>
<value letter_id="D">-695</value>
<value letter_id="E">-664</value>
<value letter_id="F">-903</value>
<value letter_id="G">-755</value>
<value letter_id="H">-620</value>
<value letter_id="I">-811</value>
<value letter_id="K">445</value>
<value letter_id="L">-824</value>
<value letter_id="M">-785</value>
<value letter_id="N">-664</value>
<value letter_id="P">-741</value>
<value letter_id="Q">-658</value>
<value letter_id="R">-346</value>
<value letter_id="S">-766</value>
<value letter_id="T">-721</value>
<value letter_id="V">-826</value>
<value letter_id="W">-819</value>
<value letter_id="Y">-803</value>
</alphabet_array>
<alphabet_array>
<value letter_id="A">-567</value>
<value letter_id="C">-501</value>
<value letter_id="D">-759</value>
<value letter_id="E">-699</value>
<value letter_id="F">-645</value>
<value letter_id="G">-835</value>
<value letter_id="H">-790</value>
<value letter_id="I">363</value>
<value letter_id="K">-771</value>
<value letter_id="L">-443</value>
<value letter_id="M">-469</value>
<value letter_id="N">-740</value>
<value letter_id="P">-801</value>
<value letter_id="Q">-760</value>
<value letter_id="R">-759</value>
<value letter_id="S">-758</value>
<value letter_id="T">-536</value>
<value letter_id="V">-111</value>
<value letter_id="W">-893</value>
<value letter_id="Y">-728</value>
</alphabet_array>
<alphabet_array>
<value letter_id="A">-878</value>
<value letter_id="C">-808</value>
<value letter_id="D">-770</value>
<value letter_id="E">-814</value>
<value letter_id="F">-972</value>
<value letter_id="G">-810</value>
<value letter_id="H">-735</value>
<value letter_id="I">-1033</value>
<value letter_id="K">-864</value>
<value letter_id="L">-938</value>
<value letter_id="M">-993</value>
<value letter_id="N">-842</value>
<value letter_id="P">430</value>
<value letter_id="Q">-810</value>
<value letter_id="R">-767</value>
<value letter_id="S">-870</value>
<value letter_id="T">-868</value>
<value letter_id="V">-970</value>
<value letter_id="W">-917</value>
<value letter_id="Y">-902</value>
</alphabet_array>
<alphabet_array>
<value letter_id="A">-878</value>
<value letter_id="C">-808</value>
<value letter_id="D">-770</value>
<value letter_id="E">-814</value>
<value letter_id="F">-972</value>
<value letter_id="G">-810</value>
<value letter_id="H">-735</value>
<value letter_id="I">-1033</value>
<value letter_id="K">-864</value>
<value letter_id="L">-938</value>
<value letter_id="M">-993</value>
<value letter_id="N">-842</value>
<value letter_id="P">430</value>
<value letter_id="Q">-810</value>
<value letter_id="R">-767</value>
<value letter_id="S">-870</value>
<value letter_id="T">-868</value>
<value letter_id="V">-970</value>
<value letter_id="W">-917</value>
<value letter_id="Y">-902</value>
</alphabet_array>
<alphabet_array>
<value letter_id="A">-580</value>
<value letter_id="C">-643</value>
<value letter_id="D">-574</value>
<value letter_id="E">-390</value>
<value letter_id="F">-819</value>
<value letter_id="G">-646</value>
<value letter_id="H">-360</value>
<value letter_id="I">-682</value>
<value letter_id="K">253</value>
<value letter_id="L">-621</value>
<value letter_id="M">-575</value>
<value letter_id="N">-455</value>
<value letter_id="P">-647</value>
<value letter_id="Q">-293</value>
<value letter_id="R">466</value>
<value letter_id="S">-551</value>
<value letter_id="T">-523</value>
<value letter_id="V">-626</value>
<value letter_id="W">-718</value>
<value letter_id="Y">-626</value>
</alphabet_array>
<alphabet_array>
<value letter_id="A">26</value>
<value letter_id="C">275</value>
<value letter_id="D">-536</value>
<value letter_id="E">-528</value>
<value letter_id="F">-691</value>
<value letter_id="G">-464</value>
<value letter_id="H">-513</value>
<value letter_id="I">-201</value>
<value letter_id="K">-557</value>
<value letter_id="L">-647</value>
<value letter_id="M">-568</value>
<value letter_id="N">-427</value>
<value letter_id="P">-537</value>
<value letter_id="Q">-507</value>
<value letter_id="R">-480</value>
<value letter_id="S">322</value>
<value letter_id="T">61</value>
<value letter_id="V">-532</value>
<value letter_id="W">-722</value>
<value letter_id="Y">-640</value>
</alphabet_array>
<alphabet_array>
<value letter_id="A">-672</value>
<value letter_id="C">-568</value>
<value letter_id="D">-635</value>
<value letter_id="E">-625</value>
<value letter_id="F">-688</value>
<value letter_id="G">-712</value>
<value letter_id="H">-585</value>
<value letter_id="I">-529</value>
<value letter_id="K">-657</value>
<value letter_id="L">-457</value>
<value letter_id="M">500</value>
<value letter_id="N">-651</value>
<value letter_id="P">-688</value>
<value letter_id="Q">-622</value>
<value letter_id="R">-630</value>
<value letter_id="S">-670</value>
<value letter_id="T">-632</value>
<value letter_id="V">-561</value>
<value letter_id="W">-635</value>
<value letter_id="Y">-580</value>
</alphabet_array>
</alphabet_matrix>
</scores>
<probabilities>
<alphabet_matrix>
<alphabet_array>
<value letter_id="A">0.000000</value>
<value letter_id="C">0.000000</value>
<value letter_id="D">0.000000</value>
<value letter_id="E">0.000000</value>
<value letter_id="F">0.000000</value>
<value letter_id="G">0.020000</value>
<value letter_id="H">0.000000</value>
<value letter_id="I">0.000000</value>
<value letter_id="K">0.000000</value>
<value letter_id="L">0.000000</value>
<value letter_id="M">0.000000</value>
<value letter_id="N">0.000000</value>
<value letter_id="P">0.020000</value>
<value letter_id="Q">0.000000</value>
<value letter_id="R">0.000000</value>
<value letter_id="S">0.000000</value>
<value letter_id="T">0.940000</value>
<value letter_id="V">0.000000</value>
<value letter_id="W">0.020000</value>
<value letter_id="Y">0.000000</value>
</alphabet_array>
<alphabet_array>
<value letter_id="A">0.000000</value>
<value letter_id="C">0.000000</value>
<value letter_id="D">0.000000</value>
<value letter_id="E">0.020000</value>
<value letter_id="F">0.000000</value>
<value letter_id="G">0.020000</value>
<value letter_id="H">0.000000</value>
<value letter_id="I">0.000000</value>
<value letter_id="K">0.000000</value>
<value letter_id="L">0.020000</value>
<value letter_id="M">0.000000</value>
<value letter_id="N">0.920000</value>
<value letter_id="P">0.000000</value>
<value letter_id="Q">0.000000</value>
<value letter_id="R">0.000000</value>
<value letter_id="S">0.020000</value>
<value letter_id="T">0.000000</value>
<value letter_id="V">0.000000</value>
<value letter_id="W">0.000000</value>
<value letter_id="Y">0.000000</value>
</alphabet_array>
<alphabet_array>
<value letter_id="A">0.020000</value>
<value letter_id="C">0.000000</value>
<value letter_id="D">0.000000</value>
<value letter_id="E">0.000000</value>
<value letter_id="F">0.020000</value>
<value letter_id="G">0.000000</value>
<value letter_id="H">0.000000</value>
<value letter_id="I">0.040000</value>
<value letter_id="K">0.000000</value>
<value letter_id="L">0.000000</value>
<value letter_id="M">0.120000</value>
<value letter_id="N">0.040000</value>
<value letter_id="P">0.000000</value>
<value letter_id="Q">0.760000</value>
<value letter_id="R">0.000000</value>
<value letter_id="S">0.000000</value>
<value letter_id="T">0.000000</value>
<value letter_id="V">0.000000</value>
<value letter_id="W">0.000000</value>
<value letter_id="Y">0.000000</value>
</alphabet_array>
<alphabet_array>
<value letter_id="A">0.120000</value>
<value letter_id="C">0.000000</value>
<value letter_id="D">0.000000</value>
<value letter_id="E">0.020000</value>
<value letter_id="F">0.000000</value>
<value letter_id="G">0.000000</value>
<value letter_id="H">0.000000</value>
<value letter_id="I">0.000000</value>
<value letter_id="K">0.000000</value>
<value letter_id="L">0.000000</value>
<value letter_id="M">0.000000</value>
<value letter_id="N">0.000000</value>
<value letter_id="P">0.000000</value>
<value letter_id="Q">0.400000</value>
<value letter_id="R">0.060000</value>
<value letter_id="S">0.100000</value>
<value letter_id="T">0.280000</value>
<value letter_id="V">0.000000</value>
<value letter_id="W">0.000000</value>
<value letter_id="Y">0.020000</value>
</alphabet_array>
<alphabet_array>
<value letter_id="A">0.040000</value>
<value letter_id="C">0.000000</value>
<value letter_id="D">0.000000</value>
<value letter_id="E">0.000000</value>
<value letter_id="F">0.000000</value>
<value letter_id="G">0.000000</value>
<value letter_id="H">0.000000</value>
<value letter_id="I">0.020000</value>
<value letter_id="K">0.020000</value>
<value letter_id="L">0.020000</value>
<value letter_id="M">0.080000</value>
<value letter_id="N">0.000000</value>
<value letter_id="P">0.800000</value>
<value letter_id="Q">0.000000</value>
<value letter_id="R">0.000000</value>
<value letter_id="S">0.000000</value>
<value letter_id="T">0.020000</value>
<value letter_id="V">0.000000</value>
<value letter_id="W">0.000000</value>
<value letter_id="Y">0.000000</value>
</alphabet_array>
<alphabet_array>
<value letter_id="A">0.020000</value>
<value letter_id="C">0.000000</value>
<value letter_id="D">0.000000</value>
<value letter_id="E">0.000000</value>
<value letter_id="F">0.000000</value>
<value letter_id="G">0.980000</value>
<value letter_id="H">0.000000</value>
<value letter_id="I">0.000000</value>
<value letter_id="K">0.000000</value>
<value letter_id="L">0.000000</value>
<value letter_id="M">0.000000</value>
<value letter_id="N">0.000000</value>
<value letter_id="P">0.000000</value>
<value letter_id="Q">0.000000</value>
<value letter_id="R">0.000000</value>
<value letter_id="S">0.000000</value>
<value letter_id="T">0.000000</value>
<value letter_id="V">0.000000</value>
<value letter_id="W">0.000000</value>
<value letter_id="Y">0.000000</value>
</alphabet_array>
<alphabet_array>
<value letter_id="A">0.000000</value>
<value letter_id="C">0.000000</value>
<value letter_id="D">0.000000</value>
<value letter_id="E">0.000000</value>
<value letter_id="F">0.000000</value>
<value letter_id="G">0.000000</value>
<value letter_id="H">0.000000</value>
<value letter_id="I">0.000000</value>
<value letter_id="K">0.000000</value>
<value letter_id="L">0.860000</value>
<value letter_id="M">0.000000</value>
<value letter_id="N">0.000000</value>
<value letter_id="P">0.000000</value>
<value letter_id="Q">0.000000</value>
<value letter_id="R">0.000000</value>
<value letter_id="S">0.000000</value>
<value letter_id="T">0.000000</value>
<value letter_id="V">0.000000</value>
<value letter_id="W">0.000000</value>
<value letter_id="Y">0.140000</value>
</alphabet_array>
<alphabet_array>
<value letter_id="A">0.000000</value>
<value letter_id="C">0.000000</value>
<value letter_id="D">0.140000</value>
<value letter_id="E">0.000000</value>
<value letter_id="F">0.000000</value>
<value letter_id="G">0.000000</value>
<value letter_id="H">0.000000</value>
<value letter_id="I">0.000000</value>
<value letter_id="K">0.000000</value>
<value letter_id="L">0.000000</value>
<value letter_id="M">0.000000</value>
<value letter_id="N">0.860000</value>
<value letter_id="P">0.000000</value>
<value letter_id="Q">0.000000</value>
<value letter_id="R">0.000000</value>
<value letter_id="S">0.000000</value>
<value letter_id="T">0.000000</value>
<value letter_id="V">0.000000</value>
<value letter_id="W">0.000000</value>
<value letter_id="Y">0.000000</value>
</alphabet_array>
<alphabet_array>
<value letter_id="A">0.000000</value>
<value letter_id="C">0.000000</value>
<value letter_id="D">0.000000</value>
<value letter_id="E">0.000000</value>
<value letter_id="F">0.000000</value>
<value letter_id="G">0.000000</value>
<value letter_id="H">0.000000</value>
<value letter_id="I">0.520000</value>
<value letter_id="K">0.000000</value>
<value letter_id="L">0.000000</value>
<value letter_id="M">0.000000</value>
<value letter_id="N">0.000000</value>
<value letter_id="P">0.000000</value>
<value letter_id="Q">0.000000</value>
<value letter_id="R">0.000000</value>
<value letter_id="S">0.000000</value>
<value letter_id="T">0.000000</value>
<value letter_id="V">0.480000</value>
<value letter_id="W">0.000000</value>
<value letter_id="Y">0.000000</value>
</alphabet_array>
<alphabet_array>
<value letter_id="A">0.000000</value>
<value letter_id="C">0.000000</value>
<value letter_id="D">0.000000</value>
<value letter_id="E">0.000000</value>
<value letter_id="F">0.020000</value>
<value letter_id="G">0.000000</value>
<value letter_id="H">0.000000</value>
<value letter_id="I">0.940000</value>
<value letter_id="K">0.000000</value>
<value letter_id="L">0.000000</value>
<value letter_id="M">0.000000</value>
<value letter_id="N">0.000000</value>
<value letter_id="P">0.000000</value>
<value letter_id="Q">0.000000</value>
<value letter_id="R">0.000000</value>
<value letter_id="S">0.000000</value>
<value letter_id="T">0.000000</value>
<value letter_id="V">0.040000</value>
<value letter_id="W">0.000000</value>
<value letter_id="Y">0.000000</value>
</alphabet_array>
<alphabet_array>
<value letter_id="A">0.120000</value>
<value letter_id="C">0.000000</value>
<value letter_id="D">0.000000</value>
<value letter_id="E">0.000000</value>
<value letter_id="F">0.000000</value>
<value letter_id="G">0.020000</value>
<value letter_id="H">0.000000</value>
<value letter_id="I">0.000000</value>
<value letter_id="K">0.000000</value>
<value letter_id="L">0.000000</value>
<value letter_id="M">0.000000</value>
<value letter_id="N">0.000000</value>
<value letter_id="P">0.000000</value>
<value letter_id="Q">0.000000</value>
<value letter_id="R">0.000000</value>
<value letter_id="S">0.020000</value>
<value letter_id="T">0.840000</value>
<value letter_id="V">0.000000</value>
<value letter_id="W">0.000000</value>
<value letter_id="Y">0.000000</value>
</alphabet_array>
<alphabet_array>
<value letter_id="A">0.000000</value>
<value letter_id="C">0.000000</value>
<value letter_id="D">0.000000</value>
<value letter_id="E">0.860000</value>
<value letter_id="F">0.000000</value>
<value letter_id="G">0.000000</value>
<value letter_id="H">0.000000</value>
<value letter_id="I">0.000000</value>
<value letter_id="K">0.000000</value>
<value letter_id="L">0.000000</value>
<value letter_id="M">0.000000</value>
<value letter_id="N">0.000000</value>
<value letter_id="P">0.000000</value>
<value letter_id="Q">0.140000</value>
<value letter_id="R">0.000000</value>
<value letter_id="S">0.000000</value>
<value letter_id="T">0.000000</value>
<value letter_id="V">0.000000</value>
<value letter_id="W">0.000000</value>
<value letter_id="Y">0.000000</value>
</alphabet_array>
<alphabet_array>
<value letter_id="A">0.000000</value>
<value letter_id="C">0.000000</value>
<value letter_id="D">0.000000</value>
<value letter_id="E">0.000000</value>
<value letter_id="F">0.160000</value>
<value letter_id="G">0.000000</value>
<value letter_id="H">0.000000</value>
<value letter_id="I">0.000000</value>
<value letter_id="K">0.000000</value>
<value letter_id="L">0.300000</value>
<value letter_id="M">0.000000</value>
<value letter_id="N">0.000000</value>
<value letter_id="P">0.000000</value>
<value letter_id="Q">0.000000</value>
<value letter_id="R">0.000000</value>
<value letter_id="S">0.000000</value>
<value letter_id="T">0.000000</value>
<value letter_id="V">0.000000</value>
<value letter_id="W">0.000000</value>
<value letter_id="Y">0.540000</value>
</alphabet_array>
<alphabet_array>
<value letter_id="A">0.020000</value>
<value letter_id="C">0.000000</value>
<value letter_id="D">0.000000</value>
<value letter_id="E">0.000000</value>
<value letter_id="F">0.000000</value>
<value letter_id="G">0.000000</value>
<value letter_id="H">0.000000</value>
<value letter_id="I">0.700000</value>
<value letter_id="K">0.000000</value>
<value letter_id="L">0.000000</value>
<value letter_id="M">0.040000</value>
<value letter_id="N">0.000000</value>
<value letter_id="P">0.000000</value>
<value letter_id="Q">0.000000</value>
<value letter_id="R">0.000000</value>
<value letter_id="S">0.000000</value>
<value letter_id="T">0.000000</value>
<value letter_id="V">0.240000</value>
<value letter_id="W">0.000000</value>
<value letter_id="Y">0.000000</value>
</alphabet_array>
<alphabet_array>
<value letter_id="A">0.000000</value>
<value letter_id="C">0.000000</value>
<value letter_id="D">0.000000</value>
<value letter_id="E">0.000000</value>
<value letter_id="F">0.000000</value>
<value letter_id="G">0.000000</value>
<value letter_id="H">0.000000</value>
<value letter_id="I">0.740000</value>
<value letter_id="K">0.000000</value>
<value letter_id="L">0.040000</value>
<value letter_id="M">0.220000</value>
<value letter_id="N">0.000000</value>
<value letter_id="P">0.000000</value>
<value letter_id="Q">0.000000</value>
<value letter_id="R">0.000000</value>
<value letter_id="S">0.000000</value>
<value letter_id="T">0.000000</value>
<value letter_id="V">0.000000</value>
<value letter_id="W">0.000000</value>
<value letter_id="Y">0.000000</value>
</alphabet_array>
<alphabet_array>
<value letter_id="A">0.000000</value>
<value letter_id="C">0.000000</value>
<value letter_id="D">0.000000</value>
<value letter_id="E">0.000000</value>
<value letter_id="F">0.000000</value>
<value letter_id="G">1.000000</value>
<value letter_id="H">0.000000</value>
<value letter_id="I">0.000000</value>
<value letter_id="K">0.000000</value>
<value letter_id="L">0.000000</value>
<value letter_id="M">0.000000</value>
<value letter_id="N">0.000000</value>
<value letter_id="P">0.000000</value>
<value letter_id="Q">0.000000</value>
<value letter_id="R">0.000000</value>
<value letter_id="S">0.000000</value>
<value letter_id="T">0.000000</value>
<value letter_id="V">0.000000</value>
<value letter_id="W">0.000000</value>
<value letter_id="Y">0.000000</value>
</alphabet_array>
<alphabet_array>
<value letter_id="A">0.000000</value>
<value letter_id="C">0.000000</value>
<value letter_id="D">0.000000</value>
<value letter_id="E">0.000000</value>
<value letter_id="F">0.100000</value>
<value letter_id="G">0.000000</value>
<value letter_id="H">0.000000</value>
<value letter_id="I">0.080000</value>
<value letter_id="K">0.000000</value>
<value letter_id="L">0.120000</value>
<value letter_id="M">0.020000</value>
<value letter_id="N">0.000000</value>
<value letter_id="P">0.000000</value>
<value letter_id="Q">0.000000</value>
<value letter_id="R">0.000000</value>
<value letter_id="S">0.000000</value>
<value letter_id="T">0.000000</value>
<value letter_id="V">0.020000</value>
<value letter_id="W">0.000000</value>
<value letter_id="Y">0.660000</value>
</alphabet_array>
<alphabet_array>
<value letter_id="A">0.020000</value>
<value letter_id="C">0.000000</value>
<value letter_id="D">0.000000</value>
<value letter_id="E">0.000000</value>
<value letter_id="F">0.000000</value>
<value letter_id="G">0.000000</value>
<value letter_id="H">0.000000</value>
<value letter_id="I">0.500000</value>
<value letter_id="K">0.000000</value>
<value letter_id="L">0.260000</value>
<value letter_id="M">0.140000</value>
<value letter_id="N">0.000000</value>
<value letter_id="P">0.000000</value>
<value letter_id="Q">0.000000</value>
<value letter_id="R">0.000000</value>
<value letter_id="S">0.000000</value>
<value letter_id="T">0.020000</value>
<value letter_id="V">0.060000</value>
<value letter_id="W">0.000000</value>
<value letter_id="Y">0.000000</value>
</alphabet_array>
<alphabet_array>
<value letter_id="A">0.000000</value>
<value letter_id="C">0.000000</value>
<value letter_id="D">0.000000</value>
<value letter_id="E">0.000000</value>
<value letter_id="F">0.020000</value>
<value letter_id="G">0.000000</value>
<value letter_id="H">0.000000</value>
<value letter_id="I">0.060000</value>
<value letter_id="K">0.020000</value>
<value letter_id="L">0.180000</value>
<value letter_id="M">0.000000</value>
<value letter_id="N">0.000000</value>
<value letter_id="P">0.000000</value>
<value letter_id="Q">0.000000</value>
<value letter_id="R">0.000000</value>
<value letter_id="S">0.000000</value>
<value letter_id="T">0.000000</value>
<value letter_id="V">0.000000</value>
<value letter_id="W">0.020000</value>
<value letter_id="Y">0.700000</value>
</alphabet_array>
<alphabet_array>
<value letter_id="A">0.000000</value>
<value letter_id="C">0.000000</value>
<value letter_id="D">0.000000</value>
<value letter_id="E">0.000000</value>
<value letter_id="F">0.000000</value>
<value letter_id="G">0.000000</value>
<value letter_id="H">0.000000</value>
<value letter_id="I">0.000000</value>
<value letter_id="K">0.000000</value>
<value letter_id="L">0.000000</value>
<value letter_id="M">0.000000</value>
<value letter_id="N">0.000000</value>
<value letter_id="P">0.980000</value>
<value letter_id="Q">0.000000</value>
<value letter_id="R">0.000000</value>
<value letter_id="S">0.000000</value>
<value letter_id="T">0.000000</value>
<value letter_id="V">0.020000</value>
<value letter_id="W">0.000000</value>
<value letter_id="Y">0.000000</value>
</alphabet_array>
<alphabet_array>
<value letter_id="A">0.000000</value>
<value letter_id="C">0.000000</value>
<value letter_id="D">0.000000</value>
<value letter_id="E">0.120000</value>
<value letter_id="F">0.000000</value>
<value letter_id="G">0.880000</value>
<value letter_id="H">0.000000</value>
<value letter_id="I">0.000000</value>
<value letter_id="K">0.000000</value>
<value letter_id="L">0.000000</value>
<value letter_id="M">0.000000</value>
<value letter_id="N">0.000000</value>
<value letter_id="P">0.000000</value>
<value letter_id="Q">0.000000</value>
<value letter_id="R">0.000000</value>
<value letter_id="S">0.000000</value>
<value letter_id="T">0.000000</value>
<value letter_id="V">0.000000</value>
<value letter_id="W">0.000000</value>
<value letter_id="Y">0.000000</value>
</alphabet_array>
<alphabet_array>
<value letter_id="A">0.000000</value>
<value letter_id="C">0.000000</value>
<value letter_id="D">0.000000</value>
<value letter_id="E">0.000000</value>
<value letter_id="F">0.020000</value>
<value letter_id="G">0.000000</value>
<value letter_id="H">0.040000</value>
<value letter_id="I">0.000000</value>
<value letter_id="K">0.480000</value>
<value letter_id="L">0.000000</value>
<value letter_id="M">0.000000</value>
<value letter_id="N">0.000000</value>
<value letter_id="P">0.000000</value>
<value letter_id="Q">0.000000</value>
<value letter_id="R">0.300000</value>
<value letter_id="S">0.000000</value>
<value letter_id="T">0.000000</value>
<value letter_id="V">0.000000</value>
<value letter_id="W">0.000000</value>
<value letter_id="Y">0.160000</value>
</alphabet_array>
<alphabet_array>
<value letter_id="A">0.000000</value>
<value letter_id="C">0.000000</value>
<value letter_id="D">0.000000</value>
<value letter_id="E">0.000000</value>
<value letter_id="F">0.000000</value>
<value letter_id="G">0.000000</value>
<value letter_id="H">0.000000</value>
<value letter_id="I">0.000000</value>
<value letter_id="K">0.000000</value>
<value letter_id="L">0.000000</value>
<value letter_id="M">0.000000</value>
<value letter_id="N">0.000000</value>
<value letter_id="P">1.000000</value>
<value letter_id="Q">0.000000</value>
<value letter_id="R">0.000000</value>
<value letter_id="S">0.000000</value>
<value letter_id="T">0.000000</value>
<value letter_id="V">0.000000</value>
<value letter_id="W">0.000000</value>
<value letter_id="Y">0.000000</value>
</alphabet_array>
<alphabet_array>
<value letter_id="A">0.000000</value>
<value letter_id="C">0.000000</value>
<value letter_id="D">0.000000</value>
<value letter_id="E">0.000000</value>
<value letter_id="F">0.000000</value>
<value letter_id="G">0.000000</value>
<value letter_id="H">0.000000</value>
<value letter_id="I">0.380000</value>
<value letter_id="K">0.000000</value>
<value letter_id="L">0.320000</value>
<value letter_id="M">0.000000</value>
<value letter_id="N">0.000000</value>
<value letter_id="P">0.000000</value>
<value letter_id="Q">0.000000</value>
<value letter_id="R">0.000000</value>
<value letter_id="S">0.000000</value>
<value letter_id="T">0.000000</value>
<value letter_id="V">0.300000</value>
<value letter_id="W">0.000000</value>
<value letter_id="Y">0.000000</value>
</alphabet_array>
<alphabet_array>
<value letter_id="A">1.000000</value>
<value letter_id="C">0.000000</value>
<value letter_id="D">0.000000</value>
<value letter_id="E">0.000000</value>
<value letter_id="F">0.000000</value>
<value letter_id="G">0.000000</value>
<value letter_id="H">0.000000</value>
<value letter_id="I">0.000000</value>
<value letter_id="K">0.000000</value>
<value letter_id="L">0.000000</value>
<value letter_id="M">0.000000</value>
<value letter_id="N">0.000000</value>
<value letter_id="P">0.000000</value>
<value letter_id="Q">0.000000</value>
<value letter_id="R">0.000000</value>
<value letter_id="S">0.000000</value>
<value letter_id="T">0.000000</value>
<value letter_id="V">0.000000</value>
<value letter_id="W">0.000000</value>
<value letter_id="Y">0.000000</value>
</alphabet_array>
<alphabet_array>
<value letter_id="A">0.000000</value>
<value letter_id="C">0.000000</value>
<value letter_id="D">0.000000</value>
<value letter_id="E">0.000000</value>
<value letter_id="F">0.000000</value>
<value letter_id="G">0.000000</value>
<value letter_id="H">0.000000</value>
<value letter_id="I">0.000000</value>
<value letter_id="K">0.000000</value>
<value letter_id="L">0.000000</value>
<value letter_id="M">0.000000</value>
<value letter_id="N">0.980000</value>
<value letter_id="P">0.000000</value>
<value letter_id="Q">0.000000</value>
<value letter_id="R">0.000000</value>
<value letter_id="S">0.020000</value>
<value letter_id="T">0.000000</value>
<value letter_id="V">0.000000</value>
<value letter_id="W">0.000000</value>
<value letter_id="Y">0.000000</value>
</alphabet_array>
<alphabet_array>
<value letter_id="A">0.000000</value>
<value letter_id="C">0.000000</value>
<value letter_id="D">0.000000</value>
<value letter_id="E">0.000000</value>
<value letter_id="F">0.000000</value>
<value letter_id="G">0.000000</value>
<value letter_id="H">0.000000</value>
<value letter_id="I">0.060000</value>
<value letter_id="K">0.000000</value>
<value letter_id="L">0.140000</value>
<value letter_id="M">0.260000</value>
<value letter_id="N">0.000000</value>
<value letter_id="P">0.000000</value>
<value letter_id="Q">0.000000</value>
<value letter_id="R">0.000000</value>
<value letter_id="S">0.000000</value>
<value letter_id="T">0.000000</value>
<value letter_id="V">0.540000</value>
<value letter_id="W">0.000000</value>
<value letter_id="Y">0.000000</value>
</alphabet_array>
<alphabet_array>
<value letter_id="A">0.220000</value>
<value letter_id="C">0.540000</value>
<value letter_id="D">0.000000</value>
<value letter_id="E">0.000000</value>
<value letter_id="F">0.000000</value>
<value letter_id="G">0.000000</value>
<value letter_id="H">0.000000</value>
<value letter_id="I">0.020000</value>
<value letter_id="K">0.000000</value>
<value letter_id="L">0.120000</value>
<value letter_id="M">0.000000</value>
<value letter_id="N">0.000000</value>
<value letter_id="P">0.000000</value>
<value letter_id="Q">0.000000</value>
<value letter_id="R">0.000000</value>
<value letter_id="S">0.040000</value>
<value letter_id="T">0.020000</value>
<value letter_id="V">0.040000</value>
<value letter_id="W">0.000000</value>
<value letter_id="Y">0.000000</value>
</alphabet_array>
<alphabet_array>
<value letter_id="A">0.000000</value>
<value letter_id="C">0.000000</value>
<value letter_id="D">0.000000</value>
<value letter_id="E">0.000000</value>
<value letter_id="F">1.000000</value>
<value letter_id="G">0.000000</value>
<value letter_id="H">0.000000</value>
<value letter_id="I">0.000000</value>
<value letter_id="K">0.000000</value>
<value letter_id="L">0.000000</value>
<value letter_id="M">0.000000</value>
<value letter_id="N">0.000000</value>
<value letter_id="P">0.000000</value>
<value letter_id="Q">0.000000</value>
<value letter_id="R">0.000000</value>
<value letter_id="S">0.000000</value>
<value letter_id="T">0.000000</value>
<value letter_id="V">0.000000</value>
<value letter_id="W">0.000000</value>
<value letter_id="Y">0.000000</value>
</alphabet_array>
<alphabet_array>
<value letter_id="A">0.000000</value>
<value letter_id="C">0.000000</value>
<value letter_id="D">0.000000</value>
<value letter_id="E">0.000000</value>
<value letter_id="F">0.000000</value>
<value letter_id="G">0.000000</value>
<value letter_id="H">0.000000</value>
<value letter_id="I">0.000000</value>
<value letter_id="K">1.000000</value>
<value letter_id="L">0.000000</value>
<value letter_id="M">0.000000</value>
<value letter_id="N">0.000000</value>
<value letter_id="P">0.000000</value>
<value letter_id="Q">0.000000</value>
<value letter_id="R">0.000000</value>
<value letter_id="S">0.000000</value>
<value letter_id="T">0.000000</value>
<value letter_id="V">0.000000</value>
<value letter_id="W">0.000000</value>
<value letter_id="Y">0.000000</value>
</alphabet_array>
<alphabet_array>
<value letter_id="A">0.000000</value>
<value letter_id="C">0.000000</value>
<value letter_id="D">0.000000</value>
<value letter_id="E">0.000000</value>
<value letter_id="F">0.000000</value>
<value letter_id="G">0.000000</value>
<value letter_id="H">0.000000</value>
<value letter_id="I">0.140000</value>
<value letter_id="K">0.000000</value>
<value letter_id="L">0.000000</value>
<value letter_id="M">0.000000</value>
<value letter_id="N">0.000000</value>
<value letter_id="P">0.000000</value>
<value letter_id="Q">0.000000</value>
<value letter_id="R">0.000000</value>
<value letter_id="S">0.000000</value>
<value letter_id="T">0.560000</value>
<value letter_id="V">0.300000</value>
<value letter_id="W">0.000000</value>
<value letter_id="Y">0.000000</value>
</alphabet_array>
<alphabet_array>
<value letter_id="A">0.000000</value>
<value letter_id="C">0.000000</value>
<value letter_id="D">0.000000</value>
<value letter_id="E">0.000000</value>
<value letter_id="F">0.040000</value>
<value letter_id="G">0.000000</value>
<value letter_id="H">0.000000</value>
<value letter_id="I">0.000000</value>
<value letter_id="K">0.000000</value>
<value letter_id="L">0.000000</value>
<value letter_id="M">0.000000</value>
<value letter_id="N">0.000000</value>
<value letter_id="P">0.000000</value>
<value letter_id="Q">0.000000</value>
<value letter_id="R">0.000000</value>
<value letter_id="S">0.000000</value>
<value letter_id="T">0.000000</value>
<value letter_id="V">0.000000</value>
<value letter_id="W">0.000000</value>
<value letter_id="Y">0.960000</value>
</alphabet_array>
<alphabet_array>
<value letter_id="A">0.020000</value>
<value letter_id="C">0.000000</value>
<value letter_id="D">0.000000</value>
<value letter_id="E">0.000000</value>
<value letter_id="F">0.000000</value>
<value letter_id="G">0.980000</value>
<value letter_id="H">0.000000</value>
<value letter_id="I">0.000000</value>
<value letter_id="K">0.000000</value>
<value letter_id="L">0.000000</value>
<value letter_id="M">0.000000</value>
<value letter_id="N">0.000000</value>
<value letter_id="P">0.000000</value>
<value letter_id="Q">0.000000</value>
<value letter_id="R">0.000000</value>
<value letter_id="S">0.000000</value>
<value letter_id="T">0.000000</value>
<value letter_id="V">0.000000</value>
<value letter_id="W">0.000000</value>
<value letter_id="Y">0.000000</value>
</alphabet_array>
<alphabet_array>
<value letter_id="A">0.000000</value>
<value letter_id="C">0.000000</value>
<value letter_id="D">0.000000</value>
<value letter_id="E">0.000000</value>
<value letter_id="F">0.020000</value>
<value letter_id="G">0.000000</value>
<value letter_id="H">0.040000</value>
<value letter_id="I">0.000000</value>
<value letter_id="K">0.000000</value>
<value letter_id="L">0.000000</value>
<value letter_id="M">0.000000</value>
<value letter_id="N">0.000000</value>
<value letter_id="P">0.000000</value>
<value letter_id="Q">0.000000</value>
<value letter_id="R">0.140000</value>
<value letter_id="S">0.020000</value>
<value letter_id="T">0.000000</value>
<value letter_id="V">0.000000</value>
<value letter_id="W">0.000000</value>
<value letter_id="Y">0.780000</value>
</alphabet_array>
<alphabet_array>
<value letter_id="A">0.000000</value>
<value letter_id="C">0.000000</value>
<value letter_id="D">0.000000</value>
<value letter_id="E">0.000000</value>
<value letter_id="F">0.000000</value>
<value letter_id="G">0.000000</value>
<value letter_id="H">0.000000</value>
<value letter_id="I">0.740000</value>
<value letter_id="K">0.000000</value>
<value letter_id="L">0.000000</value>
<value letter_id="M">0.180000</value>
<value letter_id="N">0.000000</value>
<value letter_id="P">0.000000</value>
<value letter_id="Q">0.000000</value>
<value letter_id="R">0.000000</value>
<value letter_id="S">0.000000</value>
<value letter_id="T">0.060000</value>
<value letter_id="V">0.020000</value>
<value letter_id="W">0.000000</value>
<value letter_id="Y">0.000000</value>
</alphabet_array>
<alphabet_array>
<value letter_id="A">0.000000</value>
<value letter_id="C">0.000000</value>
<value letter_id="D">0.000000</value>
<value letter_id="E">0.000000</value>
<value letter_id="F">0.000000</value>
<value letter_id="G">0.000000</value>
<value letter_id="H">0.000000</value>
<value letter_id="I">0.000000</value>
<value letter_id="K">0.000000</value>
<value letter_id="L">0.000000</value>
<value letter_id="M">0.000000</value>
<value letter_id="N">0.000000</value>
<value letter_id="P">0.000000</value>
<value letter_id="Q">0.000000</value>
<value letter_id="R">0.000000</value>
<value letter_id="S">1.000000</value>
<value letter_id="T">0.000000</value>
<value letter_id="V">0.000000</value>
<value letter_id="W">0.000000</value>
<value letter_id="Y">0.000000</value>
</alphabet_array>
<alphabet_array>
<value letter_id="A">0.000000</value>
<value letter_id="C">0.000000</value>
<value letter_id="D">0.000000</value>
<value letter_id="E">0.000000</value>
<value letter_id="F">0.000000</value>
<value letter_id="G">0.000000</value>
<value letter_id="H">0.000000</value>
<value letter_id="I">0.020000</value>
<value letter_id="K">0.000000</value>
<value letter_id="L">0.000000</value>
<value letter_id="M">0.840000</value>
<value letter_id="N">0.000000</value>
<value letter_id="P">0.000000</value>
<value letter_id="Q">0.000000</value>
<value letter_id="R">0.000000</value>
<value letter_id="S">0.000000</value>
<value letter_id="T">0.140000</value>
<value letter_id="V">0.000000</value>
<value letter_id="W">0.000000</value>
<value letter_id="Y">0.000000</value>
</alphabet_array>
<alphabet_array>
<value letter_id="A">0.240000</value>
<value letter_id="C">0.000000</value>
<value letter_id="D">0.000000</value>
<value letter_id="E">0.000000</value>
<value letter_id="F">0.000000</value>
<value letter_id="G">0.020000</value>
<value letter_id="H">0.000000</value>
<value letter_id="I">0.040000</value>
<value letter_id="K">0.080000</value>
<value letter_id="L">0.000000</value>
<value letter_id="M">0.000000</value>
<value letter_id="N">0.000000</value>
<value letter_id="P">0.000000</value>
<value letter_id="Q">0.020000</value>
<value letter_id="R">0.000000</value>
<value letter_id="S">0.220000</value>
<value letter_id="T">0.200000</value>
<value letter_id="V">0.180000</value>
<value letter_id="W">0.000000</value>
<value letter_id="Y">0.000000</value>
</alphabet_array>
<alphabet_array>
<value letter_id="A">0.000000</value>
<value letter_id="C">0.000000</value>
<value letter_id="D">0.000000</value>
<value letter_id="E">0.000000</value>
<value letter_id="F">0.000000</value>
<value letter_id="G">0.000000</value>
<value letter_id="H">0.140000</value>
<value letter_id="I">0.000000</value>
<value letter_id="K">0.000000</value>
<value letter_id="L">0.000000</value>
<value letter_id="M">0.000000</value>
<value letter_id="N">0.000000</value>
<value letter_id="P">0.000000</value>
<value letter_id="Q">0.860000</value>
<value letter_id="R">0.000000</value>
<value letter_id="S">0.000000</value>
<value letter_id="T">0.000000</value>
<value letter_id="V">0.000000</value>
<value letter_id="W">0.000000</value>
<value letter_id="Y">0.000000</value>
</alphabet_array>
<alphabet_array>
<value letter_id="A">0.900000</value>
<value letter_id="C">0.000000</value>
<value letter_id="D">0.000000</value>
<value letter_id="E">0.000000</value>
<value letter_id="F">0.000000</value>
<value letter_id="G">0.080000</value>
<value letter_id="H">0.000000</value>
<value letter_id="I">0.000000</value>
<value letter_id="K">0.000000</value>
<value letter_id="L">0.000000</value>
<value letter_id="M">0.000000</value>
<value letter_id="N">0.000000</value>
<value letter_id="P">0.000000</value>
<value letter_id="Q">0.000000</value>
<value letter_id="R">0.000000</value>
<value letter_id="S">0.020000</value>
<value letter_id="T">0.000000</value>
<value letter_id="V">0.000000</value>
<value letter_id="W">0.000000</value>
<value letter_id="Y">0.000000</value>
</alphabet_array>
<alphabet_array>
<value letter_id="A">0.000000</value>
<value letter_id="C">0.000000</value>
<value letter_id="D">0.000000</value>
<value letter_id="E">0.000000</value>
<value letter_id="F">0.000000</value>
<value letter_id="G">0.000000</value>
<value letter_id="H">0.000000</value>
<value letter_id="I">0.220000</value>
<value letter_id="K">0.000000</value>
<value letter_id="L">0.580000</value>
<value letter_id="M">0.000000</value>
<value letter_id="N">0.000000</value>
<value letter_id="P">0.000000</value>
<value letter_id="Q">0.000000</value>
<value letter_id="R">0.000000</value>
<value letter_id="S">0.000000</value>
<value letter_id="T">0.000000</value>
<value letter_id="V">0.200000</value>
<value letter_id="W">0.000000</value>
<value letter_id="Y">0.000000</value>
</alphabet_array>
<alphabet_array>
<value letter_id="A">0.040000</value>
<value letter_id="C">0.000000</value>
<value letter_id="D">0.000000</value>
<value letter_id="E">0.000000</value>
<value letter_id="F">0.000000</value>
<value letter_id="G">0.040000</value>
<value letter_id="H">0.000000</value>
<value letter_id="I">0.000000</value>
<value letter_id="K">0.000000</value>
<value letter_id="L">0.000000</value>
<value letter_id="M">0.040000</value>
<value letter_id="N">0.020000</value>
<value letter_id="P">0.000000</value>
<value letter_id="Q">0.000000</value>
<value letter_id="R">0.000000</value>
<value letter_id="S">0.440000</value>
<value letter_id="T">0.360000</value>
<value letter_id="V">0.000000</value>
<value letter_id="W">0.000000</value>
<value letter_id="Y">0.060000</value>
</alphabet_array>
<alphabet_array>
<value letter_id="A">0.000000</value>
<value letter_id="C">0.000000</value>
<value letter_id="D">0.000000</value>
<value letter_id="E">0.000000</value>
<value letter_id="F">0.960000</value>
<value letter_id="G">0.000000</value>
<value letter_id="H">0.000000</value>
<value letter_id="I">0.000000</value>
<value letter_id="K">0.000000</value>
<value letter_id="L">0.040000</value>
<value letter_id="M">0.000000</value>
<value letter_id="N">0.000000</value>
<value letter_id="P">0.000000</value>
<value letter_id="Q">0.000000</value>
<value letter_id="R">0.000000</value>
<value letter_id="S">0.000000</value>
<value letter_id="T">0.000000</value>
<value letter_id="V">0.000000</value>
<value letter_id="W">0.000000</value>
<value letter_id="Y">0.000000</value>
</alphabet_array>
<alphabet_array>
<value letter_id="A">0.000000</value>
<value letter_id="C">0.000000</value>
<value letter_id="D">0.000000</value>
<value letter_id="E">0.000000</value>
<value letter_id="F">0.000000</value>
<value letter_id="G">0.000000</value>
<value letter_id="H">0.000000</value>
<value letter_id="I">0.080000</value>
<value letter_id="K">0.000000</value>
<value letter_id="L">0.840000</value>
<value letter_id="M">0.000000</value>
<value letter_id="N">0.000000</value>
<value letter_id="P">0.000000</value>
<value letter_id="Q">0.000000</value>
<value letter_id="R">0.000000</value>
<value letter_id="S">0.000000</value>
<value letter_id="T">0.000000</value>
<value letter_id="V">0.080000</value>
<value letter_id="W">0.000000</value>
<value letter_id="Y">0.000000</value>
</alphabet_array>
<alphabet_array>
<value letter_id="A">0.100000</value>
<value letter_id="C">0.000000</value>
<value letter_id="D">0.000000</value>
<value letter_id="E">0.040000</value>
<value letter_id="F">0.000000</value>
<value letter_id="G">0.140000</value>
<value letter_id="H">0.000000</value>
<value letter_id="I">0.000000</value>
<value letter_id="K">0.000000</value>
<value letter_id="L">0.000000</value>
<value letter_id="M">0.000000</value>
<value letter_id="N">0.080000</value>
<value letter_id="P">0.000000</value>
<value letter_id="Q">0.360000</value>
<value letter_id="R">0.000000</value>
<value letter_id="S">0.280000</value>
<value letter_id="T">0.000000</value>
<value letter_id="V">0.000000</value>
<value letter_id="W">0.000000</value>
<value letter_id="Y">0.000000</value>
</alphabet_array>
<alphabet_array>
<value letter_id="A">0.000000</value>
<value letter_id="C">0.000000</value>
<value letter_id="D">1.000000</value>
<value letter_id="E">0.000000</value>
<value letter_id="F">0.000000</value>
<value letter_id="G">0.000000</value>
<value letter_id="H">0.000000</value>
<value letter_id="I">0.000000</value>
<value letter_id="K">0.000000</value>
<value letter_id="L">0.000000</value>
<value letter_id="M">0.000000</value>
<value letter_id="N">0.000000</value>
<value letter_id="P">0.000000</value>
<value letter_id="Q">0.000000</value>
<value letter_id="R">0.000000</value>
<value letter_id="S">0.000000</value>
<value letter_id="T">0.000000</value>
<value letter_id="V">0.000000</value>
<value letter_id="W">0.000000</value>
<value letter_id="Y">0.000000</value>
</alphabet_array>
<alphabet_array>
<value letter_id="A">0.000000</value>
<value letter_id="C">0.000000</value>
<value letter_id="D">0.000000</value>
<value letter_id="E">0.000000</value>
<value letter_id="F">0.780000</value>
<value letter_id="G">0.000000</value>
<value letter_id="H">0.000000</value>
<value letter_id="I">0.000000</value>
<value letter_id="K">0.000000</value>
<value letter_id="L">0.220000</value>
<value letter_id="M">0.000000</value>
<value letter_id="N">0.000000</value>
<value letter_id="P">0.000000</value>
<value letter_id="Q">0.000000</value>
<value letter_id="R">0.000000</value>
<value letter_id="S">0.000000</value>
<value letter_id="T">0.000000</value>
<value letter_id="V">0.000000</value>
<value letter_id="W">0.000000</value>
<value letter_id="Y">0.000000</value>
</alphabet_array>
<alphabet_array>
<value letter_id="A">0.000000</value>
<value letter_id="C">0.000000</value>
<value letter_id="D">0.000000</value>
<value letter_id="E">0.000000</value>
<value letter_id="F">0.000000</value>
<value letter_id="G">0.000000</value>
<value letter_id="H">0.000000</value>
<value letter_id="I">0.000000</value>
<value letter_id="K">1.000000</value>
<value letter_id="L">0.000000</value>
<value letter_id="M">0.000000</value>
<value letter_id="N">0.000000</value>
<value letter_id="P">0.000000</value>
<value letter_id="Q">0.000000</value>
<value letter_id="R">0.000000</value>
<value letter_id="S">0.000000</value>
<value letter_id="T">0.000000</value>
<value letter_id="V">0.000000</value>
<value letter_id="W">0.000000</value>
<value letter_id="Y">0.000000</value>
</alphabet_array>
<alphabet_array>
<value letter_id="A">0.000000</value>
<value letter_id="C">0.000000</value>
<value letter_id="D">0.000000</value>
<value letter_id="E">0.000000</value>
<value letter_id="F">0.000000</value>
<value letter_id="G">0.000000</value>
<value letter_id="H">0.000000</value>
<value letter_id="I">0.020000</value>
<value letter_id="K">0.000000</value>
<value letter_id="L">0.980000</value>
<value letter_id="M">0.000000</value>
<value letter_id="N">0.000000</value>
<value letter_id="P">0.000000</value>
<value letter_id="Q">0.000000</value>
<value letter_id="R">0.000000</value>
<value letter_id="S">0.000000</value>
<value letter_id="T">0.000000</value>
<value letter_id="V">0.000000</value>
<value letter_id="W">0.000000</value>
<value letter_id="Y">0.000000</value>
</alphabet_array>
<alphabet_array>
<value letter_id="A">0.000000</value>
<value letter_id="C">0.000000</value>
<value letter_id="D">0.000000</value>
<value letter_id="E">0.000000</value>
<value letter_id="F">0.000000</value>
<value letter_id="G">1.000000</value>
<value letter_id="H">0.000000</value>
<value letter_id="I">0.000000</value>
<value letter_id="K">0.000000</value>
<value letter_id="L">0.000000</value>
<value letter_id="M">0.000000</value>
<value letter_id="N">0.000000</value>
<value letter_id="P">0.000000</value>
<value letter_id="Q">0.000000</value>
<value letter_id="R">0.000000</value>
<value letter_id="S">0.000000</value>
<value letter_id="T">0.000000</value>
<value letter_id="V">0.000000</value>
<value letter_id="W">0.000000</value>
<value letter_id="Y">0.000000</value>
</alphabet_array>
<alphabet_array>
<value letter_id="A">0.000000</value>
<value letter_id="C">0.000000</value>
<value letter_id="D">0.000000</value>
<value letter_id="E">0.000000</value>
<value letter_id="F">0.000000</value>
<value letter_id="G">0.000000</value>
<value letter_id="H">0.940000</value>
<value letter_id="I">0.000000</value>
<value letter_id="K">0.000000</value>
<value letter_id="L">0.040000</value>
<value letter_id="M">0.000000</value>
<value letter_id="N">0.000000</value>
<value letter_id="P">0.000000</value>
<value letter_id="Q">0.000000</value>
<value letter_id="R">0.000000</value>
<value letter_id="S">0.000000</value>
<value letter_id="T">0.020000</value>
<value letter_id="V">0.000000</value>
<value letter_id="W">0.000000</value>
<value letter_id="Y">0.000000</value>
</alphabet_array>
<alphabet_array>
<value letter_id="A">0.000000</value>
<value letter_id="C">0.000000</value>
<value letter_id="D">0.000000</value>
<value letter_id="E">0.000000</value>
<value letter_id="F">0.000000</value>
<value letter_id="G">0.000000</value>
<value letter_id="H">0.000000</value>
<value letter_id="I">0.000000</value>
<value letter_id="K">0.000000</value>
<value letter_id="L">0.000000</value>
<value letter_id="M">0.000000</value>
<value letter_id="N">0.000000</value>
<value letter_id="P">0.000000</value>
<value letter_id="Q">0.000000</value>
<value letter_id="R">0.000000</value>
<value letter_id="S">0.000000</value>
<value letter_id="T">0.000000</value>
<value letter_id="V">0.000000</value>
<value letter_id="W">0.000000</value>
<value letter_id="Y">1.000000</value>
</alphabet_array>
<alphabet_array>
<value letter_id="A">0.000000</value>
<value letter_id="C">0.000000</value>
<value letter_id="D">0.000000</value>
<value letter_id="E">0.000000</value>
<value letter_id="F">0.000000</value>
<value letter_id="G">0.000000</value>
<value letter_id="H">0.000000</value>
<value letter_id="I">0.000000</value>
<value letter_id="K">0.000000</value>
<value letter_id="L">0.000000</value>
<value letter_id="M">1.000000</value>
<value letter_id="N">0.000000</value>
<value letter_id="P">0.000000</value>
<value letter_id="Q">0.000000</value>
<value letter_id="R">0.000000</value>
<value letter_id="S">0.000000</value>
<value letter_id="T">0.000000</value>
<value letter_id="V">0.000000</value>
<value letter_id="W">0.000000</value>
<value letter_id="Y">0.000000</value>
</alphabet_array>
<alphabet_array>
<value letter_id="A">0.000000</value>
<value letter_id="C">0.000000</value>
<value letter_id="D">0.000000</value>
<value letter_id="E">0.000000</value>
<value letter_id="F">0.000000</value>
<value letter_id="G">0.000000</value>
<value letter_id="H">0.000000</value>
<value letter_id="I">0.000000</value>
<value letter_id="K">1.000000</value>
<value letter_id="L">0.000000</value>
<value letter_id="M">0.000000</value>
<value letter_id="N">0.000000</value>
<value letter_id="P">0.000000</value>
<value letter_id="Q">0.000000</value>
<value letter_id="R">0.000000</value>
<value letter_id="S">0.000000</value>
<value letter_id="T">0.000000</value>
<value letter_id="V">0.000000</value>
<value letter_id="W">0.000000</value>
<value letter_id="Y">0.000000</value>
</alphabet_array>
<alphabet_array>
<value letter_id="A">0.000000</value>
<value letter_id="C">0.000000</value>
<value letter_id="D">0.000000</value>
<value letter_id="E">0.000000</value>
<value letter_id="F">0.000000</value>
<value letter_id="G">0.000000</value>
<value letter_id="H">0.000000</value>
<value letter_id="I">0.980000</value>
<value letter_id="K">0.000000</value>
<value letter_id="L">0.000000</value>
<value letter_id="M">0.000000</value>
<value letter_id="N">0.000000</value>
<value letter_id="P">0.000000</value>
<value letter_id="Q">0.000000</value>
<value letter_id="R">0.000000</value>
<value letter_id="S">0.000000</value>
<value letter_id="T">0.000000</value>
<value letter_id="V">0.020000</value>
<value letter_id="W">0.000000</value>
<value letter_id="Y">0.000000</value>
</alphabet_array>
<alphabet_array>
<value letter_id="A">0.000000</value>
<value letter_id="C">0.000000</value>
<value letter_id="D">0.000000</value>
<value letter_id="E">0.000000</value>
<value letter_id="F">0.000000</value>
<value letter_id="G">0.000000</value>
<value letter_id="H">0.000000</value>
<value letter_id="I">0.000000</value>
<value letter_id="K">0.000000</value>
<value letter_id="L">0.000000</value>
<value letter_id="M">0.000000</value>
<value letter_id="N">0.000000</value>
<value letter_id="P">1.000000</value>
<value letter_id="Q">0.000000</value>
<value letter_id="R">0.000000</value>
<value letter_id="S">0.000000</value>
<value letter_id="T">0.000000</value>
<value letter_id="V">0.000000</value>
<value letter_id="W">0.000000</value>
<value letter_id="Y">0.000000</value>
</alphabet_array>
<alphabet_array>
<value letter_id="A">0.000000</value>
<value letter_id="C">0.000000</value>
<value letter_id="D">0.000000</value>
<value letter_id="E">0.000000</value>
<value letter_id="F">0.000000</value>
<value letter_id="G">0.000000</value>
<value letter_id="H">0.000000</value>
<value letter_id="I">0.000000</value>
<value letter_id="K">0.000000</value>
<value letter_id="L">0.000000</value>
<value letter_id="M">0.000000</value>
<value letter_id="N">0.000000</value>
<value letter_id="P">1.000000</value>
<value letter_id="Q">0.000000</value>
<value letter_id="R">0.000000</value>
<value letter_id="S">0.000000</value>
<value letter_id="T">0.000000</value>
<value letter_id="V">0.000000</value>
<value letter_id="W">0.000000</value>
<value letter_id="Y">0.000000</value>
</alphabet_array>
<alphabet_array>
<value letter_id="A">0.000000</value>
<value letter_id="C">0.000000</value>
<value letter_id="D">0.000000</value>
<value letter_id="E">0.000000</value>
<value letter_id="F">0.000000</value>
<value letter_id="G">0.000000</value>
<value letter_id="H">0.000000</value>
<value letter_id="I">0.000000</value>
<value letter_id="K">0.260000</value>
<value letter_id="L">0.000000</value>
<value letter_id="M">0.000000</value>
<value letter_id="N">0.000000</value>
<value letter_id="P">0.000000</value>
<value letter_id="Q">0.000000</value>
<value letter_id="R">0.740000</value>
<value letter_id="S">0.000000</value>
<value letter_id="T">0.000000</value>
<value letter_id="V">0.000000</value>
<value letter_id="W">0.000000</value>
<value letter_id="Y">0.000000</value>
</alphabet_array>
<alphabet_array>
<value letter_id="A">0.100000</value>
<value letter_id="C">0.140000</value>
<value letter_id="D">0.000000</value>
<value letter_id="E">0.000000</value>
<value letter_id="F">0.000000</value>
<value letter_id="G">0.000000</value>
<value letter_id="H">0.000000</value>
<value letter_id="I">0.020000</value>
<value letter_id="K">0.000000</value>
<value letter_id="L">0.000000</value>
<value letter_id="M">0.000000</value>
<value letter_id="N">0.000000</value>
<value letter_id="P">0.000000</value>
<value letter_id="Q">0.000000</value>
<value letter_id="R">0.000000</value>
<value letter_id="S">0.660000</value>
<value letter_id="T">0.080000</value>
<value letter_id="V">0.000000</value>
<value letter_id="W">0.000000</value>
<value letter_id="Y">0.000000</value>
</alphabet_array>
<alphabet_array>
<value letter_id="A">0.000000</value>
<value letter_id="C">0.000000</value>
<value letter_id="D">0.000000</value>
<value letter_id="E">0.000000</value>
<value letter_id="F">0.000000</value>
<value letter_id="G">0.000000</value>
<value letter_id="H">0.000000</value>
<value letter_id="I">0.000000</value>
<value letter_id="K">0.000000</value>
<value letter_id="L">0.000000</value>
<value letter_id="M">1.000000</value>
<value letter_id="N">0.000000</value>
<value letter_id="P">0.000000</value>
<value letter_id="Q">0.000000</value>
<value letter_id="R">0.000000</value>
<value letter_id="S">0.000000</value>
<value letter_id="T">0.000000</value>
<value letter_id="V">0.000000</value>
<value letter_id="W">0.000000</value>
<value letter_id="Y">0.000000</value>
</alphabet_array>
</alphabet_matrix>
</probabilities>
<regular_expression>
TNQ[QT]PGLN[IV]ITE[YL][IV][IM]GY[IL]YPG[KR]P[ILV]AN[VM][CA]FK[TV]YGYISM[AST]QA[LIV][ST]FL[QS]D[FL]KLGHYMKIPP[RK]SM
</regular_expression>
<contributing_sites>
<contributing_site sequence_id="sequence_45" position="467" strand="none" pvalue="1.10e-70" >
<left_flank>TLPIGIISAT</left_flank>
<site>
<letter_ref letter_id="T"/>
<letter_ref letter_id="N"/>
<letter_ref letter_id="Q"/>
<letter_ref letter_id="Q"/>
<letter_ref letter_id="P"/>
<letter_ref letter_id="G"/>
<letter_ref letter_id="L"/>
<letter_ref letter_id="N"/>
<letter_ref letter_id="V"/>
<letter_ref letter_id="I"/>
<letter_ref letter_id="T"/>
<letter_ref letter_id="E"/>
<letter_ref letter_id="Y"/>
<letter_ref letter_id="I"/>
<letter_ref letter_id="I"/>
<letter_ref letter_id="G"/>
<letter_ref letter_id="Y"/>
<letter_ref letter_id="L"/>
<letter_ref letter_id="Y"/>
<letter_ref letter_id="P"/>
<letter_ref letter_id="E"/>
<letter_ref letter_id="R"/>
<letter_ref letter_id="P"/>
<letter_ref letter_id="V"/>
<letter_ref letter_id="A"/>
<letter_ref letter_id="N"/>
<letter_ref letter_id="M"/>
<letter_ref letter_id="C"/>
<letter_ref letter_id="F"/>
<letter_ref letter_id="K"/>
<letter_ref letter_id="V"/>
<letter_ref letter_id="Y"/>
<letter_ref letter_id="G"/>
<letter_ref letter_id="Y"/>
<letter_ref letter_id="I"/>
<letter_ref letter_id="S"/>
<letter_ref letter_id="M"/>
<letter_ref letter_id="A"/>
<letter_ref letter_id="Q"/>
<letter_ref letter_id="A"/>
<letter_ref letter_id="L"/>
<letter_ref letter_id="T"/>
<letter_ref letter_id="F"/>
<letter_ref letter_id="L"/>
<letter_ref letter_id="A"/>
<letter_ref letter_id="D"/>
<letter_ref letter_id="F"/>
<letter_ref letter_id="K"/>
<letter_ref letter_id="L"/>
<letter_ref letter_id="G"/>
<letter_ref letter_id="H"/>
<letter_ref letter_id="Y"/>
<letter_ref letter_id="M"/>
<letter_ref letter_id="K"/>
<letter_ref letter_id="I"/>
<letter_ref letter_id="P"/>
<letter_ref letter_id="P"/>
<letter_ref letter_id="R"/>
<letter_ref letter_id="S"/>
<letter_ref letter_id="M"/>
</site>
<right_flank>FMAQVVGTLV</right_flank>
</contributing_site>
<contributing_site sequence_id="sequence_62" position="491" strand="none" pvalue="5.51e-70" >
<left_flank>TLPIGIITAI</left_flank>
<site>
<letter_ref letter_id="T"/>
<letter_ref letter_id="N"/>
<letter_ref letter_id="Q"/>
<letter_ref letter_id="A"/>
<letter_ref letter_id="P"/>
<letter_ref letter_id="G"/>
<letter_ref letter_id="L"/>
<letter_ref letter_id="N"/>
<letter_ref letter_id="I"/>
<letter_ref letter_id="I"/>
<letter_ref letter_id="T"/>
<letter_ref letter_id="E"/>
<letter_ref letter_id="Y"/>
<letter_ref letter_id="I"/>
<letter_ref letter_id="I"/>
<letter_ref letter_id="G"/>
<letter_ref letter_id="Y"/>
<letter_ref letter_id="I"/>
<letter_ref letter_id="Y"/>
<letter_ref letter_id="P"/>
<letter_ref letter_id="G"/>
<letter_ref letter_id="Y"/>
<letter_ref letter_id="P"/>
<letter_ref letter_id="V"/>
<letter_ref letter_id="A"/>
<letter_ref letter_id="N"/>
<letter_ref letter_id="M"/>
<letter_ref letter_id="C"/>
<letter_ref letter_id="F"/>
<letter_ref letter_id="K"/>
<letter_ref letter_id="V"/>
<letter_ref letter_id="Y"/>
<letter_ref letter_id="G"/>
<letter_ref letter_id="Y"/>
<letter_ref letter_id="I"/>
<letter_ref letter_id="S"/>
<letter_ref letter_id="M"/>
<letter_ref letter_id="T"/>
<letter_ref letter_id="Q"/>
<letter_ref letter_id="A"/>
<letter_ref letter_id="I"/>
<letter_ref letter_id="T"/>
<letter_ref letter_id="F"/>
<letter_ref letter_id="L"/>
<letter_ref letter_id="Q"/>
<letter_ref letter_id="D"/>
<letter_ref letter_id="F"/>
<letter_ref letter_id="K"/>
<letter_ref letter_id="L"/>
<letter_ref letter_id="G"/>
<letter_ref letter_id="H"/>
<letter_ref letter_id="Y"/>
<letter_ref letter_id="M"/>
<letter_ref letter_id="K"/>
<letter_ref letter_id="I"/>
<letter_ref letter_id="P"/>
<letter_ref letter_id="P"/>
<letter_ref letter_id="R"/>
<letter_ref letter_id="T"/>
<letter_ref letter_id="M"/>
</site>
<right_flank>FMAQIVGTLV</right_flank>
</contributing_site>
<contributing_site sequence_id="sequence_61" position="104" strand="none" pvalue="5.51e-70" >
<left_flank>TLPIGIITAI</left_flank>
<site>
<letter_ref letter_id="T"/>
<letter_ref letter_id="N"/>
<letter_ref letter_id="Q"/>
<letter_ref letter_id="A"/>
<letter_ref letter_id="P"/>
<letter_ref letter_id="G"/>
<letter_ref letter_id="L"/>
<letter_ref letter_id="N"/>
<letter_ref letter_id="I"/>
<letter_ref letter_id="I"/>
<letter_ref letter_id="T"/>
<letter_ref letter_id="E"/>
<letter_ref letter_id="Y"/>
<letter_ref letter_id="I"/>
<letter_ref letter_id="I"/>
<letter_ref letter_id="G"/>
<letter_ref letter_id="Y"/>
<letter_ref letter_id="I"/>
<letter_ref letter_id="Y"/>
<letter_ref letter_id="P"/>
<letter_ref letter_id="G"/>
<letter_ref letter_id="Y"/>
<letter_ref letter_id="P"/>
<letter_ref letter_id="V"/>
<letter_ref letter_id="A"/>
<letter_ref letter_id="N"/>
<letter_ref letter_id="M"/>
<letter_ref letter_id="C"/>
<letter_ref letter_id="F"/>
<letter_ref letter_id="K"/>
<letter_ref letter_id="V"/>
<letter_ref letter_id="Y"/>
<letter_ref letter_id="G"/>
<letter_ref letter_id="Y"/>
<letter_ref letter_id="I"/>
<letter_ref letter_id="S"/>
<letter_ref letter_id="M"/>
<letter_ref letter_id="T"/>
<letter_ref letter_id="Q"/>
<letter_ref letter_id="A"/>
<letter_ref letter_id="I"/>
<letter_ref letter_id="T"/>
<letter_ref letter_id="F"/>
<letter_ref letter_id="L"/>
<letter_ref letter_id="Q"/>
<letter_ref letter_id="D"/>
<letter_ref letter_id="F"/>
<letter_ref letter_id="K"/>
<letter_ref letter_id="L"/>
<letter_ref letter_id="G"/>
<letter_ref letter_id="H"/>
<letter_ref letter_id="Y"/>
<letter_ref letter_id="M"/>
<letter_ref letter_id="K"/>
<letter_ref letter_id="I"/>
<letter_ref letter_id="P"/>
<letter_ref letter_id="P"/>
<letter_ref letter_id="R"/>
<letter_ref letter_id="T"/>
<letter_ref letter_id="M"/>
</site>
<right_flank>FMAQIVGTLV</right_flank>
</contributing_site>
<contributing_site sequence_id="sequence_58" position="493" strand="none" pvalue="5.51e-70" >
<left_flank>TLPIGIITAI</left_flank>
<site>
<letter_ref letter_id="T"/>
<letter_ref letter_id="N"/>
<letter_ref letter_id="Q"/>
<letter_ref letter_id="S"/>
<letter_ref letter_id="P"/>
<letter_ref letter_id="G"/>
<letter_ref letter_id="L"/>
<letter_ref letter_id="N"/>
<letter_ref letter_id="I"/>
<letter_ref letter_id="I"/>
<letter_ref letter_id="T"/>
<letter_ref letter_id="E"/>
<letter_ref letter_id="Y"/>
<letter_ref letter_id="I"/>
<letter_ref letter_id="I"/>
<letter_ref letter_id="G"/>
<letter_ref letter_id="Y"/>
<letter_ref letter_id="I"/>
<letter_ref letter_id="Y"/>
<letter_ref letter_id="P"/>
<letter_ref letter_id="G"/>
<letter_ref letter_id="Y"/>
<letter_ref letter_id="P"/>
<letter_ref letter_id="V"/>
<letter_ref letter_id="A"/>
<letter_ref letter_id="N"/>
<letter_ref letter_id="M"/>
<letter_ref letter_id="C"/>
<letter_ref letter_id="F"/>
<letter_ref letter_id="K"/>
<letter_ref letter_id="V"/>
<letter_ref letter_id="Y"/>
<letter_ref letter_id="G"/>
<letter_ref letter_id="Y"/>
<letter_ref letter_id="I"/>
<letter_ref letter_id="S"/>
<letter_ref letter_id="M"/>
<letter_ref letter_id="T"/>
<letter_ref letter_id="Q"/>
<letter_ref letter_id="A"/>
<letter_ref letter_id="I"/>
<letter_ref letter_id="T"/>
<letter_ref letter_id="F"/>
<letter_ref letter_id="L"/>
<letter_ref letter_id="Q"/>
<letter_ref letter_id="D"/>
<letter_ref letter_id="F"/>
<letter_ref letter_id="K"/>
<letter_ref letter_id="L"/>
<letter_ref letter_id="G"/>
<letter_ref letter_id="H"/>
<letter_ref letter_id="Y"/>
<letter_ref letter_id="M"/>
<letter_ref letter_id="K"/>
<letter_ref letter_id="I"/>
<letter_ref letter_id="P"/>
<letter_ref letter_id="P"/>
<letter_ref letter_id="R"/>
<letter_ref letter_id="T"/>
<letter_ref letter_id="M"/>
</site>
<right_flank>FMAQVVGTII</right_flank>
</contributing_site>
<contributing_site sequence_id="sequence_93" position="673" strand="none" pvalue="2.98e-69" >
<left_flank>TLPISIITAT</left_flank>
<site>
<letter_ref letter_id="T"/>
<letter_ref letter_id="N"/>
<letter_ref letter_id="Q"/>
<letter_ref letter_id="T"/>
<letter_ref letter_id="P"/>
<letter_ref letter_id="G"/>
<letter_ref letter_id="L"/>
<letter_ref letter_id="N"/>
<letter_ref letter_id="I"/>
<letter_ref letter_id="I"/>
<letter_ref letter_id="T"/>
<letter_ref letter_id="E"/>
<letter_ref letter_id="Y"/>
<letter_ref letter_id="V"/>
<letter_ref letter_id="M"/>
<letter_ref letter_id="G"/>
<letter_ref letter_id="L"/>
<letter_ref letter_id="I"/>
<letter_ref letter_id="Y"/>
<letter_ref letter_id="P"/>
<letter_ref letter_id="G"/>
<letter_ref letter_id="R"/>
<letter_ref letter_id="P"/>
<letter_ref letter_id="I"/>
<letter_ref letter_id="A"/>
<letter_ref letter_id="N"/>
<letter_ref letter_id="V"/>
<letter_ref letter_id="C"/>
<letter_ref letter_id="F"/>
<letter_ref letter_id="K"/>
<letter_ref letter_id="T"/>
<letter_ref letter_id="Y"/>
<letter_ref letter_id="G"/>
<letter_ref letter_id="Y"/>
<letter_ref letter_id="M"/>
<letter_ref letter_id="S"/>
<letter_ref letter_id="M"/>
<letter_ref letter_id="A"/>
<letter_ref letter_id="Q"/>
<letter_ref letter_id="A"/>
<letter_ref letter_id="V"/>
<letter_ref letter_id="S"/>
<letter_ref letter_id="F"/>
<letter_ref letter_id="L"/>
<letter_ref letter_id="N"/>
<letter_ref letter_id="D"/>
<letter_ref letter_id="F"/>
<letter_ref letter_id="K"/>
<letter_ref letter_id="L"/>
<letter_ref letter_id="G"/>
<letter_ref letter_id="H"/>
<letter_ref letter_id="Y"/>
<letter_ref letter_id="M"/>
<letter_ref letter_id="K"/>
<letter_ref letter_id="I"/>
<letter_ref letter_id="P"/>
<letter_ref letter_id="P"/>
<letter_ref letter_id="R"/>
<letter_ref letter_id="S"/>
<letter_ref letter_id="M"/>
</site>
<right_flank>FLVQFIGTVL</right_flank>
</contributing_site>
<contributing_site sequence_id="sequence_96" position="495" strand="none" pvalue="4.13e-69" >
<left_flank>TLPISVITAT</left_flank>
<site>
<letter_ref letter_id="T"/>
<letter_ref letter_id="N"/>
<letter_ref letter_id="Q"/>
<letter_ref letter_id="T"/>
<letter_ref letter_id="P"/>
<letter_ref letter_id="G"/>
<letter_ref letter_id="L"/>
<letter_ref letter_id="N"/>
<letter_ref letter_id="I"/>
<letter_ref letter_id="I"/>
<letter_ref letter_id="T"/>
<letter_ref letter_id="E"/>
<letter_ref letter_id="Y"/>
<letter_ref letter_id="V"/>
<letter_ref letter_id="M"/>
<letter_ref letter_id="G"/>
<letter_ref letter_id="I"/>
<letter_ref letter_id="I"/>
<letter_ref letter_id="Y"/>
<letter_ref letter_id="P"/>
<letter_ref letter_id="G"/>
<letter_ref letter_id="R"/>
<letter_ref letter_id="P"/>
<letter_ref letter_id="I"/>
<letter_ref letter_id="A"/>
<letter_ref letter_id="N"/>
<letter_ref letter_id="V"/>
<letter_ref letter_id="C"/>
<letter_ref letter_id="F"/>
<letter_ref letter_id="K"/>
<letter_ref letter_id="T"/>
<letter_ref letter_id="Y"/>
<letter_ref letter_id="G"/>
<letter_ref letter_id="Y"/>
<letter_ref letter_id="M"/>
<letter_ref letter_id="S"/>
<letter_ref letter_id="M"/>
<letter_ref letter_id="A"/>
<letter_ref letter_id="Q"/>
<letter_ref letter_id="A"/>
<letter_ref letter_id="V"/>
<letter_ref letter_id="S"/>
<letter_ref letter_id="F"/>
<letter_ref letter_id="L"/>
<letter_ref letter_id="N"/>
<letter_ref letter_id="D"/>
<letter_ref letter_id="F"/>
<letter_ref letter_id="K"/>
<letter_ref letter_id="L"/>
<letter_ref letter_id="G"/>
<letter_ref letter_id="H"/>
<letter_ref letter_id="Y"/>
<letter_ref letter_id="M"/>
<letter_ref letter_id="K"/>
<letter_ref letter_id="I"/>
<letter_ref letter_id="P"/>
<letter_ref letter_id="P"/>
<letter_ref letter_id="R"/>
<letter_ref letter_id="S"/>
<letter_ref letter_id="M"/>
</site>
<right_flank>FLVQDIRFPP</right_flank>
</contributing_site>
<contributing_site sequence_id="sequence_54" position="482" strand="none" pvalue="5.71e-69" >
<left_flank>TLPIGIITAI</left_flank>
<site>
<letter_ref letter_id="T"/>
<letter_ref letter_id="N"/>
<letter_ref letter_id="Q"/>
<letter_ref letter_id="T"/>
<letter_ref letter_id="P"/>
<letter_ref letter_id="G"/>
<letter_ref letter_id="L"/>
<letter_ref letter_id="N"/>
<letter_ref letter_id="V"/>
<letter_ref letter_id="I"/>
<letter_ref letter_id="T"/>
<letter_ref letter_id="E"/>
<letter_ref letter_id="Y"/>
<letter_ref letter_id="I"/>
<letter_ref letter_id="I"/>
<letter_ref letter_id="G"/>
<letter_ref letter_id="Y"/>
<letter_ref letter_id="L"/>
<letter_ref letter_id="Y"/>
<letter_ref letter_id="P"/>
<letter_ref letter_id="G"/>
<letter_ref letter_id="Y"/>
<letter_ref letter_id="P"/>
<letter_ref letter_id="V"/>
<letter_ref letter_id="A"/>
<letter_ref letter_id="N"/>
<letter_ref letter_id="M"/>
<letter_ref letter_id="C"/>
<letter_ref letter_id="F"/>
<letter_ref letter_id="K"/>
<letter_ref letter_id="V"/>
<letter_ref letter_id="Y"/>
<letter_ref letter_id="G"/>
<letter_ref letter_id="Y"/>
<letter_ref letter_id="I"/>
<letter_ref letter_id="S"/>
<letter_ref letter_id="M"/>
<letter_ref letter_id="T"/>
<letter_ref letter_id="Q"/>
<letter_ref letter_id="A"/>
<letter_ref letter_id="I"/>
<letter_ref letter_id="T"/>
<letter_ref letter_id="F"/>
<letter_ref letter_id="L"/>
<letter_ref letter_id="Q"/>
<letter_ref letter_id="D"/>
<letter_ref letter_id="F"/>
<letter_ref letter_id="K"/>
<letter_ref letter_id="L"/>
<letter_ref letter_id="G"/>
<letter_ref letter_id="H"/>
<letter_ref letter_id="Y"/>
<letter_ref letter_id="M"/>
<letter_ref letter_id="K"/>
<letter_ref letter_id="I"/>
<letter_ref letter_id="P"/>
<letter_ref letter_id="P"/>
<letter_ref letter_id="R"/>
<letter_ref letter_id="I"/>
<letter_ref letter_id="M"/>
</site>
<right_flank>FMAQVVGTLI</right_flank>
</contributing_site>
<contributing_site sequence_id="sequence_89" position="478" strand="none" pvalue="1.48e-68" >
<left_flank>TLPISIITAT</left_flank>
<site>
<letter_ref letter_id="T"/>
<letter_ref letter_id="N"/>
<letter_ref letter_id="Q"/>
<letter_ref letter_id="T"/>
<letter_ref letter_id="P"/>
<letter_ref letter_id="G"/>
<letter_ref letter_id="L"/>
<letter_ref letter_id="N"/>
<letter_ref letter_id="I"/>
<letter_ref letter_id="I"/>
<letter_ref letter_id="T"/>
<letter_ref letter_id="E"/>
<letter_ref letter_id="Y"/>
<letter_ref letter_id="I"/>
<letter_ref letter_id="M"/>
<letter_ref letter_id="G"/>
<letter_ref letter_id="I"/>
<letter_ref letter_id="I"/>
<letter_ref letter_id="L"/>
<letter_ref letter_id="P"/>
<letter_ref letter_id="G"/>
<letter_ref letter_id="R"/>
<letter_ref letter_id="P"/>
<letter_ref letter_id="I"/>
<letter_ref letter_id="A"/>
<letter_ref letter_id="N"/>
<letter_ref letter_id="V"/>
<letter_ref letter_id="C"/>
<letter_ref letter_id="F"/>
<letter_ref letter_id="K"/>
<letter_ref letter_id="T"/>
<letter_ref letter_id="Y"/>
<letter_ref letter_id="G"/>
<letter_ref letter_id="Y"/>
<letter_ref letter_id="M"/>
<letter_ref letter_id="S"/>
<letter_ref letter_id="M"/>
<letter_ref letter_id="A"/>
<letter_ref letter_id="Q"/>
<letter_ref letter_id="A"/>
<letter_ref letter_id="V"/>
<letter_ref letter_id="S"/>
<letter_ref letter_id="F"/>
<letter_ref letter_id="L"/>
<letter_ref letter_id="S"/>
<letter_ref letter_id="D"/>
<letter_ref letter_id="F"/>
<letter_ref letter_id="K"/>
<letter_ref letter_id="L"/>
<letter_ref letter_id="G"/>
<letter_ref letter_id="H"/>
<letter_ref letter_id="Y"/>
<letter_ref letter_id="M"/>
<letter_ref letter_id="K"/>
<letter_ref letter_id="I"/>
<letter_ref letter_id="P"/>
<letter_ref letter_id="P"/>
<letter_ref letter_id="R"/>
<letter_ref letter_id="S"/>
<letter_ref letter_id="M"/>
</site>
<right_flank>FLVQFIGTII</right_flank>
</contributing_site>
<contributing_site sequence_id="sequence_22" position="486" strand="none" pvalue="2.35e-68" >
<left_flank>tlpigvitat</left_flank>
<site>
<letter_ref letter_id="T"/>
<letter_ref letter_id="N"/>
<letter_ref letter_id="Q"/>
<letter_ref letter_id="Q"/>
<letter_ref letter_id="P"/>
<letter_ref letter_id="G"/>
<letter_ref letter_id="L"/>
<letter_ref letter_id="N"/>
<letter_ref letter_id="V"/>
<letter_ref letter_id="I"/>
<letter_ref letter_id="T"/>
<letter_ref letter_id="E"/>
<letter_ref letter_id="L"/>
<letter_ref letter_id="I"/>
<letter_ref letter_id="I"/>
<letter_ref letter_id="G"/>
<letter_ref letter_id="Y"/>
<letter_ref letter_id="M"/>
<letter_ref letter_id="Y"/>
<letter_ref letter_id="P"/>
<letter_ref letter_id="G"/>
<letter_ref letter_id="K"/>
<letter_ref letter_id="P"/>
<letter_ref letter_id="L"/>
<letter_ref letter_id="A"/>
<letter_ref letter_id="N"/>
<letter_ref letter_id="V"/>
<letter_ref letter_id="A"/>
<letter_ref letter_id="F"/>
<letter_ref letter_id="K"/>
<letter_ref letter_id="T"/>
<letter_ref letter_id="Y"/>
<letter_ref letter_id="G"/>
<letter_ref letter_id="Y"/>
<letter_ref letter_id="I"/>
<letter_ref letter_id="S"/>
<letter_ref letter_id="M"/>
<letter_ref letter_id="S"/>
<letter_ref letter_id="Q"/>
<letter_ref letter_id="A"/>
<letter_ref letter_id="I"/>
<letter_ref letter_id="T"/>
<letter_ref letter_id="F"/>
<letter_ref letter_id="L"/>
<letter_ref letter_id="G"/>
<letter_ref letter_id="D"/>
<letter_ref letter_id="F"/>
<letter_ref letter_id="K"/>
<letter_ref letter_id="L"/>
<letter_ref letter_id="G"/>
<letter_ref letter_id="H"/>
<letter_ref letter_id="Y"/>
<letter_ref letter_id="M"/>
<letter_ref letter_id="K"/>
<letter_ref letter_id="I"/>
<letter_ref letter_id="P"/>
<letter_ref letter_id="P"/>
<letter_ref letter_id="K"/>
<letter_ref letter_id="S"/>
<letter_ref letter_id="M"/>
</site>
<right_flank>fvvqlagtvv</right_flank>
</contributing_site>
<contributing_site sequence_id="sequence_72" position="473" strand="none" pvalue="2.75e-68" >
<left_flank>TLPIGVITAT</left_flank>
<site>
<letter_ref letter_id="T"/>
<letter_ref letter_id="N"/>
<letter_ref letter_id="Q"/>
<letter_ref letter_id="T"/>
<letter_ref letter_id="P"/>
<letter_ref letter_id="G"/>
<letter_ref letter_id="L"/>
<letter_ref letter_id="N"/>
<letter_ref letter_id="V"/>
<letter_ref letter_id="I"/>
<letter_ref letter_id="T"/>
<letter_ref letter_id="E"/>
<letter_ref letter_id="Y"/>
<letter_ref letter_id="I"/>
<letter_ref letter_id="M"/>
<letter_ref letter_id="G"/>
<letter_ref letter_id="Y"/>
<letter_ref letter_id="L"/>
<letter_ref letter_id="Y"/>
<letter_ref letter_id="P"/>
<letter_ref letter_id="G"/>
<letter_ref letter_id="Y"/>
<letter_ref letter_id="P"/>
<letter_ref letter_id="V"/>
<letter_ref letter_id="A"/>
<letter_ref letter_id="N"/>
<letter_ref letter_id="M"/>
<letter_ref letter_id="C"/>
<letter_ref letter_id="F"/>
<letter_ref letter_id="K"/>
<letter_ref letter_id="V"/>
<letter_ref letter_id="Y"/>
<letter_ref letter_id="G"/>
<letter_ref letter_id="Y"/>
<letter_ref letter_id="I"/>
<letter_ref letter_id="S"/>
<letter_ref letter_id="M"/>
<letter_ref letter_id="K"/>
<letter_ref letter_id="Q"/>
<letter_ref letter_id="G"/>
<letter_ref letter_id="L"/>
<letter_ref letter_id="T"/>
<letter_ref letter_id="F"/>
<letter_ref letter_id="L"/>
<letter_ref letter_id="Q"/>
<letter_ref letter_id="D"/>
<letter_ref letter_id="F"/>
<letter_ref letter_id="K"/>
<letter_ref letter_id="L"/>
<letter_ref letter_id="G"/>
<letter_ref letter_id="H"/>
<letter_ref letter_id="Y"/>
<letter_ref letter_id="M"/>
<letter_ref letter_id="K"/>
<letter_ref letter_id="I"/>
<letter_ref letter_id="P"/>
<letter_ref letter_id="P"/>
<letter_ref letter_id="R"/>
<letter_ref letter_id="A"/>
<letter_ref letter_id="M"/>
</site>
<right_flank>FMAQVVGTLI</right_flank>
</contributing_site>
<contributing_site sequence_id="sequence_82" position="428" strand="none" pvalue="4.34e-68" >
<left_flank>TLPVSIITAT</left_flank>
<site>
<letter_ref letter_id="T"/>
<letter_ref letter_id="N"/>
<letter_ref letter_id="Q"/>
<letter_ref letter_id="T"/>
<letter_ref letter_id="P"/>
<letter_ref letter_id="G"/>
<letter_ref letter_id="L"/>
<letter_ref letter_id="N"/>
<letter_ref letter_id="I"/>
<letter_ref letter_id="I"/>
<letter_ref letter_id="T"/>
<letter_ref letter_id="E"/>
<letter_ref letter_id="Y"/>
<letter_ref letter_id="I"/>
<letter_ref letter_id="M"/>
<letter_ref letter_id="G"/>
<letter_ref letter_id="I"/>
<letter_ref letter_id="I"/>
<letter_ref letter_id="W"/>
<letter_ref letter_id="P"/>
<letter_ref letter_id="G"/>
<letter_ref letter_id="R"/>
<letter_ref letter_id="P"/>
<letter_ref letter_id="I"/>
<letter_ref letter_id="A"/>
<letter_ref letter_id="N"/>
<letter_ref letter_id="V"/>
<letter_ref letter_id="C"/>
<letter_ref letter_id="F"/>
<letter_ref letter_id="K"/>
<letter_ref letter_id="T"/>
<letter_ref letter_id="Y"/>
<letter_ref letter_id="G"/>
<letter_ref letter_id="Y"/>
<letter_ref letter_id="M"/>
<letter_ref letter_id="S"/>
<letter_ref letter_id="M"/>
<letter_ref letter_id="A"/>
<letter_ref letter_id="Q"/>
<letter_ref letter_id="A"/>
<letter_ref letter_id="I"/>
<letter_ref letter_id="S"/>
<letter_ref letter_id="F"/>
<letter_ref letter_id="L"/>
<letter_ref letter_id="S"/>
<letter_ref letter_id="D"/>
<letter_ref letter_id="F"/>
<letter_ref letter_id="K"/>
<letter_ref letter_id="L"/>
<letter_ref letter_id="G"/>
<letter_ref letter_id="H"/>
<letter_ref letter_id="Y"/>
<letter_ref letter_id="M"/>
<letter_ref letter_id="K"/>
<letter_ref letter_id="I"/>
<letter_ref letter_id="P"/>
<letter_ref letter_id="P"/>
<letter_ref letter_id="R"/>
<letter_ref letter_id="S"/>
<letter_ref letter_id="M"/>
</site>
<right_flank>FLVQLIGTIL</right_flank>
</contributing_site>
<contributing_site sequence_id="sequence_44" position="463" strand="none" pvalue="6.81e-68" >
<left_flank>TLPIGIIYAT</left_flank>
<site>
<letter_ref letter_id="T"/>
<letter_ref letter_id="N"/>
<letter_ref letter_id="Q"/>
<letter_ref letter_id="A"/>
<letter_ref letter_id="P"/>
<letter_ref letter_id="G"/>
<letter_ref letter_id="L"/>
<letter_ref letter_id="N"/>
<letter_ref letter_id="I"/>
<letter_ref letter_id="I"/>
<letter_ref letter_id="T"/>
<letter_ref letter_id="E"/>
<letter_ref letter_id="Y"/>
<letter_ref letter_id="I"/>
<letter_ref letter_id="I"/>
<letter_ref letter_id="G"/>
<letter_ref letter_id="Y"/>
<letter_ref letter_id="I"/>
<letter_ref letter_id="F"/>
<letter_ref letter_id="P"/>
<letter_ref letter_id="E"/>
<letter_ref letter_id="R"/>
<letter_ref letter_id="P"/>
<letter_ref letter_id="V"/>
<letter_ref letter_id="A"/>
<letter_ref letter_id="N"/>
<letter_ref letter_id="M"/>
<letter_ref letter_id="C"/>
<letter_ref letter_id="F"/>
<letter_ref letter_id="K"/>
<letter_ref letter_id="V"/>
<letter_ref letter_id="Y"/>
<letter_ref letter_id="G"/>
<letter_ref letter_id="Y"/>
<letter_ref letter_id="I"/>
<letter_ref letter_id="S"/>
<letter_ref letter_id="M"/>
<letter_ref letter_id="T"/>
<letter_ref letter_id="Q"/>
<letter_ref letter_id="A"/>
<letter_ref letter_id="L"/>
<letter_ref letter_id="T"/>
<letter_ref letter_id="F"/>
<letter_ref letter_id="V"/>
<letter_ref letter_id="Q"/>
<letter_ref letter_id="D"/>
<letter_ref letter_id="F"/>
<letter_ref letter_id="K"/>
<letter_ref letter_id="L"/>
<letter_ref letter_id="G"/>
<letter_ref letter_id="H"/>
<letter_ref letter_id="Y"/>
<letter_ref letter_id="M"/>
<letter_ref letter_id="K"/>
<letter_ref letter_id="I"/>
<letter_ref letter_id="P"/>
<letter_ref letter_id="P"/>
<letter_ref letter_id="R"/>
<letter_ref letter_id="S"/>
<letter_ref letter_id="M"/>
</site>
<right_flank>FMAQVVGTVV</right_flank>
</contributing_site>
<contributing_site sequence_id="sequence_90" position="267" strand="none" pvalue="7.91e-68" >
<left_flank>TLPISIITAT</left_flank>
<site>
<letter_ref letter_id="T"/>
<letter_ref letter_id="N"/>
<letter_ref letter_id="Q"/>
<letter_ref letter_id="T"/>
<letter_ref letter_id="P"/>
<letter_ref letter_id="G"/>
<letter_ref letter_id="L"/>
<letter_ref letter_id="N"/>
<letter_ref letter_id="I"/>
<letter_ref letter_id="I"/>
<letter_ref letter_id="T"/>
<letter_ref letter_id="E"/>
<letter_ref letter_id="Y"/>
<letter_ref letter_id="I"/>
<letter_ref letter_id="M"/>
<letter_ref letter_id="G"/>
<letter_ref letter_id="V"/>
<letter_ref letter_id="I"/>
<letter_ref letter_id="L"/>
<letter_ref letter_id="P"/>
<letter_ref letter_id="G"/>
<letter_ref letter_id="R"/>
<letter_ref letter_id="P"/>
<letter_ref letter_id="I"/>
<letter_ref letter_id="A"/>
<letter_ref letter_id="N"/>
<letter_ref letter_id="V"/>
<letter_ref letter_id="C"/>
<letter_ref letter_id="F"/>
<letter_ref letter_id="K"/>
<letter_ref letter_id="T"/>
<letter_ref letter_id="Y"/>
<letter_ref letter_id="G"/>
<letter_ref letter_id="Y"/>
<letter_ref letter_id="M"/>
<letter_ref letter_id="S"/>
<letter_ref letter_id="M"/>
<letter_ref letter_id="A"/>
<letter_ref letter_id="Q"/>
<letter_ref letter_id="A"/>
<letter_ref letter_id="V"/>
<letter_ref letter_id="S"/>
<letter_ref letter_id="F"/>
<letter_ref letter_id="L"/>
<letter_ref letter_id="S"/>
<letter_ref letter_id="D"/>
<letter_ref letter_id="F"/>
<letter_ref letter_id="K"/>
<letter_ref letter_id="L"/>
<letter_ref letter_id="G"/>
<letter_ref letter_id="H"/>
<letter_ref letter_id="Y"/>
<letter_ref letter_id="M"/>
<letter_ref letter_id="K"/>
<letter_ref letter_id="I"/>
<letter_ref letter_id="P"/>
<letter_ref letter_id="P"/>
<letter_ref letter_id="R"/>
<letter_ref letter_id="S"/>
<letter_ref letter_id="M"/>
</site>
<right_flank>FLVQFIGTII</right_flank>
</contributing_site>
<contributing_site sequence_id="sequence_48" position="345" strand="none" pvalue="7.91e-68" >
<left_flank>TLPIGIIAAT</left_flank>
<site>
<letter_ref letter_id="T"/>
<letter_ref letter_id="N"/>
<letter_ref letter_id="Q"/>
<letter_ref letter_id="A"/>
<letter_ref letter_id="P"/>
<letter_ref letter_id="G"/>
<letter_ref letter_id="L"/>
<letter_ref letter_id="N"/>
<letter_ref letter_id="I"/>
<letter_ref letter_id="I"/>
<letter_ref letter_id="T"/>
<letter_ref letter_id="E"/>
<letter_ref letter_id="Y"/>
<letter_ref letter_id="V"/>
<letter_ref letter_id="I"/>
<letter_ref letter_id="G"/>
<letter_ref letter_id="Y"/>
<letter_ref letter_id="M"/>
<letter_ref letter_id="Y"/>
<letter_ref letter_id="P"/>
<letter_ref letter_id="E"/>
<letter_ref letter_id="H"/>
<letter_ref letter_id="P"/>
<letter_ref letter_id="V"/>
<letter_ref letter_id="A"/>
<letter_ref letter_id="N"/>
<letter_ref letter_id="M"/>
<letter_ref letter_id="C"/>
<letter_ref letter_id="F"/>
<letter_ref letter_id="K"/>
<letter_ref letter_id="V"/>
<letter_ref letter_id="Y"/>
<letter_ref letter_id="G"/>
<letter_ref letter_id="Y"/>
<letter_ref letter_id="I"/>
<letter_ref letter_id="S"/>
<letter_ref letter_id="M"/>
<letter_ref letter_id="T"/>
<letter_ref letter_id="Q"/>
<letter_ref letter_id="A"/>
<letter_ref letter_id="L"/>
<letter_ref letter_id="T"/>
<letter_ref letter_id="F"/>
<letter_ref letter_id="I"/>
<letter_ref letter_id="S"/>
<letter_ref letter_id="D"/>
<letter_ref letter_id="F"/>
<letter_ref letter_id="K"/>
<letter_ref letter_id="L"/>
<letter_ref letter_id="G"/>
<letter_ref letter_id="H"/>
<letter_ref letter_id="Y"/>
<letter_ref letter_id="M"/>
<letter_ref letter_id="K"/>
<letter_ref letter_id="I"/>
<letter_ref letter_id="P"/>
<letter_ref letter_id="P"/>
<letter_ref letter_id="R"/>
<letter_ref letter_id="S"/>
<letter_ref letter_id="M"/>
</site>
<right_flank>FMAQVVGTLV</right_flank>
</contributing_site>
<contributing_site sequence_id="sequence_47" position="464" strand="none" pvalue="7.91e-68" >
<left_flank>TLPIGIIAAT</left_flank>
<site>
<letter_ref letter_id="T"/>
<letter_ref letter_id="N"/>
<letter_ref letter_id="Q"/>
<letter_ref letter_id="A"/>
<letter_ref letter_id="P"/>
<letter_ref letter_id="G"/>
<letter_ref letter_id="L"/>
<letter_ref letter_id="N"/>
<letter_ref letter_id="I"/>
<letter_ref letter_id="I"/>
<letter_ref letter_id="T"/>
<letter_ref letter_id="E"/>
<letter_ref letter_id="Y"/>
<letter_ref letter_id="V"/>
<letter_ref letter_id="I"/>
<letter_ref letter_id="G"/>
<letter_ref letter_id="Y"/>
<letter_ref letter_id="M"/>
<letter_ref letter_id="Y"/>
<letter_ref letter_id="P"/>
<letter_ref letter_id="E"/>
<letter_ref letter_id="H"/>
<letter_ref letter_id="P"/>
<letter_ref letter_id="V"/>
<letter_ref letter_id="A"/>
<letter_ref letter_id="N"/>
<letter_ref letter_id="M"/>
<letter_ref letter_id="C"/>
<letter_ref letter_id="F"/>
<letter_ref letter_id="K"/>
<letter_ref letter_id="V"/>
<letter_ref letter_id="Y"/>
<letter_ref letter_id="G"/>
<letter_ref letter_id="Y"/>
<letter_ref letter_id="I"/>
<letter_ref letter_id="S"/>
<letter_ref letter_id="M"/>
<letter_ref letter_id="T"/>
<letter_ref letter_id="Q"/>
<letter_ref letter_id="A"/>
<letter_ref letter_id="L"/>
<letter_ref letter_id="T"/>
<letter_ref letter_id="F"/>
<letter_ref letter_id="I"/>
<letter_ref letter_id="S"/>
<letter_ref letter_id="D"/>
<letter_ref letter_id="F"/>
<letter_ref letter_id="K"/>
<letter_ref letter_id="L"/>
<letter_ref letter_id="G"/>
<letter_ref letter_id="H"/>
<letter_ref letter_id="Y"/>
<letter_ref letter_id="M"/>
<letter_ref letter_id="K"/>
<letter_ref letter_id="I"/>
<letter_ref letter_id="P"/>
<letter_ref letter_id="P"/>
<letter_ref letter_id="R"/>
<letter_ref letter_id="S"/>
<letter_ref letter_id="M"/>
</site>
<right_flank>FMAQVVGTLV</right_flank>
</contributing_site>
<contributing_site sequence_id="sequence_87" position="650" strand="none" pvalue="9.17e-68" >
<left_flank>TLPISIITAT</left_flank>
<site>
<letter_ref letter_id="T"/>
<letter_ref letter_id="N"/>
<letter_ref letter_id="Q"/>
<letter_ref letter_id="T"/>
<letter_ref letter_id="P"/>
<letter_ref letter_id="G"/>
<letter_ref letter_id="L"/>
<letter_ref letter_id="N"/>
<letter_ref letter_id="I"/>
<letter_ref letter_id="I"/>
<letter_ref letter_id="T"/>
<letter_ref letter_id="E"/>
<letter_ref letter_id="Y"/>
<letter_ref letter_id="I"/>
<letter_ref letter_id="M"/>
<letter_ref letter_id="G"/>
<letter_ref letter_id="L"/>
<letter_ref letter_id="I"/>
<letter_ref letter_id="Y"/>
<letter_ref letter_id="V"/>
<letter_ref letter_id="G"/>
<letter_ref letter_id="R"/>
<letter_ref letter_id="P"/>
<letter_ref letter_id="I"/>
<letter_ref letter_id="A"/>
<letter_ref letter_id="N"/>
<letter_ref letter_id="V"/>
<letter_ref letter_id="C"/>
<letter_ref letter_id="F"/>
<letter_ref letter_id="K"/>
<letter_ref letter_id="T"/>
<letter_ref letter_id="Y"/>
<letter_ref letter_id="G"/>
<letter_ref letter_id="Y"/>
<letter_ref letter_id="M"/>
<letter_ref letter_id="S"/>
<letter_ref letter_id="M"/>
<letter_ref letter_id="T"/>
<letter_ref letter_id="Q"/>
<letter_ref letter_id="A"/>
<letter_ref letter_id="I"/>
<letter_ref letter_id="S"/>
<letter_ref letter_id="F"/>
<letter_ref letter_id="L"/>
<letter_ref letter_id="S"/>
<letter_ref letter_id="D"/>
<letter_ref letter_id="F"/>
<letter_ref letter_id="K"/>
<letter_ref letter_id="L"/>
<letter_ref letter_id="G"/>
<letter_ref letter_id="H"/>
<letter_ref letter_id="Y"/>
<letter_ref letter_id="M"/>
<letter_ref letter_id="K"/>
<letter_ref letter_id="I"/>
<letter_ref letter_id="P"/>
<letter_ref letter_id="P"/>
<letter_ref letter_id="R"/>
<letter_ref letter_id="S"/>
<letter_ref letter_id="M"/>
</site>
<right_flank>FLVQFIGTII</right_flank>
</contributing_site>
<contributing_site sequence_id="sequence_32" position="480" strand="none" pvalue="1.23e-67" >
<left_flank>TLPVGIIQAT</left_flank>
<site>
<letter_ref letter_id="T"/>
<letter_ref letter_id="N"/>
<letter_ref letter_id="M"/>
<letter_ref letter_id="Q"/>
<letter_ref letter_id="P"/>
<letter_ref letter_id="G"/>
<letter_ref letter_id="L"/>
<letter_ref letter_id="N"/>
<letter_ref letter_id="V"/>
<letter_ref letter_id="I"/>
<letter_ref letter_id="T"/>
<letter_ref letter_id="E"/>
<letter_ref letter_id="L"/>
<letter_ref letter_id="I"/>
<letter_ref letter_id="I"/>
<letter_ref letter_id="G"/>
<letter_ref letter_id="Y"/>
<letter_ref letter_id="M"/>
<letter_ref letter_id="Y"/>
<letter_ref letter_id="P"/>
<letter_ref letter_id="G"/>
<letter_ref letter_id="K"/>
<letter_ref letter_id="P"/>
<letter_ref letter_id="L"/>
<letter_ref letter_id="A"/>
<letter_ref letter_id="N"/>
<letter_ref letter_id="V"/>
<letter_ref letter_id="C"/>
<letter_ref letter_id="F"/>
<letter_ref letter_id="K"/>
<letter_ref letter_id="T"/>
<letter_ref letter_id="Y"/>
<letter_ref letter_id="G"/>
<letter_ref letter_id="Y"/>
<letter_ref letter_id="I"/>
<letter_ref letter_id="S"/>
<letter_ref letter_id="M"/>
<letter_ref letter_id="A"/>
<letter_ref letter_id="Q"/>
<letter_ref letter_id="A"/>
<letter_ref letter_id="L"/>
<letter_ref letter_id="T"/>
<letter_ref letter_id="F"/>
<letter_ref letter_id="I"/>
<letter_ref letter_id="Q"/>
<letter_ref letter_id="D"/>
<letter_ref letter_id="L"/>
<letter_ref letter_id="K"/>
<letter_ref letter_id="L"/>
<letter_ref letter_id="G"/>
<letter_ref letter_id="H"/>
<letter_ref letter_id="Y"/>
<letter_ref letter_id="M"/>
<letter_ref letter_id="K"/>
<letter_ref letter_id="I"/>
<letter_ref letter_id="P"/>
<letter_ref letter_id="P"/>
<letter_ref letter_id="K"/>
<letter_ref letter_id="S"/>
<letter_ref letter_id="M"/>
</site>
<right_flank>FIVQLVGTIV</right_flank>
</contributing_site>
<contributing_site sequence_id="sequence_102" position="354" strand="none" pvalue="2.21e-67" >
<left_flank>TLPISIITAT</left_flank>
<site>
<letter_ref letter_id="T"/>
<letter_ref letter_id="N"/>
<letter_ref letter_id="Q"/>
<letter_ref letter_id="T"/>
<letter_ref letter_id="P"/>
<letter_ref letter_id="G"/>
<letter_ref letter_id="L"/>
<letter_ref letter_id="N"/>
<letter_ref letter_id="I"/>
<letter_ref letter_id="I"/>
<letter_ref letter_id="T"/>
<letter_ref letter_id="E"/>
<letter_ref letter_id="Y"/>
<letter_ref letter_id="V"/>
<letter_ref letter_id="M"/>
<letter_ref letter_id="G"/>
<letter_ref letter_id="I"/>
<letter_ref letter_id="I"/>
<letter_ref letter_id="Y"/>
<letter_ref letter_id="P"/>
<letter_ref letter_id="G"/>
<letter_ref letter_id="R"/>
<letter_ref letter_id="P"/>
<letter_ref letter_id="I"/>
<letter_ref letter_id="A"/>
<letter_ref letter_id="N"/>
<letter_ref letter_id="V"/>
<letter_ref letter_id="C"/>
<letter_ref letter_id="F"/>
<letter_ref letter_id="K"/>
<letter_ref letter_id="T"/>
<letter_ref letter_id="F"/>
<letter_ref letter_id="G"/>
<letter_ref letter_id="Y"/>
<letter_ref letter_id="I"/>
<letter_ref letter_id="S"/>
<letter_ref letter_id="M"/>
<letter_ref letter_id="S"/>
<letter_ref letter_id="Q"/>
<letter_ref letter_id="A"/>
<letter_ref letter_id="V"/>
<letter_ref letter_id="S"/>
<letter_ref letter_id="F"/>
<letter_ref letter_id="L"/>
<letter_ref letter_id="N"/>
<letter_ref letter_id="D"/>
<letter_ref letter_id="F"/>
<letter_ref letter_id="K"/>
<letter_ref letter_id="L"/>
<letter_ref letter_id="G"/>
<letter_ref letter_id="H"/>
<letter_ref letter_id="Y"/>
<letter_ref letter_id="M"/>
<letter_ref letter_id="K"/>
<letter_ref letter_id="I"/>
<letter_ref letter_id="P"/>
<letter_ref letter_id="P"/>
<letter_ref letter_id="R"/>
<letter_ref letter_id="S"/>
<letter_ref letter_id="M"/>
</site>
<right_flank>FIVQFVGTVI</right_flank>
</contributing_site>
<contributing_site sequence_id="sequence_71" position="464" strand="none" pvalue="2.21e-67" >
<left_flank>TLPIGVITAT</left_flank>
<site>
<letter_ref letter_id="T"/>
<letter_ref letter_id="N"/>
<letter_ref letter_id="Q"/>
<letter_ref letter_id="T"/>
<letter_ref letter_id="P"/>
<letter_ref letter_id="G"/>
<letter_ref letter_id="L"/>
<letter_ref letter_id="N"/>
<letter_ref letter_id="V"/>
<letter_ref letter_id="I"/>
<letter_ref letter_id="T"/>
<letter_ref letter_id="E"/>
<letter_ref letter_id="Y"/>
<letter_ref letter_id="I"/>
<letter_ref letter_id="M"/>
<letter_ref letter_id="G"/>
<letter_ref letter_id="Y"/>
<letter_ref letter_id="L"/>
<letter_ref letter_id="Y"/>
<letter_ref letter_id="P"/>
<letter_ref letter_id="G"/>
<letter_ref letter_id="Y"/>
<letter_ref letter_id="P"/>
<letter_ref letter_id="V"/>
<letter_ref letter_id="A"/>
<letter_ref letter_id="N"/>
<letter_ref letter_id="M"/>
<letter_ref letter_id="C"/>
<letter_ref letter_id="F"/>
<letter_ref letter_id="K"/>
<letter_ref letter_id="V"/>
<letter_ref letter_id="Y"/>
<letter_ref letter_id="G"/>
<letter_ref letter_id="Y"/>
<letter_ref letter_id="I"/>
<letter_ref letter_id="S"/>
<letter_ref letter_id="M"/>
<letter_ref letter_id="K"/>
<letter_ref letter_id="Q"/>
<letter_ref letter_id="G"/>
<letter_ref letter_id="L"/>
<letter_ref letter_id="T"/>
<letter_ref letter_id="F"/>
<letter_ref letter_id="L"/>
<letter_ref letter_id="Q"/>
<letter_ref letter_id="D"/>
<letter_ref letter_id="L"/>
<letter_ref letter_id="K"/>
<letter_ref letter_id="L"/>
<letter_ref letter_id="G"/>
<letter_ref letter_id="H"/>
<letter_ref letter_id="Y"/>
<letter_ref letter_id="M"/>
<letter_ref letter_id="K"/>
<letter_ref letter_id="I"/>
<letter_ref letter_id="P"/>
<letter_ref letter_id="P"/>
<letter_ref letter_id="R"/>
<letter_ref letter_id="A"/>
<letter_ref letter_id="M"/>
</site>
<right_flank>FVAQVVGTLI</right_flank>
</contributing_site>
<contributing_site sequence_id="sequence_16" position="488" strand="none" pvalue="2.21e-67" >
<left_flank>TLPIGIITAT</left_flank>
<site>
<letter_ref letter_id="T"/>
<letter_ref letter_id="N"/>
<letter_ref letter_id="Q"/>
<letter_ref letter_id="Q"/>
<letter_ref letter_id="P"/>
<letter_ref letter_id="G"/>
<letter_ref letter_id="L"/>
<letter_ref letter_id="N"/>
<letter_ref letter_id="V"/>
<letter_ref letter_id="V"/>
<letter_ref letter_id="T"/>
<letter_ref letter_id="E"/>
<letter_ref letter_id="L"/>
<letter_ref letter_id="I"/>
<letter_ref letter_id="I"/>
<letter_ref letter_id="G"/>
<letter_ref letter_id="Y"/>
<letter_ref letter_id="L"/>
<letter_ref letter_id="Y"/>
<letter_ref letter_id="P"/>
<letter_ref letter_id="G"/>
<letter_ref letter_id="R"/>
<letter_ref letter_id="P"/>
<letter_ref letter_id="L"/>
<letter_ref letter_id="A"/>
<letter_ref letter_id="N"/>
<letter_ref letter_id="V"/>
<letter_ref letter_id="A"/>
<letter_ref letter_id="F"/>
<letter_ref letter_id="K"/>
<letter_ref letter_id="T"/>
<letter_ref letter_id="Y"/>
<letter_ref letter_id="G"/>
<letter_ref letter_id="Y"/>
<letter_ref letter_id="I"/>
<letter_ref letter_id="S"/>
<letter_ref letter_id="M"/>
<letter_ref letter_id="S"/>
<letter_ref letter_id="Q"/>
<letter_ref letter_id="A"/>
<letter_ref letter_id="I"/>
<letter_ref letter_id="M"/>
<letter_ref letter_id="F"/>
<letter_ref letter_id="L"/>
<letter_ref letter_id="Q"/>
<letter_ref letter_id="D"/>
<letter_ref letter_id="F"/>
<letter_ref letter_id="K"/>
<letter_ref letter_id="L"/>
<letter_ref letter_id="G"/>
<letter_ref letter_id="H"/>
<letter_ref letter_id="Y"/>
<letter_ref letter_id="M"/>
<letter_ref letter_id="K"/>
<letter_ref letter_id="I"/>
<letter_ref letter_id="P"/>
<letter_ref letter_id="P"/>
<letter_ref letter_id="R"/>
<letter_ref letter_id="S"/>
<letter_ref letter_id="M"/>
</site>
<right_flank>FAVQLVGTVL</right_flank>
</contributing_site>
<contributing_site sequence_id="sequence_98" position="461" strand="none" pvalue="3.40e-67" >
<left_flank>TLPISIITAT</left_flank>
<site>
<letter_ref letter_id="T"/>
<letter_ref letter_id="N"/>
<letter_ref letter_id="Q"/>
<letter_ref letter_id="T"/>
<letter_ref letter_id="P"/>
<letter_ref letter_id="G"/>
<letter_ref letter_id="L"/>
<letter_ref letter_id="N"/>
<letter_ref letter_id="I"/>
<letter_ref letter_id="I"/>
<letter_ref letter_id="T"/>
<letter_ref letter_id="E"/>
<letter_ref letter_id="Y"/>
<letter_ref letter_id="A"/>
<letter_ref letter_id="M"/>
<letter_ref letter_id="G"/>
<letter_ref letter_id="L"/>
<letter_ref letter_id="I"/>
<letter_ref letter_id="Y"/>
<letter_ref letter_id="P"/>
<letter_ref letter_id="G"/>
<letter_ref letter_id="R"/>
<letter_ref letter_id="P"/>
<letter_ref letter_id="I"/>
<letter_ref letter_id="A"/>
<letter_ref letter_id="N"/>
<letter_ref letter_id="V"/>
<letter_ref letter_id="C"/>
<letter_ref letter_id="F"/>
<letter_ref letter_id="K"/>
<letter_ref letter_id="V"/>
<letter_ref letter_id="Y"/>
<letter_ref letter_id="G"/>
<letter_ref letter_id="Y"/>
<letter_ref letter_id="M"/>
<letter_ref letter_id="S"/>
<letter_ref letter_id="M"/>
<letter_ref letter_id="A"/>
<letter_ref letter_id="Q"/>
<letter_ref letter_id="A"/>
<letter_ref letter_id="V"/>
<letter_ref letter_id="S"/>
<letter_ref letter_id="F"/>
<letter_ref letter_id="L"/>
<letter_ref letter_id="N"/>
<letter_ref letter_id="D"/>
<letter_ref letter_id="F"/>
<letter_ref letter_id="K"/>
<letter_ref letter_id="L"/>
<letter_ref letter_id="G"/>
<letter_ref letter_id="H"/>
<letter_ref letter_id="Y"/>
<letter_ref letter_id="M"/>
<letter_ref letter_id="K"/>
<letter_ref letter_id="I"/>
<letter_ref letter_id="P"/>
<letter_ref letter_id="P"/>
<letter_ref letter_id="R"/>
<letter_ref letter_id="S"/>
<letter_ref letter_id="M"/>
</site>
<right_flank>FLVQFIGTIL</right_flank>
</contributing_site>
<contributing_site sequence_id="sequence_37" position="483" strand="none" pvalue="2.76e-66" >
<left_flank>TLPIGVVQAT</left_flank>
<site>
<letter_ref letter_id="T"/>
<letter_ref letter_id="N"/>
<letter_ref letter_id="M"/>
<letter_ref letter_id="Q"/>
<letter_ref letter_id="M"/>
<letter_ref letter_id="G"/>
<letter_ref letter_id="L"/>
<letter_ref letter_id="N"/>
<letter_ref letter_id="V"/>
<letter_ref letter_id="I"/>
<letter_ref letter_id="T"/>
<letter_ref letter_id="E"/>
<letter_ref letter_id="F"/>
<letter_ref letter_id="I"/>
<letter_ref letter_id="I"/>
<letter_ref letter_id="G"/>
<letter_ref letter_id="Y"/>
<letter_ref letter_id="I"/>
<letter_ref letter_id="Y"/>
<letter_ref letter_id="P"/>
<letter_ref letter_id="G"/>
<letter_ref letter_id="K"/>
<letter_ref letter_id="P"/>
<letter_ref letter_id="L"/>
<letter_ref letter_id="A"/>
<letter_ref letter_id="N"/>
<letter_ref letter_id="V"/>
<letter_ref letter_id="A"/>
<letter_ref letter_id="F"/>
<letter_ref letter_id="K"/>
<letter_ref letter_id="T"/>
<letter_ref letter_id="Y"/>
<letter_ref letter_id="G"/>
<letter_ref letter_id="Y"/>
<letter_ref letter_id="I"/>
<letter_ref letter_id="S"/>
<letter_ref letter_id="M"/>
<letter_ref letter_id="A"/>
<letter_ref letter_id="Q"/>
<letter_ref letter_id="A"/>
<letter_ref letter_id="L"/>
<letter_ref letter_id="Y"/>
<letter_ref letter_id="F"/>
<letter_ref letter_id="L"/>
<letter_ref letter_id="Q"/>
<letter_ref letter_id="D"/>
<letter_ref letter_id="F"/>
<letter_ref letter_id="K"/>
<letter_ref letter_id="L"/>
<letter_ref letter_id="G"/>
<letter_ref letter_id="H"/>
<letter_ref letter_id="Y"/>
<letter_ref letter_id="M"/>
<letter_ref letter_id="K"/>
<letter_ref letter_id="I"/>
<letter_ref letter_id="P"/>
<letter_ref letter_id="P"/>
<letter_ref letter_id="K"/>
<letter_ref letter_id="S"/>
<letter_ref letter_id="M"/>
</site>
<right_flank>FLVQFVGTIV</right_flank>
</contributing_site>
<contributing_site sequence_id="sequence_39" position="485" strand="none" pvalue="4.74e-66" >
<left_flank>TLPIGVIQAT</left_flank>
<site>
<letter_ref letter_id="T"/>
<letter_ref letter_id="N"/>
<letter_ref letter_id="Q"/>
<letter_ref letter_id="Q"/>
<letter_ref letter_id="M"/>
<letter_ref letter_id="G"/>
<letter_ref letter_id="L"/>
<letter_ref letter_id="N"/>
<letter_ref letter_id="V"/>
<letter_ref letter_id="I"/>
<letter_ref letter_id="T"/>
<letter_ref letter_id="E"/>
<letter_ref letter_id="L"/>
<letter_ref letter_id="I"/>
<letter_ref letter_id="I"/>
<letter_ref letter_id="G"/>
<letter_ref letter_id="Y"/>
<letter_ref letter_id="L"/>
<letter_ref letter_id="Y"/>
<letter_ref letter_id="P"/>
<letter_ref letter_id="G"/>
<letter_ref letter_id="K"/>
<letter_ref letter_id="P"/>
<letter_ref letter_id="L"/>
<letter_ref letter_id="A"/>
<letter_ref letter_id="N"/>
<letter_ref letter_id="V"/>
<letter_ref letter_id="A"/>
<letter_ref letter_id="F"/>
<letter_ref letter_id="K"/>
<letter_ref letter_id="T"/>
<letter_ref letter_id="Y"/>
<letter_ref letter_id="G"/>
<letter_ref letter_id="Y"/>
<letter_ref letter_id="I"/>
<letter_ref letter_id="S"/>
<letter_ref letter_id="M"/>
<letter_ref letter_id="S"/>
<letter_ref letter_id="Q"/>
<letter_ref letter_id="A"/>
<letter_ref letter_id="L"/>
<letter_ref letter_id="Y"/>
<letter_ref letter_id="F"/>
<letter_ref letter_id="V"/>
<letter_ref letter_id="G"/>
<letter_ref letter_id="D"/>
<letter_ref letter_id="F"/>
<letter_ref letter_id="K"/>
<letter_ref letter_id="L"/>
<letter_ref letter_id="G"/>
<letter_ref letter_id="H"/>
<letter_ref letter_id="Y"/>
<letter_ref letter_id="M"/>
<letter_ref letter_id="K"/>
<letter_ref letter_id="I"/>
<letter_ref letter_id="P"/>
<letter_ref letter_id="P"/>
<letter_ref letter_id="R"/>
<letter_ref letter_id="S"/>
<letter_ref letter_id="M"/>
</site>
<right_flank>FIVQLVATVV</right_flank>
</contributing_site>
<contributing_site sequence_id="sequence_50" position="471" strand="none" pvalue="6.20e-66" >
<left_flank>TPLIGVIAAT</left_flank>
<site>
<letter_ref letter_id="T"/>
<letter_ref letter_id="N"/>
<letter_ref letter_id="Q"/>
<letter_ref letter_id="E"/>
<letter_ref letter_id="P"/>
<letter_ref letter_id="G"/>
<letter_ref letter_id="L"/>
<letter_ref letter_id="N"/>
<letter_ref letter_id="V"/>
<letter_ref letter_id="I"/>
<letter_ref letter_id="T"/>
<letter_ref letter_id="E"/>
<letter_ref letter_id="Y"/>
<letter_ref letter_id="V"/>
<letter_ref letter_id="I"/>
<letter_ref letter_id="G"/>
<letter_ref letter_id="Y"/>
<letter_ref letter_id="L"/>
<letter_ref letter_id="Y"/>
<letter_ref letter_id="P"/>
<letter_ref letter_id="E"/>
<letter_ref letter_id="R"/>
<letter_ref letter_id="P"/>
<letter_ref letter_id="V"/>
<letter_ref letter_id="A"/>
<letter_ref letter_id="N"/>
<letter_ref letter_id="M"/>
<letter_ref letter_id="C"/>
<letter_ref letter_id="F"/>
<letter_ref letter_id="K"/>
<letter_ref letter_id="V"/>
<letter_ref letter_id="Y"/>
<letter_ref letter_id="G"/>
<letter_ref letter_id="Y"/>
<letter_ref letter_id="I"/>
<letter_ref letter_id="S"/>
<letter_ref letter_id="M"/>
<letter_ref letter_id="T"/>
<letter_ref letter_id="Q"/>
<letter_ref letter_id="A"/>
<letter_ref letter_id="L"/>
<letter_ref letter_id="T"/>
<letter_ref letter_id="F"/>
<letter_ref letter_id="I"/>
<letter_ref letter_id="Q"/>
<letter_ref letter_id="D"/>
<letter_ref letter_id="F"/>
<letter_ref letter_id="K"/>
<letter_ref letter_id="L"/>
<letter_ref letter_id="G"/>
<letter_ref letter_id="L"/>
<letter_ref letter_id="Y"/>
<letter_ref letter_id="M"/>
<letter_ref letter_id="K"/>
<letter_ref letter_id="I"/>
<letter_ref letter_id="P"/>
<letter_ref letter_id="P"/>
<letter_ref letter_id="R"/>
<letter_ref letter_id="S"/>
<letter_ref letter_id="M"/>
</site>
<right_flank>FMAQVVGTLV</right_flank>
</contributing_site>
<contributing_site sequence_id="sequence_18" position="477" strand="none" pvalue="9.24e-66" >
<left_flank>TLPIGVITAT</left_flank>
<site>
<letter_ref letter_id="T"/>
<letter_ref letter_id="N"/>
<letter_ref letter_id="Q"/>
<letter_ref letter_id="Q"/>
<letter_ref letter_id="P"/>
<letter_ref letter_id="G"/>
<letter_ref letter_id="L"/>
<letter_ref letter_id="N"/>
<letter_ref letter_id="V"/>
<letter_ref letter_id="I"/>
<letter_ref letter_id="T"/>
<letter_ref letter_id="E"/>
<letter_ref letter_id="L"/>
<letter_ref letter_id="I"/>
<letter_ref letter_id="I"/>
<letter_ref letter_id="G"/>
<letter_ref letter_id="Y"/>
<letter_ref letter_id="M"/>
<letter_ref letter_id="Y"/>
<letter_ref letter_id="P"/>
<letter_ref letter_id="G"/>
<letter_ref letter_id="R"/>
<letter_ref letter_id="P"/>
<letter_ref letter_id="L"/>
<letter_ref letter_id="A"/>
<letter_ref letter_id="N"/>
<letter_ref letter_id="I"/>
<letter_ref letter_id="T"/>
<letter_ref letter_id="F"/>
<letter_ref letter_id="K"/>
<letter_ref letter_id="T"/>
<letter_ref letter_id="Y"/>
<letter_ref letter_id="G"/>
<letter_ref letter_id="Y"/>
<letter_ref letter_id="I"/>
<letter_ref letter_id="S"/>
<letter_ref letter_id="M"/>
<letter_ref letter_id="S"/>
<letter_ref letter_id="Q"/>
<letter_ref letter_id="A"/>
<letter_ref letter_id="I"/>
<letter_ref letter_id="M"/>
<letter_ref letter_id="F"/>
<letter_ref letter_id="L"/>
<letter_ref letter_id="S"/>
<letter_ref letter_id="D"/>
<letter_ref letter_id="F"/>
<letter_ref letter_id="K"/>
<letter_ref letter_id="L"/>
<letter_ref letter_id="G"/>
<letter_ref letter_id="H"/>
<letter_ref letter_id="Y"/>
<letter_ref letter_id="M"/>
<letter_ref letter_id="K"/>
<letter_ref letter_id="I"/>
<letter_ref letter_id="P"/>
<letter_ref letter_id="P"/>
<letter_ref letter_id="K"/>
<letter_ref letter_id="S"/>
<letter_ref letter_id="M"/>
</site>
<right_flank>FVVQLVGTVI</right_flank>
</contributing_site>
<contributing_site sequence_id="sequence_68" position="481" strand="none" pvalue="1.37e-65" >
<left_flank>TLPVGVIKAT</left_flank>
<site>
<letter_ref letter_id="T"/>
<letter_ref letter_id="N"/>
<letter_ref letter_id="Q"/>
<letter_ref letter_id="T"/>
<letter_ref letter_id="P"/>
<letter_ref letter_id="G"/>
<letter_ref letter_id="L"/>
<letter_ref letter_id="N"/>
<letter_ref letter_id="V"/>
<letter_ref letter_id="I"/>
<letter_ref letter_id="T"/>
<letter_ref letter_id="E"/>
<letter_ref letter_id="Y"/>
<letter_ref letter_id="I"/>
<letter_ref letter_id="I"/>
<letter_ref letter_id="G"/>
<letter_ref letter_id="Y"/>
<letter_ref letter_id="L"/>
<letter_ref letter_id="Y"/>
<letter_ref letter_id="P"/>
<letter_ref letter_id="G"/>
<letter_ref letter_id="F"/>
<letter_ref letter_id="P"/>
<letter_ref letter_id="V"/>
<letter_ref letter_id="A"/>
<letter_ref letter_id="N"/>
<letter_ref letter_id="I"/>
<letter_ref letter_id="C"/>
<letter_ref letter_id="F"/>
<letter_ref letter_id="K"/>
<letter_ref letter_id="V"/>
<letter_ref letter_id="Y"/>
<letter_ref letter_id="G"/>
<letter_ref letter_id="Y"/>
<letter_ref letter_id="I"/>
<letter_ref letter_id="S"/>
<letter_ref letter_id="M"/>
<letter_ref letter_id="K"/>
<letter_ref letter_id="Q"/>
<letter_ref letter_id="G"/>
<letter_ref letter_id="I"/>
<letter_ref letter_id="S"/>
<letter_ref letter_id="F"/>
<letter_ref letter_id="L"/>
<letter_ref letter_id="Q"/>
<letter_ref letter_id="D"/>
<letter_ref letter_id="F"/>
<letter_ref letter_id="K"/>
<letter_ref letter_id="L"/>
<letter_ref letter_id="G"/>
<letter_ref letter_id="H"/>
<letter_ref letter_id="Y"/>
<letter_ref letter_id="M"/>
<letter_ref letter_id="K"/>
<letter_ref letter_id="I"/>
<letter_ref letter_id="P"/>
<letter_ref letter_id="P"/>
<letter_ref letter_id="R"/>
<letter_ref letter_id="A"/>
<letter_ref letter_id="M"/>
</site>
<right_flank>FMAQVVGTII</right_flank>
</contributing_site>
<contributing_site sequence_id="sequence_104" position="474" strand="none" pvalue="3.41e-65" >
<left_flank>TLPISIIQAT</left_flank>
<site>
<letter_ref letter_id="T"/>
<letter_ref letter_id="N"/>
<letter_ref letter_id="N"/>
<letter_ref letter_id="S"/>
<letter_ref letter_id="P"/>
<letter_ref letter_id="G"/>
<letter_ref letter_id="L"/>
<letter_ref letter_id="N"/>
<letter_ref letter_id="I"/>
<letter_ref letter_id="I"/>
<letter_ref letter_id="T"/>
<letter_ref letter_id="E"/>
<letter_ref letter_id="Y"/>
<letter_ref letter_id="I"/>
<letter_ref letter_id="L"/>
<letter_ref letter_id="G"/>
<letter_ref letter_id="L"/>
<letter_ref letter_id="I"/>
<letter_ref letter_id="I"/>
<letter_ref letter_id="P"/>
<letter_ref letter_id="G"/>
<letter_ref letter_id="K"/>
<letter_ref letter_id="P"/>
<letter_ref letter_id="I"/>
<letter_ref letter_id="A"/>
<letter_ref letter_id="N"/>
<letter_ref letter_id="V"/>
<letter_ref letter_id="C"/>
<letter_ref letter_id="F"/>
<letter_ref letter_id="K"/>
<letter_ref letter_id="T"/>
<letter_ref letter_id="Y"/>
<letter_ref letter_id="G"/>
<letter_ref letter_id="Y"/>
<letter_ref letter_id="I"/>
<letter_ref letter_id="S"/>
<letter_ref letter_id="M"/>
<letter_ref letter_id="S"/>
<letter_ref letter_id="Q"/>
<letter_ref letter_id="A"/>
<letter_ref letter_id="V"/>
<letter_ref letter_id="S"/>
<letter_ref letter_id="F"/>
<letter_ref letter_id="L"/>
<letter_ref letter_id="Q"/>
<letter_ref letter_id="D"/>
<letter_ref letter_id="F"/>
<letter_ref letter_id="K"/>
<letter_ref letter_id="L"/>
<letter_ref letter_id="G"/>
<letter_ref letter_id="H"/>
<letter_ref letter_id="Y"/>
<letter_ref letter_id="M"/>
<letter_ref letter_id="K"/>
<letter_ref letter_id="I"/>
<letter_ref letter_id="P"/>
<letter_ref letter_id="P"/>
<letter_ref letter_id="R"/>
<letter_ref letter_id="S"/>
<letter_ref letter_id="M"/>
</site>
<right_flank>FVVQLVGTLI</right_flank>
</contributing_site>
<contributing_site sequence_id="sequence_103" position="468" strand="none" pvalue="3.41e-65" >
<left_flank>TLPISIIQAT</left_flank>
<site>
<letter_ref letter_id="T"/>
<letter_ref letter_id="N"/>
<letter_ref letter_id="N"/>
<letter_ref letter_id="S"/>
<letter_ref letter_id="P"/>
<letter_ref letter_id="G"/>
<letter_ref letter_id="L"/>
<letter_ref letter_id="N"/>
<letter_ref letter_id="I"/>
<letter_ref letter_id="I"/>
<letter_ref letter_id="T"/>
<letter_ref letter_id="E"/>
<letter_ref letter_id="Y"/>
<letter_ref letter_id="I"/>
<letter_ref letter_id="L"/>
<letter_ref letter_id="G"/>
<letter_ref letter_id="L"/>
<letter_ref letter_id="I"/>
<letter_ref letter_id="I"/>
<letter_ref letter_id="P"/>
<letter_ref letter_id="G"/>
<letter_ref letter_id="K"/>
<letter_ref letter_id="P"/>
<letter_ref letter_id="I"/>
<letter_ref letter_id="A"/>
<letter_ref letter_id="N"/>
<letter_ref letter_id="V"/>
<letter_ref letter_id="C"/>
<letter_ref letter_id="F"/>
<letter_ref letter_id="K"/>
<letter_ref letter_id="T"/>
<letter_ref letter_id="Y"/>
<letter_ref letter_id="G"/>
<letter_ref letter_id="Y"/>
<letter_ref letter_id="I"/>
<letter_ref letter_id="S"/>
<letter_ref letter_id="M"/>
<letter_ref letter_id="S"/>
<letter_ref letter_id="Q"/>
<letter_ref letter_id="A"/>
<letter_ref letter_id="V"/>
<letter_ref letter_id="S"/>
<letter_ref letter_id="F"/>
<letter_ref letter_id="L"/>
<letter_ref letter_id="Q"/>
<letter_ref letter_id="D"/>
<letter_ref letter_id="F"/>
<letter_ref letter_id="K"/>
<letter_ref letter_id="L"/>
<letter_ref letter_id="G"/>
<letter_ref letter_id="H"/>
<letter_ref letter_id="Y"/>
<letter_ref letter_id="M"/>
<letter_ref letter_id="K"/>
<letter_ref letter_id="I"/>
<letter_ref letter_id="P"/>
<letter_ref letter_id="P"/>
<letter_ref letter_id="R"/>
<letter_ref letter_id="S"/>
<letter_ref letter_id="M"/>
</site>
<right_flank>FVVQLVGTLI</right_flank>
</contributing_site>
<contributing_site sequence_id="sequence_28" position="484" strand="none" pvalue="5.69e-65" >
<left_flank>TLPVGVIQAT</left_flank>
<site>
<letter_ref letter_id="T"/>
<letter_ref letter_id="N"/>
<letter_ref letter_id="Q"/>
<letter_ref letter_id="Q"/>
<letter_ref letter_id="A"/>
<letter_ref letter_id="G"/>
<letter_ref letter_id="L"/>
<letter_ref letter_id="N"/>
<letter_ref letter_id="V"/>
<letter_ref letter_id="I"/>
<letter_ref letter_id="T"/>
<letter_ref letter_id="E"/>
<letter_ref letter_id="L"/>
<letter_ref letter_id="I"/>
<letter_ref letter_id="I"/>
<letter_ref letter_id="G"/>
<letter_ref letter_id="Y"/>
<letter_ref letter_id="L"/>
<letter_ref letter_id="Y"/>
<letter_ref letter_id="P"/>
<letter_ref letter_id="G"/>
<letter_ref letter_id="K"/>
<letter_ref letter_id="P"/>
<letter_ref letter_id="L"/>
<letter_ref letter_id="A"/>
<letter_ref letter_id="N"/>
<letter_ref letter_id="V"/>
<letter_ref letter_id="A"/>
<letter_ref letter_id="F"/>
<letter_ref letter_id="K"/>
<letter_ref letter_id="T"/>
<letter_ref letter_id="Y"/>
<letter_ref letter_id="G"/>
<letter_ref letter_id="Y"/>
<letter_ref letter_id="I"/>
<letter_ref letter_id="S"/>
<letter_ref letter_id="M"/>
<letter_ref letter_id="A"/>
<letter_ref letter_id="Q"/>
<letter_ref letter_id="A"/>
<letter_ref letter_id="L"/>
<letter_ref letter_id="S"/>
<letter_ref letter_id="F"/>
<letter_ref letter_id="L"/>
<letter_ref letter_id="Q"/>
<letter_ref letter_id="D"/>
<letter_ref letter_id="F"/>
<letter_ref letter_id="K"/>
<letter_ref letter_id="L"/>
<letter_ref letter_id="G"/>
<letter_ref letter_id="L"/>
<letter_ref letter_id="Y"/>
<letter_ref letter_id="M"/>
<letter_ref letter_id="K"/>
<letter_ref letter_id="I"/>
<letter_ref letter_id="P"/>
<letter_ref letter_id="P"/>
<letter_ref letter_id="K"/>
<letter_ref letter_id="S"/>
<letter_ref letter_id="M"/>
</site>
<right_flank>FIVQLVGTLV</right_flank>
</contributing_site>
<contributing_site sequence_id="sequence_26" position="482" strand="none" pvalue="3.29e-64" >
<left_flank>TLPIGVIQAT</left_flank>
<site>
<letter_ref letter_id="T"/>
<letter_ref letter_id="N"/>
<letter_ref letter_id="Q"/>
<letter_ref letter_id="Q"/>
<letter_ref letter_id="A"/>
<letter_ref letter_id="G"/>
<letter_ref letter_id="L"/>
<letter_ref letter_id="N"/>
<letter_ref letter_id="V"/>
<letter_ref letter_id="I"/>
<letter_ref letter_id="T"/>
<letter_ref letter_id="E"/>
<letter_ref letter_id="L"/>
<letter_ref letter_id="I"/>
<letter_ref letter_id="I"/>
<letter_ref letter_id="G"/>
<letter_ref letter_id="F"/>
<letter_ref letter_id="L"/>
<letter_ref letter_id="Y"/>
<letter_ref letter_id="P"/>
<letter_ref letter_id="G"/>
<letter_ref letter_id="K"/>
<letter_ref letter_id="P"/>
<letter_ref letter_id="L"/>
<letter_ref letter_id="A"/>
<letter_ref letter_id="N"/>
<letter_ref letter_id="V"/>
<letter_ref letter_id="A"/>
<letter_ref letter_id="F"/>
<letter_ref letter_id="K"/>
<letter_ref letter_id="T"/>
<letter_ref letter_id="Y"/>
<letter_ref letter_id="G"/>
<letter_ref letter_id="Y"/>
<letter_ref letter_id="I"/>
<letter_ref letter_id="S"/>
<letter_ref letter_id="M"/>
<letter_ref letter_id="A"/>
<letter_ref letter_id="Q"/>
<letter_ref letter_id="A"/>
<letter_ref letter_id="L"/>
<letter_ref letter_id="S"/>
<letter_ref letter_id="F"/>
<letter_ref letter_id="L"/>
<letter_ref letter_id="E"/>
<letter_ref letter_id="D"/>
<letter_ref letter_id="F"/>
<letter_ref letter_id="K"/>
<letter_ref letter_id="L"/>
<letter_ref letter_id="G"/>
<letter_ref letter_id="H"/>
<letter_ref letter_id="Y"/>
<letter_ref letter_id="M"/>
<letter_ref letter_id="K"/>
<letter_ref letter_id="I"/>
<letter_ref letter_id="P"/>
<letter_ref letter_id="P"/>
<letter_ref letter_id="K"/>
<letter_ref letter_id="A"/>
<letter_ref letter_id="M"/>
</site>
<right_flank>FIVQLVGTLV</right_flank>
</contributing_site>
<contributing_site sequence_id="sequence_79" position="486" strand="none" pvalue="4.75e-64" >
<left_flank>TLPISIITAT</left_flank>
<site>
<letter_ref letter_id="T"/>
<letter_ref letter_id="N"/>
<letter_ref letter_id="Q"/>
<letter_ref letter_id="S"/>
<letter_ref letter_id="P"/>
<letter_ref letter_id="G"/>
<letter_ref letter_id="L"/>
<letter_ref letter_id="N"/>
<letter_ref letter_id="V"/>
<letter_ref letter_id="I"/>
<letter_ref letter_id="T"/>
<letter_ref letter_id="E"/>
<letter_ref letter_id="Y"/>
<letter_ref letter_id="I"/>
<letter_ref letter_id="M"/>
<letter_ref letter_id="G"/>
<letter_ref letter_id="L"/>
<letter_ref letter_id="I"/>
<letter_ref letter_id="K"/>
<letter_ref letter_id="P"/>
<letter_ref letter_id="G"/>
<letter_ref letter_id="Y"/>
<letter_ref letter_id="P"/>
<letter_ref letter_id="I"/>
<letter_ref letter_id="A"/>
<letter_ref letter_id="N"/>
<letter_ref letter_id="V"/>
<letter_ref letter_id="C"/>
<letter_ref letter_id="F"/>
<letter_ref letter_id="K"/>
<letter_ref letter_id="T"/>
<letter_ref letter_id="Y"/>
<letter_ref letter_id="G"/>
<letter_ref letter_id="Y"/>
<letter_ref letter_id="M"/>
<letter_ref letter_id="S"/>
<letter_ref letter_id="M"/>
<letter_ref letter_id="Q"/>
<letter_ref letter_id="Q"/>
<letter_ref letter_id="A"/>
<letter_ref letter_id="V"/>
<letter_ref letter_id="A"/>
<letter_ref letter_id="F"/>
<letter_ref letter_id="L"/>
<letter_ref letter_id="S"/>
<letter_ref letter_id="D"/>
<letter_ref letter_id="F"/>
<letter_ref letter_id="K"/>
<letter_ref letter_id="L"/>
<letter_ref letter_id="G"/>
<letter_ref letter_id="H"/>
<letter_ref letter_id="Y"/>
<letter_ref letter_id="M"/>
<letter_ref letter_id="K"/>
<letter_ref letter_id="I"/>
<letter_ref letter_id="P"/>
<letter_ref letter_id="P"/>
<letter_ref letter_id="K"/>
<letter_ref letter_id="S"/>
<letter_ref letter_id="M"/>
</site>
<right_flank>FLVQFVGTIV</right_flank>
</contributing_site>
<contributing_site sequence_id="sequence_40" position="337" strand="none" pvalue="9.84e-64" >
<left_flank>TTNQLIVLIS</left_flank>
<site>
<letter_ref letter_id="G"/>
<letter_ref letter_id="E"/>
<letter_ref letter_id="Q"/>
<letter_ref letter_id="Q"/>
<letter_ref letter_id="P"/>
<letter_ref letter_id="G"/>
<letter_ref letter_id="L"/>
<letter_ref letter_id="N"/>
<letter_ref letter_id="I"/>
<letter_ref letter_id="I"/>
<letter_ref letter_id="T"/>
<letter_ref letter_id="E"/>
<letter_ref letter_id="Y"/>
<letter_ref letter_id="I"/>
<letter_ref letter_id="I"/>
<letter_ref letter_id="G"/>
<letter_ref letter_id="Y"/>
<letter_ref letter_id="V"/>
<letter_ref letter_id="Y"/>
<letter_ref letter_id="P"/>
<letter_ref letter_id="G"/>
<letter_ref letter_id="R"/>
<letter_ref letter_id="P"/>
<letter_ref letter_id="V"/>
<letter_ref letter_id="A"/>
<letter_ref letter_id="N"/>
<letter_ref letter_id="M"/>
<letter_ref letter_id="S"/>
<letter_ref letter_id="F"/>
<letter_ref letter_id="K"/>
<letter_ref letter_id="V"/>
<letter_ref letter_id="Y"/>
<letter_ref letter_id="G"/>
<letter_ref letter_id="Y"/>
<letter_ref letter_id="I"/>
<letter_ref letter_id="S"/>
<letter_ref letter_id="M"/>
<letter_ref letter_id="S"/>
<letter_ref letter_id="Q"/>
<letter_ref letter_id="A"/>
<letter_ref letter_id="L"/>
<letter_ref letter_id="T"/>
<letter_ref letter_id="F"/>
<letter_ref letter_id="L"/>
<letter_ref letter_id="S"/>
<letter_ref letter_id="D"/>
<letter_ref letter_id="F"/>
<letter_ref letter_id="K"/>
<letter_ref letter_id="L"/>
<letter_ref letter_id="G"/>
<letter_ref letter_id="H"/>
<letter_ref letter_id="Y"/>
<letter_ref letter_id="M"/>
<letter_ref letter_id="K"/>
<letter_ref letter_id="I"/>
<letter_ref letter_id="P"/>
<letter_ref letter_id="P"/>
<letter_ref letter_id="K"/>
<letter_ref letter_id="S"/>
<letter_ref letter_id="M"/>
</site>
<right_flank>FMAQVLGTVI</right_flank>
</contributing_site>
<contributing_site sequence_id="sequence_35" position="477" strand="none" pvalue="2.88e-63" >
<left_flank>TLPVGVVQAT</left_flank>
<site>
<letter_ref letter_id="T"/>
<letter_ref letter_id="N"/>
<letter_ref letter_id="M"/>
<letter_ref letter_id="Q"/>
<letter_ref letter_id="I"/>
<letter_ref letter_id="G"/>
<letter_ref letter_id="L"/>
<letter_ref letter_id="N"/>
<letter_ref letter_id="V"/>
<letter_ref letter_id="I"/>
<letter_ref letter_id="T"/>
<letter_ref letter_id="E"/>
<letter_ref letter_id="L"/>
<letter_ref letter_id="V"/>
<letter_ref letter_id="I"/>
<letter_ref letter_id="G"/>
<letter_ref letter_id="Y"/>
<letter_ref letter_id="M"/>
<letter_ref letter_id="Y"/>
<letter_ref letter_id="P"/>
<letter_ref letter_id="G"/>
<letter_ref letter_id="K"/>
<letter_ref letter_id="P"/>
<letter_ref letter_id="L"/>
<letter_ref letter_id="A"/>
<letter_ref letter_id="N"/>
<letter_ref letter_id="V"/>
<letter_ref letter_id="A"/>
<letter_ref letter_id="F"/>
<letter_ref letter_id="K"/>
<letter_ref letter_id="T"/>
<letter_ref letter_id="Y"/>
<letter_ref letter_id="G"/>
<letter_ref letter_id="Y"/>
<letter_ref letter_id="I"/>
<letter_ref letter_id="S"/>
<letter_ref letter_id="M"/>
<letter_ref letter_id="T"/>
<letter_ref letter_id="Q"/>
<letter_ref letter_id="A"/>
<letter_ref letter_id="L"/>
<letter_ref letter_id="S"/>
<letter_ref letter_id="F"/>
<letter_ref letter_id="L"/>
<letter_ref letter_id="G"/>
<letter_ref letter_id="D"/>
<letter_ref letter_id="F"/>
<letter_ref letter_id="K"/>
<letter_ref letter_id="I"/>
<letter_ref letter_id="G"/>
<letter_ref letter_id="H"/>
<letter_ref letter_id="Y"/>
<letter_ref letter_id="M"/>
<letter_ref letter_id="K"/>
<letter_ref letter_id="I"/>
<letter_ref letter_id="P"/>
<letter_ref letter_id="P"/>
<letter_ref letter_id="K"/>
<letter_ref letter_id="S"/>
<letter_ref letter_id="M"/>
</site>
<right_flank>FIVQLVGTVV</right_flank>
</contributing_site>
<contributing_site sequence_id="sequence_33" position="483" strand="none" pvalue="7.37e-63" >
<left_flank>TLPIGIIQAT</left_flank>
<site>
<letter_ref letter_id="T"/>
<letter_ref letter_id="N"/>
<letter_ref letter_id="M"/>
<letter_ref letter_id="Q"/>
<letter_ref letter_id="P"/>
<letter_ref letter_id="G"/>
<letter_ref letter_id="L"/>
<letter_ref letter_id="N"/>
<letter_ref letter_id="V"/>
<letter_ref letter_id="I"/>
<letter_ref letter_id="T"/>
<letter_ref letter_id="E"/>
<letter_ref letter_id="L"/>
<letter_ref letter_id="V"/>
<letter_ref letter_id="I"/>
<letter_ref letter_id="G"/>
<letter_ref letter_id="Y"/>
<letter_ref letter_id="M"/>
<letter_ref letter_id="Y"/>
<letter_ref letter_id="P"/>
<letter_ref letter_id="G"/>
<letter_ref letter_id="K"/>
<letter_ref letter_id="P"/>
<letter_ref letter_id="L"/>
<letter_ref letter_id="A"/>
<letter_ref letter_id="N"/>
<letter_ref letter_id="V"/>
<letter_ref letter_id="A"/>
<letter_ref letter_id="F"/>
<letter_ref letter_id="K"/>
<letter_ref letter_id="T"/>
<letter_ref letter_id="Y"/>
<letter_ref letter_id="G"/>
<letter_ref letter_id="Y"/>
<letter_ref letter_id="I"/>
<letter_ref letter_id="S"/>
<letter_ref letter_id="M"/>
<letter_ref letter_id="V"/>
<letter_ref letter_id="Q"/>
<letter_ref letter_id="A"/>
<letter_ref letter_id="L"/>
<letter_ref letter_id="N"/>
<letter_ref letter_id="L"/>
<letter_ref letter_id="V"/>
<letter_ref letter_id="G"/>
<letter_ref letter_id="D"/>
<letter_ref letter_id="F"/>
<letter_ref letter_id="K"/>
<letter_ref letter_id="L"/>
<letter_ref letter_id="G"/>
<letter_ref letter_id="H"/>
<letter_ref letter_id="Y"/>
<letter_ref letter_id="M"/>
<letter_ref letter_id="K"/>
<letter_ref letter_id="I"/>
<letter_ref letter_id="P"/>
<letter_ref letter_id="P"/>
<letter_ref letter_id="K"/>
<letter_ref letter_id="S"/>
<letter_ref letter_id="M"/>
</site>
<right_flank>FIVQLVGTVV</right_flank>
</contributing_site>
<contributing_site sequence_id="sequence_65" position="484" strand="none" pvalue="1.86e-62" >
<left_flank>TLPVGVIAAT</left_flank>
<site>
<letter_ref letter_id="T"/>
<letter_ref letter_id="N"/>
<letter_ref letter_id="Q"/>
<letter_ref letter_id="T"/>
<letter_ref letter_id="P"/>
<letter_ref letter_id="A"/>
<letter_ref letter_id="L"/>
<letter_ref letter_id="N"/>
<letter_ref letter_id="I"/>
<letter_ref letter_id="F"/>
<letter_ref letter_id="T"/>
<letter_ref letter_id="E"/>
<letter_ref letter_id="Y"/>
<letter_ref letter_id="I"/>
<letter_ref letter_id="I"/>
<letter_ref letter_id="G"/>
<letter_ref letter_id="Y"/>
<letter_ref letter_id="I"/>
<letter_ref letter_id="Y"/>
<letter_ref letter_id="P"/>
<letter_ref letter_id="G"/>
<letter_ref letter_id="Y"/>
<letter_ref letter_id="P"/>
<letter_ref letter_id="V"/>
<letter_ref letter_id="A"/>
<letter_ref letter_id="S"/>
<letter_ref letter_id="M"/>
<letter_ref letter_id="C"/>
<letter_ref letter_id="F"/>
<letter_ref letter_id="K"/>
<letter_ref letter_id="V"/>
<letter_ref letter_id="Y"/>
<letter_ref letter_id="G"/>
<letter_ref letter_id="Y"/>
<letter_ref letter_id="I"/>
<letter_ref letter_id="S"/>
<letter_ref letter_id="M"/>
<letter_ref letter_id="K"/>
<letter_ref letter_id="Q"/>
<letter_ref letter_id="G"/>
<letter_ref letter_id="I"/>
<letter_ref letter_id="T"/>
<letter_ref letter_id="F"/>
<letter_ref letter_id="L"/>
<letter_ref letter_id="Q"/>
<letter_ref letter_id="D"/>
<letter_ref letter_id="F"/>
<letter_ref letter_id="K"/>
<letter_ref letter_id="L"/>
<letter_ref letter_id="G"/>
<letter_ref letter_id="H"/>
<letter_ref letter_id="Y"/>
<letter_ref letter_id="M"/>
<letter_ref letter_id="K"/>
<letter_ref letter_id="I"/>
<letter_ref letter_id="P"/>
<letter_ref letter_id="P"/>
<letter_ref letter_id="R"/>
<letter_ref letter_id="A"/>
<letter_ref letter_id="M"/>
</site>
<right_flank>FIAQVGGTMI</right_flank>
</contributing_site>
<contributing_site sequence_id="sequence_49" position="465" strand="none" pvalue="4.62e-62" >
<left_flank>TPLVGVIMAT</left_flank>
<site>
<letter_ref letter_id="T"/>
<letter_ref letter_id="N"/>
<letter_ref letter_id="Q"/>
<letter_ref letter_id="A"/>
<letter_ref letter_id="P"/>
<letter_ref letter_id="G"/>
<letter_ref letter_id="L"/>
<letter_ref letter_id="N"/>
<letter_ref letter_id="I"/>
<letter_ref letter_id="I"/>
<letter_ref letter_id="T"/>
<letter_ref letter_id="E"/>
<letter_ref letter_id="Y"/>
<letter_ref letter_id="I"/>
<letter_ref letter_id="I"/>
<letter_ref letter_id="G"/>
<letter_ref letter_id="Y"/>
<letter_ref letter_id="A"/>
<letter_ref letter_id="Y"/>
<letter_ref letter_id="P"/>
<letter_ref letter_id="E"/>
<letter_ref letter_id="R"/>
<letter_ref letter_id="P"/>
<letter_ref letter_id="V"/>
<letter_ref letter_id="A"/>
<letter_ref letter_id="N"/>
<letter_ref letter_id="I"/>
<letter_ref letter_id="C"/>
<letter_ref letter_id="F"/>
<letter_ref letter_id="K"/>
<letter_ref letter_id="T"/>
<letter_ref letter_id="Y"/>
<letter_ref letter_id="G"/>
<letter_ref letter_id="Y"/>
<letter_ref letter_id="I"/>
<letter_ref letter_id="S"/>
<letter_ref letter_id="M"/>
<letter_ref letter_id="S"/>
<letter_ref letter_id="Q"/>
<letter_ref letter_id="S"/>
<letter_ref letter_id="L"/>
<letter_ref letter_id="T"/>
<letter_ref letter_id="F"/>
<letter_ref letter_id="L"/>
<letter_ref letter_id="S"/>
<letter_ref letter_id="D"/>
<letter_ref letter_id="L"/>
<letter_ref letter_id="K"/>
<letter_ref letter_id="L"/>
<letter_ref letter_id="G"/>
<letter_ref letter_id="T"/>
<letter_ref letter_id="Y"/>
<letter_ref letter_id="M"/>
<letter_ref letter_id="K"/>
<letter_ref letter_id="I"/>
<letter_ref letter_id="P"/>
<letter_ref letter_id="P"/>
<letter_ref letter_id="R"/>
<letter_ref letter_id="T"/>
<letter_ref letter_id="M"/>
</site>
<right_flank>FMAQVVGTLV</right_flank>
</contributing_site>
<contributing_site sequence_id="sequence_106" position="469" strand="none" pvalue="3.41e-61" >
<left_flank>TLPISIITAT</left_flank>
<site>
<letter_ref letter_id="T"/>
<letter_ref letter_id="N"/>
<letter_ref letter_id="M"/>
<letter_ref letter_id="S"/>
<letter_ref letter_id="P"/>
<letter_ref letter_id="G"/>
<letter_ref letter_id="L"/>
<letter_ref letter_id="N"/>
<letter_ref letter_id="V"/>
<letter_ref letter_id="I"/>
<letter_ref letter_id="T"/>
<letter_ref letter_id="E"/>
<letter_ref letter_id="Y"/>
<letter_ref letter_id="V"/>
<letter_ref letter_id="I"/>
<letter_ref letter_id="G"/>
<letter_ref letter_id="M"/>
<letter_ref letter_id="I"/>
<letter_ref letter_id="I"/>
<letter_ref letter_id="P"/>
<letter_ref letter_id="G"/>
<letter_ref letter_id="K"/>
<letter_ref letter_id="P"/>
<letter_ref letter_id="I"/>
<letter_ref letter_id="A"/>
<letter_ref letter_id="N"/>
<letter_ref letter_id="V"/>
<letter_ref letter_id="C"/>
<letter_ref letter_id="F"/>
<letter_ref letter_id="K"/>
<letter_ref letter_id="T"/>
<letter_ref letter_id="F"/>
<letter_ref letter_id="A"/>
<letter_ref letter_id="Y"/>
<letter_ref letter_id="M"/>
<letter_ref letter_id="S"/>
<letter_ref letter_id="M"/>
<letter_ref letter_id="S"/>
<letter_ref letter_id="Q"/>
<letter_ref letter_id="A"/>
<letter_ref letter_id="V"/>
<letter_ref letter_id="S"/>
<letter_ref letter_id="F"/>
<letter_ref letter_id="L"/>
<letter_ref letter_id="Q"/>
<letter_ref letter_id="D"/>
<letter_ref letter_id="F"/>
<letter_ref letter_id="K"/>
<letter_ref letter_id="L"/>
<letter_ref letter_id="G"/>
<letter_ref letter_id="H"/>
<letter_ref letter_id="Y"/>
<letter_ref letter_id="M"/>
<letter_ref letter_id="K"/>
<letter_ref letter_id="V"/>
<letter_ref letter_id="P"/>
<letter_ref letter_id="P"/>
<letter_ref letter_id="R"/>
<letter_ref letter_id="S"/>
<letter_ref letter_id="M"/>
</site>
<right_flank>FIVQLVGTIL</right_flank>
</contributing_site>
<contributing_site sequence_id="sequence_31" position="483" strand="none" pvalue="5.00e-60" >
<left_flank>TLPIGVIQAT</left_flank>
<site>
<letter_ref letter_id="T"/>
<letter_ref letter_id="N"/>
<letter_ref letter_id="I"/>
<letter_ref letter_id="R"/>
<letter_ref letter_id="K"/>
<letter_ref letter_id="G"/>
<letter_ref letter_id="L"/>
<letter_ref letter_id="N"/>
<letter_ref letter_id="V"/>
<letter_ref letter_id="I"/>
<letter_ref letter_id="T"/>
<letter_ref letter_id="E"/>
<letter_ref letter_id="L"/>
<letter_ref letter_id="V"/>
<letter_ref letter_id="I"/>
<letter_ref letter_id="G"/>
<letter_ref letter_id="F"/>
<letter_ref letter_id="I"/>
<letter_ref letter_id="Y"/>
<letter_ref letter_id="P"/>
<letter_ref letter_id="G"/>
<letter_ref letter_id="K"/>
<letter_ref letter_id="P"/>
<letter_ref letter_id="L"/>
<letter_ref letter_id="A"/>
<letter_ref letter_id="N"/>
<letter_ref letter_id="V"/>
<letter_ref letter_id="A"/>
<letter_ref letter_id="F"/>
<letter_ref letter_id="K"/>
<letter_ref letter_id="T"/>
<letter_ref letter_id="Y"/>
<letter_ref letter_id="G"/>
<letter_ref letter_id="H"/>
<letter_ref letter_id="I"/>
<letter_ref letter_id="S"/>
<letter_ref letter_id="M"/>
<letter_ref letter_id="V"/>
<letter_ref letter_id="Q"/>
<letter_ref letter_id="A"/>
<letter_ref letter_id="L"/>
<letter_ref letter_id="G"/>
<letter_ref letter_id="F"/>
<letter_ref letter_id="L"/>
<letter_ref letter_id="E"/>
<letter_ref letter_id="D"/>
<letter_ref letter_id="F"/>
<letter_ref letter_id="K"/>
<letter_ref letter_id="L"/>
<letter_ref letter_id="G"/>
<letter_ref letter_id="H"/>
<letter_ref letter_id="Y"/>
<letter_ref letter_id="M"/>
<letter_ref letter_id="K"/>
<letter_ref letter_id="I"/>
<letter_ref letter_id="P"/>
<letter_ref letter_id="P"/>
<letter_ref letter_id="K"/>
<letter_ref letter_id="S"/>
<letter_ref letter_id="M"/>
</site>
<right_flank>FIVQLVGTVV</right_flank>
</contributing_site>
<contributing_site sequence_id="sequence_2" position="373" strand="none" pvalue="5.00e-60" >
<left_flank>TLPIGVIQAT</left_flank>
<site>
<letter_ref letter_id="T"/>
<letter_ref letter_id="N"/>
<letter_ref letter_id="Q"/>
<letter_ref letter_id="Q"/>
<letter_ref letter_id="P"/>
<letter_ref letter_id="G"/>
<letter_ref letter_id="Y"/>
<letter_ref letter_id="D"/>
<letter_ref letter_id="I"/>
<letter_ref letter_id="I"/>
<letter_ref letter_id="A"/>
<letter_ref letter_id="Q"/>
<letter_ref letter_id="F"/>
<letter_ref letter_id="I"/>
<letter_ref letter_id="I"/>
<letter_ref letter_id="G"/>
<letter_ref letter_id="Y"/>
<letter_ref letter_id="I"/>
<letter_ref letter_id="L"/>
<letter_ref letter_id="P"/>
<letter_ref letter_id="G"/>
<letter_ref letter_id="K"/>
<letter_ref letter_id="P"/>
<letter_ref letter_id="I"/>
<letter_ref letter_id="A"/>
<letter_ref letter_id="N"/>
<letter_ref letter_id="L"/>
<letter_ref letter_id="L"/>
<letter_ref letter_id="F"/>
<letter_ref letter_id="K"/>
<letter_ref letter_id="I"/>
<letter_ref letter_id="Y"/>
<letter_ref letter_id="G"/>
<letter_ref letter_id="R"/>
<letter_ref letter_id="I"/>
<letter_ref letter_id="S"/>
<letter_ref letter_id="T"/>
<letter_ref letter_id="I"/>
<letter_ref letter_id="H"/>
<letter_ref letter_id="A"/>
<letter_ref letter_id="L"/>
<letter_ref letter_id="S"/>
<letter_ref letter_id="F"/>
<letter_ref letter_id="L"/>
<letter_ref letter_id="S"/>
<letter_ref letter_id="D"/>
<letter_ref letter_id="L"/>
<letter_ref letter_id="K"/>
<letter_ref letter_id="L"/>
<letter_ref letter_id="G"/>
<letter_ref letter_id="H"/>
<letter_ref letter_id="Y"/>
<letter_ref letter_id="M"/>
<letter_ref letter_id="K"/>
<letter_ref letter_id="I"/>
<letter_ref letter_id="P"/>
<letter_ref letter_id="P"/>
<letter_ref letter_id="R"/>
<letter_ref letter_id="C"/>
<letter_ref letter_id="M"/>
</site>
<right_flank>YVAQLVGTLV</right_flank>
</contributing_site>
<contributing_site sequence_id="sequence_9" position="473" strand="none" pvalue="7.60e-60" >
<left_flank>TLPIGVIQAT</left_flank>
<site>
<letter_ref letter_id="T"/>
<letter_ref letter_id="N"/>
<letter_ref letter_id="Q"/>
<letter_ref letter_id="Q"/>
<letter_ref letter_id="P"/>
<letter_ref letter_id="G"/>
<letter_ref letter_id="Y"/>
<letter_ref letter_id="D"/>
<letter_ref letter_id="I"/>
<letter_ref letter_id="I"/>
<letter_ref letter_id="A"/>
<letter_ref letter_id="Q"/>
<letter_ref letter_id="F"/>
<letter_ref letter_id="M"/>
<letter_ref letter_id="I"/>
<letter_ref letter_id="G"/>
<letter_ref letter_id="Y"/>
<letter_ref letter_id="L"/>
<letter_ref letter_id="L"/>
<letter_ref letter_id="P"/>
<letter_ref letter_id="G"/>
<letter_ref letter_id="K"/>
<letter_ref letter_id="P"/>
<letter_ref letter_id="I"/>
<letter_ref letter_id="A"/>
<letter_ref letter_id="N"/>
<letter_ref letter_id="L"/>
<letter_ref letter_id="L"/>
<letter_ref letter_id="F"/>
<letter_ref letter_id="K"/>
<letter_ref letter_id="I"/>
<letter_ref letter_id="Y"/>
<letter_ref letter_id="G"/>
<letter_ref letter_id="R"/>
<letter_ref letter_id="I"/>
<letter_ref letter_id="S"/>
<letter_ref letter_id="T"/>
<letter_ref letter_id="V"/>
<letter_ref letter_id="H"/>
<letter_ref letter_id="A"/>
<letter_ref letter_id="L"/>
<letter_ref letter_id="S"/>
<letter_ref letter_id="F"/>
<letter_ref letter_id="L"/>
<letter_ref letter_id="Q"/>
<letter_ref letter_id="D"/>
<letter_ref letter_id="L"/>
<letter_ref letter_id="K"/>
<letter_ref letter_id="L"/>
<letter_ref letter_id="G"/>
<letter_ref letter_id="H"/>
<letter_ref letter_id="Y"/>
<letter_ref letter_id="M"/>
<letter_ref letter_id="K"/>
<letter_ref letter_id="I"/>
<letter_ref letter_id="P"/>
<letter_ref letter_id="P"/>
<letter_ref letter_id="R"/>
<letter_ref letter_id="C"/>
<letter_ref letter_id="M"/>
</site>
<right_flank>YTAQLVGTLV</right_flank>
</contributing_site>
<contributing_site sequence_id="sequence_14" position="479" strand="none" pvalue="8.44e-60" >
<left_flank>TLPIGVIQAT</left_flank>
<site>
<letter_ref letter_id="T"/>
<letter_ref letter_id="N"/>
<letter_ref letter_id="Q"/>
<letter_ref letter_id="Q"/>
<letter_ref letter_id="P"/>
<letter_ref letter_id="G"/>
<letter_ref letter_id="Y"/>
<letter_ref letter_id="D"/>
<letter_ref letter_id="I"/>
<letter_ref letter_id="I"/>
<letter_ref letter_id="A"/>
<letter_ref letter_id="Q"/>
<letter_ref letter_id="F"/>
<letter_ref letter_id="I"/>
<letter_ref letter_id="I"/>
<letter_ref letter_id="G"/>
<letter_ref letter_id="Y"/>
<letter_ref letter_id="V"/>
<letter_ref letter_id="L"/>
<letter_ref letter_id="P"/>
<letter_ref letter_id="G"/>
<letter_ref letter_id="K"/>
<letter_ref letter_id="P"/>
<letter_ref letter_id="I"/>
<letter_ref letter_id="A"/>
<letter_ref letter_id="N"/>
<letter_ref letter_id="L"/>
<letter_ref letter_id="L"/>
<letter_ref letter_id="F"/>
<letter_ref letter_id="K"/>
<letter_ref letter_id="I"/>
<letter_ref letter_id="Y"/>
<letter_ref letter_id="G"/>
<letter_ref letter_id="R"/>
<letter_ref letter_id="I"/>
<letter_ref letter_id="S"/>
<letter_ref letter_id="T"/>
<letter_ref letter_id="V"/>
<letter_ref letter_id="H"/>
<letter_ref letter_id="A"/>
<letter_ref letter_id="L"/>
<letter_ref letter_id="S"/>
<letter_ref letter_id="F"/>
<letter_ref letter_id="L"/>
<letter_ref letter_id="S"/>
<letter_ref letter_id="D"/>
<letter_ref letter_id="L"/>
<letter_ref letter_id="K"/>
<letter_ref letter_id="L"/>
<letter_ref letter_id="G"/>
<letter_ref letter_id="H"/>
<letter_ref letter_id="Y"/>
<letter_ref letter_id="M"/>
<letter_ref letter_id="K"/>
<letter_ref letter_id="I"/>
<letter_ref letter_id="P"/>
<letter_ref letter_id="P"/>
<letter_ref letter_id="R"/>
<letter_ref letter_id="C"/>
<letter_ref letter_id="M"/>
</site>
<right_flank>YTAQLVGTLV</right_flank>
</contributing_site>
<contributing_site sequence_id="sequence_15" position="469" strand="none" pvalue="1.04e-59" >
<left_flank>TLPVGVISAT</left_flank>
<site>
<letter_ref letter_id="T"/>
<letter_ref letter_id="N"/>
<letter_ref letter_id="M"/>
<letter_ref letter_id="Q"/>
<letter_ref letter_id="P"/>
<letter_ref letter_id="G"/>
<letter_ref letter_id="L"/>
<letter_ref letter_id="N"/>
<letter_ref letter_id="V"/>
<letter_ref letter_id="V"/>
<letter_ref letter_id="T"/>
<letter_ref letter_id="E"/>
<letter_ref letter_id="L"/>
<letter_ref letter_id="I"/>
<letter_ref letter_id="I"/>
<letter_ref letter_id="G"/>
<letter_ref letter_id="Y"/>
<letter_ref letter_id="L"/>
<letter_ref letter_id="Y"/>
<letter_ref letter_id="P"/>
<letter_ref letter_id="G"/>
<letter_ref letter_id="K"/>
<letter_ref letter_id="P"/>
<letter_ref letter_id="L"/>
<letter_ref letter_id="A"/>
<letter_ref letter_id="N"/>
<letter_ref letter_id="V"/>
<letter_ref letter_id="V"/>
<letter_ref letter_id="F"/>
<letter_ref letter_id="K"/>
<letter_ref letter_id="T"/>
<letter_ref letter_id="Y"/>
<letter_ref letter_id="G"/>
<letter_ref letter_id="F"/>
<letter_ref letter_id="I"/>
<letter_ref letter_id="S"/>
<letter_ref letter_id="M"/>
<letter_ref letter_id="G"/>
<letter_ref letter_id="Q"/>
<letter_ref letter_id="A"/>
<letter_ref letter_id="L"/>
<letter_ref letter_id="A"/>
<letter_ref letter_id="L"/>
<letter_ref letter_id="L"/>
<letter_ref letter_id="S"/>
<letter_ref letter_id="D"/>
<letter_ref letter_id="L"/>
<letter_ref letter_id="K"/>
<letter_ref letter_id="L"/>
<letter_ref letter_id="G"/>
<letter_ref letter_id="H"/>
<letter_ref letter_id="Y"/>
<letter_ref letter_id="M"/>
<letter_ref letter_id="K"/>
<letter_ref letter_id="I"/>
<letter_ref letter_id="P"/>
<letter_ref letter_id="P"/>
<letter_ref letter_id="R"/>
<letter_ref letter_id="S"/>
<letter_ref letter_id="M"/>
</site>
<right_flank>FLAQLAGTVT</right_flank>
</contributing_site>
<contributing_site sequence_id="sequence_7" position="483" strand="none" pvalue="3.59e-59" >
<left_flank>TLPIGVIQAT</left_flank>
<site>
<letter_ref letter_id="T"/>
<letter_ref letter_id="N"/>
<letter_ref letter_id="Q"/>
<letter_ref letter_id="Q"/>
<letter_ref letter_id="P"/>
<letter_ref letter_id="G"/>
<letter_ref letter_id="Y"/>
<letter_ref letter_id="D"/>
<letter_ref letter_id="I"/>
<letter_ref letter_id="I"/>
<letter_ref letter_id="A"/>
<letter_ref letter_id="Q"/>
<letter_ref letter_id="F"/>
<letter_ref letter_id="I"/>
<letter_ref letter_id="I"/>
<letter_ref letter_id="G"/>
<letter_ref letter_id="Y"/>
<letter_ref letter_id="I"/>
<letter_ref letter_id="L"/>
<letter_ref letter_id="P"/>
<letter_ref letter_id="G"/>
<letter_ref letter_id="K"/>
<letter_ref letter_id="P"/>
<letter_ref letter_id="I"/>
<letter_ref letter_id="A"/>
<letter_ref letter_id="N"/>
<letter_ref letter_id="L"/>
<letter_ref letter_id="L"/>
<letter_ref letter_id="F"/>
<letter_ref letter_id="K"/>
<letter_ref letter_id="I"/>
<letter_ref letter_id="Y"/>
<letter_ref letter_id="G"/>
<letter_ref letter_id="R"/>
<letter_ref letter_id="T"/>
<letter_ref letter_id="S"/>
<letter_ref letter_id="T"/>
<letter_ref letter_id="V"/>
<letter_ref letter_id="H"/>
<letter_ref letter_id="A"/>
<letter_ref letter_id="L"/>
<letter_ref letter_id="S"/>
<letter_ref letter_id="F"/>
<letter_ref letter_id="L"/>
<letter_ref letter_id="A"/>
<letter_ref letter_id="D"/>
<letter_ref letter_id="L"/>
<letter_ref letter_id="K"/>
<letter_ref letter_id="L"/>
<letter_ref letter_id="G"/>
<letter_ref letter_id="H"/>
<letter_ref letter_id="Y"/>
<letter_ref letter_id="M"/>
<letter_ref letter_id="K"/>
<letter_ref letter_id="I"/>
<letter_ref letter_id="P"/>
<letter_ref letter_id="P"/>
<letter_ref letter_id="R"/>
<letter_ref letter_id="C"/>
<letter_ref letter_id="M"/>
</site>
<right_flank>YTAQLVGTLV</right_flank>
</contributing_site>
<contributing_site sequence_id="sequence_5" position="486" strand="none" pvalue="3.59e-59" >
<left_flank>TLPIGVIQAT</left_flank>
<site>
<letter_ref letter_id="T"/>
<letter_ref letter_id="N"/>
<letter_ref letter_id="Q"/>
<letter_ref letter_id="Q"/>
<letter_ref letter_id="P"/>
<letter_ref letter_id="G"/>
<letter_ref letter_id="Y"/>
<letter_ref letter_id="D"/>
<letter_ref letter_id="I"/>
<letter_ref letter_id="I"/>
<letter_ref letter_id="A"/>
<letter_ref letter_id="Q"/>
<letter_ref letter_id="F"/>
<letter_ref letter_id="I"/>
<letter_ref letter_id="I"/>
<letter_ref letter_id="G"/>
<letter_ref letter_id="Y"/>
<letter_ref letter_id="I"/>
<letter_ref letter_id="L"/>
<letter_ref letter_id="P"/>
<letter_ref letter_id="G"/>
<letter_ref letter_id="K"/>
<letter_ref letter_id="P"/>
<letter_ref letter_id="I"/>
<letter_ref letter_id="A"/>
<letter_ref letter_id="N"/>
<letter_ref letter_id="L"/>
<letter_ref letter_id="L"/>
<letter_ref letter_id="F"/>
<letter_ref letter_id="K"/>
<letter_ref letter_id="I"/>
<letter_ref letter_id="Y"/>
<letter_ref letter_id="G"/>
<letter_ref letter_id="R"/>
<letter_ref letter_id="T"/>
<letter_ref letter_id="S"/>
<letter_ref letter_id="T"/>
<letter_ref letter_id="V"/>
<letter_ref letter_id="H"/>
<letter_ref letter_id="A"/>
<letter_ref letter_id="L"/>
<letter_ref letter_id="S"/>
<letter_ref letter_id="F"/>
<letter_ref letter_id="L"/>
<letter_ref letter_id="A"/>
<letter_ref letter_id="D"/>
<letter_ref letter_id="L"/>
<letter_ref letter_id="K"/>
<letter_ref letter_id="L"/>
<letter_ref letter_id="G"/>
<letter_ref letter_id="H"/>
<letter_ref letter_id="Y"/>
<letter_ref letter_id="M"/>
<letter_ref letter_id="K"/>
<letter_ref letter_id="I"/>
<letter_ref letter_id="P"/>
<letter_ref letter_id="P"/>
<letter_ref letter_id="R"/>
<letter_ref letter_id="C"/>
<letter_ref letter_id="M"/>
</site>
<right_flank>YTAQLVGTLV</right_flank>
</contributing_site>
<contributing_site sequence_id="sequence_25" position="354" strand="none" pvalue="3.98e-59" >
<left_flank>GIITATTNQA</left_flank>
<site>
<letter_ref letter_id="W"/>
<letter_ref letter_id="L"/>
<letter_ref letter_id="F"/>
<letter_ref letter_id="Y"/>
<letter_ref letter_id="M"/>
<letter_ref letter_id="G"/>
<letter_ref letter_id="L"/>
<letter_ref letter_id="N"/>
<letter_ref letter_id="V"/>
<letter_ref letter_id="I"/>
<letter_ref letter_id="T"/>
<letter_ref letter_id="E"/>
<letter_ref letter_id="L"/>
<letter_ref letter_id="I"/>
<letter_ref letter_id="I"/>
<letter_ref letter_id="G"/>
<letter_ref letter_id="F"/>
<letter_ref letter_id="I"/>
<letter_ref letter_id="Y"/>
<letter_ref letter_id="P"/>
<letter_ref letter_id="G"/>
<letter_ref letter_id="K"/>
<letter_ref letter_id="P"/>
<letter_ref letter_id="L"/>
<letter_ref letter_id="A"/>
<letter_ref letter_id="N"/>
<letter_ref letter_id="V"/>
<letter_ref letter_id="V"/>
<letter_ref letter_id="F"/>
<letter_ref letter_id="K"/>
<letter_ref letter_id="T"/>
<letter_ref letter_id="Y"/>
<letter_ref letter_id="G"/>
<letter_ref letter_id="Y"/>
<letter_ref letter_id="I"/>
<letter_ref letter_id="S"/>
<letter_ref letter_id="M"/>
<letter_ref letter_id="S"/>
<letter_ref letter_id="Q"/>
<letter_ref letter_id="A"/>
<letter_ref letter_id="L"/>
<letter_ref letter_id="T"/>
<letter_ref letter_id="F"/>
<letter_ref letter_id="L"/>
<letter_ref letter_id="S"/>
<letter_ref letter_id="D"/>
<letter_ref letter_id="F"/>
<letter_ref letter_id="K"/>
<letter_ref letter_id="L"/>
<letter_ref letter_id="G"/>
<letter_ref letter_id="H"/>
<letter_ref letter_id="Y"/>
<letter_ref letter_id="M"/>
<letter_ref letter_id="K"/>
<letter_ref letter_id="I"/>
<letter_ref letter_id="P"/>
<letter_ref letter_id="P"/>
<letter_ref letter_id="R"/>
<letter_ref letter_id="S"/>
<letter_ref letter_id="M"/>
</site>
<right_flank>FLVQLVGTVI</right_flank>
</contributing_site>
<contributing_site sequence_id="sequence_11" position="469" strand="none" pvalue="5.99e-59" >
<left_flank>TLPIGVIQAT</left_flank>
<site>
<letter_ref letter_id="T"/>
<letter_ref letter_id="N"/>
<letter_ref letter_id="Q"/>
<letter_ref letter_id="Q"/>
<letter_ref letter_id="P"/>
<letter_ref letter_id="G"/>
<letter_ref letter_id="Y"/>
<letter_ref letter_id="D"/>
<letter_ref letter_id="I"/>
<letter_ref letter_id="I"/>
<letter_ref letter_id="G"/>
<letter_ref letter_id="Q"/>
<letter_ref letter_id="F"/>
<letter_ref letter_id="I"/>
<letter_ref letter_id="I"/>
<letter_ref letter_id="G"/>
<letter_ref letter_id="Y"/>
<letter_ref letter_id="I"/>
<letter_ref letter_id="L"/>
<letter_ref letter_id="P"/>
<letter_ref letter_id="G"/>
<letter_ref letter_id="K"/>
<letter_ref letter_id="P"/>
<letter_ref letter_id="I"/>
<letter_ref letter_id="A"/>
<letter_ref letter_id="N"/>
<letter_ref letter_id="L"/>
<letter_ref letter_id="I"/>
<letter_ref letter_id="F"/>
<letter_ref letter_id="K"/>
<letter_ref letter_id="I"/>
<letter_ref letter_id="Y"/>
<letter_ref letter_id="G"/>
<letter_ref letter_id="R"/>
<letter_ref letter_id="I"/>
<letter_ref letter_id="S"/>
<letter_ref letter_id="T"/>
<letter_ref letter_id="V"/>
<letter_ref letter_id="H"/>
<letter_ref letter_id="A"/>
<letter_ref letter_id="L"/>
<letter_ref letter_id="S"/>
<letter_ref letter_id="F"/>
<letter_ref letter_id="L"/>
<letter_ref letter_id="A"/>
<letter_ref letter_id="D"/>
<letter_ref letter_id="L"/>
<letter_ref letter_id="K"/>
<letter_ref letter_id="L"/>
<letter_ref letter_id="G"/>
<letter_ref letter_id="H"/>
<letter_ref letter_id="Y"/>
<letter_ref letter_id="M"/>
<letter_ref letter_id="K"/>
<letter_ref letter_id="I"/>
<letter_ref letter_id="P"/>
<letter_ref letter_id="P"/>
<letter_ref letter_id="R"/>
<letter_ref letter_id="C"/>
<letter_ref letter_id="M"/>
</site>
<right_flank>YTAQLVGTVV</right_flank>
</contributing_site>
<contributing_site sequence_id="sequence_23" position="439" strand="none" pvalue="9.94e-59" >
<left_flank>THWDNNGHDK</left_flank>
<site>
<letter_ref letter_id="P"/>
<letter_ref letter_id="G"/>
<letter_ref letter_id="I"/>
<letter_ref letter_id="T"/>
<letter_ref letter_id="L"/>
<letter_ref letter_id="G"/>
<letter_ref letter_id="L"/>
<letter_ref letter_id="N"/>
<letter_ref letter_id="V"/>
<letter_ref letter_id="I"/>
<letter_ref letter_id="T"/>
<letter_ref letter_id="E"/>
<letter_ref letter_id="L"/>
<letter_ref letter_id="V"/>
<letter_ref letter_id="I"/>
<letter_ref letter_id="G"/>
<letter_ref letter_id="Y"/>
<letter_ref letter_id="I"/>
<letter_ref letter_id="Y"/>
<letter_ref letter_id="P"/>
<letter_ref letter_id="G"/>
<letter_ref letter_id="K"/>
<letter_ref letter_id="P"/>
<letter_ref letter_id="L"/>
<letter_ref letter_id="A"/>
<letter_ref letter_id="N"/>
<letter_ref letter_id="V"/>
<letter_ref letter_id="S"/>
<letter_ref letter_id="F"/>
<letter_ref letter_id="K"/>
<letter_ref letter_id="T"/>
<letter_ref letter_id="Y"/>
<letter_ref letter_id="G"/>
<letter_ref letter_id="Y"/>
<letter_ref letter_id="I"/>
<letter_ref letter_id="S"/>
<letter_ref letter_id="M"/>
<letter_ref letter_id="V"/>
<letter_ref letter_id="Q"/>
<letter_ref letter_id="A"/>
<letter_ref letter_id="L"/>
<letter_ref letter_id="T"/>
<letter_ref letter_id="F"/>
<letter_ref letter_id="L"/>
<letter_ref letter_id="G"/>
<letter_ref letter_id="D"/>
<letter_ref letter_id="F"/>
<letter_ref letter_id="K"/>
<letter_ref letter_id="L"/>
<letter_ref letter_id="G"/>
<letter_ref letter_id="H"/>
<letter_ref letter_id="Y"/>
<letter_ref letter_id="M"/>
<letter_ref letter_id="K"/>
<letter_ref letter_id="I"/>
<letter_ref letter_id="P"/>
<letter_ref letter_id="P"/>
<letter_ref letter_id="K"/>
<letter_ref letter_id="S"/>
<letter_ref letter_id="M"/>
</site>
<right_flank>FVVQLVGTIV</right_flank>
</contributing_site>
<contributing_site sequence_id="sequence_0" position="476" strand="none" pvalue="5.44e-58" >
<left_flank>TLPIGVIQAT</left_flank>
<site>
<letter_ref letter_id="T"/>
<letter_ref letter_id="N"/>
<letter_ref letter_id="Q"/>
<letter_ref letter_id="Q"/>
<letter_ref letter_id="P"/>
<letter_ref letter_id="G"/>
<letter_ref letter_id="Y"/>
<letter_ref letter_id="D"/>
<letter_ref letter_id="I"/>
<letter_ref letter_id="I"/>
<letter_ref letter_id="A"/>
<letter_ref letter_id="Q"/>
<letter_ref letter_id="F"/>
<letter_ref letter_id="M"/>
<letter_ref letter_id="I"/>
<letter_ref letter_id="G"/>
<letter_ref letter_id="Y"/>
<letter_ref letter_id="V"/>
<letter_ref letter_id="L"/>
<letter_ref letter_id="P"/>
<letter_ref letter_id="G"/>
<letter_ref letter_id="K"/>
<letter_ref letter_id="P"/>
<letter_ref letter_id="I"/>
<letter_ref letter_id="A"/>
<letter_ref letter_id="N"/>
<letter_ref letter_id="L"/>
<letter_ref letter_id="L"/>
<letter_ref letter_id="F"/>
<letter_ref letter_id="K"/>
<letter_ref letter_id="I"/>
<letter_ref letter_id="Y"/>
<letter_ref letter_id="G"/>
<letter_ref letter_id="R"/>
<letter_ref letter_id="I"/>
<letter_ref letter_id="S"/>
<letter_ref letter_id="T"/>
<letter_ref letter_id="I"/>
<letter_ref letter_id="H"/>
<letter_ref letter_id="A"/>
<letter_ref letter_id="L"/>
<letter_ref letter_id="S"/>
<letter_ref letter_id="F"/>
<letter_ref letter_id="L"/>
<letter_ref letter_id="A"/>
<letter_ref letter_id="D"/>
<letter_ref letter_id="L"/>
<letter_ref letter_id="K"/>
<letter_ref letter_id="L"/>
<letter_ref letter_id="G"/>
<letter_ref letter_id="H"/>
<letter_ref letter_id="Y"/>
<letter_ref letter_id="M"/>
<letter_ref letter_id="K"/>
<letter_ref letter_id="I"/>
<letter_ref letter_id="P"/>
<letter_ref letter_id="P"/>
<letter_ref letter_id="R"/>
<letter_ref letter_id="C"/>
<letter_ref letter_id="M"/>
</site>
<right_flank>YVAQLVGTFV</right_flank>
</contributing_site>
<contributing_site sequence_id="sequence_38" position="483" strand="none" pvalue="1.60e-57" >
<left_flank>TLPIGVILAT</left_flank>
<site>
<letter_ref letter_id="T"/>
<letter_ref letter_id="N"/>
<letter_ref letter_id="Q"/>
<letter_ref letter_id="R"/>
<letter_ref letter_id="M"/>
<letter_ref letter_id="G"/>
<letter_ref letter_id="L"/>
<letter_ref letter_id="N"/>
<letter_ref letter_id="V"/>
<letter_ref letter_id="I"/>
<letter_ref letter_id="S"/>
<letter_ref letter_id="E"/>
<letter_ref letter_id="L"/>
<letter_ref letter_id="I"/>
<letter_ref letter_id="I"/>
<letter_ref letter_id="G"/>
<letter_ref letter_id="F"/>
<letter_ref letter_id="L"/>
<letter_ref letter_id="Y"/>
<letter_ref letter_id="P"/>
<letter_ref letter_id="G"/>
<letter_ref letter_id="K"/>
<letter_ref letter_id="P"/>
<letter_ref letter_id="L"/>
<letter_ref letter_id="A"/>
<letter_ref letter_id="N"/>
<letter_ref letter_id="V"/>
<letter_ref letter_id="A"/>
<letter_ref letter_id="F"/>
<letter_ref letter_id="K"/>
<letter_ref letter_id="T"/>
<letter_ref letter_id="Y"/>
<letter_ref letter_id="G"/>
<letter_ref letter_id="S"/>
<letter_ref letter_id="V"/>
<letter_ref letter_id="S"/>
<letter_ref letter_id="I"/>
<letter_ref letter_id="A"/>
<letter_ref letter_id="Q"/>
<letter_ref letter_id="A"/>
<letter_ref letter_id="L"/>
<letter_ref letter_id="Y"/>
<letter_ref letter_id="F"/>
<letter_ref letter_id="V"/>
<letter_ref letter_id="G"/>
<letter_ref letter_id="D"/>
<letter_ref letter_id="F"/>
<letter_ref letter_id="K"/>
<letter_ref letter_id="L"/>
<letter_ref letter_id="G"/>
<letter_ref letter_id="H"/>
<letter_ref letter_id="Y"/>
<letter_ref letter_id="M"/>
<letter_ref letter_id="K"/>
<letter_ref letter_id="I"/>
<letter_ref letter_id="P"/>
<letter_ref letter_id="P"/>
<letter_ref letter_id="R"/>
<letter_ref letter_id="S"/>
<letter_ref letter_id="M"/>
</site>
<right_flank>FIVQLVATIV</right_flank>
</contributing_site>
<contributing_site sequence_id="sequence_29" position="504" strand="none" pvalue="2.59e-56" >
<left_flank>TLPIGVIEAT</left_flank>
<site>
<letter_ref letter_id="T"/>
<letter_ref letter_id="S"/>
<letter_ref letter_id="A"/>
<letter_ref letter_id="R"/>
<letter_ref letter_id="T"/>
<letter_ref letter_id="G"/>
<letter_ref letter_id="L"/>
<letter_ref letter_id="N"/>
<letter_ref letter_id="V"/>
<letter_ref letter_id="I"/>
<letter_ref letter_id="T"/>
<letter_ref letter_id="E"/>
<letter_ref letter_id="L"/>
<letter_ref letter_id="V"/>
<letter_ref letter_id="I"/>
<letter_ref letter_id="G"/>
<letter_ref letter_id="F"/>
<letter_ref letter_id="T"/>
<letter_ref letter_id="Y"/>
<letter_ref letter_id="P"/>
<letter_ref letter_id="G"/>
<letter_ref letter_id="K"/>
<letter_ref letter_id="P"/>
<letter_ref letter_id="L"/>
<letter_ref letter_id="A"/>
<letter_ref letter_id="N"/>
<letter_ref letter_id="V"/>
<letter_ref letter_id="A"/>
<letter_ref letter_id="F"/>
<letter_ref letter_id="K"/>
<letter_ref letter_id="T"/>
<letter_ref letter_id="Y"/>
<letter_ref letter_id="G"/>
<letter_ref letter_id="H"/>
<letter_ref letter_id="T"/>
<letter_ref letter_id="S"/>
<letter_ref letter_id="M"/>
<letter_ref letter_id="V"/>
<letter_ref letter_id="Q"/>
<letter_ref letter_id="A"/>
<letter_ref letter_id="L"/>
<letter_ref letter_id="G"/>
<letter_ref letter_id="F"/>
<letter_ref letter_id="L"/>
<letter_ref letter_id="G"/>
<letter_ref letter_id="D"/>
<letter_ref letter_id="F"/>
<letter_ref letter_id="K"/>
<letter_ref letter_id="L"/>
<letter_ref letter_id="G"/>
<letter_ref letter_id="H"/>
<letter_ref letter_id="Y"/>
<letter_ref letter_id="M"/>
<letter_ref letter_id="K"/>
<letter_ref letter_id="I"/>
<letter_ref letter_id="P"/>
<letter_ref letter_id="P"/>
<letter_ref letter_id="K"/>
<letter_ref letter_id="S"/>
<letter_ref letter_id="M"/>
</site>
<right_flank>FIVQLVGTVV</right_flank>
</contributing_site>
</contributing_sites>
</motif>
<motif id="motif_2" name="LAACGVMMSIVSTASDLMQDFKTGYLTLTSPRSMFVSQVIGTAMGCVIAPLVFWLFYKAF" alt="MEME-2" width="60" sites="50" ic="209.8" re="196.3" llr="6802" e_value="3.5e-2230" bayes_threshold="12.7733" elapsed_time="131.712444">
<scores>
<alphabet_matrix>
<alphabet_array>
<value letter_id="A">-876</value>
<value letter_id="C">-772</value>
<value letter_id="D">-791</value>
<value letter_id="E">-831</value>
<value letter_id="F">-754</value>
<value letter_id="G">-822</value>
<value letter_id="H">-732</value>
<value letter_id="I">-692</value>
<value letter_id="K">-881</value>
<value letter_id="L">325</value>
<value letter_id="M">-616</value>
<value letter_id="N">-852</value>
<value letter_id="P">-819</value>
<value letter_id="Q">-794</value>
<value letter_id="R">-768</value>
<value letter_id="S">-899</value>
<value letter_id="T">-839</value>
<value letter_id="V">-745</value>
<value letter_id="W">-856</value>
<value letter_id="Y">-822</value>
</alphabet_array>
<alphabet_array>
<value letter_id="A">309</value>
<value letter_id="C">-478</value>
<value letter_id="D">-736</value>
<value letter_id="E">-675</value>
<value letter_id="F">-655</value>
<value letter_id="G">-718</value>
<value letter_id="H">-755</value>
<value letter_id="I">-63</value>
<value letter_id="K">-751</value>
<value letter_id="L">-456</value>
<value letter_id="M">-478</value>
<value letter_id="N">-703</value>
<value letter_id="P">-756</value>
<value letter_id="Q">-723</value>
<value letter_id="R">-723</value>
<value letter_id="S">-621</value>
<value letter_id="T">-512</value>
<value letter_id="V">163</value>
<value letter_id="W">-887</value>
<value letter_id="Y">-728</value>
</alphabet_array>
<alphabet_array>
<value letter_id="A">256</value>
<value letter_id="C">-411</value>
<value letter_id="D">-655</value>
<value letter_id="E">-618</value>
<value letter_id="F">-785</value>
<value letter_id="G">201</value>
<value letter_id="H">-612</value>
<value letter_id="I">-742</value>
<value letter_id="K">-713</value>
<value letter_id="L">-729</value>
<value letter_id="M">-651</value>
<value letter_id="N">-572</value>
<value letter_id="P">-584</value>
<value letter_id="Q">-582</value>
<value letter_id="R">-597</value>
<value letter_id="S">101</value>
<value letter_id="T">-432</value>
<value letter_id="V">-179</value>
<value letter_id="W">-810</value>
<value letter_id="Y">-759</value>
</alphabet_array>
<alphabet_array>
<value letter_id="A">-408</value>
<value letter_id="C">565</value>
<value letter_id="D">-466</value>
<value letter_id="E">-392</value>
<value letter_id="F">-574</value>
<value letter_id="G">-437</value>
<value letter_id="H">-413</value>
<value letter_id="I">-476</value>
<value letter_id="K">-512</value>
<value letter_id="L">-512</value>
<value letter_id="M">-438</value>
<value letter_id="N">-317</value>
<value letter_id="P">-556</value>
<value letter_id="Q">-458</value>
<value letter_id="R">-406</value>
<value letter_id="S">-475</value>
<value letter_id="T">-397</value>
<value letter_id="V">-496</value>
<value letter_id="W">-660</value>
<value letter_id="Y">-576</value>
</alphabet_array>
<alphabet_array>
<value letter_id="A">-404</value>
<value letter_id="C">-512</value>
<value letter_id="D">-381</value>
<value letter_id="E">-412</value>
<value letter_id="F">-712</value>
<value letter_id="G">354</value>
<value letter_id="H">-440</value>
<value letter_id="I">-676</value>
<value letter_id="K">-472</value>
<value letter_id="L">-688</value>
<value letter_id="M">-597</value>
<value letter_id="N">-383</value>
<value letter_id="P">-575</value>
<value letter_id="Q">-489</value>
<value letter_id="R">-414</value>
<value letter_id="S">-430</value>
<value letter_id="T">-165</value>
<value letter_id="V">-594</value>
<value letter_id="W">-654</value>
<value letter_id="Y">-613</value>
</alphabet_array>
<alphabet_array>
<value letter_id="A">-201</value>
<value letter_id="C">-500</value>
<value letter_id="D">-762</value>
<value letter_id="E">-692</value>
<value letter_id="F">-599</value>
<value letter_id="G">-837</value>
<value letter_id="H">-756</value>
<value letter_id="I">-62</value>
<value letter_id="K">-762</value>
<value letter_id="L">196</value>
<value letter_id="M">-427</value>
<value letter_id="N">-735</value>
<value letter_id="P">-793</value>
<value letter_id="Q">-726</value>
<value letter_id="R">-737</value>
<value letter_id="S">-753</value>
<value letter_id="T">-533</value>
<value letter_id="V">282</value>
<value letter_id="W">-830</value>
<value letter_id="Y">-700</value>
</alphabet_array>
<alphabet_array>
<value letter_id="A">-566</value>
<value letter_id="C">-499</value>
<value letter_id="D">-763</value>
<value letter_id="E">-696</value>
<value letter_id="F">-615</value>
<value letter_id="G">-843</value>
<value letter_id="H">-780</value>
<value letter_id="I">187</value>
<value letter_id="K">-768</value>
<value letter_id="L">-414</value>
<value letter_id="M">423</value>
<value letter_id="N">-740</value>
<value letter_id="P">-799</value>
<value letter_id="Q">-744</value>
<value letter_id="R">-752</value>
<value letter_id="S">-761</value>
<value letter_id="T">-533</value>
<value letter_id="V">83</value>
<value letter_id="W">-858</value>
<value letter_id="Y">-713</value>
</alphabet_array>
<alphabet_array>
<value letter_id="A">-609</value>
<value letter_id="C">-546</value>
<value letter_id="D">-781</value>
<value letter_id="E">-665</value>
<value letter_id="F">-490</value>
<value letter_id="G">-831</value>
<value letter_id="H">-627</value>
<value letter_id="I">-150</value>
<value letter_id="K">301</value>
<value letter_id="L">-169</value>
<value letter_id="M">413</value>
<value letter_id="N">-719</value>
<value letter_id="P">-768</value>
<value letter_id="Q">-589</value>
<value letter_id="R">-550</value>
<value letter_id="S">-749</value>
<value letter_id="T">-574</value>
<value letter_id="V">-145</value>
<value letter_id="W">-688</value>
<value letter_id="Y">-622</value>
</alphabet_array>
<alphabet_array>
<value letter_id="A">-167</value>
<value letter_id="C">104</value>
<value letter_id="D">-351</value>
<value letter_id="E">-427</value>
<value letter_id="F">-768</value>
<value letter_id="G">-98</value>
<value letter_id="H">-438</value>
<value letter_id="I">-745</value>
<value letter_id="K">-531</value>
<value letter_id="L">-726</value>
<value letter_id="M">-659</value>
<value letter_id="N">285</value>
<value letter_id="P">-573</value>
<value letter_id="Q">111</value>
<value letter_id="R">-514</value>
<value letter_id="S">296</value>
<value letter_id="T">-129</value>
<value letter_id="V">-583</value>
<value letter_id="W">-797</value>
<value letter_id="Y">-674</value>
</alphabet_array>
<alphabet_array>
<value letter_id="A">-358</value>
<value letter_id="C">-344</value>
<value letter_id="D">-359</value>
<value letter_id="E">-321</value>
<value letter_id="F">-375</value>
<value letter_id="G">-508</value>
<value letter_id="H">-367</value>
<value letter_id="I">316</value>
<value letter_id="K">-355</value>
<value letter_id="L">-30</value>
<value letter_id="M">10</value>
<value letter_id="N">-352</value>
<value letter_id="P">-483</value>
<value letter_id="Q">-348</value>
<value letter_id="R">-338</value>
<value letter_id="S">-254</value>
<value letter_id="T">-294</value>
<value letter_id="V">88</value>
<value letter_id="W">-492</value>
<value letter_id="Y">-365</value>
</alphabet_array>
<alphabet_array>
<value letter_id="A">-105</value>
<value letter_id="C">-438</value>
<value letter_id="D">-625</value>
<value letter_id="E">-560</value>
<value letter_id="F">-600</value>
<value letter_id="G">-700</value>
<value letter_id="H">-589</value>
<value letter_id="I">-249</value>
<value letter_id="K">-641</value>
<value letter_id="L">-130</value>
<value letter_id="M">-433</value>
<value letter_id="N">-630</value>
<value letter_id="P">-665</value>
<value letter_id="Q">-618</value>
<value letter_id="R">-577</value>
<value letter_id="S">-606</value>
<value letter_id="T">-450</value>
<value letter_id="V">362</value>
<value letter_id="W">-789</value>
<value letter_id="Y">-676</value>
</alphabet_array>
<alphabet_array>
<value letter_id="A">-187</value>
<value letter_id="C">-335</value>
<value letter_id="D">13</value>
<value letter_id="E">-310</value>
<value letter_id="F">-567</value>
<value letter_id="G">-212</value>
<value letter_id="H">-309</value>
<value letter_id="I">-547</value>
<value letter_id="K">-355</value>
<value letter_id="L">-172</value>
<value letter_id="M">-460</value>
<value letter_id="N">-54</value>
<value letter_id="P">-449</value>
<value letter_id="Q">-67</value>
<value letter_id="R">-320</value>
<value letter_id="S">350</value>
<value letter_id="T">-64</value>
<value letter_id="V">-525</value>
<value letter_id="W">-601</value>
<value letter_id="Y">-480</value>
</alphabet_array>
<alphabet_array>
<value letter_id="A">-554</value>
<value letter_id="C">-489</value>
<value letter_id="D">-741</value>
<value letter_id="E">-679</value>
<value letter_id="F">-638</value>
<value letter_id="G">-824</value>
<value letter_id="H">-760</value>
<value letter_id="I">93</value>
<value letter_id="K">-744</value>
<value letter_id="L">-438</value>
<value letter_id="M">-59</value>
<value letter_id="N">-704</value>
<value letter_id="P">-787</value>
<value letter_id="Q">-730</value>
<value letter_id="R">-729</value>
<value letter_id="S">-686</value>
<value letter_id="T">348</value>
<value letter_id="V">151</value>
<value letter_id="W">-879</value>
<value letter_id="Y">-716</value>
</alphabet_array>
<alphabet_array>
<value letter_id="A">308</value>
<value letter_id="C">-422</value>
<value letter_id="D">-660</value>
<value letter_id="E">-626</value>
<value letter_id="F">-792</value>
<value letter_id="G">-483</value>
<value letter_id="H">-618</value>
<value letter_id="I">-752</value>
<value letter_id="K">-720</value>
<value letter_id="L">-738</value>
<value letter_id="M">-662</value>
<value letter_id="N">-581</value>
<value letter_id="P">-594</value>
<value letter_id="Q">-591</value>
<value letter_id="R">-605</value>
<value letter_id="S">199</value>
<value letter_id="T">-443</value>
<value letter_id="V">-563</value>
<value letter_id="W">-815</value>
<value letter_id="Y">-765</value>
</alphabet_array>
<alphabet_array>
<value letter_id="A">164</value>
<value letter_id="C">262</value>
<value letter_id="D">-656</value>
<value letter_id="E">-619</value>
<value letter_id="F">-786</value>
<value letter_id="G">-473</value>
<value letter_id="H">-613</value>
<value letter_id="I">-743</value>
<value letter_id="K">-714</value>
<value letter_id="L">-730</value>
<value letter_id="M">-652</value>
<value letter_id="N">-573</value>
<value letter_id="P">-585</value>
<value letter_id="Q">-582</value>
<value letter_id="R">-598</value>
<value letter_id="S">312</value>
<value letter_id="T">-433</value>
<value letter_id="V">-553</value>
<value letter_id="W">-810</value>
<value letter_id="Y">-760</value>
</alphabet_array>
<alphabet_array>
<value letter_id="A">-441</value>
<value letter_id="C">-483</value>
<value letter_id="D">468</value>
<value letter_id="E">-114</value>
<value letter_id="F">-620</value>
<value letter_id="G">-142</value>
<value letter_id="H">-272</value>
<value letter_id="I">9</value>
<value letter_id="K">-403</value>
<value letter_id="L">-583</value>
<value letter_id="M">-539</value>
<value letter_id="N">-35</value>
<value letter_id="P">-534</value>
<value letter_id="Q">-351</value>
<value letter_id="R">-383</value>
<value letter_id="S">-366</value>
<value letter_id="T">-426</value>
<value letter_id="V">-527</value>
<value letter_id="W">-623</value>
<value letter_id="Y">-503</value>
</alphabet_array>
<alphabet_array>
<value letter_id="A">-876</value>
<value letter_id="C">-772</value>
<value letter_id="D">-791</value>
<value letter_id="E">-831</value>
<value letter_id="F">-754</value>
<value letter_id="G">-822</value>
<value letter_id="H">-732</value>
<value letter_id="I">-692</value>
<value letter_id="K">-881</value>
<value letter_id="L">325</value>
<value letter_id="M">-616</value>
<value letter_id="N">-852</value>
<value letter_id="P">-819</value>
<value letter_id="Q">-794</value>
<value letter_id="R">-768</value>
<value letter_id="S">-899</value>
<value letter_id="T">-839</value>
<value letter_id="V">-745</value>
<value letter_id="W">-856</value>
<value letter_id="Y">-822</value>
</alphabet_array>
<alphabet_array>
<value letter_id="A">-386</value>
<value letter_id="C">-399</value>
<value letter_id="D">-532</value>
<value letter_id="E">-494</value>
<value letter_id="F">-575</value>
<value letter_id="G">-518</value>
<value letter_id="H">-473</value>
<value letter_id="I">-413</value>
<value letter_id="K">-499</value>
<value letter_id="L">-352</value>
<value letter_id="M">480</value>
<value letter_id="N">-505</value>
<value letter_id="P">-557</value>
<value letter_id="Q">-477</value>
<value letter_id="R">-111</value>
<value letter_id="S">-81</value>
<value letter_id="T">-50</value>
<value letter_id="V">-217</value>
<value letter_id="W">-537</value>
<value letter_id="Y">-475</value>
</alphabet_array>
<alphabet_array>
<value letter_id="A">-692</value>
<value letter_id="C">-716</value>
<value letter_id="D">-570</value>
<value letter_id="E">-617</value>
<value letter_id="F">-852</value>
<value letter_id="G">-103</value>
<value letter_id="H">397</value>
<value letter_id="I">-949</value>
<value letter_id="K">-645</value>
<value letter_id="L">-873</value>
<value letter_id="M">-864</value>
<value letter_id="N">-559</value>
<value letter_id="P">-760</value>
<value letter_id="Q">472</value>
<value letter_id="R">-610</value>
<value letter_id="S">-661</value>
<value letter_id="T">-708</value>
<value letter_id="V">-857</value>
<value letter_id="W">-854</value>
<value letter_id="Y">-733</value>
</alphabet_array>
<alphabet_array>
<value letter_id="A">-889</value>
<value letter_id="C">-798</value>
<value letter_id="D">497</value>
<value letter_id="E">-643</value>
<value letter_id="F">-958</value>
<value letter_id="G">-800</value>
<value letter_id="H">-703</value>
<value letter_id="I">-1007</value>
<value letter_id="K">-855</value>
<value letter_id="L">-932</value>
<value letter_id="M">-968</value>
<value letter_id="N">-687</value>
<value letter_id="P">-815</value>
<value letter_id="Q">-795</value>
<value letter_id="R">-758</value>
<value letter_id="S">-858</value>
<value letter_id="T">-864</value>
<value letter_id="V">-952</value>
<value letter_id="W">-903</value>
<value letter_id="Y">-877</value>
</alphabet_array>
<alphabet_array>
<value letter_id="A">-479</value>
<value letter_id="C">-364</value>
<value letter_id="D">-488</value>
<value letter_id="E">-446</value>
<value letter_id="F">363</value>
<value letter_id="G">-604</value>
<value letter_id="H">-410</value>
<value letter_id="I">-388</value>
<value letter_id="K">-527</value>
<value letter_id="L">-138</value>
<value letter_id="M">-336</value>
<value letter_id="N">-502</value>
<value letter_id="P">-526</value>
<value letter_id="Q">-498</value>
<value letter_id="R">-481</value>
<value letter_id="S">-456</value>
<value letter_id="T">-512</value>
<value letter_id="V">-398</value>
<value letter_id="W">-400</value>
<value letter_id="Y">-202</value>
</alphabet_array>
<alphabet_array>
<value letter_id="A">-409</value>
<value letter_id="C">-399</value>
<value letter_id="D">-432</value>
<value letter_id="E">-347</value>
<value letter_id="F">-648</value>
<value letter_id="G">-524</value>
<value letter_id="H">-330</value>
<value letter_id="I">-475</value>
<value letter_id="K">432</value>
<value letter_id="L">-526</value>
<value letter_id="M">-452</value>
<value letter_id="N">-344</value>
<value letter_id="P">-482</value>
<value letter_id="Q">-345</value>
<value letter_id="R">91</value>
<value letter_id="S">-462</value>
<value letter_id="T">-405</value>
<value letter_id="V">-509</value>
<value letter_id="W">-545</value>
<value letter_id="Y">-528</value>
</alphabet_array>
<alphabet_array>
<value letter_id="A">-859</value>
<value letter_id="C">-792</value>
<value letter_id="D">-781</value>
<value letter_id="E">-842</value>
<value letter_id="F">-975</value>
<value letter_id="G">-804</value>
<value letter_id="H">-744</value>
<value letter_id="I">-1029</value>
<value letter_id="K">-889</value>
<value letter_id="L">-950</value>
<value letter_id="M">-990</value>
<value letter_id="N">-837</value>
<value letter_id="P">-819</value>
<value letter_id="Q">-829</value>
<value letter_id="R">-780</value>
<value letter_id="S">-828</value>
<value letter_id="T">418</value>
<value letter_id="V">-957</value>
<value letter_id="W">-918</value>
<value letter_id="Y">-902</value>
</alphabet_array>
<alphabet_array>
<value letter_id="A">4</value>
<value letter_id="C">-425</value>
<value letter_id="D">-361</value>
<value letter_id="E">-387</value>
<value letter_id="F">-677</value>
<value letter_id="G">334</value>
<value letter_id="H">-416</value>
<value letter_id="I">-635</value>
<value letter_id="K">-450</value>
<value letter_id="L">-647</value>
<value letter_id="M">-553</value>
<value letter_id="N">-356</value>
<value letter_id="P">-527</value>
<value letter_id="Q">-454</value>
<value letter_id="R">-389</value>
<value letter_id="S">-42</value>
<value letter_id="T">-438</value>
<value letter_id="V">-526</value>
<value letter_id="W">-631</value>
<value letter_id="Y">-587</value>
</alphabet_array>
<alphabet_array>
<value letter_id="A">-754</value>
<value letter_id="C">-622</value>
<value letter_id="D">-694</value>
<value letter_id="E">-669</value>
<value letter_id="F">-329</value>
<value letter_id="G">-784</value>
<value letter_id="H">427</value>
<value letter_id="I">-678</value>
<value letter_id="K">-686</value>
<value letter_id="L">-596</value>
<value letter_id="M">-609</value>
<value letter_id="N">-588</value>
<value letter_id="P">-755</value>
<value letter_id="Q">53</value>
<value letter_id="R">-578</value>
<value letter_id="S">-684</value>
<value letter_id="T">-689</value>
<value letter_id="V">-658</value>
<value letter_id="W">-422</value>
<value letter_id="Y">401</value>
</alphabet_array>
<alphabet_array>
<value letter_id="A">-644</value>
<value letter_id="C">-570</value>
<value letter_id="D">-774</value>
<value letter_id="E">-664</value>
<value letter_id="F">-171</value>
<value letter_id="G">-833</value>
<value letter_id="H">-561</value>
<value letter_id="I">-361</value>
<value letter_id="K">-717</value>
<value letter_id="L">280</value>
<value letter_id="M">265</value>
<value letter_id="N">-724</value>
<value letter_id="P">-730</value>
<value letter_id="Q">-571</value>
<value letter_id="R">-609</value>
<value letter_id="S">-748</value>
<value letter_id="T">-605</value>
<value letter_id="V">-427</value>
<value letter_id="W">-605</value>
<value letter_id="Y">-6</value>
</alphabet_array>
<alphabet_array>
<value letter_id="A">-859</value>
<value letter_id="C">-792</value>
<value letter_id="D">-781</value>
<value letter_id="E">-842</value>
<value letter_id="F">-975</value>
<value letter_id="G">-804</value>
<value letter_id="H">-744</value>
<value letter_id="I">-1029</value>
<value letter_id="K">-889</value>
<value letter_id="L">-950</value>
<value letter_id="M">-990</value>
<value letter_id="N">-837</value>
<value letter_id="P">-819</value>
<value letter_id="Q">-829</value>
<value letter_id="R">-780</value>
<value letter_id="S">-828</value>
<value letter_id="T">418</value>
<value letter_id="V">-957</value>
<value letter_id="W">-918</value>
<value letter_id="Y">-902</value>
</alphabet_array>
<alphabet_array>
<value letter_id="A">-425</value>
<value letter_id="C">-376</value>
<value letter_id="D">-481</value>
<value letter_id="E">-362</value>
<value letter_id="F">-334</value>
<value letter_id="G">-581</value>
<value letter_id="H">-355</value>
<value letter_id="I">-231</value>
<value letter_id="K">-418</value>
<value letter_id="L">301</value>
<value letter_id="M">26</value>
<value letter_id="N">-454</value>
<value letter_id="P">-472</value>
<value letter_id="Q">-323</value>
<value letter_id="R">-90</value>
<value letter_id="S">-135</value>
<value letter_id="T">-382</value>
<value letter_id="V">-158</value>
<value letter_id="W">-490</value>
<value letter_id="Y">-417</value>
</alphabet_array>
<alphabet_array>
<value letter_id="A">184</value>
<value letter_id="C">-411</value>
<value letter_id="D">-650</value>
<value letter_id="E">-616</value>
<value letter_id="F">-783</value>
<value letter_id="G">-473</value>
<value letter_id="H">-609</value>
<value letter_id="I">-739</value>
<value letter_id="K">-708</value>
<value letter_id="L">-728</value>
<value letter_id="M">-649</value>
<value letter_id="N">-567</value>
<value letter_id="P">-584</value>
<value letter_id="Q">-579</value>
<value letter_id="R">-595</value>
<value letter_id="S">217</value>
<value letter_id="T">276</value>
<value letter_id="V">-552</value>
<value letter_id="W">-808</value>
<value letter_id="Y">-757</value>
</alphabet_array>
<alphabet_array>
<value letter_id="A">-774</value>
<value letter_id="C">-763</value>
<value letter_id="D">-778</value>
<value letter_id="E">-835</value>
<value letter_id="F">-972</value>
<value letter_id="G">-780</value>
<value letter_id="H">-742</value>
<value letter_id="I">-1038</value>
<value letter_id="K">-890</value>
<value letter_id="L">-947</value>
<value letter_id="M">-986</value>
<value letter_id="N">-832</value>
<value letter_id="P">-809</value>
<value letter_id="Q">-823</value>
<value letter_id="R">-777</value>
<value letter_id="S">383</value>
<value letter_id="T">-821</value>
<value letter_id="V">-936</value>
<value letter_id="W">-917</value>
<value letter_id="Y">-899</value>
</alphabet_array>
<alphabet_array>
<value letter_id="A">44</value>
<value letter_id="C">-526</value>
<value letter_id="D">-487</value>
<value letter_id="E">-434</value>
<value letter_id="F">-703</value>
<value letter_id="G">-565</value>
<value letter_id="H">-468</value>
<value letter_id="I">-647</value>
<value letter_id="K">-492</value>
<value letter_id="L">-604</value>
<value letter_id="M">-600</value>
<value letter_id="N">-525</value>
<value letter_id="P">410</value>
<value letter_id="Q">-447</value>
<value letter_id="R">-457</value>
<value letter_id="S">-442</value>
<value letter_id="T">-473</value>
<value letter_id="V">-564</value>
<value letter_id="W">-756</value>
<value letter_id="Y">-678</value>
</alphabet_array>
<alphabet_array>
<value letter_id="A">-582</value>
<value letter_id="C">-636</value>
<value letter_id="D">-576</value>
<value letter_id="E">-395</value>
<value letter_id="F">-817</value>
<value letter_id="G">-647</value>
<value letter_id="H">-361</value>
<value letter_id="I">-684</value>
<value letter_id="K">229</value>
<value letter_id="L">-624</value>
<value letter_id="M">-578</value>
<value letter_id="N">-459</value>
<value letter_id="P">-645</value>
<value letter_id="Q">-298</value>
<value letter_id="R">474</value>
<value letter_id="S">-554</value>
<value letter_id="T">-526</value>
<value letter_id="V">-630</value>
<value letter_id="W">-714</value>
<value letter_id="Y">-628</value>
</alphabet_array>
<alphabet_array>
<value letter_id="A">96</value>
<value letter_id="C">-428</value>
<value letter_id="D">-661</value>
<value letter_id="E">-631</value>
<value letter_id="F">-797</value>
<value letter_id="G">-488</value>
<value letter_id="H">-621</value>
<value letter_id="I">-758</value>
<value letter_id="K">-724</value>
<value letter_id="L">-743</value>
<value letter_id="M">-668</value>
<value letter_id="N">-585</value>
<value letter_id="P">-598</value>
<value letter_id="Q">-596</value>
<value letter_id="R">-610</value>
<value letter_id="S">356</value>
<value letter_id="T">-448</value>
<value letter_id="V">-569</value>
<value letter_id="W">-819</value>
<value letter_id="Y">-769</value>
</alphabet_array>
<alphabet_array>
<value letter_id="A">-672</value>
<value letter_id="C">-568</value>
<value letter_id="D">-635</value>
<value letter_id="E">-625</value>
<value letter_id="F">-688</value>
<value letter_id="G">-712</value>
<value letter_id="H">-585</value>
<value letter_id="I">-529</value>
<value letter_id="K">-657</value>
<value letter_id="L">-457</value>
<value letter_id="M">500</value>
<value letter_id="N">-651</value>
<value letter_id="P">-688</value>
<value letter_id="Q">-622</value>
<value letter_id="R">-630</value>
<value letter_id="S">-670</value>
<value letter_id="T">-632</value>
<value letter_id="V">-561</value>
<value letter_id="W">-635</value>
<value letter_id="Y">-580</value>
</alphabet_array>
<alphabet_array>
<value letter_id="A">-672</value>
<value letter_id="C">-592</value>
<value letter_id="D">-848</value>
<value letter_id="E">-744</value>
<value letter_id="F">327</value>
<value letter_id="G">-882</value>
<value letter_id="H">-626</value>
<value letter_id="I">-161</value>
<value letter_id="K">-800</value>
<value letter_id="L">124</value>
<value letter_id="M">-293</value>
<value letter_id="N">-795</value>
<value letter_id="P">-780</value>
<value letter_id="Q">-623</value>
<value letter_id="R">-682</value>
<value letter_id="S">-816</value>
<value letter_id="T">-639</value>
<value letter_id="V">-437</value>
<value letter_id="W">-631</value>
<value letter_id="Y">-541</value>
</alphabet_array>
<alphabet_array>
<value letter_id="A">-106</value>
<value letter_id="C">-481</value>
<value letter_id="D">-697</value>
<value letter_id="E">-596</value>
<value letter_id="F">40</value>
<value letter_id="G">-728</value>
<value letter_id="H">-556</value>
<value letter_id="I">-21</value>
<value letter_id="K">-647</value>
<value letter_id="L">120</value>
<value letter_id="M">-45</value>
<value letter_id="N">-634</value>
<value letter_id="P">-693</value>
<value letter_id="Q">-564</value>
<value letter_id="R">-577</value>
<value letter_id="S">-622</value>
<value letter_id="T">-492</value>
<value letter_id="V">285</value>
<value letter_id="W">-642</value>
<value letter_id="Y">-558</value>
</alphabet_array>
<alphabet_array>
<value letter_id="A">-156</value>
<value letter_id="C">-407</value>
<value letter_id="D">-619</value>
<value letter_id="E">-598</value>
<value letter_id="F">-769</value>
<value letter_id="G">-4</value>
<value letter_id="H">-590</value>
<value letter_id="I">-729</value>
<value letter_id="K">-676</value>
<value letter_id="L">-716</value>
<value letter_id="M">-638</value>
<value letter_id="N">-534</value>
<value letter_id="P">-577</value>
<value letter_id="Q">-567</value>
<value letter_id="R">-574</value>
<value letter_id="S">362</value>
<value letter_id="T">-125</value>
<value letter_id="V">-551</value>
<value letter_id="W">-795</value>
<value letter_id="Y">-735</value>
</alphabet_array>
<alphabet_array>
<value letter_id="A">-547</value>
<value letter_id="C">-565</value>
<value letter_id="D">-525</value>
<value letter_id="E">-38</value>
<value letter_id="F">-746</value>
<value letter_id="G">-672</value>
<value letter_id="H">-225</value>
<value letter_id="I">-672</value>
<value letter_id="K">-497</value>
<value letter_id="L">-567</value>
<value letter_id="M">-471</value>
<value letter_id="N">-465</value>
<value letter_id="P">-579</value>
<value letter_id="Q">514</value>
<value letter_id="R">-387</value>
<value letter_id="S">-553</value>
<value letter_id="T">-553</value>
<value letter_id="V">-635</value>
<value letter_id="W">-659</value>
<value letter_id="Y">-667</value>
</alphabet_array>
<alphabet_array>
<value letter_id="A">178</value>
<value letter_id="C">-486</value>
<value letter_id="D">-726</value>
<value letter_id="E">-640</value>
<value letter_id="F">-545</value>
<value letter_id="G">-777</value>
<value letter_id="H">-640</value>
<value letter_id="I">19</value>
<value letter_id="K">-699</value>
<value letter_id="L">129</value>
<value letter_id="M">-53</value>
<value letter_id="N">-679</value>
<value letter_id="P">-741</value>
<value letter_id="Q">-639</value>
<value letter_id="R">-648</value>
<value letter_id="S">-679</value>
<value letter_id="T">-509</value>
<value letter_id="V">222</value>
<value letter_id="W">-732</value>
<value letter_id="Y">-627</value>
</alphabet_array>
<alphabet_array>
<value letter_id="A">-143</value>
<value letter_id="C">-405</value>
<value letter_id="D">-460</value>
<value letter_id="E">-419</value>
<value letter_id="F">-462</value>
<value letter_id="G">-603</value>
<value letter_id="H">-469</value>
<value letter_id="I">326</value>
<value letter_id="K">-456</value>
<value letter_id="L">-98</value>
<value letter_id="M">-229</value>
<value letter_id="N">-452</value>
<value letter_id="P">-576</value>
<value letter_id="Q">-449</value>
<value letter_id="R">-440</value>
<value letter_id="S">-478</value>
<value letter_id="T">-375</value>
<value letter_id="V">100</value>
<value letter_id="W">-593</value>
<value letter_id="Y">-462</value>
</alphabet_array>
<alphabet_array>
<value letter_id="A">-739</value>
<value letter_id="C">-755</value>
<value letter_id="D">-672</value>
<value letter_id="E">-717</value>
<value letter_id="F">-934</value>
<value letter_id="G">359</value>
<value letter_id="H">-683</value>
<value letter_id="I">-964</value>
<value letter_id="K">-772</value>
<value letter_id="L">-912</value>
<value letter_id="M">-901</value>
<value letter_id="N">-700</value>
<value letter_id="P">-782</value>
<value letter_id="Q">-757</value>
<value letter_id="R">-691</value>
<value letter_id="S">-751</value>
<value letter_id="T">-806</value>
<value letter_id="V">-892</value>
<value letter_id="W">-872</value>
<value letter_id="Y">-850</value>
</alphabet_array>
<alphabet_array>
<value letter_id="A">-859</value>
<value letter_id="C">-792</value>
<value letter_id="D">-781</value>
<value letter_id="E">-842</value>
<value letter_id="F">-975</value>
<value letter_id="G">-804</value>
<value letter_id="H">-744</value>
<value letter_id="I">-1029</value>
<value letter_id="K">-889</value>
<value letter_id="L">-950</value>
<value letter_id="M">-990</value>
<value letter_id="N">-837</value>
<value letter_id="P">-819</value>
<value letter_id="Q">-829</value>
<value letter_id="R">-780</value>
<value letter_id="S">-828</value>
<value letter_id="T">418</value>
<value letter_id="V">-957</value>
<value letter_id="W">-918</value>
<value letter_id="Y">-902</value>
</alphabet_array>
<alphabet_array>
<value letter_id="A">325</value>
<value letter_id="C">-181</value>
<value letter_id="D">-378</value>
<value letter_id="E">-300</value>
<value letter_id="F">-479</value>
<value letter_id="G">-118</value>
<value letter_id="H">-353</value>
<value letter_id="I">-404</value>
<value letter_id="K">-379</value>
<value letter_id="L">-243</value>
<value letter_id="M">-331</value>
<value letter_id="N">-378</value>
<value letter_id="P">-510</value>
<value letter_id="Q">-353</value>
<value letter_id="R">-323</value>
<value letter_id="S">-166</value>
<value letter_id="T">-26</value>
<value letter_id="V">-86</value>
<value letter_id="W">-517</value>
<value letter_id="Y">-471</value>
</alphabet_array>
<alphabet_array>
<value letter_id="A">-600</value>
<value letter_id="C">-531</value>
<value letter_id="D">-796</value>
<value letter_id="E">-715</value>
<value letter_id="F">-522</value>
<value letter_id="G">-859</value>
<value letter_id="H">-714</value>
<value letter_id="I">204</value>
<value letter_id="K">-782</value>
<value letter_id="L">-109</value>
<value letter_id="M">418</value>
<value letter_id="N">-764</value>
<value letter_id="P">-792</value>
<value letter_id="Q">-681</value>
<value letter_id="R">-720</value>
<value letter_id="S">-784</value>
<value letter_id="T">-566</value>
<value letter_id="V">-11</value>
<value letter_id="W">-734</value>
<value letter_id="Y">-658</value>
</alphabet_array>
<alphabet_array>
<value letter_id="A">-739</value>
<value letter_id="C">-755</value>
<value letter_id="D">-672</value>
<value letter_id="E">-717</value>
<value letter_id="F">-934</value>
<value letter_id="G">359</value>
<value letter_id="H">-683</value>
<value letter_id="I">-964</value>
<value letter_id="K">-772</value>
<value letter_id="L">-912</value>
<value letter_id="M">-901</value>
<value letter_id="N">-700</value>
<value letter_id="P">-782</value>
<value letter_id="Q">-757</value>
<value letter_id="R">-691</value>
<value letter_id="S">-751</value>
<value letter_id="T">-806</value>
<value letter_id="V">-892</value>
<value letter_id="W">-872</value>
<value letter_id="Y">-850</value>
</alphabet_array>
<alphabet_array>
<value letter_id="A">-481</value>
<value letter_id="C">567</value>
<value letter_id="D">-530</value>
<value letter_id="E">-463</value>
<value letter_id="F">-643</value>
<value letter_id="G">-637</value>
<value letter_id="H">-479</value>
<value letter_id="I">-549</value>
<value letter_id="K">-581</value>
<value letter_id="L">-583</value>
<value letter_id="M">-511</value>
<value letter_id="N">-534</value>
<value letter_id="P">-617</value>
<value letter_id="Q">-526</value>
<value letter_id="R">-474</value>
<value letter_id="S">-545</value>
<value letter_id="T">-470</value>
<value letter_id="V">-568</value>
<value letter_id="W">-720</value>
<value letter_id="Y">-642</value>
</alphabet_array>
<alphabet_array>
<value letter_id="A">-582</value>
<value letter_id="C">-517</value>
<value letter_id="D">-774</value>
<value letter_id="E">-694</value>
<value letter_id="F">-88</value>
<value letter_id="G">-837</value>
<value letter_id="H">-701</value>
<value letter_id="I">186</value>
<value letter_id="K">-759</value>
<value letter_id="L">-112</value>
<value letter_id="M">41</value>
<value letter_id="N">-740</value>
<value letter_id="P">-780</value>
<value letter_id="Q">-677</value>
<value letter_id="R">-704</value>
<value letter_id="S">-755</value>
<value letter_id="T">-549</value>
<value letter_id="V">301</value>
<value letter_id="W">-743</value>
<value letter_id="Y">-656</value>
</alphabet_array>
<alphabet_array>
<value letter_id="A">-170</value>
<value letter_id="C">-365</value>
<value letter_id="D">-396</value>
<value letter_id="E">-356</value>
<value letter_id="F">-406</value>
<value letter_id="G">-540</value>
<value letter_id="H">-400</value>
<value letter_id="I">300</value>
<value letter_id="K">-391</value>
<value letter_id="L">-82</value>
<value letter_id="M">-6</value>
<value letter_id="N">-388</value>
<value letter_id="P">-515</value>
<value letter_id="Q">-383</value>
<value letter_id="R">-373</value>
<value letter_id="S">-413</value>
<value letter_id="T">-109</value>
<value letter_id="V">155</value>
<value letter_id="W">-526</value>
<value letter_id="Y">-398</value>
</alphabet_array>
<alphabet_array>
<value letter_id="A">277</value>
<value letter_id="C">-411</value>
<value letter_id="D">-653</value>
<value letter_id="E">-618</value>
<value letter_id="F">-785</value>
<value letter_id="G">-473</value>
<value letter_id="H">-612</value>
<value letter_id="I">-742</value>
<value letter_id="K">-712</value>
<value letter_id="L">-729</value>
<value letter_id="M">-652</value>
<value letter_id="N">-572</value>
<value letter_id="P">-585</value>
<value letter_id="Q">-582</value>
<value letter_id="R">-597</value>
<value letter_id="S">208</value>
<value letter_id="T">112</value>
<value letter_id="V">-553</value>
<value letter_id="W">-810</value>
<value letter_id="Y">-759</value>
</alphabet_array>
<alphabet_array>
<value letter_id="A">-878</value>
<value letter_id="C">-808</value>
<value letter_id="D">-770</value>
<value letter_id="E">-814</value>
<value letter_id="F">-972</value>
<value letter_id="G">-810</value>
<value letter_id="H">-735</value>
<value letter_id="I">-1033</value>
<value letter_id="K">-864</value>
<value letter_id="L">-938</value>
<value letter_id="M">-993</value>
<value letter_id="N">-842</value>
<value letter_id="P">430</value>
<value letter_id="Q">-810</value>
<value letter_id="R">-767</value>
<value letter_id="S">-870</value>
<value letter_id="T">-868</value>
<value letter_id="V">-970</value>
<value letter_id="W">-917</value>
<value letter_id="Y">-902</value>
</alphabet_array>
<alphabet_array>
<value letter_id="A">-509</value>
<value letter_id="C">391</value>
<value letter_id="D">-776</value>
<value letter_id="E">-694</value>
<value letter_id="F">-474</value>
<value letter_id="G">-676</value>
<value letter_id="H">-628</value>
<value letter_id="I">-389</value>
<value letter_id="K">-756</value>
<value letter_id="L">254</value>
<value letter_id="M">-44</value>
<value letter_id="N">-708</value>
<value letter_id="P">-711</value>
<value letter_id="Q">-605</value>
<value letter_id="R">-646</value>
<value letter_id="S">-25</value>
<value letter_id="T">-559</value>
<value letter_id="V">-439</value>
<value letter_id="W">-663</value>
<value letter_id="Y">-607</value>
</alphabet_array>
<alphabet_array>
<value letter_id="A">-455</value>
<value letter_id="C">-454</value>
<value letter_id="D">-649</value>
<value letter_id="E">-611</value>
<value letter_id="F">-647</value>
<value letter_id="G">-643</value>
<value letter_id="H">-627</value>
<value letter_id="I">-144</value>
<value letter_id="K">-652</value>
<value letter_id="L">-472</value>
<value letter_id="M">-471</value>
<value letter_id="N">-561</value>
<value letter_id="P">-680</value>
<value letter_id="Q">-601</value>
<value letter_id="R">-605</value>
<value letter_id="S">74</value>
<value letter_id="T">283</value>
<value letter_id="V">262</value>
<value letter_id="W">-803</value>
<value letter_id="Y">-688</value>
</alphabet_array>
<alphabet_array>
<value letter_id="A">-897</value>
<value letter_id="C">-772</value>
<value letter_id="D">-772</value>
<value letter_id="E">-818</value>
<value letter_id="F">375</value>
<value letter_id="G">-812</value>
<value letter_id="H">-680</value>
<value letter_id="I">-913</value>
<value letter_id="K">-869</value>
<value letter_id="L">-814</value>
<value letter_id="M">-863</value>
<value letter_id="N">-825</value>
<value letter_id="P">-812</value>
<value letter_id="Q">-808</value>
<value letter_id="R">-764</value>
<value letter_id="S">-866</value>
<value letter_id="T">-869</value>
<value letter_id="V">-893</value>
<value letter_id="W">-796</value>
<value letter_id="Y">-627</value>
</alphabet_array>
<alphabet_array>
<value letter_id="A">-708</value>
<value letter_id="C">-604</value>
<value letter_id="D">-726</value>
<value letter_id="E">-681</value>
<value letter_id="F">209</value>
<value letter_id="G">-798</value>
<value letter_id="H">-363</value>
<value letter_id="I">-511</value>
<value letter_id="K">-708</value>
<value letter_id="L">-204</value>
<value letter_id="M">38</value>
<value letter_id="N">-617</value>
<value letter_id="P">-756</value>
<value letter_id="Q">-578</value>
<value letter_id="R">-595</value>
<value letter_id="S">-84</value>
<value letter_id="T">-660</value>
<value letter_id="V">-552</value>
<value letter_id="W">433</value>
<value letter_id="Y">-224</value>
</alphabet_array>
<alphabet_array>
<value letter_id="A">-480</value>
<value letter_id="C">-428</value>
<value letter_id="D">-546</value>
<value letter_id="E">-428</value>
<value letter_id="F">-184</value>
<value letter_id="G">-642</value>
<value letter_id="H">-416</value>
<value letter_id="I">18</value>
<value letter_id="K">-484</value>
<value letter_id="L">292</value>
<value letter_id="M">-36</value>
<value letter_id="N">-518</value>
<value letter_id="P">-533</value>
<value letter_id="Q">-384</value>
<value letter_id="R">-391</value>
<value letter_id="S">-525</value>
<value letter_id="T">-438</value>
<value letter_id="V">-43</value>
<value letter_id="W">-534</value>
<value letter_id="Y">-466</value>
</alphabet_array>
<alphabet_array>
<value letter_id="A">-618</value>
<value letter_id="C">-496</value>
<value letter_id="D">-604</value>
<value letter_id="E">-567</value>
<value letter_id="F">363</value>
<value letter_id="G">-709</value>
<value letter_id="H">-339</value>
<value letter_id="I">-541</value>
<value letter_id="K">-623</value>
<value letter_id="L">-447</value>
<value letter_id="M">-485</value>
<value letter_id="N">-555</value>
<value letter_id="P">-649</value>
<value letter_id="Q">-544</value>
<value letter_id="R">-542</value>
<value letter_id="S">-577</value>
<value letter_id="T">-615</value>
<value letter_id="V">-536</value>
<value letter_id="W">-407</value>
<value letter_id="Y">67</value>
</alphabet_array>
<alphabet_array>
<value letter_id="A">-751</value>
<value letter_id="C">-615</value>
<value letter_id="D">-699</value>
<value letter_id="E">-667</value>
<value letter_id="F">-66</value>
<value letter_id="G">-786</value>
<value letter_id="H">-322</value>
<value letter_id="I">-668</value>
<value letter_id="K">-688</value>
<value letter_id="L">-587</value>
<value letter_id="M">-599</value>
<value letter_id="N">16</value>
<value letter_id="P">-753</value>
<value letter_id="Q">-566</value>
<value letter_id="R">-576</value>
<value letter_id="S">-680</value>
<value letter_id="T">-683</value>
<value letter_id="V">-649</value>
<value letter_id="W">249</value>
<value letter_id="Y">421</value>
</alphabet_array>
<alphabet_array>
<value letter_id="A">-460</value>
<value letter_id="C">-567</value>
<value letter_id="D">-406</value>
<value letter_id="E">-269</value>
<value letter_id="F">-701</value>
<value letter_id="G">-551</value>
<value letter_id="H">45</value>
<value letter_id="I">-195</value>
<value letter_id="K">357</value>
<value letter_id="L">-540</value>
<value letter_id="M">-484</value>
<value letter_id="N">114</value>
<value letter_id="P">-546</value>
<value letter_id="Q">-15</value>
<value letter_id="R">126</value>
<value letter_id="S">72</value>
<value letter_id="T">106</value>
<value letter_id="V">-531</value>
<value letter_id="W">-649</value>
<value letter_id="Y">-534</value>
</alphabet_array>
<alphabet_array>
<value letter_id="A">342</value>
<value letter_id="C">-378</value>
<value letter_id="D">-608</value>
<value letter_id="E">-557</value>
<value letter_id="F">-729</value>
<value letter_id="G">-451</value>
<value letter_id="H">-571</value>
<value letter_id="I">-674</value>
<value letter_id="K">-645</value>
<value letter_id="L">-662</value>
<value letter_id="M">-590</value>
<value letter_id="N">-548</value>
<value letter_id="P">-578</value>
<value letter_id="Q">-549</value>
<value letter_id="R">-552</value>
<value letter_id="S">-14</value>
<value letter_id="T">-132</value>
<value letter_id="V">-490</value>
<value letter_id="W">-758</value>
<value letter_id="Y">-709</value>
</alphabet_array>
<alphabet_array>
<value letter_id="A">-705</value>
<value letter_id="C">-575</value>
<value letter_id="D">-669</value>
<value letter_id="E">-635</value>
<value letter_id="F">347</value>
<value letter_id="G">-763</value>
<value letter_id="H">-325</value>
<value letter_id="I">-625</value>
<value letter_id="K">-668</value>
<value letter_id="L">-538</value>
<value letter_id="M">-562</value>
<value letter_id="N">-84</value>
<value letter_id="P">-720</value>
<value letter_id="Q">-560</value>
<value letter_id="R">-566</value>
<value letter_id="S">-647</value>
<value letter_id="T">-663</value>
<value letter_id="V">-612</value>
<value letter_id="W">-409</value>
<value letter_id="Y">183</value>
</alphabet_array>
</alphabet_matrix>
</scores>
<probabilities>
<alphabet_matrix>
<alphabet_array>
<value letter_id="A">0.000000</value>
<value letter_id="C">0.000000</value>
<value letter_id="D">0.000000</value>
<value letter_id="E">0.000000</value>
<value letter_id="F">0.000000</value>
<value letter_id="G">0.000000</value>
<value letter_id="H">0.000000</value>
<value letter_id="I">0.000000</value>
<value letter_id="K">0.000000</value>
<value letter_id="L">1.000000</value>
<value letter_id="M">0.000000</value>
<value letter_id="N">0.000000</value>
<value letter_id="P">0.000000</value>
<value letter_id="Q">0.000000</value>
<value letter_id="R">0.000000</value>
<value letter_id="S">0.000000</value>
<value letter_id="T">0.000000</value>
<value letter_id="V">0.000000</value>
<value letter_id="W">0.000000</value>
<value letter_id="Y">0.000000</value>
</alphabet_array>
<alphabet_array>
<value letter_id="A">0.740000</value>
<value letter_id="C">0.000000</value>
<value letter_id="D">0.000000</value>
<value letter_id="E">0.000000</value>
<value letter_id="F">0.000000</value>
<value letter_id="G">0.000000</value>
<value letter_id="H">0.000000</value>
<value letter_id="I">0.040000</value>
<value letter_id="K">0.000000</value>
<value letter_id="L">0.000000</value>
<value letter_id="M">0.000000</value>
<value letter_id="N">0.000000</value>
<value letter_id="P">0.000000</value>
<value letter_id="Q">0.000000</value>
<value letter_id="R">0.000000</value>
<value letter_id="S">0.000000</value>
<value letter_id="T">0.000000</value>
<value letter_id="V">0.220000</value>
<value letter_id="W">0.000000</value>
<value letter_id="Y">0.000000</value>
</alphabet_array>
<alphabet_array>
<value letter_id="A">0.500000</value>
<value letter_id="C">0.000000</value>
<value letter_id="D">0.000000</value>
<value letter_id="E">0.000000</value>
<value letter_id="F">0.000000</value>
<value letter_id="G">0.340000</value>
<value letter_id="H">0.000000</value>
<value letter_id="I">0.000000</value>
<value letter_id="K">0.000000</value>
<value letter_id="L">0.000000</value>
<value letter_id="M">0.000000</value>
<value letter_id="N">0.000000</value>
<value letter_id="P">0.000000</value>
<value letter_id="Q">0.000000</value>
<value letter_id="R">0.000000</value>
<value letter_id="S">0.140000</value>
<value letter_id="T">0.000000</value>
<value letter_id="V">0.020000</value>
<value letter_id="W">0.000000</value>
<value letter_id="Y">0.000000</value>
</alphabet_array>
<alphabet_array>
<value letter_id="A">0.000000</value>
<value letter_id="C">0.960000</value>
<value letter_id="D">0.000000</value>
<value letter_id="E">0.000000</value>
<value letter_id="F">0.000000</value>
<value letter_id="G">0.020000</value>
<value letter_id="H">0.000000</value>
<value letter_id="I">0.000000</value>
<value letter_id="K">0.000000</value>
<value letter_id="L">0.000000</value>
<value letter_id="M">0.000000</value>
<value letter_id="N">0.020000</value>
<value letter_id="P">0.000000</value>
<value letter_id="Q">0.000000</value>
<value letter_id="R">0.000000</value>
<value letter_id="S">0.000000</value>
<value letter_id="T">0.000000</value>
<value letter_id="V">0.000000</value>
<value letter_id="W">0.000000</value>
<value letter_id="Y">0.000000</value>
</alphabet_array>
<alphabet_array>
<value letter_id="A">0.000000</value>
<value letter_id="C">0.000000</value>
<value letter_id="D">0.000000</value>
<value letter_id="E">0.000000</value>
<value letter_id="F">0.000000</value>
<value letter_id="G">0.980000</value>
<value letter_id="H">0.000000</value>
<value letter_id="I">0.000000</value>
<value letter_id="K">0.000000</value>
<value letter_id="L">0.000000</value>
<value letter_id="M">0.000000</value>
<value letter_id="N">0.000000</value>
<value letter_id="P">0.000000</value>
<value letter_id="Q">0.000000</value>
<value letter_id="R">0.000000</value>
<value letter_id="S">0.000000</value>
<value letter_id="T">0.020000</value>
<value letter_id="V">0.000000</value>
<value letter_id="W">0.000000</value>
<value letter_id="Y">0.000000</value>
</alphabet_array>
<alphabet_array>
<value letter_id="A">0.020000</value>
<value letter_id="C">0.000000</value>
<value letter_id="D">0.000000</value>
<value letter_id="E">0.000000</value>
<value letter_id="F">0.000000</value>
<value letter_id="G">0.000000</value>
<value letter_id="H">0.000000</value>
<value letter_id="I">0.040000</value>
<value letter_id="K">0.000000</value>
<value letter_id="L">0.420000</value>
<value letter_id="M">0.000000</value>
<value letter_id="N">0.000000</value>
<value letter_id="P">0.000000</value>
<value letter_id="Q">0.000000</value>
<value letter_id="R">0.000000</value>
<value letter_id="S">0.000000</value>
<value letter_id="T">0.000000</value>
<value letter_id="V">0.520000</value>
<value letter_id="W">0.000000</value>
<value letter_id="Y">0.000000</value>
</alphabet_array>
<alphabet_array>
<value letter_id="A">0.000000</value>
<value letter_id="C">0.000000</value>
<value letter_id="D">0.000000</value>
<value letter_id="E">0.000000</value>
<value letter_id="F">0.000000</value>
<value letter_id="G">0.000000</value>
<value letter_id="H">0.000000</value>
<value letter_id="I">0.280000</value>
<value letter_id="K">0.000000</value>
<value letter_id="L">0.000000</value>
<value letter_id="M">0.600000</value>
<value letter_id="N">0.000000</value>
<value letter_id="P">0.000000</value>
<value letter_id="Q">0.000000</value>
<value letter_id="R">0.000000</value>
<value letter_id="S">0.000000</value>
<value letter_id="T">0.000000</value>
<value letter_id="V">0.120000</value>
<value letter_id="W">0.000000</value>
<value letter_id="Y">0.000000</value>
</alphabet_array>
<alphabet_array>
<value letter_id="A">0.000000</value>
<value letter_id="C">0.000000</value>
<value letter_id="D">0.000000</value>
<value letter_id="E">0.000000</value>
<value letter_id="F">0.000000</value>
<value letter_id="G">0.000000</value>
<value letter_id="H">0.000000</value>
<value letter_id="I">0.020000</value>
<value letter_id="K">0.380000</value>
<value letter_id="L">0.020000</value>
<value letter_id="M">0.560000</value>
<value letter_id="N">0.000000</value>
<value letter_id="P">0.000000</value>
<value letter_id="Q">0.000000</value>
<value letter_id="R">0.000000</value>
<value letter_id="S">0.000000</value>
<value letter_id="T">0.000000</value>
<value letter_id="V">0.020000</value>
<value letter_id="W">0.000000</value>
<value letter_id="Y">0.000000</value>
</alphabet_array>
<alphabet_array>
<value letter_id="A">0.020000</value>
<value letter_id="C">0.040000</value>
<value letter_id="D">0.000000</value>
<value letter_id="E">0.000000</value>
<value letter_id="F">0.000000</value>
<value letter_id="G">0.040000</value>
<value letter_id="H">0.000000</value>
<value letter_id="I">0.000000</value>
<value letter_id="K">0.000000</value>
<value letter_id="L">0.000000</value>
<value letter_id="M">0.000000</value>
<value letter_id="N">0.260000</value>
<value letter_id="P">0.000000</value>
<value letter_id="Q">0.060000</value>
<value letter_id="R">0.000000</value>
<value letter_id="S">0.560000</value>
<value letter_id="T">0.020000</value>
<value letter_id="V">0.000000</value>
<value letter_id="W">0.000000</value>
<value letter_id="Y">0.000000</value>
</alphabet_array>
<alphabet_array>
<value letter_id="A">0.000000</value>
<value letter_id="C">0.000000</value>
<value letter_id="D">0.000000</value>
<value letter_id="E">0.000000</value>
<value letter_id="F">0.000000</value>
<value letter_id="G">0.000000</value>
<value letter_id="H">0.000000</value>
<value letter_id="I">0.700000</value>
<value letter_id="K">0.000000</value>
<value letter_id="L">0.100000</value>
<value letter_id="M">0.060000</value>
<value letter_id="N">0.000000</value>
<value letter_id="P">0.000000</value>
<value letter_id="Q">0.000000</value>
<value letter_id="R">0.000000</value>
<value letter_id="S">0.020000</value>
<value letter_id="T">0.000000</value>
<value letter_id="V">0.120000</value>
<value letter_id="W">0.000000</value>
<value letter_id="Y">0.000000</value>
</alphabet_array>
<alphabet_array>
<value letter_id="A">0.040000</value>
<value letter_id="C">0.000000</value>
<value letter_id="D">0.000000</value>
<value letter_id="E">0.000000</value>
<value letter_id="F">0.000000</value>
<value letter_id="G">0.000000</value>
<value letter_id="H">0.000000</value>
<value letter_id="I">0.000000</value>
<value letter_id="K">0.000000</value>
<value letter_id="L">0.040000</value>
<value letter_id="M">0.000000</value>
<value letter_id="N">0.000000</value>
<value letter_id="P">0.000000</value>
<value letter_id="Q">0.000000</value>
<value letter_id="R">0.000000</value>
<value letter_id="S">0.000000</value>
<value letter_id="T">0.000000</value>
<value letter_id="V">0.920000</value>
<value letter_id="W">0.000000</value>
<value letter_id="Y">0.000000</value>
</alphabet_array>
<alphabet_array>
<value letter_id="A">0.020000</value>
<value letter_id="C">0.000000</value>
<value letter_id="D">0.040000</value>
<value letter_id="E">0.000000</value>
<value letter_id="F">0.000000</value>
<value letter_id="G">0.020000</value>
<value letter_id="H">0.000000</value>
<value letter_id="I">0.000000</value>
<value letter_id="K">0.000000</value>
<value letter_id="L">0.040000</value>
<value letter_id="M">0.000000</value>
<value letter_id="N">0.020000</value>
<value letter_id="P">0.000000</value>
<value letter_id="Q">0.020000</value>
<value letter_id="R">0.000000</value>
<value letter_id="S">0.840000</value>
<value letter_id="T">0.000000</value>
<value letter_id="V">0.000000</value>
<value letter_id="W">0.000000</value>
<value letter_id="Y">0.000000</value>
</alphabet_array>
<alphabet_array>
<value letter_id="A">0.000000</value>
<value letter_id="C">0.000000</value>
<value letter_id="D">0.000000</value>
<value letter_id="E">0.000000</value>
<value letter_id="F">0.000000</value>
<value letter_id="G">0.000000</value>
<value letter_id="H">0.000000</value>
<value letter_id="I">0.140000</value>
<value letter_id="K">0.000000</value>
<value letter_id="L">0.000000</value>
<value letter_id="M">0.020000</value>
<value letter_id="N">0.000000</value>
<value letter_id="P">0.000000</value>
<value letter_id="Q">0.000000</value>
<value letter_id="R">0.000000</value>
<value letter_id="S">0.000000</value>
<value letter_id="T">0.640000</value>
<value letter_id="V">0.200000</value>
<value letter_id="W">0.000000</value>
<value letter_id="Y">0.000000</value>
</alphabet_array>
<alphabet_array>
<value letter_id="A">0.720000</value>
<value letter_id="C">0.000000</value>
<value letter_id="D">0.000000</value>
<value letter_id="E">0.000000</value>
<value letter_id="F">0.000000</value>
<value letter_id="G">0.000000</value>
<value letter_id="H">0.000000</value>
<value letter_id="I">0.000000</value>
<value letter_id="K">0.000000</value>
<value letter_id="L">0.000000</value>
<value letter_id="M">0.000000</value>
<value letter_id="N">0.000000</value>
<value letter_id="P">0.000000</value>
<value letter_id="Q">0.000000</value>
<value letter_id="R">0.000000</value>
<value letter_id="S">0.280000</value>
<value letter_id="T">0.000000</value>
<value letter_id="V">0.000000</value>
<value letter_id="W">0.000000</value>
<value letter_id="Y">0.000000</value>
</alphabet_array>
<alphabet_array>
<value letter_id="A">0.260000</value>
<value letter_id="C">0.120000</value>
<value letter_id="D">0.000000</value>
<value letter_id="E">0.000000</value>
<value letter_id="F">0.000000</value>
<value letter_id="G">0.000000</value>
<value letter_id="H">0.000000</value>
<value letter_id="I">0.000000</value>
<value letter_id="K">0.000000</value>
<value letter_id="L">0.000000</value>
<value letter_id="M">0.000000</value>
<value letter_id="N">0.000000</value>
<value letter_id="P">0.000000</value>
<value letter_id="Q">0.000000</value>
<value letter_id="R">0.000000</value>
<value letter_id="S">0.620000</value>
<value letter_id="T">0.000000</value>
<value letter_id="V">0.000000</value>
<value letter_id="W">0.000000</value>
<value letter_id="Y">0.000000</value>
</alphabet_array>
<alphabet_array>
<value letter_id="A">0.000000</value>
<value letter_id="C">0.000000</value>
<value letter_id="D">0.820000</value>
<value letter_id="E">0.000000</value>
<value letter_id="F">0.000000</value>
<value letter_id="G">0.040000</value>
<value letter_id="H">0.000000</value>
<value letter_id="I">0.120000</value>
<value letter_id="K">0.000000</value>
<value letter_id="L">0.000000</value>
<value letter_id="M">0.000000</value>
<value letter_id="N">0.020000</value>
<value letter_id="P">0.000000</value>
<value letter_id="Q">0.000000</value>
<value letter_id="R">0.000000</value>
<value letter_id="S">0.000000</value>
<value letter_id="T">0.000000</value>
<value letter_id="V">0.000000</value>
<value letter_id="W">0.000000</value>
<value letter_id="Y">0.000000</value>
</alphabet_array>
<alphabet_array>
<value letter_id="A">0.000000</value>
<value letter_id="C">0.000000</value>
<value letter_id="D">0.000000</value>
<value letter_id="E">0.000000</value>
<value letter_id="F">0.000000</value>
<value letter_id="G">0.000000</value>
<value letter_id="H">0.000000</value>
<value letter_id="I">0.000000</value>
<value letter_id="K">0.000000</value>
<value letter_id="L">1.000000</value>
<value letter_id="M">0.000000</value>
<value letter_id="N">0.000000</value>
<value letter_id="P">0.000000</value>
<value letter_id="Q">0.000000</value>
<value letter_id="R">0.000000</value>
<value letter_id="S">0.000000</value>
<value letter_id="T">0.000000</value>
<value letter_id="V">0.000000</value>
<value letter_id="W">0.000000</value>
<value letter_id="Y">0.000000</value>
</alphabet_array>
<alphabet_array>
<value letter_id="A">0.000000</value>
<value letter_id="C">0.000000</value>
<value letter_id="D">0.000000</value>
<value letter_id="E">0.000000</value>
<value letter_id="F">0.000000</value>
<value letter_id="G">0.000000</value>
<value letter_id="H">0.000000</value>
<value letter_id="I">0.000000</value>
<value letter_id="K">0.000000</value>
<value letter_id="L">0.000000</value>
<value letter_id="M">0.840000</value>
<value letter_id="N">0.000000</value>
<value letter_id="P">0.000000</value>
<value letter_id="Q">0.000000</value>
<value letter_id="R">0.020000</value>
<value letter_id="S">0.060000</value>
<value letter_id="T">0.060000</value>
<value letter_id="V">0.020000</value>
<value letter_id="W">0.000000</value>
<value letter_id="Y">0.000000</value>
</alphabet_array>
<alphabet_array>
<value letter_id="A">0.000000</value>
<value letter_id="C">0.000000</value>
<value letter_id="D">0.000000</value>
<value letter_id="E">0.000000</value>
<value letter_id="F">0.000000</value>
<value letter_id="G">0.040000</value>
<value letter_id="H">0.240000</value>
<value letter_id="I">0.000000</value>
<value letter_id="K">0.000000</value>
<value letter_id="L">0.000000</value>
<value letter_id="M">0.000000</value>
<value letter_id="N">0.000000</value>
<value letter_id="P">0.000000</value>
<value letter_id="Q">0.720000</value>
<value letter_id="R">0.000000</value>
<value letter_id="S">0.000000</value>
<value letter_id="T">0.000000</value>
<value letter_id="V">0.000000</value>
<value letter_id="W">0.000000</value>
<value letter_id="Y">0.000000</value>
</alphabet_array>
<alphabet_array>
<value letter_id="A">0.000000</value>
<value letter_id="C">0.000000</value>
<value letter_id="D">1.000000</value>
<value letter_id="E">0.000000</value>
<value letter_id="F">0.000000</value>
<value letter_id="G">0.000000</value>
<value letter_id="H">0.000000</value>
<value letter_id="I">0.000000</value>
<value letter_id="K">0.000000</value>
<value letter_id="L">0.000000</value>
<value letter_id="M">0.000000</value>
<value letter_id="N">0.000000</value>
<value letter_id="P">0.000000</value>
<value letter_id="Q">0.000000</value>
<value letter_id="R">0.000000</value>
<value letter_id="S">0.000000</value>
<value letter_id="T">0.000000</value>
<value letter_id="V">0.000000</value>
<value letter_id="W">0.000000</value>
<value letter_id="Y">0.000000</value>
</alphabet_array>
<alphabet_array>
<value letter_id="A">0.000000</value>
<value letter_id="C">0.000000</value>
<value letter_id="D">0.000000</value>
<value letter_id="E">0.000000</value>
<value letter_id="F">0.960000</value>
<value letter_id="G">0.000000</value>
<value letter_id="H">0.000000</value>
<value letter_id="I">0.000000</value>
<value letter_id="K">0.000000</value>
<value letter_id="L">0.040000</value>
<value letter_id="M">0.000000</value>
<value letter_id="N">0.000000</value>
<value letter_id="P">0.000000</value>
<value letter_id="Q">0.000000</value>
<value letter_id="R">0.000000</value>
<value letter_id="S">0.000000</value>
<value letter_id="T">0.000000</value>
<value letter_id="V">0.000000</value>
<value letter_id="W">0.000000</value>
<value letter_id="Y">0.000000</value>
</alphabet_array>
<alphabet_array>
<value letter_id="A">0.000000</value>
<value letter_id="C">0.000000</value>
<value letter_id="D">0.000000</value>
<value letter_id="E">0.000000</value>
<value letter_id="F">0.000000</value>
<value letter_id="G">0.000000</value>
<value letter_id="H">0.000000</value>
<value letter_id="I">0.000000</value>
<value letter_id="K">0.920000</value>
<value letter_id="L">0.000000</value>
<value letter_id="M">0.000000</value>
<value letter_id="N">0.000000</value>
<value letter_id="P">0.000000</value>
<value letter_id="Q">0.000000</value>
<value letter_id="R">0.080000</value>
<value letter_id="S">0.000000</value>
<value letter_id="T">0.000000</value>
<value letter_id="V">0.000000</value>
<value letter_id="W">0.000000</value>
<value letter_id="Y">0.000000</value>
</alphabet_array>
<alphabet_array>
<value letter_id="A">0.000000</value>
<value letter_id="C">0.000000</value>
<value letter_id="D">0.000000</value>
<value letter_id="E">0.000000</value>
<value letter_id="F">0.000000</value>
<value letter_id="G">0.000000</value>
<value letter_id="H">0.000000</value>
<value letter_id="I">0.000000</value>
<value letter_id="K">0.000000</value>
<value letter_id="L">0.000000</value>
<value letter_id="M">0.000000</value>
<value letter_id="N">0.000000</value>
<value letter_id="P">0.000000</value>
<value letter_id="Q">0.000000</value>
<value letter_id="R">0.000000</value>
<value letter_id="S">0.000000</value>
<value letter_id="T">1.000000</value>
<value letter_id="V">0.000000</value>
<value letter_id="W">0.000000</value>
<value letter_id="Y">0.000000</value>
</alphabet_array>
<alphabet_array>
<value letter_id="A">0.100000</value>
<value letter_id="C">0.000000</value>
<value letter_id="D">0.000000</value>
<value letter_id="E">0.000000</value>
<value letter_id="F">0.000000</value>
<value letter_id="G">0.840000</value>
<value letter_id="H">0.000000</value>
<value letter_id="I">0.000000</value>
<value letter_id="K">0.000000</value>
<value letter_id="L">0.000000</value>
<value letter_id="M">0.000000</value>
<value letter_id="N">0.000000</value>
<value letter_id="P">0.000000</value>
<value letter_id="Q">0.000000</value>
<value letter_id="R">0.000000</value>
<value letter_id="S">0.060000</value>
<value letter_id="T">0.000000</value>
<value letter_id="V">0.000000</value>
<value letter_id="W">0.000000</value>
<value letter_id="Y">0.000000</value>
</alphabet_array>
<alphabet_array>
<value letter_id="A">0.000000</value>
<value letter_id="C">0.000000</value>
<value letter_id="D">0.000000</value>
<value letter_id="E">0.000000</value>
<value letter_id="F">0.000000</value>
<value letter_id="G">0.000000</value>
<value letter_id="H">0.300000</value>
<value letter_id="I">0.000000</value>
<value letter_id="K">0.000000</value>
<value letter_id="L">0.000000</value>
<value letter_id="M">0.000000</value>
<value letter_id="N">0.000000</value>
<value letter_id="P">0.000000</value>
<value letter_id="Q">0.040000</value>
<value letter_id="R">0.000000</value>
<value letter_id="S">0.000000</value>
<value letter_id="T">0.000000</value>
<value letter_id="V">0.000000</value>
<value letter_id="W">0.000000</value>
<value letter_id="Y">0.660000</value>
</alphabet_array>
<alphabet_array>
<value letter_id="A">0.000000</value>
<value letter_id="C">0.000000</value>
<value letter_id="D">0.000000</value>
<value letter_id="E">0.000000</value>
<value letter_id="F">0.020000</value>
<value letter_id="G">0.000000</value>
<value letter_id="H">0.000000</value>
<value letter_id="I">0.000000</value>
<value letter_id="K">0.000000</value>
<value letter_id="L">0.740000</value>
<value letter_id="M">0.200000</value>
<value letter_id="N">0.000000</value>
<value letter_id="P">0.000000</value>
<value letter_id="Q">0.000000</value>
<value letter_id="R">0.000000</value>
<value letter_id="S">0.000000</value>
<value letter_id="T">0.000000</value>
<value letter_id="V">0.000000</value>
<value letter_id="W">0.000000</value>
<value letter_id="Y">0.040000</value>
</alphabet_array>
<alphabet_array>
<value letter_id="A">0.000000</value>
<value letter_id="C">0.000000</value>
<value letter_id="D">0.000000</value>
<value letter_id="E">0.000000</value>
<value letter_id="F">0.000000</value>
<value letter_id="G">0.000000</value>
<value letter_id="H">0.000000</value>
<value letter_id="I">0.000000</value>
<value letter_id="K">0.000000</value>
<value letter_id="L">0.000000</value>
<value letter_id="M">0.000000</value>
<value letter_id="N">0.000000</value>
<value letter_id="P">0.000000</value>
<value letter_id="Q">0.000000</value>
<value letter_id="R">0.000000</value>
<value letter_id="S">0.000000</value>
<value letter_id="T">1.000000</value>
<value letter_id="V">0.000000</value>
<value letter_id="W">0.000000</value>
<value letter_id="Y">0.000000</value>
</alphabet_array>
<alphabet_array>
<value letter_id="A">0.000000</value>
<value letter_id="C">0.000000</value>
<value letter_id="D">0.000000</value>
<value letter_id="E">0.000000</value>
<value letter_id="F">0.000000</value>
<value letter_id="G">0.000000</value>
<value letter_id="H">0.000000</value>
<value letter_id="I">0.000000</value>
<value letter_id="K">0.000000</value>
<value letter_id="L">0.880000</value>
<value letter_id="M">0.040000</value>
<value letter_id="N">0.000000</value>
<value letter_id="P">0.000000</value>
<value letter_id="Q">0.000000</value>
<value letter_id="R">0.020000</value>
<value letter_id="S">0.040000</value>
<value letter_id="T">0.000000</value>
<value letter_id="V">0.020000</value>
<value letter_id="W">0.000000</value>
<value letter_id="Y">0.000000</value>
</alphabet_array>
<alphabet_array>
<value letter_id="A">0.300000</value>
<value letter_id="C">0.000000</value>
<value letter_id="D">0.000000</value>
<value letter_id="E">0.000000</value>
<value letter_id="F">0.000000</value>
<value letter_id="G">0.000000</value>
<value letter_id="H">0.000000</value>
<value letter_id="I">0.000000</value>
<value letter_id="K">0.000000</value>
<value letter_id="L">0.000000</value>
<value letter_id="M">0.000000</value>
<value letter_id="N">0.000000</value>
<value letter_id="P">0.000000</value>
<value letter_id="Q">0.000000</value>
<value letter_id="R">0.000000</value>
<value letter_id="S">0.320000</value>
<value letter_id="T">0.380000</value>
<value letter_id="V">0.000000</value>
<value letter_id="W">0.000000</value>
<value letter_id="Y">0.000000</value>
</alphabet_array>
<alphabet_array>
<value letter_id="A">0.000000</value>
<value letter_id="C">0.000000</value>
<value letter_id="D">0.000000</value>
<value letter_id="E">0.000000</value>
<value letter_id="F">0.000000</value>
<value letter_id="G">0.000000</value>
<value letter_id="H">0.000000</value>
<value letter_id="I">0.000000</value>
<value letter_id="K">0.000000</value>
<value letter_id="L">0.000000</value>
<value letter_id="M">0.000000</value>
<value letter_id="N">0.000000</value>
<value letter_id="P">0.000000</value>
<value letter_id="Q">0.000000</value>
<value letter_id="R">0.000000</value>
<value letter_id="S">1.000000</value>
<value letter_id="T">0.000000</value>
<value letter_id="V">0.000000</value>
<value letter_id="W">0.000000</value>
<value letter_id="Y">0.000000</value>
</alphabet_array>
<alphabet_array>
<value letter_id="A">0.120000</value>
<value letter_id="C">0.000000</value>
<value letter_id="D">0.000000</value>
<value letter_id="E">0.000000</value>
<value letter_id="F">0.000000</value>
<value letter_id="G">0.000000</value>
<value letter_id="H">0.000000</value>
<value letter_id="I">0.000000</value>
<value letter_id="K">0.000000</value>
<value letter_id="L">0.000000</value>
<value letter_id="M">0.000000</value>
<value letter_id="N">0.000000</value>
<value letter_id="P">0.880000</value>
<value letter_id="Q">0.000000</value>
<value letter_id="R">0.000000</value>
<value letter_id="S">0.000000</value>
<value letter_id="T">0.000000</value>
<value letter_id="V">0.000000</value>
<value letter_id="W">0.000000</value>
<value letter_id="Y">0.000000</value>
</alphabet_array>
<alphabet_array>
<value letter_id="A">0.000000</value>
<value letter_id="C">0.000000</value>
<value letter_id="D">0.000000</value>
<value letter_id="E">0.000000</value>
<value letter_id="F">0.000000</value>
<value letter_id="G">0.000000</value>
<value letter_id="H">0.000000</value>
<value letter_id="I">0.000000</value>
<value letter_id="K">0.220000</value>
<value letter_id="L">0.000000</value>
<value letter_id="M">0.000000</value>
<value letter_id="N">0.000000</value>
<value letter_id="P">0.000000</value>
<value letter_id="Q">0.000000</value>
<value letter_id="R">0.780000</value>
<value letter_id="S">0.000000</value>
<value letter_id="T">0.000000</value>
<value letter_id="V">0.000000</value>
<value letter_id="W">0.000000</value>
<value letter_id="Y">0.000000</value>
</alphabet_array>
<alphabet_array>
<value letter_id="A">0.160000</value>
<value letter_id="C">0.000000</value>
<value letter_id="D">0.000000</value>
<value letter_id="E">0.000000</value>
<value letter_id="F">0.000000</value>
<value letter_id="G">0.000000</value>
<value letter_id="H">0.000000</value>
<value letter_id="I">0.000000</value>
<value letter_id="K">0.000000</value>
<value letter_id="L">0.000000</value>
<value letter_id="M">0.000000</value>
<value letter_id="N">0.000000</value>
<value letter_id="P">0.000000</value>
<value letter_id="Q">0.000000</value>
<value letter_id="R">0.000000</value>
<value letter_id="S">0.840000</value>
<value letter_id="T">0.000000</value>
<value letter_id="V">0.000000</value>
<value letter_id="W">0.000000</value>
<value letter_id="Y">0.000000</value>
</alphabet_array>
<alphabet_array>
<value letter_id="A">0.000000</value>
<value letter_id="C">0.000000</value>
<value letter_id="D">0.000000</value>
<value letter_id="E">0.000000</value>
<value letter_id="F">0.000000</value>
<value letter_id="G">0.000000</value>
<value letter_id="H">0.000000</value>
<value letter_id="I">0.000000</value>
<value letter_id="K">0.000000</value>
<value letter_id="L">0.000000</value>
<value letter_id="M">1.000000</value>
<value letter_id="N">0.000000</value>
<value letter_id="P">0.000000</value>
<value letter_id="Q">0.000000</value>
<value letter_id="R">0.000000</value>
<value letter_id="S">0.000000</value>
<value letter_id="T">0.000000</value>
<value letter_id="V">0.000000</value>
<value letter_id="W">0.000000</value>
<value letter_id="Y">0.000000</value>
</alphabet_array>
<alphabet_array>
<value letter_id="A">0.000000</value>
<value letter_id="C">0.000000</value>
<value letter_id="D">0.000000</value>
<value letter_id="E">0.000000</value>
<value letter_id="F">0.740000</value>
<value letter_id="G">0.000000</value>
<value letter_id="H">0.000000</value>
<value letter_id="I">0.020000</value>
<value letter_id="K">0.000000</value>
<value letter_id="L">0.240000</value>
<value letter_id="M">0.000000</value>
<value letter_id="N">0.000000</value>
<value letter_id="P">0.000000</value>
<value letter_id="Q">0.000000</value>
<value letter_id="R">0.000000</value>
<value letter_id="S">0.000000</value>
<value letter_id="T">0.000000</value>
<value letter_id="V">0.000000</value>
<value letter_id="W">0.000000</value>
<value letter_id="Y">0.000000</value>
</alphabet_array>
<alphabet_array>
<value letter_id="A">0.040000</value>
<value letter_id="C">0.000000</value>
<value letter_id="D">0.000000</value>
<value letter_id="E">0.000000</value>
<value letter_id="F">0.100000</value>
<value letter_id="G">0.000000</value>
<value letter_id="H">0.000000</value>
<value letter_id="I">0.060000</value>
<value letter_id="K">0.000000</value>
<value letter_id="L">0.240000</value>
<value letter_id="M">0.020000</value>
<value letter_id="N">0.000000</value>
<value letter_id="P">0.000000</value>
<value letter_id="Q">0.000000</value>
<value letter_id="R">0.000000</value>
<value letter_id="S">0.000000</value>
<value letter_id="T">0.000000</value>
<value letter_id="V">0.540000</value>
<value letter_id="W">0.000000</value>
<value letter_id="Y">0.000000</value>
</alphabet_array>
<alphabet_array>
<value letter_id="A">0.020000</value>
<value letter_id="C">0.000000</value>
<value letter_id="D">0.000000</value>
<value letter_id="E">0.000000</value>
<value letter_id="F">0.000000</value>
<value letter_id="G">0.080000</value>
<value letter_id="H">0.000000</value>
<value letter_id="I">0.000000</value>
<value letter_id="K">0.000000</value>
<value letter_id="L">0.000000</value>
<value letter_id="M">0.000000</value>
<value letter_id="N">0.000000</value>
<value letter_id="P">0.000000</value>
<value letter_id="Q">0.000000</value>
<value letter_id="R">0.000000</value>
<value letter_id="S">0.880000</value>
<value letter_id="T">0.020000</value>
<value letter_id="V">0.000000</value>
<value letter_id="W">0.000000</value>
<value letter_id="Y">0.000000</value>
</alphabet_array>
<alphabet_array>
<value letter_id="A">0.000000</value>
<value letter_id="C">0.000000</value>
<value letter_id="D">0.000000</value>
<value letter_id="E">0.020000</value>
<value letter_id="F">0.000000</value>
<value letter_id="G">0.000000</value>
<value letter_id="H">0.000000</value>
<value letter_id="I">0.000000</value>
<value letter_id="K">0.000000</value>
<value letter_id="L">0.000000</value>
<value letter_id="M">0.000000</value>
<value letter_id="N">0.000000</value>
<value letter_id="P">0.000000</value>
<value letter_id="Q">0.980000</value>
<value letter_id="R">0.000000</value>
<value letter_id="S">0.000000</value>
<value letter_id="T">0.000000</value>
<value letter_id="V">0.000000</value>
<value letter_id="W">0.000000</value>
<value letter_id="Y">0.000000</value>
</alphabet_array>
<alphabet_array>
<value letter_id="A">0.300000</value>
<value letter_id="C">0.000000</value>
<value letter_id="D">0.000000</value>
<value letter_id="E">0.000000</value>
<value letter_id="F">0.000000</value>
<value letter_id="G">0.000000</value>
<value letter_id="H">0.000000</value>
<value letter_id="I">0.080000</value>
<value letter_id="K">0.000000</value>
<value letter_id="L">0.260000</value>
<value letter_id="M">0.020000</value>
<value letter_id="N">0.000000</value>
<value letter_id="P">0.000000</value>
<value letter_id="Q">0.000000</value>
<value letter_id="R">0.000000</value>
<value letter_id="S">0.000000</value>
<value letter_id="T">0.000000</value>
<value letter_id="V">0.340000</value>
<value letter_id="W">0.000000</value>
<value letter_id="Y">0.000000</value>
</alphabet_array>
<alphabet_array>
<value letter_id="A">0.040000</value>
<value letter_id="C">0.000000</value>
<value letter_id="D">0.000000</value>
<value letter_id="E">0.000000</value>
<value letter_id="F">0.000000</value>
<value letter_id="G">0.000000</value>
<value letter_id="H">0.000000</value>
<value letter_id="I">0.780000</value>
<value letter_id="K">0.000000</value>
<value letter_id="L">0.040000</value>
<value letter_id="M">0.000000</value>
<value letter_id="N">0.000000</value>
<value letter_id="P">0.000000</value>
<value letter_id="Q">0.000000</value>
<value letter_id="R">0.000000</value>
<value letter_id="S">0.000000</value>
<value letter_id="T">0.000000</value>
<value letter_id="V">0.140000</value>
<value letter_id="W">0.000000</value>
<value letter_id="Y">0.000000</value>
</alphabet_array>
<alphabet_array>
<value letter_id="A">0.000000</value>
<value letter_id="C">0.000000</value>
<value letter_id="D">0.000000</value>
<value letter_id="E">0.000000</value>
<value letter_id="F">0.000000</value>
<value letter_id="G">1.000000</value>
<value letter_id="H">0.000000</value>
<value letter_id="I">0.000000</value>
<value letter_id="K">0.000000</value>
<value letter_id="L">0.000000</value>
<value letter_id="M">0.000000</value>
<value letter_id="N">0.000000</value>
<value letter_id="P">0.000000</value>
<value letter_id="Q">0.000000</value>
<value letter_id="R">0.000000</value>
<value letter_id="S">0.000000</value>
<value letter_id="T">0.000000</value>
<value letter_id="V">0.000000</value>
<value letter_id="W">0.000000</value>
<value letter_id="Y">0.000000</value>
</alphabet_array>
<alphabet_array>
<value letter_id="A">0.000000</value>
<value letter_id="C">0.000000</value>
<value letter_id="D">0.000000</value>
<value letter_id="E">0.000000</value>
<value letter_id="F">0.000000</value>
<value letter_id="G">0.000000</value>
<value letter_id="H">0.000000</value>
<value letter_id="I">0.000000</value>
<value letter_id="K">0.000000</value>
<value letter_id="L">0.000000</value>
<value letter_id="M">0.000000</value>
<value letter_id="N">0.000000</value>
<value letter_id="P">0.000000</value>
<value letter_id="Q">0.000000</value>
<value letter_id="R">0.000000</value>
<value letter_id="S">0.000000</value>
<value letter_id="T">1.000000</value>
<value letter_id="V">0.000000</value>
<value letter_id="W">0.000000</value>
<value letter_id="Y">0.000000</value>
</alphabet_array>
<alphabet_array>
<value letter_id="A">0.840000</value>
<value letter_id="C">0.000000</value>
<value letter_id="D">0.000000</value>
<value letter_id="E">0.000000</value>
<value letter_id="F">0.000000</value>
<value letter_id="G">0.040000</value>
<value letter_id="H">0.000000</value>
<value letter_id="I">0.000000</value>
<value letter_id="K">0.000000</value>
<value letter_id="L">0.020000</value>
<value letter_id="M">0.000000</value>
<value letter_id="N">0.000000</value>
<value letter_id="P">0.000000</value>
<value letter_id="Q">0.000000</value>
<value letter_id="R">0.000000</value>
<value letter_id="S">0.000000</value>
<value letter_id="T">0.060000</value>
<value letter_id="V">0.040000</value>
<value letter_id="W">0.000000</value>
<value letter_id="Y">0.000000</value>
</alphabet_array>
<alphabet_array>
<value letter_id="A">0.000000</value>
<value letter_id="C">0.000000</value>
<value letter_id="D">0.000000</value>
<value letter_id="E">0.000000</value>
<value letter_id="F">0.000000</value>
<value letter_id="G">0.000000</value>
<value letter_id="H">0.000000</value>
<value letter_id="I">0.320000</value>
<value letter_id="K">0.000000</value>
<value letter_id="L">0.040000</value>
<value letter_id="M">0.580000</value>
<value letter_id="N">0.000000</value>
<value letter_id="P">0.000000</value>
<value letter_id="Q">0.000000</value>
<value letter_id="R">0.000000</value>
<value letter_id="S">0.000000</value>
<value letter_id="T">0.000000</value>
<value letter_id="V">0.060000</value>
<value letter_id="W">0.000000</value>
<value letter_id="Y">0.000000</value>
</alphabet_array>
<alphabet_array>
<value letter_id="A">0.000000</value>
<value letter_id="C">0.000000</value>
<value letter_id="D">0.000000</value>
<value letter_id="E">0.000000</value>
<value letter_id="F">0.000000</value>
<value letter_id="G">1.000000</value>
<value letter_id="H">0.000000</value>
<value letter_id="I">0.000000</value>
<value letter_id="K">0.000000</value>
<value letter_id="L">0.000000</value>
<value letter_id="M">0.000000</value>
<value letter_id="N">0.000000</value>
<value letter_id="P">0.000000</value>
<value letter_id="Q">0.000000</value>
<value letter_id="R">0.000000</value>
<value letter_id="S">0.000000</value>
<value letter_id="T">0.000000</value>
<value letter_id="V">0.000000</value>
<value letter_id="W">0.000000</value>
<value letter_id="Y">0.000000</value>
</alphabet_array>
<alphabet_array>
<value letter_id="A">0.000000</value>
<value letter_id="C">1.000000</value>
<value letter_id="D">0.000000</value>
<value letter_id="E">0.000000</value>
<value letter_id="F">0.000000</value>
<value letter_id="G">0.000000</value>
<value letter_id="H">0.000000</value>
<value letter_id="I">0.000000</value>
<value letter_id="K">0.000000</value>
<value letter_id="L">0.000000</value>
<value letter_id="M">0.000000</value>
<value letter_id="N">0.000000</value>
<value letter_id="P">0.000000</value>
<value letter_id="Q">0.000000</value>
<value letter_id="R">0.000000</value>
<value letter_id="S">0.000000</value>
<value letter_id="T">0.000000</value>
<value letter_id="V">0.000000</value>
<value letter_id="W">0.000000</value>
<value letter_id="Y">0.000000</value>
</alphabet_array>
<alphabet_array>
<value letter_id="A">0.000000</value>
<value letter_id="C">0.000000</value>
<value letter_id="D">0.000000</value>
<value letter_id="E">0.000000</value>
<value letter_id="F">0.040000</value>
<value letter_id="G">0.000000</value>
<value letter_id="H">0.000000</value>
<value letter_id="I">0.280000</value>
<value letter_id="K">0.000000</value>
<value letter_id="L">0.040000</value>
<value letter_id="M">0.040000</value>
<value letter_id="N">0.000000</value>
<value letter_id="P">0.000000</value>
<value letter_id="Q">0.000000</value>
<value letter_id="R">0.000000</value>
<value letter_id="S">0.000000</value>
<value letter_id="T">0.000000</value>
<value letter_id="V">0.600000</value>
<value letter_id="W">0.000000</value>
<value letter_id="Y">0.000000</value>
</alphabet_array>
<alphabet_array>
<value letter_id="A">0.040000</value>
<value letter_id="C">0.000000</value>
<value letter_id="D">0.000000</value>
<value letter_id="E">0.000000</value>
<value letter_id="F">0.000000</value>
<value letter_id="G">0.000000</value>
<value letter_id="H">0.000000</value>
<value letter_id="I">0.560000</value>
<value letter_id="K">0.000000</value>
<value letter_id="L">0.040000</value>
<value letter_id="M">0.040000</value>
<value letter_id="N">0.000000</value>
<value letter_id="P">0.000000</value>
<value letter_id="Q">0.000000</value>
<value letter_id="R">0.000000</value>
<value letter_id="S">0.000000</value>
<value letter_id="T">0.040000</value>
<value letter_id="V">0.280000</value>
<value letter_id="W">0.000000</value>
<value letter_id="Y">0.000000</value>
</alphabet_array>
<alphabet_array>
<value letter_id="A">0.580000</value>
<value letter_id="C">0.000000</value>
<value letter_id="D">0.000000</value>
<value letter_id="E">0.000000</value>
<value letter_id="F">0.000000</value>
<value letter_id="G">0.000000</value>
<value letter_id="H">0.000000</value>
<value letter_id="I">0.000000</value>
<value letter_id="K">0.000000</value>
<value letter_id="L">0.000000</value>
<value letter_id="M">0.000000</value>
<value letter_id="N">0.000000</value>
<value letter_id="P">0.000000</value>
<value letter_id="Q">0.000000</value>
<value letter_id="R">0.000000</value>
<value letter_id="S">0.300000</value>
<value letter_id="T">0.120000</value>
<value letter_id="V">0.000000</value>
<value letter_id="W">0.000000</value>
<value letter_id="Y">0.000000</value>
</alphabet_array>
<alphabet_array>
<value letter_id="A">0.000000</value>
<value letter_id="C">0.000000</value>
<value letter_id="D">0.000000</value>
<value letter_id="E">0.000000</value>
<value letter_id="F">0.000000</value>
<value letter_id="G">0.000000</value>
<value letter_id="H">0.000000</value>
<value letter_id="I">0.000000</value>
<value letter_id="K">0.000000</value>
<value letter_id="L">0.000000</value>
<value letter_id="M">0.000000</value>
<value letter_id="N">0.000000</value>
<value letter_id="P">1.000000</value>
<value letter_id="Q">0.000000</value>
<value letter_id="R">0.000000</value>
<value letter_id="S">0.000000</value>
<value letter_id="T">0.000000</value>
<value letter_id="V">0.000000</value>
<value letter_id="W">0.000000</value>
<value letter_id="Y">0.000000</value>
</alphabet_array>
<alphabet_array>
<value letter_id="A">0.000000</value>
<value letter_id="C">0.300000</value>
<value letter_id="D">0.000000</value>
<value letter_id="E">0.000000</value>
<value letter_id="F">0.000000</value>
<value letter_id="G">0.000000</value>
<value letter_id="H">0.000000</value>
<value letter_id="I">0.000000</value>
<value letter_id="K">0.000000</value>
<value letter_id="L">0.620000</value>
<value letter_id="M">0.020000</value>
<value letter_id="N">0.000000</value>
<value letter_id="P">0.000000</value>
<value letter_id="Q">0.000000</value>
<value letter_id="R">0.000000</value>
<value letter_id="S">0.060000</value>
<value letter_id="T">0.000000</value>
<value letter_id="V">0.000000</value>
<value letter_id="W">0.000000</value>
<value letter_id="Y">0.000000</value>
</alphabet_array>
<alphabet_array>
<value letter_id="A">0.000000</value>
<value letter_id="C">0.000000</value>
<value letter_id="D">0.000000</value>
<value letter_id="E">0.000000</value>
<value letter_id="F">0.000000</value>
<value letter_id="G">0.000000</value>
<value letter_id="H">0.000000</value>
<value letter_id="I">0.020000</value>
<value letter_id="K">0.000000</value>
<value letter_id="L">0.000000</value>
<value letter_id="M">0.000000</value>
<value letter_id="N">0.000000</value>
<value letter_id="P">0.000000</value>
<value letter_id="Q">0.000000</value>
<value letter_id="R">0.000000</value>
<value letter_id="S">0.120000</value>
<value letter_id="T">0.400000</value>
<value letter_id="V">0.460000</value>
<value letter_id="W">0.000000</value>
<value letter_id="Y">0.000000</value>
</alphabet_array>
<alphabet_array>
<value letter_id="A">0.000000</value>
<value letter_id="C">0.000000</value>
<value letter_id="D">0.000000</value>
<value letter_id="E">0.000000</value>
<value letter_id="F">1.000000</value>
<value letter_id="G">0.000000</value>
<value letter_id="H">0.000000</value>
<value letter_id="I">0.000000</value>
<value letter_id="K">0.000000</value>
<value letter_id="L">0.000000</value>
<value letter_id="M">0.000000</value>
<value letter_id="N">0.000000</value>
<value letter_id="P">0.000000</value>
<value letter_id="Q">0.000000</value>
<value letter_id="R">0.000000</value>
<value letter_id="S">0.000000</value>
<value letter_id="T">0.000000</value>
<value letter_id="V">0.000000</value>
<value letter_id="W">0.000000</value>
<value letter_id="Y">0.000000</value>
</alphabet_array>
<alphabet_array>
<value letter_id="A">0.000000</value>
<value letter_id="C">0.000000</value>
<value letter_id="D">0.000000</value>
<value letter_id="E">0.000000</value>
<value letter_id="F">0.320000</value>
<value letter_id="G">0.000000</value>
<value letter_id="H">0.000000</value>
<value letter_id="I">0.000000</value>
<value letter_id="K">0.000000</value>
<value letter_id="L">0.020000</value>
<value letter_id="M">0.040000</value>
<value letter_id="N">0.000000</value>
<value letter_id="P">0.000000</value>
<value letter_id="Q">0.000000</value>
<value letter_id="R">0.000000</value>
<value letter_id="S">0.040000</value>
<value letter_id="T">0.000000</value>
<value letter_id="V">0.000000</value>
<value letter_id="W">0.580000</value>
<value letter_id="Y">0.000000</value>
</alphabet_array>
<alphabet_array>
<value letter_id="A">0.000000</value>
<value letter_id="C">0.000000</value>
<value letter_id="D">0.000000</value>
<value letter_id="E">0.000000</value>
<value letter_id="F">0.020000</value>
<value letter_id="G">0.000000</value>
<value letter_id="H">0.000000</value>
<value letter_id="I">0.100000</value>
<value letter_id="K">0.000000</value>
<value letter_id="L">0.800000</value>
<value letter_id="M">0.020000</value>
<value letter_id="N">0.000000</value>
<value letter_id="P">0.000000</value>
<value letter_id="Q">0.000000</value>
<value letter_id="R">0.000000</value>
<value letter_id="S">0.000000</value>
<value letter_id="T">0.000000</value>
<value letter_id="V">0.060000</value>
<value letter_id="W">0.000000</value>
<value letter_id="Y">0.000000</value>
</alphabet_array>
<alphabet_array>
<value letter_id="A">0.000000</value>
<value letter_id="C">0.000000</value>
<value letter_id="D">0.000000</value>
<value letter_id="E">0.000000</value>
<value letter_id="F">0.940000</value>
<value letter_id="G">0.000000</value>
<value letter_id="H">0.000000</value>
<value letter_id="I">0.000000</value>
<value letter_id="K">0.000000</value>
<value letter_id="L">0.000000</value>
<value letter_id="M">0.000000</value>
<value letter_id="N">0.000000</value>
<value letter_id="P">0.000000</value>
<value letter_id="Q">0.000000</value>
<value letter_id="R">0.000000</value>
<value letter_id="S">0.000000</value>
<value letter_id="T">0.000000</value>
<value letter_id="V">0.000000</value>
<value letter_id="W">0.000000</value>
<value letter_id="Y">0.060000</value>
</alphabet_array>
<alphabet_array>
<value letter_id="A">0.000000</value>
<value letter_id="C">0.000000</value>
<value letter_id="D">0.000000</value>
<value letter_id="E">0.000000</value>
<value letter_id="F">0.040000</value>
<value letter_id="G">0.000000</value>
<value letter_id="H">0.000000</value>
<value letter_id="I">0.000000</value>
<value letter_id="K">0.000000</value>
<value letter_id="L">0.000000</value>
<value letter_id="M">0.000000</value>
<value letter_id="N">0.040000</value>
<value letter_id="P">0.000000</value>
<value letter_id="Q">0.000000</value>
<value letter_id="R">0.000000</value>
<value letter_id="S">0.000000</value>
<value letter_id="T">0.000000</value>
<value letter_id="V">0.000000</value>
<value letter_id="W">0.160000</value>
<value letter_id="Y">0.760000</value>
</alphabet_array>
<alphabet_array>
<value letter_id="A">0.000000</value>
<value letter_id="C">0.000000</value>
<value letter_id="D">0.000000</value>
<value letter_id="E">0.000000</value>
<value letter_id="F">0.000000</value>
<value letter_id="G">0.000000</value>
<value letter_id="H">0.020000</value>
<value letter_id="I">0.020000</value>
<value letter_id="K">0.560000</value>
<value letter_id="L">0.000000</value>
<value letter_id="M">0.000000</value>
<value letter_id="N">0.080000</value>
<value letter_id="P">0.000000</value>
<value letter_id="Q">0.020000</value>
<value letter_id="R">0.060000</value>
<value letter_id="S">0.120000</value>
<value letter_id="T">0.120000</value>
<value letter_id="V">0.000000</value>
<value letter_id="W">0.000000</value>
<value letter_id="Y">0.000000</value>
</alphabet_array>
<alphabet_array>
<value letter_id="A">0.920000</value>
<value letter_id="C">0.000000</value>
<value letter_id="D">0.000000</value>
<value letter_id="E">0.000000</value>
<value letter_id="F">0.000000</value>
<value letter_id="G">0.000000</value>
<value letter_id="H">0.000000</value>
<value letter_id="I">0.000000</value>
<value letter_id="K">0.000000</value>
<value letter_id="L">0.000000</value>
<value letter_id="M">0.000000</value>
<value letter_id="N">0.000000</value>
<value letter_id="P">0.000000</value>
<value letter_id="Q">0.000000</value>
<value letter_id="R">0.000000</value>
<value letter_id="S">0.060000</value>
<value letter_id="T">0.020000</value>
<value letter_id="V">0.000000</value>
<value letter_id="W">0.000000</value>
<value letter_id="Y">0.000000</value>
</alphabet_array>
<alphabet_array>
<value letter_id="A">0.000000</value>
<value letter_id="C">0.000000</value>
<value letter_id="D">0.000000</value>
<value letter_id="E">0.000000</value>
<value letter_id="F">0.840000</value>
<value letter_id="G">0.000000</value>
<value letter_id="H">0.000000</value>
<value letter_id="I">0.000000</value>
<value letter_id="K">0.000000</value>
<value letter_id="L">0.000000</value>
<value letter_id="M">0.000000</value>
<value letter_id="N">0.020000</value>
<value letter_id="P">0.000000</value>
<value letter_id="Q">0.000000</value>
<value letter_id="R">0.000000</value>
<value letter_id="S">0.000000</value>
<value letter_id="T">0.000000</value>
<value letter_id="V">0.000000</value>
<value letter_id="W">0.000000</value>
<value letter_id="Y">0.140000</value>
</alphabet_array>
</alphabet_matrix>
</probabilities>
<regular_expression>
L[AV][AG]CG[VL][MI][MK][SN]IVS[TV][AS][SA]DLM[QH]DFKTG[YH][LM]TL[TSA]SP[RK]SM[FL][VL]SQ[VAL]IGTA[MI]GC[VI][IV][AS]P[LC][VT]F[WF]LFYKAF
</regular_expression>
<contributing_sites>
<contributing_site sequence_id="sequence_152" position="501" strand="none" pvalue="1.11e-73" >
<left_flank>GASNGGVLVG</left_flank>
<site>
<letter_ref letter_id="L"/>
<letter_ref letter_id="A"/>
<letter_ref letter_id="A"/>
<letter_ref letter_id="C"/>
<letter_ref letter_id="G"/>
<letter_ref letter_id="V"/>
<letter_ref letter_id="M"/>
<letter_ref letter_id="M"/>
<letter_ref letter_id="S"/>
<letter_ref letter_id="I"/>
<letter_ref letter_id="V"/>
<letter_ref letter_id="S"/>
<letter_ref letter_id="T"/>
<letter_ref letter_id="A"/>
<letter_ref letter_id="S"/>
<letter_ref letter_id="D"/>
<letter_ref letter_id="L"/>
<letter_ref letter_id="M"/>
<letter_ref letter_id="Q"/>
<letter_ref letter_id="D"/>
<letter_ref letter_id="F"/>
<letter_ref letter_id="K"/>
<letter_ref letter_id="T"/>
<letter_ref letter_id="G"/>
<letter_ref letter_id="Y"/>
<letter_ref letter_id="L"/>
<letter_ref letter_id="T"/>
<letter_ref letter_id="L"/>
<letter_ref letter_id="A"/>
<letter_ref letter_id="S"/>
<letter_ref letter_id="P"/>
<letter_ref letter_id="R"/>
<letter_ref letter_id="S"/>
<letter_ref letter_id="M"/>
<letter_ref letter_id="F"/>
<letter_ref letter_id="V"/>
<letter_ref letter_id="S"/>
<letter_ref letter_id="Q"/>
<letter_ref letter_id="V"/>
<letter_ref letter_id="I"/>
<letter_ref letter_id="G"/>
<letter_ref letter_id="T"/>
<letter_ref letter_id="A"/>
<letter_ref letter_id="M"/>
<letter_ref letter_id="G"/>
<letter_ref letter_id="C"/>
<letter_ref letter_id="V"/>
<letter_ref letter_id="I"/>
<letter_ref letter_id="A"/>
<letter_ref letter_id="P"/>
<letter_ref letter_id="C"/>
<letter_ref letter_id="V"/>
<letter_ref letter_id="F"/>
<letter_ref letter_id="W"/>
<letter_ref letter_id="L"/>
<letter_ref letter_id="F"/>
<letter_ref letter_id="Y"/>
<letter_ref letter_id="K"/>
<letter_ref letter_id="A"/>
<letter_ref letter_id="F"/>
</site>
<right_flank>ADIGVSGTEY</right_flank>
</contributing_site>
<contributing_site sequence_id="sequence_149" position="506" strand="none" pvalue="4.18e-72" >
<left_flank>GASHGGVLAG</left_flank>
<site>
<letter_ref letter_id="L"/>
<letter_ref letter_id="A"/>
<letter_ref letter_id="A"/>
<letter_ref letter_id="C"/>
<letter_ref letter_id="G"/>
<letter_ref letter_id="V"/>
<letter_ref letter_id="M"/>
<letter_ref letter_id="M"/>
<letter_ref letter_id="N"/>
<letter_ref letter_id="I"/>
<letter_ref letter_id="V"/>
<letter_ref letter_id="S"/>
<letter_ref letter_id="T"/>
<letter_ref letter_id="A"/>
<letter_ref letter_id="A"/>
<letter_ref letter_id="D"/>
<letter_ref letter_id="L"/>
<letter_ref letter_id="M"/>
<letter_ref letter_id="Q"/>
<letter_ref letter_id="D"/>
<letter_ref letter_id="F"/>
<letter_ref letter_id="K"/>
<letter_ref letter_id="T"/>
<letter_ref letter_id="G"/>
<letter_ref letter_id="Y"/>
<letter_ref letter_id="L"/>
<letter_ref letter_id="T"/>
<letter_ref letter_id="L"/>
<letter_ref letter_id="A"/>
<letter_ref letter_id="S"/>
<letter_ref letter_id="P"/>
<letter_ref letter_id="R"/>
<letter_ref letter_id="S"/>
<letter_ref letter_id="M"/>
<letter_ref letter_id="F"/>
<letter_ref letter_id="V"/>
<letter_ref letter_id="S"/>
<letter_ref letter_id="Q"/>
<letter_ref letter_id="V"/>
<letter_ref letter_id="I"/>
<letter_ref letter_id="G"/>
<letter_ref letter_id="T"/>
<letter_ref letter_id="A"/>
<letter_ref letter_id="M"/>
<letter_ref letter_id="G"/>
<letter_ref letter_id="C"/>
<letter_ref letter_id="V"/>
<letter_ref letter_id="I"/>
<letter_ref letter_id="A"/>
<letter_ref letter_id="P"/>
<letter_ref letter_id="C"/>
<letter_ref letter_id="V"/>
<letter_ref letter_id="F"/>
<letter_ref letter_id="W"/>
<letter_ref letter_id="L"/>
<letter_ref letter_id="F"/>
<letter_ref letter_id="Y"/>
<letter_ref letter_id="K"/>
<letter_ref letter_id="A"/>
<letter_ref letter_id="F"/>
</site>
<right_flank>DNIGISGSDY</right_flank>
</contributing_site>
<contributing_site sequence_id="sequence_107" position="471" strand="none" pvalue="5.59e-71" >
<left_flank>GASNGGVLAG</left_flank>
<site>
<letter_ref letter_id="L"/>
<letter_ref letter_id="A"/>
<letter_ref letter_id="A"/>
<letter_ref letter_id="C"/>
<letter_ref letter_id="G"/>
<letter_ref letter_id="V"/>
<letter_ref letter_id="M"/>
<letter_ref letter_id="M"/>
<letter_ref letter_id="N"/>
<letter_ref letter_id="I"/>
<letter_ref letter_id="V"/>
<letter_ref letter_id="S"/>
<letter_ref letter_id="T"/>
<letter_ref letter_id="A"/>
<letter_ref letter_id="S"/>
<letter_ref letter_id="D"/>
<letter_ref letter_id="L"/>
<letter_ref letter_id="M"/>
<letter_ref letter_id="Q"/>
<letter_ref letter_id="D"/>
<letter_ref letter_id="F"/>
<letter_ref letter_id="K"/>
<letter_ref letter_id="T"/>
<letter_ref letter_id="G"/>
<letter_ref letter_id="Y"/>
<letter_ref letter_id="M"/>
<letter_ref letter_id="T"/>
<letter_ref letter_id="L"/>
<letter_ref letter_id="A"/>
<letter_ref letter_id="S"/>
<letter_ref letter_id="P"/>
<letter_ref letter_id="R"/>
<letter_ref letter_id="S"/>
<letter_ref letter_id="M"/>
<letter_ref letter_id="F"/>
<letter_ref letter_id="L"/>
<letter_ref letter_id="S"/>
<letter_ref letter_id="Q"/>
<letter_ref letter_id="A"/>
<letter_ref letter_id="I"/>
<letter_ref letter_id="G"/>
<letter_ref letter_id="T"/>
<letter_ref letter_id="A"/>
<letter_ref letter_id="M"/>
<letter_ref letter_id="G"/>
<letter_ref letter_id="C"/>
<letter_ref letter_id="V"/>
<letter_ref letter_id="I"/>
<letter_ref letter_id="S"/>
<letter_ref letter_id="P"/>
<letter_ref letter_id="C"/>
<letter_ref letter_id="V"/>
<letter_ref letter_id="F"/>
<letter_ref letter_id="W"/>
<letter_ref letter_id="L"/>
<letter_ref letter_id="F"/>
<letter_ref letter_id="Y"/>
<letter_ref letter_id="K"/>
<letter_ref letter_id="A"/>
<letter_ref letter_id="F"/>
</site>
<right_flank>PDFGQPGTAY</right_flank>
</contributing_site>
<contributing_site sequence_id="sequence_127" position="485" strand="none" pvalue="7.28e-71" >
<left_flank>GAAHGGVLAG</left_flank>
<site>
<letter_ref letter_id="L"/>
<letter_ref letter_id="A"/>
<letter_ref letter_id="A"/>
<letter_ref letter_id="C"/>
<letter_ref letter_id="G"/>
<letter_ref letter_id="V"/>
<letter_ref letter_id="M"/>
<letter_ref letter_id="M"/>
<letter_ref letter_id="N"/>
<letter_ref letter_id="I"/>
<letter_ref letter_id="V"/>
<letter_ref letter_id="S"/>
<letter_ref letter_id="T"/>
<letter_ref letter_id="A"/>
<letter_ref letter_id="S"/>
<letter_ref letter_id="D"/>
<letter_ref letter_id="L"/>
<letter_ref letter_id="M"/>
<letter_ref letter_id="Q"/>
<letter_ref letter_id="D"/>
<letter_ref letter_id="F"/>
<letter_ref letter_id="K"/>
<letter_ref letter_id="T"/>
<letter_ref letter_id="G"/>
<letter_ref letter_id="Y"/>
<letter_ref letter_id="L"/>
<letter_ref letter_id="T"/>
<letter_ref letter_id="L"/>
<letter_ref letter_id="A"/>
<letter_ref letter_id="S"/>
<letter_ref letter_id="P"/>
<letter_ref letter_id="K"/>
<letter_ref letter_id="S"/>
<letter_ref letter_id="M"/>
<letter_ref letter_id="F"/>
<letter_ref letter_id="V"/>
<letter_ref letter_id="S"/>
<letter_ref letter_id="Q"/>
<letter_ref letter_id="V"/>
<letter_ref letter_id="I"/>
<letter_ref letter_id="G"/>
<letter_ref letter_id="T"/>
<letter_ref letter_id="A"/>
<letter_ref letter_id="M"/>
<letter_ref letter_id="G"/>
<letter_ref letter_id="C"/>
<letter_ref letter_id="V"/>
<letter_ref letter_id="I"/>
<letter_ref letter_id="S"/>
<letter_ref letter_id="P"/>
<letter_ref letter_id="C"/>
<letter_ref letter_id="V"/>
<letter_ref letter_id="F"/>
<letter_ref letter_id="W"/>
<letter_ref letter_id="L"/>
<letter_ref letter_id="F"/>
<letter_ref letter_id="Y"/>
<letter_ref letter_id="K"/>
<letter_ref letter_id="A"/>
<letter_ref letter_id="F"/>
</site>
<right_flank>DDLGLPGSQY</right_flank>
</contributing_site>
<contributing_site sequence_id="sequence_111" position="409" strand="none" pvalue="9.45e-71" >
<left_flank>GAANGGVIAG</left_flank>
<site>
<letter_ref letter_id="L"/>
<letter_ref letter_id="A"/>
<letter_ref letter_id="A"/>
<letter_ref letter_id="C"/>
<letter_ref letter_id="G"/>
<letter_ref letter_id="V"/>
<letter_ref letter_id="M"/>
<letter_ref letter_id="M"/>
<letter_ref letter_id="N"/>
<letter_ref letter_id="I"/>
<letter_ref letter_id="V"/>
<letter_ref letter_id="S"/>
<letter_ref letter_id="T"/>
<letter_ref letter_id="A"/>
<letter_ref letter_id="S"/>
<letter_ref letter_id="D"/>
<letter_ref letter_id="L"/>
<letter_ref letter_id="M"/>
<letter_ref letter_id="Q"/>
<letter_ref letter_id="D"/>
<letter_ref letter_id="F"/>
<letter_ref letter_id="K"/>
<letter_ref letter_id="T"/>
<letter_ref letter_id="G"/>
<letter_ref letter_id="Y"/>
<letter_ref letter_id="M"/>
<letter_ref letter_id="T"/>
<letter_ref letter_id="L"/>
<letter_ref letter_id="A"/>
<letter_ref letter_id="S"/>
<letter_ref letter_id="P"/>
<letter_ref letter_id="K"/>
<letter_ref letter_id="S"/>
<letter_ref letter_id="M"/>
<letter_ref letter_id="F"/>
<letter_ref letter_id="V"/>
<letter_ref letter_id="S"/>
<letter_ref letter_id="Q"/>
<letter_ref letter_id="V"/>
<letter_ref letter_id="I"/>
<letter_ref letter_id="G"/>
<letter_ref letter_id="T"/>
<letter_ref letter_id="A"/>
<letter_ref letter_id="M"/>
<letter_ref letter_id="G"/>
<letter_ref letter_id="C"/>
<letter_ref letter_id="V"/>
<letter_ref letter_id="I"/>
<letter_ref letter_id="S"/>
<letter_ref letter_id="P"/>
<letter_ref letter_id="C"/>
<letter_ref letter_id="V"/>
<letter_ref letter_id="F"/>
<letter_ref letter_id="W"/>
<letter_ref letter_id="L"/>
<letter_ref letter_id="F"/>
<letter_ref letter_id="Y"/>
<letter_ref letter_id="K"/>
<letter_ref letter_id="A"/>
<letter_ref letter_id="F"/>
</site>
<right_flank>HNLGAPSSEY</right_flank>
</contributing_site>
<contributing_site sequence_id="sequence_110" position="474" strand="none" pvalue="9.45e-71" >
<left_flank>GAANGGVLAG</left_flank>
<site>
<letter_ref letter_id="L"/>
<letter_ref letter_id="A"/>
<letter_ref letter_id="A"/>
<letter_ref letter_id="C"/>
<letter_ref letter_id="G"/>
<letter_ref letter_id="V"/>
<letter_ref letter_id="M"/>
<letter_ref letter_id="M"/>
<letter_ref letter_id="N"/>
<letter_ref letter_id="I"/>
<letter_ref letter_id="V"/>
<letter_ref letter_id="S"/>
<letter_ref letter_id="T"/>
<letter_ref letter_id="A"/>
<letter_ref letter_id="S"/>
<letter_ref letter_id="D"/>
<letter_ref letter_id="L"/>
<letter_ref letter_id="M"/>
<letter_ref letter_id="Q"/>
<letter_ref letter_id="D"/>
<letter_ref letter_id="F"/>
<letter_ref letter_id="K"/>
<letter_ref letter_id="T"/>
<letter_ref letter_id="G"/>
<letter_ref letter_id="Y"/>
<letter_ref letter_id="M"/>
<letter_ref letter_id="T"/>
<letter_ref letter_id="L"/>
<letter_ref letter_id="A"/>
<letter_ref letter_id="S"/>
<letter_ref letter_id="P"/>
<letter_ref letter_id="R"/>
<letter_ref letter_id="S"/>
<letter_ref letter_id="M"/>
<letter_ref letter_id="F"/>
<letter_ref letter_id="V"/>
<letter_ref letter_id="S"/>
<letter_ref letter_id="Q"/>
<letter_ref letter_id="V"/>
<letter_ref letter_id="I"/>
<letter_ref letter_id="G"/>
<letter_ref letter_id="T"/>
<letter_ref letter_id="A"/>
<letter_ref letter_id="M"/>
<letter_ref letter_id="G"/>
<letter_ref letter_id="C"/>
<letter_ref letter_id="V"/>
<letter_ref letter_id="I"/>
<letter_ref letter_id="S"/>
<letter_ref letter_id="P"/>
<letter_ref letter_id="C"/>
<letter_ref letter_id="V"/>
<letter_ref letter_id="F"/>
<letter_ref letter_id="W"/>
<letter_ref letter_id="L"/>
<letter_ref letter_id="F"/>
<letter_ref letter_id="Y"/>
<letter_ref letter_id="N"/>
<letter_ref letter_id="A"/>
<letter_ref letter_id="F"/>
</site>
<right_flank>GTLGQPGTAY</right_flank>
</contributing_site>
<contributing_site sequence_id="sequence_141" position="478" strand="none" pvalue="6.16e-69" >
<left_flank>GKDQGGVLAG</left_flank>
<site>
<letter_ref letter_id="L"/>
<letter_ref letter_id="A"/>
<letter_ref letter_id="A"/>
<letter_ref letter_id="C"/>
<letter_ref letter_id="G"/>
<letter_ref letter_id="V"/>
<letter_ref letter_id="M"/>
<letter_ref letter_id="M"/>
<letter_ref letter_id="N"/>
<letter_ref letter_id="I"/>
<letter_ref letter_id="V"/>
<letter_ref letter_id="S"/>
<letter_ref letter_id="T"/>
<letter_ref letter_id="A"/>
<letter_ref letter_id="S"/>
<letter_ref letter_id="D"/>
<letter_ref letter_id="L"/>
<letter_ref letter_id="T"/>
<letter_ref letter_id="Q"/>
<letter_ref letter_id="D"/>
<letter_ref letter_id="F"/>
<letter_ref letter_id="K"/>
<letter_ref letter_id="T"/>
<letter_ref letter_id="G"/>
<letter_ref letter_id="Y"/>
<letter_ref letter_id="M"/>
<letter_ref letter_id="T"/>
<letter_ref letter_id="L"/>
<letter_ref letter_id="A"/>
<letter_ref letter_id="S"/>
<letter_ref letter_id="P"/>
<letter_ref letter_id="R"/>
<letter_ref letter_id="S"/>
<letter_ref letter_id="M"/>
<letter_ref letter_id="F"/>
<letter_ref letter_id="V"/>
<letter_ref letter_id="S"/>
<letter_ref letter_id="Q"/>
<letter_ref letter_id="V"/>
<letter_ref letter_id="I"/>
<letter_ref letter_id="G"/>
<letter_ref letter_id="T"/>
<letter_ref letter_id="A"/>
<letter_ref letter_id="M"/>
<letter_ref letter_id="G"/>
<letter_ref letter_id="C"/>
<letter_ref letter_id="V"/>
<letter_ref letter_id="I"/>
<letter_ref letter_id="S"/>
<letter_ref letter_id="P"/>
<letter_ref letter_id="C"/>
<letter_ref letter_id="V"/>
<letter_ref letter_id="F"/>
<letter_ref letter_id="W"/>
<letter_ref letter_id="L"/>
<letter_ref letter_id="F"/>
<letter_ref letter_id="Y"/>
<letter_ref letter_id="K"/>
<letter_ref letter_id="A"/>
<letter_ref letter_id="F"/>
</site>
<right_flank>DGIGTITSDY</right_flank>
</contributing_site>
<contributing_site sequence_id="sequence_143" position="457" strand="none" pvalue="7.60e-69" >
<left_flank>GKDHGGVLAG</left_flank>
<site>
<letter_ref letter_id="L"/>
<letter_ref letter_id="A"/>
<letter_ref letter_id="A"/>
<letter_ref letter_id="C"/>
<letter_ref letter_id="G"/>
<letter_ref letter_id="V"/>
<letter_ref letter_id="M"/>
<letter_ref letter_id="M"/>
<letter_ref letter_id="N"/>
<letter_ref letter_id="I"/>
<letter_ref letter_id="V"/>
<letter_ref letter_id="S"/>
<letter_ref letter_id="T"/>
<letter_ref letter_id="A"/>
<letter_ref letter_id="S"/>
<letter_ref letter_id="D"/>
<letter_ref letter_id="L"/>
<letter_ref letter_id="S"/>
<letter_ref letter_id="Q"/>
<letter_ref letter_id="D"/>
<letter_ref letter_id="F"/>
<letter_ref letter_id="K"/>
<letter_ref letter_id="T"/>
<letter_ref letter_id="G"/>
<letter_ref letter_id="Y"/>
<letter_ref letter_id="L"/>
<letter_ref letter_id="T"/>
<letter_ref letter_id="L"/>
<letter_ref letter_id="A"/>
<letter_ref letter_id="S"/>
<letter_ref letter_id="P"/>
<letter_ref letter_id="R"/>
<letter_ref letter_id="S"/>
<letter_ref letter_id="M"/>
<letter_ref letter_id="F"/>
<letter_ref letter_id="V"/>
<letter_ref letter_id="S"/>
<letter_ref letter_id="Q"/>
<letter_ref letter_id="V"/>
<letter_ref letter_id="I"/>
<letter_ref letter_id="G"/>
<letter_ref letter_id="T"/>
<letter_ref letter_id="A"/>
<letter_ref letter_id="M"/>
<letter_ref letter_id="G"/>
<letter_ref letter_id="C"/>
<letter_ref letter_id="V"/>
<letter_ref letter_id="I"/>
<letter_ref letter_id="S"/>
<letter_ref letter_id="P"/>
<letter_ref letter_id="C"/>
<letter_ref letter_id="V"/>
<letter_ref letter_id="F"/>
<letter_ref letter_id="W"/>
<letter_ref letter_id="L"/>
<letter_ref letter_id="F"/>
<letter_ref letter_id="Y"/>
<letter_ref letter_id="K"/>
<letter_ref letter_id="A"/>
<letter_ref letter_id="F"/>
</site>
<right_flank>DDIGIPDSEY</right_flank>
</contributing_site>
<contributing_site sequence_id="sequence_146" position="438" strand="none" pvalue="5.63e-68" >
<left_flank>GKDHGGVLAG</left_flank>
<site>
<letter_ref letter_id="L"/>
<letter_ref letter_id="A"/>
<letter_ref letter_id="A"/>
<letter_ref letter_id="C"/>
<letter_ref letter_id="G"/>
<letter_ref letter_id="V"/>
<letter_ref letter_id="M"/>
<letter_ref letter_id="M"/>
<letter_ref letter_id="N"/>
<letter_ref letter_id="I"/>
<letter_ref letter_id="V"/>
<letter_ref letter_id="S"/>
<letter_ref letter_id="T"/>
<letter_ref letter_id="A"/>
<letter_ref letter_id="S"/>
<letter_ref letter_id="D"/>
<letter_ref letter_id="L"/>
<letter_ref letter_id="M"/>
<letter_ref letter_id="Q"/>
<letter_ref letter_id="D"/>
<letter_ref letter_id="F"/>
<letter_ref letter_id="R"/>
<letter_ref letter_id="T"/>
<letter_ref letter_id="G"/>
<letter_ref letter_id="Y"/>
<letter_ref letter_id="M"/>
<letter_ref letter_id="T"/>
<letter_ref letter_id="L"/>
<letter_ref letter_id="A"/>
<letter_ref letter_id="S"/>
<letter_ref letter_id="P"/>
<letter_ref letter_id="R"/>
<letter_ref letter_id="S"/>
<letter_ref letter_id="M"/>
<letter_ref letter_id="F"/>
<letter_ref letter_id="V"/>
<letter_ref letter_id="S"/>
<letter_ref letter_id="Q"/>
<letter_ref letter_id="V"/>
<letter_ref letter_id="I"/>
<letter_ref letter_id="G"/>
<letter_ref letter_id="T"/>
<letter_ref letter_id="T"/>
<letter_ref letter_id="M"/>
<letter_ref letter_id="G"/>
<letter_ref letter_id="C"/>
<letter_ref letter_id="V"/>
<letter_ref letter_id="I"/>
<letter_ref letter_id="S"/>
<letter_ref letter_id="P"/>
<letter_ref letter_id="C"/>
<letter_ref letter_id="V"/>
<letter_ref letter_id="F"/>
<letter_ref letter_id="W"/>
<letter_ref letter_id="L"/>
<letter_ref letter_id="F"/>
<letter_ref letter_id="Y"/>
<letter_ref letter_id="K"/>
<letter_ref letter_id="A"/>
<letter_ref letter_id="F"/>
</site>
<right_flank>DDLGSVGSEY</right_flank>
</contributing_site>
<contributing_site sequence_id="sequence_108" position="466" strand="none" pvalue="7.34e-67" >
<left_flank>GPANGGILAS</left_flank>
<site>
<letter_ref letter_id="L"/>
<letter_ref letter_id="A"/>
<letter_ref letter_id="A"/>
<letter_ref letter_id="C"/>
<letter_ref letter_id="G"/>
<letter_ref letter_id="V"/>
<letter_ref letter_id="M"/>
<letter_ref letter_id="M"/>
<letter_ref letter_id="N"/>
<letter_ref letter_id="I"/>
<letter_ref letter_id="V"/>
<letter_ref letter_id="S"/>
<letter_ref letter_id="T"/>
<letter_ref letter_id="A"/>
<letter_ref letter_id="S"/>
<letter_ref letter_id="D"/>
<letter_ref letter_id="L"/>
<letter_ref letter_id="M"/>
<letter_ref letter_id="Q"/>
<letter_ref letter_id="D"/>
<letter_ref letter_id="F"/>
<letter_ref letter_id="K"/>
<letter_ref letter_id="T"/>
<letter_ref letter_id="G"/>
<letter_ref letter_id="Y"/>
<letter_ref letter_id="M"/>
<letter_ref letter_id="T"/>
<letter_ref letter_id="L"/>
<letter_ref letter_id="A"/>
<letter_ref letter_id="S"/>
<letter_ref letter_id="P"/>
<letter_ref letter_id="K"/>
<letter_ref letter_id="S"/>
<letter_ref letter_id="M"/>
<letter_ref letter_id="F"/>
<letter_ref letter_id="V"/>
<letter_ref letter_id="S"/>
<letter_ref letter_id="Q"/>
<letter_ref letter_id="V"/>
<letter_ref letter_id="I"/>
<letter_ref letter_id="G"/>
<letter_ref letter_id="T"/>
<letter_ref letter_id="A"/>
<letter_ref letter_id="I"/>
<letter_ref letter_id="G"/>
<letter_ref letter_id="C"/>
<letter_ref letter_id="V"/>
<letter_ref letter_id="V"/>
<letter_ref letter_id="S"/>
<letter_ref letter_id="P"/>
<letter_ref letter_id="C"/>
<letter_ref letter_id="V"/>
<letter_ref letter_id="F"/>
<letter_ref letter_id="W"/>
<letter_ref letter_id="L"/>
<letter_ref letter_id="F"/>
<letter_ref letter_id="Y"/>
<letter_ref letter_id="H"/>
<letter_ref letter_id="A"/>
<letter_ref letter_id="F"/>
</site>
<right_flank>GTLGQPGSAY</right_flank>
</contributing_site>
<contributing_site sequence_id="sequence_137" position="482" strand="none" pvalue="4.03e-66" >
<left_flank>GASHGGVLAG</left_flank>
<site>
<letter_ref letter_id="L"/>
<letter_ref letter_id="A"/>
<letter_ref letter_id="A"/>
<letter_ref letter_id="C"/>
<letter_ref letter_id="G"/>
<letter_ref letter_id="V"/>
<letter_ref letter_id="M"/>
<letter_ref letter_id="M"/>
<letter_ref letter_id="N"/>
<letter_ref letter_id="I"/>
<letter_ref letter_id="V"/>
<letter_ref letter_id="S"/>
<letter_ref letter_id="T"/>
<letter_ref letter_id="A"/>
<letter_ref letter_id="S"/>
<letter_ref letter_id="D"/>
<letter_ref letter_id="L"/>
<letter_ref letter_id="S"/>
<letter_ref letter_id="Q"/>
<letter_ref letter_id="D"/>
<letter_ref letter_id="F"/>
<letter_ref letter_id="K"/>
<letter_ref letter_id="T"/>
<letter_ref letter_id="G"/>
<letter_ref letter_id="Y"/>
<letter_ref letter_id="L"/>
<letter_ref letter_id="T"/>
<letter_ref letter_id="L"/>
<letter_ref letter_id="S"/>
<letter_ref letter_id="S"/>
<letter_ref letter_id="P"/>
<letter_ref letter_id="R"/>
<letter_ref letter_id="S"/>
<letter_ref letter_id="M"/>
<letter_ref letter_id="F"/>
<letter_ref letter_id="V"/>
<letter_ref letter_id="S"/>
<letter_ref letter_id="Q"/>
<letter_ref letter_id="L"/>
<letter_ref letter_id="I"/>
<letter_ref letter_id="G"/>
<letter_ref letter_id="T"/>
<letter_ref letter_id="A"/>
<letter_ref letter_id="M"/>
<letter_ref letter_id="G"/>
<letter_ref letter_id="C"/>
<letter_ref letter_id="V"/>
<letter_ref letter_id="I"/>
<letter_ref letter_id="S"/>
<letter_ref letter_id="P"/>
<letter_ref letter_id="C"/>
<letter_ref letter_id="V"/>
<letter_ref letter_id="F"/>
<letter_ref letter_id="W"/>
<letter_ref letter_id="L"/>
<letter_ref letter_id="F"/>
<letter_ref letter_id="F"/>
<letter_ref letter_id="K"/>
<letter_ref letter_id="A"/>
<letter_ref letter_id="F"/>
</site>
<right_flank>KDLGTPGSQY</right_flank>
</contributing_site>
<contributing_site sequence_id="sequence_134" position="482" strand="none" pvalue="5.14e-65" >
<left_flank>GGSHGGVLAG</left_flank>
<site>
<letter_ref letter_id="L"/>
<letter_ref letter_id="A"/>
<letter_ref letter_id="A"/>
<letter_ref letter_id="C"/>
<letter_ref letter_id="G"/>
<letter_ref letter_id="V"/>
<letter_ref letter_id="M"/>
<letter_ref letter_id="M"/>
<letter_ref letter_id="N"/>
<letter_ref letter_id="I"/>
<letter_ref letter_id="V"/>
<letter_ref letter_id="S"/>
<letter_ref letter_id="T"/>
<letter_ref letter_id="A"/>
<letter_ref letter_id="S"/>
<letter_ref letter_id="D"/>
<letter_ref letter_id="L"/>
<letter_ref letter_id="S"/>
<letter_ref letter_id="Q"/>
<letter_ref letter_id="D"/>
<letter_ref letter_id="F"/>
<letter_ref letter_id="K"/>
<letter_ref letter_id="T"/>
<letter_ref letter_id="G"/>
<letter_ref letter_id="Y"/>
<letter_ref letter_id="L"/>
<letter_ref letter_id="T"/>
<letter_ref letter_id="L"/>
<letter_ref letter_id="S"/>
<letter_ref letter_id="S"/>
<letter_ref letter_id="P"/>
<letter_ref letter_id="R"/>
<letter_ref letter_id="S"/>
<letter_ref letter_id="M"/>
<letter_ref letter_id="F"/>
<letter_ref letter_id="V"/>
<letter_ref letter_id="S"/>
<letter_ref letter_id="Q"/>
<letter_ref letter_id="L"/>
<letter_ref letter_id="I"/>
<letter_ref letter_id="G"/>
<letter_ref letter_id="T"/>
<letter_ref letter_id="A"/>
<letter_ref letter_id="M"/>
<letter_ref letter_id="G"/>
<letter_ref letter_id="C"/>
<letter_ref letter_id="M"/>
<letter_ref letter_id="I"/>
<letter_ref letter_id="S"/>
<letter_ref letter_id="P"/>
<letter_ref letter_id="C"/>
<letter_ref letter_id="V"/>
<letter_ref letter_id="F"/>
<letter_ref letter_id="W"/>
<letter_ref letter_id="L"/>
<letter_ref letter_id="F"/>
<letter_ref letter_id="F"/>
<letter_ref letter_id="K"/>
<letter_ref letter_id="A"/>
<letter_ref letter_id="F"/>
</site>
<right_flank>KDLGTPGSQY</right_flank>
</contributing_site>
<contributing_site sequence_id="sequence_118" position="476" strand="none" pvalue="1.28e-64" >
<left_flank>GASHGGVLAG</left_flank>
<site>
<letter_ref letter_id="L"/>
<letter_ref letter_id="A"/>
<letter_ref letter_id="A"/>
<letter_ref letter_id="C"/>
<letter_ref letter_id="G"/>
<letter_ref letter_id="V"/>
<letter_ref letter_id="M"/>
<letter_ref letter_id="M"/>
<letter_ref letter_id="N"/>
<letter_ref letter_id="I"/>
<letter_ref letter_id="V"/>
<letter_ref letter_id="S"/>
<letter_ref letter_id="T"/>
<letter_ref letter_id="A"/>
<letter_ref letter_id="S"/>
<letter_ref letter_id="D"/>
<letter_ref letter_id="L"/>
<letter_ref letter_id="T"/>
<letter_ref letter_id="Q"/>
<letter_ref letter_id="D"/>
<letter_ref letter_id="F"/>
<letter_ref letter_id="K"/>
<letter_ref letter_id="T"/>
<letter_ref letter_id="G"/>
<letter_ref letter_id="Y"/>
<letter_ref letter_id="M"/>
<letter_ref letter_id="T"/>
<letter_ref letter_id="L"/>
<letter_ref letter_id="A"/>
<letter_ref letter_id="S"/>
<letter_ref letter_id="P"/>
<letter_ref letter_id="R"/>
<letter_ref letter_id="S"/>
<letter_ref letter_id="M"/>
<letter_ref letter_id="F"/>
<letter_ref letter_id="I"/>
<letter_ref letter_id="S"/>
<letter_ref letter_id="Q"/>
<letter_ref letter_id="I"/>
<letter_ref letter_id="I"/>
<letter_ref letter_id="G"/>
<letter_ref letter_id="T"/>
<letter_ref letter_id="A"/>
<letter_ref letter_id="M"/>
<letter_ref letter_id="G"/>
<letter_ref letter_id="C"/>
<letter_ref letter_id="L"/>
<letter_ref letter_id="I"/>
<letter_ref letter_id="S"/>
<letter_ref letter_id="P"/>
<letter_ref letter_id="C"/>
<letter_ref letter_id="V"/>
<letter_ref letter_id="F"/>
<letter_ref letter_id="W"/>
<letter_ref letter_id="L"/>
<letter_ref letter_id="F"/>
<letter_ref letter_id="Y"/>
<letter_ref letter_id="K"/>
<letter_ref letter_id="A"/>
<letter_ref letter_id="F"/>
</site>
<right_flank>PDLGTQGSAY</right_flank>
</contributing_site>
<contributing_site sequence_id="sequence_125" position="497" strand="none" pvalue="1.48e-64" >
<left_flank>GASHGGVLAS</left_flank>
<site>
<letter_ref letter_id="L"/>
<letter_ref letter_id="A"/>
<letter_ref letter_id="A"/>
<letter_ref letter_id="C"/>
<letter_ref letter_id="G"/>
<letter_ref letter_id="V"/>
<letter_ref letter_id="M"/>
<letter_ref letter_id="M"/>
<letter_ref letter_id="N"/>
<letter_ref letter_id="I"/>
<letter_ref letter_id="V"/>
<letter_ref letter_id="A"/>
<letter_ref letter_id="T"/>
<letter_ref letter_id="A"/>
<letter_ref letter_id="S"/>
<letter_ref letter_id="D"/>
<letter_ref letter_id="L"/>
<letter_ref letter_id="M"/>
<letter_ref letter_id="Q"/>
<letter_ref letter_id="D"/>
<letter_ref letter_id="F"/>
<letter_ref letter_id="K"/>
<letter_ref letter_id="T"/>
<letter_ref letter_id="G"/>
<letter_ref letter_id="Y"/>
<letter_ref letter_id="L"/>
<letter_ref letter_id="T"/>
<letter_ref letter_id="L"/>
<letter_ref letter_id="A"/>
<letter_ref letter_id="S"/>
<letter_ref letter_id="P"/>
<letter_ref letter_id="R"/>
<letter_ref letter_id="S"/>
<letter_ref letter_id="M"/>
<letter_ref letter_id="F"/>
<letter_ref letter_id="V"/>
<letter_ref letter_id="S"/>
<letter_ref letter_id="Q"/>
<letter_ref letter_id="I"/>
<letter_ref letter_id="I"/>
<letter_ref letter_id="G"/>
<letter_ref letter_id="T"/>
<letter_ref letter_id="T"/>
<letter_ref letter_id="M"/>
<letter_ref letter_id="G"/>
<letter_ref letter_id="C"/>
<letter_ref letter_id="I"/>
<letter_ref letter_id="I"/>
<letter_ref letter_id="S"/>
<letter_ref letter_id="P"/>
<letter_ref letter_id="C"/>
<letter_ref letter_id="V"/>
<letter_ref letter_id="F"/>
<letter_ref letter_id="W"/>
<letter_ref letter_id="I"/>
<letter_ref letter_id="F"/>
<letter_ref letter_id="Y"/>
<letter_ref letter_id="K"/>
<letter_ref letter_id="A"/>
<letter_ref letter_id="F"/>
</site>
<right_flank>PDLGTHKSQY</right_flank>
</contributing_site>
<contributing_site sequence_id="sequence_156" position="412" strand="none" pvalue="1.99e-64" >
<left_flank>GASHGGVLVG</left_flank>
<site>
<letter_ref letter_id="L"/>
<letter_ref letter_id="A"/>
<letter_ref letter_id="A"/>
<letter_ref letter_id="C"/>
<letter_ref letter_id="G"/>
<letter_ref letter_id="V"/>
<letter_ref letter_id="M"/>
<letter_ref letter_id="M"/>
<letter_ref letter_id="S"/>
<letter_ref letter_id="I"/>
<letter_ref letter_id="V"/>
<letter_ref letter_id="G"/>
<letter_ref letter_id="T"/>
<letter_ref letter_id="A"/>
<letter_ref letter_id="S"/>
<letter_ref letter_id="D"/>
<letter_ref letter_id="L"/>
<letter_ref letter_id="M"/>
<letter_ref letter_id="Q"/>
<letter_ref letter_id="D"/>
<letter_ref letter_id="F"/>
<letter_ref letter_id="K"/>
<letter_ref letter_id="T"/>
<letter_ref letter_id="G"/>
<letter_ref letter_id="Y"/>
<letter_ref letter_id="L"/>
<letter_ref letter_id="T"/>
<letter_ref letter_id="L"/>
<letter_ref letter_id="A"/>
<letter_ref letter_id="S"/>
<letter_ref letter_id="P"/>
<letter_ref letter_id="R"/>
<letter_ref letter_id="S"/>
<letter_ref letter_id="M"/>
<letter_ref letter_id="F"/>
<letter_ref letter_id="I"/>
<letter_ref letter_id="S"/>
<letter_ref letter_id="Q"/>
<letter_ref letter_id="V"/>
<letter_ref letter_id="I"/>
<letter_ref letter_id="G"/>
<letter_ref letter_id="T"/>
<letter_ref letter_id="A"/>
<letter_ref letter_id="I"/>
<letter_ref letter_id="G"/>
<letter_ref letter_id="C"/>
<letter_ref letter_id="V"/>
<letter_ref letter_id="V"/>
<letter_ref letter_id="A"/>
<letter_ref letter_id="P"/>
<letter_ref letter_id="C"/>
<letter_ref letter_id="V"/>
<letter_ref letter_id="F"/>
<letter_ref letter_id="W"/>
<letter_ref letter_id="L"/>
<letter_ref letter_id="F"/>
<letter_ref letter_id="Y"/>
<letter_ref letter_id="K"/>
<letter_ref letter_id="S"/>
<letter_ref letter_id="F"/>
</site>
<right_flank>DIGVSGGAYP</right_flank>
</contributing_site>
<contributing_site sequence_id="sequence_199" position="470" strand="none" pvalue="2.31e-64" >
<left_flank>VGSDGGVIAG</left_flank>
<site>
<letter_ref letter_id="L"/>
<letter_ref letter_id="A"/>
<letter_ref letter_id="A"/>
<letter_ref letter_id="C"/>
<letter_ref letter_id="G"/>
<letter_ref letter_id="V"/>
<letter_ref letter_id="M"/>
<letter_ref letter_id="M"/>
<letter_ref letter_id="S"/>
<letter_ref letter_id="I"/>
<letter_ref letter_id="V"/>
<letter_ref letter_id="S"/>
<letter_ref letter_id="T"/>
<letter_ref letter_id="A"/>
<letter_ref letter_id="A"/>
<letter_ref letter_id="D"/>
<letter_ref letter_id="L"/>
<letter_ref letter_id="M"/>
<letter_ref letter_id="Q"/>
<letter_ref letter_id="D"/>
<letter_ref letter_id="F"/>
<letter_ref letter_id="K"/>
<letter_ref letter_id="T"/>
<letter_ref letter_id="G"/>
<letter_ref letter_id="Y"/>
<letter_ref letter_id="L"/>
<letter_ref letter_id="T"/>
<letter_ref letter_id="L"/>
<letter_ref letter_id="S"/>
<letter_ref letter_id="S"/>
<letter_ref letter_id="A"/>
<letter_ref letter_id="K"/>
<letter_ref letter_id="S"/>
<letter_ref letter_id="M"/>
<letter_ref letter_id="F"/>
<letter_ref letter_id="V"/>
<letter_ref letter_id="S"/>
<letter_ref letter_id="Q"/>
<letter_ref letter_id="L"/>
<letter_ref letter_id="V"/>
<letter_ref letter_id="G"/>
<letter_ref letter_id="T"/>
<letter_ref letter_id="A"/>
<letter_ref letter_id="M"/>
<letter_ref letter_id="G"/>
<letter_ref letter_id="C"/>
<letter_ref letter_id="V"/>
<letter_ref letter_id="I"/>
<letter_ref letter_id="A"/>
<letter_ref letter_id="P"/>
<letter_ref letter_id="L"/>
<letter_ref letter_id="T"/>
<letter_ref letter_id="F"/>
<letter_ref letter_id="W"/>
<letter_ref letter_id="L"/>
<letter_ref letter_id="F"/>
<letter_ref letter_id="W"/>
<letter_ref letter_id="T"/>
<letter_ref letter_id="A"/>
<letter_ref letter_id="F"/>
</site>
<right_flank>DIGDPNGPYK</right_flank>
</contributing_site>
<contributing_site sequence_id="sequence_194" position="464" strand="none" pvalue="2.67e-64" >
<left_flank>VGQNGGVIAG</left_flank>
<site>
<letter_ref letter_id="L"/>
<letter_ref letter_id="A"/>
<letter_ref letter_id="A"/>
<letter_ref letter_id="C"/>
<letter_ref letter_id="G"/>
<letter_ref letter_id="V"/>
<letter_ref letter_id="M"/>
<letter_ref letter_id="M"/>
<letter_ref letter_id="S"/>
<letter_ref letter_id="I"/>
<letter_ref letter_id="V"/>
<letter_ref letter_id="S"/>
<letter_ref letter_id="T"/>
<letter_ref letter_id="A"/>
<letter_ref letter_id="A"/>
<letter_ref letter_id="D"/>
<letter_ref letter_id="L"/>
<letter_ref letter_id="M"/>
<letter_ref letter_id="Q"/>
<letter_ref letter_id="D"/>
<letter_ref letter_id="F"/>
<letter_ref letter_id="K"/>
<letter_ref letter_id="T"/>
<letter_ref letter_id="G"/>
<letter_ref letter_id="Y"/>
<letter_ref letter_id="L"/>
<letter_ref letter_id="T"/>
<letter_ref letter_id="L"/>
<letter_ref letter_id="S"/>
<letter_ref letter_id="S"/>
<letter_ref letter_id="P"/>
<letter_ref letter_id="R"/>
<letter_ref letter_id="S"/>
<letter_ref letter_id="M"/>
<letter_ref letter_id="F"/>
<letter_ref letter_id="V"/>
<letter_ref letter_id="S"/>
<letter_ref letter_id="Q"/>
<letter_ref letter_id="L"/>
<letter_ref letter_id="I"/>
<letter_ref letter_id="G"/>
<letter_ref letter_id="T"/>
<letter_ref letter_id="A"/>
<letter_ref letter_id="L"/>
<letter_ref letter_id="G"/>
<letter_ref letter_id="C"/>
<letter_ref letter_id="V"/>
<letter_ref letter_id="I"/>
<letter_ref letter_id="A"/>
<letter_ref letter_id="P"/>
<letter_ref letter_id="L"/>
<letter_ref letter_id="T"/>
<letter_ref letter_id="F"/>
<letter_ref letter_id="W"/>
<letter_ref letter_id="L"/>
<letter_ref letter_id="Y"/>
<letter_ref letter_id="W"/>
<letter_ref letter_id="S"/>
<letter_ref letter_id="A"/>
<letter_ref letter_id="F"/>
</site>
<right_flank>DIGNPDGAFK</right_flank>
</contributing_site>
<contributing_site sequence_id="sequence_210" position="460" strand="none" pvalue="3.09e-64" >
<left_flank>VGKDGGVIAG</left_flank>
<site>
<letter_ref letter_id="L"/>
<letter_ref letter_id="A"/>
<letter_ref letter_id="A"/>
<letter_ref letter_id="C"/>
<letter_ref letter_id="G"/>
<letter_ref letter_id="V"/>
<letter_ref letter_id="M"/>
<letter_ref letter_id="M"/>
<letter_ref letter_id="S"/>
<letter_ref letter_id="I"/>
<letter_ref letter_id="V"/>
<letter_ref letter_id="S"/>
<letter_ref letter_id="T"/>
<letter_ref letter_id="A"/>
<letter_ref letter_id="A"/>
<letter_ref letter_id="D"/>
<letter_ref letter_id="L"/>
<letter_ref letter_id="M"/>
<letter_ref letter_id="Q"/>
<letter_ref letter_id="D"/>
<letter_ref letter_id="F"/>
<letter_ref letter_id="K"/>
<letter_ref letter_id="T"/>
<letter_ref letter_id="G"/>
<letter_ref letter_id="Y"/>
<letter_ref letter_id="L"/>
<letter_ref letter_id="T"/>
<letter_ref letter_id="L"/>
<letter_ref letter_id="S"/>
<letter_ref letter_id="S"/>
<letter_ref letter_id="A"/>
<letter_ref letter_id="K"/>
<letter_ref letter_id="S"/>
<letter_ref letter_id="M"/>
<letter_ref letter_id="F"/>
<letter_ref letter_id="V"/>
<letter_ref letter_id="S"/>
<letter_ref letter_id="Q"/>
<letter_ref letter_id="L"/>
<letter_ref letter_id="V"/>
<letter_ref letter_id="G"/>
<letter_ref letter_id="T"/>
<letter_ref letter_id="A"/>
<letter_ref letter_id="M"/>
<letter_ref letter_id="G"/>
<letter_ref letter_id="C"/>
<letter_ref letter_id="V"/>
<letter_ref letter_id="I"/>
<letter_ref letter_id="A"/>
<letter_ref letter_id="P"/>
<letter_ref letter_id="L"/>
<letter_ref letter_id="T"/>
<letter_ref letter_id="F"/>
<letter_ref letter_id="W"/>
<letter_ref letter_id="L"/>
<letter_ref letter_id="F"/>
<letter_ref letter_id="W"/>
<letter_ref letter_id="S"/>
<letter_ref letter_id="A"/>
<letter_ref letter_id="F"/>
</site>
<right_flank>EIGTPDSPYK</right_flank>
</contributing_site>
<contributing_site sequence_id="sequence_208" position="471" strand="none" pvalue="3.09e-64" >
<left_flank>VGKDGGVIAG</left_flank>
<site>
<letter_ref letter_id="L"/>
<letter_ref letter_id="A"/>
<letter_ref letter_id="A"/>
<letter_ref letter_id="C"/>
<letter_ref letter_id="G"/>
<letter_ref letter_id="V"/>
<letter_ref letter_id="M"/>
<letter_ref letter_id="M"/>
<letter_ref letter_id="S"/>
<letter_ref letter_id="I"/>
<letter_ref letter_id="V"/>
<letter_ref letter_id="S"/>
<letter_ref letter_id="T"/>
<letter_ref letter_id="A"/>
<letter_ref letter_id="A"/>
<letter_ref letter_id="D"/>
<letter_ref letter_id="L"/>
<letter_ref letter_id="M"/>
<letter_ref letter_id="Q"/>
<letter_ref letter_id="D"/>
<letter_ref letter_id="F"/>
<letter_ref letter_id="K"/>
<letter_ref letter_id="T"/>
<letter_ref letter_id="G"/>
<letter_ref letter_id="Y"/>
<letter_ref letter_id="L"/>
<letter_ref letter_id="T"/>
<letter_ref letter_id="L"/>
<letter_ref letter_id="S"/>
<letter_ref letter_id="S"/>
<letter_ref letter_id="A"/>
<letter_ref letter_id="K"/>
<letter_ref letter_id="S"/>
<letter_ref letter_id="M"/>
<letter_ref letter_id="F"/>
<letter_ref letter_id="V"/>
<letter_ref letter_id="S"/>
<letter_ref letter_id="Q"/>
<letter_ref letter_id="L"/>
<letter_ref letter_id="V"/>
<letter_ref letter_id="G"/>
<letter_ref letter_id="T"/>
<letter_ref letter_id="A"/>
<letter_ref letter_id="M"/>
<letter_ref letter_id="G"/>
<letter_ref letter_id="C"/>
<letter_ref letter_id="V"/>
<letter_ref letter_id="I"/>
<letter_ref letter_id="A"/>
<letter_ref letter_id="P"/>
<letter_ref letter_id="L"/>
<letter_ref letter_id="T"/>
<letter_ref letter_id="F"/>
<letter_ref letter_id="W"/>
<letter_ref letter_id="L"/>
<letter_ref letter_id="F"/>
<letter_ref letter_id="W"/>
<letter_ref letter_id="S"/>
<letter_ref letter_id="A"/>
<letter_ref letter_id="F"/>
</site>
<right_flank>EIGTPDSPYK</right_flank>
</contributing_site>
<contributing_site sequence_id="sequence_206" position="471" strand="none" pvalue="4.78e-64" >
<left_flank>VGRDGGVVAG</left_flank>
<site>
<letter_ref letter_id="L"/>
<letter_ref letter_id="A"/>
<letter_ref letter_id="S"/>
<letter_ref letter_id="C"/>
<letter_ref letter_id="G"/>
<letter_ref letter_id="V"/>
<letter_ref letter_id="M"/>
<letter_ref letter_id="M"/>
<letter_ref letter_id="S"/>
<letter_ref letter_id="I"/>
<letter_ref letter_id="V"/>
<letter_ref letter_id="S"/>
<letter_ref letter_id="T"/>
<letter_ref letter_id="A"/>
<letter_ref letter_id="A"/>
<letter_ref letter_id="D"/>
<letter_ref letter_id="L"/>
<letter_ref letter_id="M"/>
<letter_ref letter_id="Q"/>
<letter_ref letter_id="D"/>
<letter_ref letter_id="F"/>
<letter_ref letter_id="K"/>
<letter_ref letter_id="T"/>
<letter_ref letter_id="G"/>
<letter_ref letter_id="Y"/>
<letter_ref letter_id="L"/>
<letter_ref letter_id="T"/>
<letter_ref letter_id="L"/>
<letter_ref letter_id="S"/>
<letter_ref letter_id="S"/>
<letter_ref letter_id="A"/>
<letter_ref letter_id="K"/>
<letter_ref letter_id="S"/>
<letter_ref letter_id="M"/>
<letter_ref letter_id="F"/>
<letter_ref letter_id="V"/>
<letter_ref letter_id="S"/>
<letter_ref letter_id="Q"/>
<letter_ref letter_id="L"/>
<letter_ref letter_id="I"/>
<letter_ref letter_id="G"/>
<letter_ref letter_id="T"/>
<letter_ref letter_id="A"/>
<letter_ref letter_id="M"/>
<letter_ref letter_id="G"/>
<letter_ref letter_id="C"/>
<letter_ref letter_id="I"/>
<letter_ref letter_id="I"/>
<letter_ref letter_id="A"/>
<letter_ref letter_id="P"/>
<letter_ref letter_id="L"/>
<letter_ref letter_id="T"/>
<letter_ref letter_id="F"/>
<letter_ref letter_id="W"/>
<letter_ref letter_id="L"/>
<letter_ref letter_id="F"/>
<letter_ref letter_id="W"/>
<letter_ref letter_id="S"/>
<letter_ref letter_id="A"/>
<letter_ref letter_id="F"/>
</site>
<right_flank>EIGTPDSPYK</right_flank>
</contributing_site>
<contributing_site sequence_id="sequence_243" position="254" strand="none" pvalue="3.43e-63" >
<left_flank>SGKDNGVVAG</left_flank>
<site>
<letter_ref letter_id="L"/>
<letter_ref letter_id="V"/>
<letter_ref letter_id="G"/>
<letter_ref letter_id="C"/>
<letter_ref letter_id="G"/>
<letter_ref letter_id="L"/>
<letter_ref letter_id="I"/>
<letter_ref letter_id="K"/>
<letter_ref letter_id="S"/>
<letter_ref letter_id="I"/>
<letter_ref letter_id="V"/>
<letter_ref letter_id="S"/>
<letter_ref letter_id="V"/>
<letter_ref letter_id="S"/>
<letter_ref letter_id="S"/>
<letter_ref letter_id="D"/>
<letter_ref letter_id="L"/>
<letter_ref letter_id="M"/>
<letter_ref letter_id="H"/>
<letter_ref letter_id="D"/>
<letter_ref letter_id="F"/>
<letter_ref letter_id="K"/>
<letter_ref letter_id="T"/>
<letter_ref letter_id="G"/>
<letter_ref letter_id="H"/>
<letter_ref letter_id="L"/>
<letter_ref letter_id="T"/>
<letter_ref letter_id="L"/>
<letter_ref letter_id="T"/>
<letter_ref letter_id="S"/>
<letter_ref letter_id="P"/>
<letter_ref letter_id="R"/>
<letter_ref letter_id="S"/>
<letter_ref letter_id="M"/>
<letter_ref letter_id="L"/>
<letter_ref letter_id="V"/>
<letter_ref letter_id="S"/>
<letter_ref letter_id="Q"/>
<letter_ref letter_id="A"/>
<letter_ref letter_id="I"/>
<letter_ref letter_id="G"/>
<letter_ref letter_id="T"/>
<letter_ref letter_id="A"/>
<letter_ref letter_id="I"/>
<letter_ref letter_id="G"/>
<letter_ref letter_id="C"/>
<letter_ref letter_id="V"/>
<letter_ref letter_id="V"/>
<letter_ref letter_id="A"/>
<letter_ref letter_id="P"/>
<letter_ref letter_id="L"/>
<letter_ref letter_id="V"/>
<letter_ref letter_id="F"/>
<letter_ref letter_id="F"/>
<letter_ref letter_id="L"/>
<letter_ref letter_id="F"/>
<letter_ref letter_id="Y"/>
<letter_ref letter_id="K"/>
<letter_ref letter_id="A"/>
<letter_ref letter_id="F"/>
</site>
<right_flank>DVGNPDGDYK</right_flank>
</contributing_site>
<contributing_site sequence_id="sequence_174" position="478" strand="none" pvalue="3.43e-63" >
<left_flank>GLPNGGIIAG</left_flank>
<site>
<letter_ref letter_id="L"/>
<letter_ref letter_id="A"/>
<letter_ref letter_id="S"/>
<letter_ref letter_id="C"/>
<letter_ref letter_id="G"/>
<letter_ref letter_id="V"/>
<letter_ref letter_id="M"/>
<letter_ref letter_id="M"/>
<letter_ref letter_id="S"/>
<letter_ref letter_id="I"/>
<letter_ref letter_id="V"/>
<letter_ref letter_id="S"/>
<letter_ref letter_id="T"/>
<letter_ref letter_id="A"/>
<letter_ref letter_id="S"/>
<letter_ref letter_id="D"/>
<letter_ref letter_id="L"/>
<letter_ref letter_id="M"/>
<letter_ref letter_id="Q"/>
<letter_ref letter_id="D"/>
<letter_ref letter_id="F"/>
<letter_ref letter_id="K"/>
<letter_ref letter_id="T"/>
<letter_ref letter_id="G"/>
<letter_ref letter_id="Y"/>
<letter_ref letter_id="L"/>
<letter_ref letter_id="T"/>
<letter_ref letter_id="L"/>
<letter_ref letter_id="S"/>
<letter_ref letter_id="S"/>
<letter_ref letter_id="P"/>
<letter_ref letter_id="R"/>
<letter_ref letter_id="S"/>
<letter_ref letter_id="M"/>
<letter_ref letter_id="F"/>
<letter_ref letter_id="F"/>
<letter_ref letter_id="S"/>
<letter_ref letter_id="Q"/>
<letter_ref letter_id="V"/>
<letter_ref letter_id="I"/>
<letter_ref letter_id="G"/>
<letter_ref letter_id="T"/>
<letter_ref letter_id="A"/>
<letter_ref letter_id="M"/>
<letter_ref letter_id="G"/>
<letter_ref letter_id="C"/>
<letter_ref letter_id="V"/>
<letter_ref letter_id="L"/>
<letter_ref letter_id="T"/>
<letter_ref letter_id="P"/>
<letter_ref letter_id="L"/>
<letter_ref letter_id="V"/>
<letter_ref letter_id="F"/>
<letter_ref letter_id="W"/>
<letter_ref letter_id="V"/>
<letter_ref letter_id="F"/>
<letter_ref letter_id="Y"/>
<letter_ref letter_id="Q"/>
<letter_ref letter_id="A"/>
<letter_ref letter_id="Y"/>
</site>
<right_flank>PVGEEGSAYP</right_flank>
</contributing_site>
<contributing_site sequence_id="sequence_249" position="466" strand="none" pvalue="1.97e-62" >
<left_flank>TGGDNGVVAG</left_flank>
<site>
<letter_ref letter_id="L"/>
<letter_ref letter_id="V"/>
<letter_ref letter_id="G"/>
<letter_ref letter_id="C"/>
<letter_ref letter_id="G"/>
<letter_ref letter_id="L"/>
<letter_ref letter_id="I"/>
<letter_ref letter_id="K"/>
<letter_ref letter_id="S"/>
<letter_ref letter_id="I"/>
<letter_ref letter_id="V"/>
<letter_ref letter_id="S"/>
<letter_ref letter_id="I"/>
<letter_ref letter_id="S"/>
<letter_ref letter_id="S"/>
<letter_ref letter_id="D"/>
<letter_ref letter_id="L"/>
<letter_ref letter_id="M"/>
<letter_ref letter_id="H"/>
<letter_ref letter_id="D"/>
<letter_ref letter_id="F"/>
<letter_ref letter_id="K"/>
<letter_ref letter_id="T"/>
<letter_ref letter_id="G"/>
<letter_ref letter_id="H"/>
<letter_ref letter_id="L"/>
<letter_ref letter_id="T"/>
<letter_ref letter_id="L"/>
<letter_ref letter_id="T"/>
<letter_ref letter_id="S"/>
<letter_ref letter_id="P"/>
<letter_ref letter_id="R"/>
<letter_ref letter_id="S"/>
<letter_ref letter_id="M"/>
<letter_ref letter_id="L"/>
<letter_ref letter_id="L"/>
<letter_ref letter_id="S"/>
<letter_ref letter_id="Q"/>
<letter_ref letter_id="A"/>
<letter_ref letter_id="I"/>
<letter_ref letter_id="G"/>
<letter_ref letter_id="T"/>
<letter_ref letter_id="A"/>
<letter_ref letter_id="I"/>
<letter_ref letter_id="G"/>
<letter_ref letter_id="C"/>
<letter_ref letter_id="V"/>
<letter_ref letter_id="V"/>
<letter_ref letter_id="A"/>
<letter_ref letter_id="P"/>
<letter_ref letter_id="L"/>
<letter_ref letter_id="T"/>
<letter_ref letter_id="F"/>
<letter_ref letter_id="F"/>
<letter_ref letter_id="L"/>
<letter_ref letter_id="F"/>
<letter_ref letter_id="Y"/>
<letter_ref letter_id="K"/>
<letter_ref letter_id="A"/>
<letter_ref letter_id="F"/>
</site>
<right_flank>DVGNPNGEYK</right_flank>
</contributing_site>
<contributing_site sequence_id="sequence_242" position="465" strand="none" pvalue="1.97e-62" >
<left_flank>TGKDNGVVAG</left_flank>
<site>
<letter_ref letter_id="L"/>
<letter_ref letter_id="V"/>
<letter_ref letter_id="G"/>
<letter_ref letter_id="C"/>
<letter_ref letter_id="G"/>
<letter_ref letter_id="L"/>
<letter_ref letter_id="I"/>
<letter_ref letter_id="K"/>
<letter_ref letter_id="S"/>
<letter_ref letter_id="I"/>
<letter_ref letter_id="V"/>
<letter_ref letter_id="S"/>
<letter_ref letter_id="I"/>
<letter_ref letter_id="S"/>
<letter_ref letter_id="S"/>
<letter_ref letter_id="D"/>
<letter_ref letter_id="L"/>
<letter_ref letter_id="M"/>
<letter_ref letter_id="H"/>
<letter_ref letter_id="D"/>
<letter_ref letter_id="F"/>
<letter_ref letter_id="K"/>
<letter_ref letter_id="T"/>
<letter_ref letter_id="G"/>
<letter_ref letter_id="H"/>
<letter_ref letter_id="L"/>
<letter_ref letter_id="T"/>
<letter_ref letter_id="L"/>
<letter_ref letter_id="T"/>
<letter_ref letter_id="S"/>
<letter_ref letter_id="P"/>
<letter_ref letter_id="R"/>
<letter_ref letter_id="S"/>
<letter_ref letter_id="M"/>
<letter_ref letter_id="L"/>
<letter_ref letter_id="L"/>
<letter_ref letter_id="S"/>
<letter_ref letter_id="Q"/>
<letter_ref letter_id="A"/>
<letter_ref letter_id="I"/>
<letter_ref letter_id="G"/>
<letter_ref letter_id="T"/>
<letter_ref letter_id="A"/>
<letter_ref letter_id="I"/>
<letter_ref letter_id="G"/>
<letter_ref letter_id="C"/>
<letter_ref letter_id="V"/>
<letter_ref letter_id="V"/>
<letter_ref letter_id="A"/>
<letter_ref letter_id="P"/>
<letter_ref letter_id="L"/>
<letter_ref letter_id="T"/>
<letter_ref letter_id="F"/>
<letter_ref letter_id="F"/>
<letter_ref letter_id="L"/>
<letter_ref letter_id="F"/>
<letter_ref letter_id="Y"/>
<letter_ref letter_id="K"/>
<letter_ref letter_id="A"/>
<letter_ref letter_id="F"/>
</site>
<right_flank>DVGNPDGEYK</right_flank>
</contributing_site>
<contributing_site sequence_id="sequence_241" position="465" strand="none" pvalue="1.97e-62" >
<left_flank>TGKDNGVVAG</left_flank>
<site>
<letter_ref letter_id="L"/>
<letter_ref letter_id="V"/>
<letter_ref letter_id="G"/>
<letter_ref letter_id="C"/>
<letter_ref letter_id="G"/>
<letter_ref letter_id="L"/>
<letter_ref letter_id="I"/>
<letter_ref letter_id="K"/>
<letter_ref letter_id="S"/>
<letter_ref letter_id="I"/>
<letter_ref letter_id="V"/>
<letter_ref letter_id="S"/>
<letter_ref letter_id="I"/>
<letter_ref letter_id="S"/>
<letter_ref letter_id="S"/>
<letter_ref letter_id="D"/>
<letter_ref letter_id="L"/>
<letter_ref letter_id="M"/>
<letter_ref letter_id="H"/>
<letter_ref letter_id="D"/>
<letter_ref letter_id="F"/>
<letter_ref letter_id="K"/>
<letter_ref letter_id="T"/>
<letter_ref letter_id="G"/>
<letter_ref letter_id="H"/>
<letter_ref letter_id="L"/>
<letter_ref letter_id="T"/>
<letter_ref letter_id="L"/>
<letter_ref letter_id="T"/>
<letter_ref letter_id="S"/>
<letter_ref letter_id="P"/>
<letter_ref letter_id="R"/>
<letter_ref letter_id="S"/>
<letter_ref letter_id="M"/>
<letter_ref letter_id="L"/>
<letter_ref letter_id="L"/>
<letter_ref letter_id="S"/>
<letter_ref letter_id="Q"/>
<letter_ref letter_id="A"/>
<letter_ref letter_id="I"/>
<letter_ref letter_id="G"/>
<letter_ref letter_id="T"/>
<letter_ref letter_id="A"/>
<letter_ref letter_id="I"/>
<letter_ref letter_id="G"/>
<letter_ref letter_id="C"/>
<letter_ref letter_id="V"/>
<letter_ref letter_id="V"/>
<letter_ref letter_id="A"/>
<letter_ref letter_id="P"/>
<letter_ref letter_id="L"/>
<letter_ref letter_id="T"/>
<letter_ref letter_id="F"/>
<letter_ref letter_id="F"/>
<letter_ref letter_id="L"/>
<letter_ref letter_id="F"/>
<letter_ref letter_id="Y"/>
<letter_ref letter_id="K"/>
<letter_ref letter_id="A"/>
<letter_ref letter_id="F"/>
</site>
<right_flank>DVGNPDGEYN</right_flank>
</contributing_site>
<contributing_site sequence_id="sequence_178" position="458" strand="none" pvalue="8.23e-62" >
<left_flank>GLNDGGVLAG</left_flank>
<site>
<letter_ref letter_id="L"/>
<letter_ref letter_id="A"/>
<letter_ref letter_id="S"/>
<letter_ref letter_id="C"/>
<letter_ref letter_id="G"/>
<letter_ref letter_id="L"/>
<letter_ref letter_id="M"/>
<letter_ref letter_id="M"/>
<letter_ref letter_id="S"/>
<letter_ref letter_id="I"/>
<letter_ref letter_id="V"/>
<letter_ref letter_id="S"/>
<letter_ref letter_id="T"/>
<letter_ref letter_id="A"/>
<letter_ref letter_id="S"/>
<letter_ref letter_id="D"/>
<letter_ref letter_id="L"/>
<letter_ref letter_id="M"/>
<letter_ref letter_id="Q"/>
<letter_ref letter_id="D"/>
<letter_ref letter_id="F"/>
<letter_ref letter_id="K"/>
<letter_ref letter_id="T"/>
<letter_ref letter_id="G"/>
<letter_ref letter_id="Y"/>
<letter_ref letter_id="L"/>
<letter_ref letter_id="T"/>
<letter_ref letter_id="L"/>
<letter_ref letter_id="S"/>
<letter_ref letter_id="S"/>
<letter_ref letter_id="P"/>
<letter_ref letter_id="R"/>
<letter_ref letter_id="A"/>
<letter_ref letter_id="M"/>
<letter_ref letter_id="F"/>
<letter_ref letter_id="F"/>
<letter_ref letter_id="S"/>
<letter_ref letter_id="Q"/>
<letter_ref letter_id="I"/>
<letter_ref letter_id="L"/>
<letter_ref letter_id="G"/>
<letter_ref letter_id="T"/>
<letter_ref letter_id="A"/>
<letter_ref letter_id="M"/>
<letter_ref letter_id="G"/>
<letter_ref letter_id="C"/>
<letter_ref letter_id="F"/>
<letter_ref letter_id="I"/>
<letter_ref letter_id="T"/>
<letter_ref letter_id="P"/>
<letter_ref letter_id="L"/>
<letter_ref letter_id="V"/>
<letter_ref letter_id="F"/>
<letter_ref letter_id="W"/>
<letter_ref letter_id="I"/>
<letter_ref letter_id="F"/>
<letter_ref letter_id="Y"/>
<letter_ref letter_id="K"/>
<letter_ref letter_id="A"/>
<letter_ref letter_id="F"/>
</site>
<right_flank>SVGDPEGSYP</right_flank>
</contributing_site>
<contributing_site sequence_id="sequence_157" position="472" strand="none" pvalue="8.23e-62" >
<left_flank>GSGSGGIIAG</left_flank>
<site>
<letter_ref letter_id="L"/>
<letter_ref letter_id="A"/>
<letter_ref letter_id="A"/>
<letter_ref letter_id="C"/>
<letter_ref letter_id="G"/>
<letter_ref letter_id="V"/>
<letter_ref letter_id="M"/>
<letter_ref letter_id="I"/>
<letter_ref letter_id="G"/>
<letter_ref letter_id="I"/>
<letter_ref letter_id="V"/>
<letter_ref letter_id="S"/>
<letter_ref letter_id="T"/>
<letter_ref letter_id="A"/>
<letter_ref letter_id="S"/>
<letter_ref letter_id="D"/>
<letter_ref letter_id="L"/>
<letter_ref letter_id="T"/>
<letter_ref letter_id="Q"/>
<letter_ref letter_id="D"/>
<letter_ref letter_id="F"/>
<letter_ref letter_id="K"/>
<letter_ref letter_id="T"/>
<letter_ref letter_id="G"/>
<letter_ref letter_id="Y"/>
<letter_ref letter_id="M"/>
<letter_ref letter_id="T"/>
<letter_ref letter_id="L"/>
<letter_ref letter_id="A"/>
<letter_ref letter_id="S"/>
<letter_ref letter_id="P"/>
<letter_ref letter_id="R"/>
<letter_ref letter_id="S"/>
<letter_ref letter_id="M"/>
<letter_ref letter_id="F"/>
<letter_ref letter_id="V"/>
<letter_ref letter_id="S"/>
<letter_ref letter_id="Q"/>
<letter_ref letter_id="V"/>
<letter_ref letter_id="I"/>
<letter_ref letter_id="G"/>
<letter_ref letter_id="T"/>
<letter_ref letter_id="A"/>
<letter_ref letter_id="M"/>
<letter_ref letter_id="G"/>
<letter_ref letter_id="C"/>
<letter_ref letter_id="V"/>
<letter_ref letter_id="V"/>
<letter_ref letter_id="A"/>
<letter_ref letter_id="P"/>
<letter_ref letter_id="S"/>
<letter_ref letter_id="V"/>
<letter_ref letter_id="F"/>
<letter_ref letter_id="W"/>
<letter_ref letter_id="L"/>
<letter_ref letter_id="F"/>
<letter_ref letter_id="Y"/>
<letter_ref letter_id="N"/>
<letter_ref letter_id="A"/>
<letter_ref letter_id="F"/>
</site>
<right_flank>RDIGMPGSEY</right_flank>
</contributing_site>
<contributing_site sequence_id="sequence_240" position="458" strand="none" pvalue="1.06e-61" >
<left_flank>AGKDNGLVAG</left_flank>
<site>
<letter_ref letter_id="L"/>
<letter_ref letter_id="V"/>
<letter_ref letter_id="G"/>
<letter_ref letter_id="C"/>
<letter_ref letter_id="G"/>
<letter_ref letter_id="L"/>
<letter_ref letter_id="I"/>
<letter_ref letter_id="K"/>
<letter_ref letter_id="S"/>
<letter_ref letter_id="I"/>
<letter_ref letter_id="V"/>
<letter_ref letter_id="S"/>
<letter_ref letter_id="I"/>
<letter_ref letter_id="S"/>
<letter_ref letter_id="S"/>
<letter_ref letter_id="D"/>
<letter_ref letter_id="L"/>
<letter_ref letter_id="M"/>
<letter_ref letter_id="H"/>
<letter_ref letter_id="D"/>
<letter_ref letter_id="F"/>
<letter_ref letter_id="K"/>
<letter_ref letter_id="T"/>
<letter_ref letter_id="G"/>
<letter_ref letter_id="H"/>
<letter_ref letter_id="L"/>
<letter_ref letter_id="T"/>
<letter_ref letter_id="L"/>
<letter_ref letter_id="T"/>
<letter_ref letter_id="S"/>
<letter_ref letter_id="P"/>
<letter_ref letter_id="R"/>
<letter_ref letter_id="S"/>
<letter_ref letter_id="M"/>
<letter_ref letter_id="L"/>
<letter_ref letter_id="L"/>
<letter_ref letter_id="S"/>
<letter_ref letter_id="Q"/>
<letter_ref letter_id="A"/>
<letter_ref letter_id="I"/>
<letter_ref letter_id="G"/>
<letter_ref letter_id="T"/>
<letter_ref letter_id="A"/>
<letter_ref letter_id="V"/>
<letter_ref letter_id="G"/>
<letter_ref letter_id="C"/>
<letter_ref letter_id="V"/>
<letter_ref letter_id="V"/>
<letter_ref letter_id="A"/>
<letter_ref letter_id="P"/>
<letter_ref letter_id="L"/>
<letter_ref letter_id="T"/>
<letter_ref letter_id="F"/>
<letter_ref letter_id="F"/>
<letter_ref letter_id="L"/>
<letter_ref letter_id="F"/>
<letter_ref letter_id="Y"/>
<letter_ref letter_id="K"/>
<letter_ref letter_id="A"/>
<letter_ref letter_id="F"/>
</site>
<right_flank>DVGNPDGEYK</right_flank>
</contributing_site>
<contributing_site sequence_id="sequence_195" position="472" strand="none" pvalue="2.00e-61" >
<left_flank>VGRSGGVIAG</left_flank>
<site>
<letter_ref letter_id="L"/>
<letter_ref letter_id="A"/>
<letter_ref letter_id="A"/>
<letter_ref letter_id="C"/>
<letter_ref letter_id="G"/>
<letter_ref letter_id="V"/>
<letter_ref letter_id="M"/>
<letter_ref letter_id="M"/>
<letter_ref letter_id="S"/>
<letter_ref letter_id="I"/>
<letter_ref letter_id="V"/>
<letter_ref letter_id="S"/>
<letter_ref letter_id="T"/>
<letter_ref letter_id="A"/>
<letter_ref letter_id="A"/>
<letter_ref letter_id="D"/>
<letter_ref letter_id="L"/>
<letter_ref letter_id="M"/>
<letter_ref letter_id="Q"/>
<letter_ref letter_id="D"/>
<letter_ref letter_id="F"/>
<letter_ref letter_id="R"/>
<letter_ref letter_id="T"/>
<letter_ref letter_id="G"/>
<letter_ref letter_id="Y"/>
<letter_ref letter_id="L"/>
<letter_ref letter_id="T"/>
<letter_ref letter_id="L"/>
<letter_ref letter_id="S"/>
<letter_ref letter_id="S"/>
<letter_ref letter_id="P"/>
<letter_ref letter_id="R"/>
<letter_ref letter_id="S"/>
<letter_ref letter_id="M"/>
<letter_ref letter_id="F"/>
<letter_ref letter_id="V"/>
<letter_ref letter_id="S"/>
<letter_ref letter_id="Q"/>
<letter_ref letter_id="L"/>
<letter_ref letter_id="I"/>
<letter_ref letter_id="G"/>
<letter_ref letter_id="T"/>
<letter_ref letter_id="T"/>
<letter_ref letter_id="L"/>
<letter_ref letter_id="G"/>
<letter_ref letter_id="C"/>
<letter_ref letter_id="I"/>
<letter_ref letter_id="I"/>
<letter_ref letter_id="A"/>
<letter_ref letter_id="P"/>
<letter_ref letter_id="L"/>
<letter_ref letter_id="T"/>
<letter_ref letter_id="F"/>
<letter_ref letter_id="W"/>
<letter_ref letter_id="L"/>
<letter_ref letter_id="Y"/>
<letter_ref letter_id="W"/>
<letter_ref letter_id="T"/>
<letter_ref letter_id="A"/>
<letter_ref letter_id="F"/>
</site>
<right_flank>DIGNPDGMFK</right_flank>
</contributing_site>
<contributing_site sequence_id="sequence_180" position="465" strand="none" pvalue="2.42e-59" >
<left_flank>GLEHGGVIAG</left_flank>
<site>
<letter_ref letter_id="L"/>
<letter_ref letter_id="A"/>
<letter_ref letter_id="S"/>
<letter_ref letter_id="C"/>
<letter_ref letter_id="G"/>
<letter_ref letter_id="V"/>
<letter_ref letter_id="M"/>
<letter_ref letter_id="L"/>
<letter_ref letter_id="S"/>
<letter_ref letter_id="I"/>
<letter_ref letter_id="V"/>
<letter_ref letter_id="S"/>
<letter_ref letter_id="T"/>
<letter_ref letter_id="A"/>
<letter_ref letter_id="S"/>
<letter_ref letter_id="D"/>
<letter_ref letter_id="L"/>
<letter_ref letter_id="M"/>
<letter_ref letter_id="Q"/>
<letter_ref letter_id="D"/>
<letter_ref letter_id="F"/>
<letter_ref letter_id="K"/>
<letter_ref letter_id="T"/>
<letter_ref letter_id="G"/>
<letter_ref letter_id="Y"/>
<letter_ref letter_id="L"/>
<letter_ref letter_id="T"/>
<letter_ref letter_id="L"/>
<letter_ref letter_id="S"/>
<letter_ref letter_id="S"/>
<letter_ref letter_id="P"/>
<letter_ref letter_id="R"/>
<letter_ref letter_id="S"/>
<letter_ref letter_id="M"/>
<letter_ref letter_id="F"/>
<letter_ref letter_id="V"/>
<letter_ref letter_id="G"/>
<letter_ref letter_id="Q"/>
<letter_ref letter_id="I"/>
<letter_ref letter_id="I"/>
<letter_ref letter_id="G"/>
<letter_ref letter_id="T"/>
<letter_ref letter_id="A"/>
<letter_ref letter_id="M"/>
<letter_ref letter_id="G"/>
<letter_ref letter_id="C"/>
<letter_ref letter_id="I"/>
<letter_ref letter_id="M"/>
<letter_ref letter_id="S"/>
<letter_ref letter_id="P"/>
<letter_ref letter_id="L"/>
<letter_ref letter_id="I"/>
<letter_ref letter_id="F"/>
<letter_ref letter_id="W"/>
<letter_ref letter_id="V"/>
<letter_ref letter_id="F"/>
<letter_ref letter_id="Y"/>
<letter_ref letter_id="N"/>
<letter_ref letter_id="A"/>
<letter_ref letter_id="Y"/>
</site>
<right_flank>HDLGEPDSSY</right_flank>
</contributing_site>
<contributing_site sequence_id="sequence_173" position="467" strand="none" pvalue="3.04e-59" >
<left_flank>VGHDGGIIAG</left_flank>
<site>
<letter_ref letter_id="L"/>
<letter_ref letter_id="A"/>
<letter_ref letter_id="S"/>
<letter_ref letter_id="C"/>
<letter_ref letter_id="G"/>
<letter_ref letter_id="V"/>
<letter_ref letter_id="M"/>
<letter_ref letter_id="M"/>
<letter_ref letter_id="S"/>
<letter_ref letter_id="I"/>
<letter_ref letter_id="V"/>
<letter_ref letter_id="S"/>
<letter_ref letter_id="T"/>
<letter_ref letter_id="A"/>
<letter_ref letter_id="S"/>
<letter_ref letter_id="D"/>
<letter_ref letter_id="L"/>
<letter_ref letter_id="M"/>
<letter_ref letter_id="Q"/>
<letter_ref letter_id="D"/>
<letter_ref letter_id="F"/>
<letter_ref letter_id="K"/>
<letter_ref letter_id="T"/>
<letter_ref letter_id="G"/>
<letter_ref letter_id="Y"/>
<letter_ref letter_id="L"/>
<letter_ref letter_id="T"/>
<letter_ref letter_id="L"/>
<letter_ref letter_id="S"/>
<letter_ref letter_id="S"/>
<letter_ref letter_id="A"/>
<letter_ref letter_id="K"/>
<letter_ref letter_id="S"/>
<letter_ref letter_id="M"/>
<letter_ref letter_id="F"/>
<letter_ref letter_id="F"/>
<letter_ref letter_id="S"/>
<letter_ref letter_id="Q"/>
<letter_ref letter_id="V"/>
<letter_ref letter_id="A"/>
<letter_ref letter_id="G"/>
<letter_ref letter_id="T"/>
<letter_ref letter_id="A"/>
<letter_ref letter_id="M"/>
<letter_ref letter_id="G"/>
<letter_ref letter_id="C"/>
<letter_ref letter_id="L"/>
<letter_ref letter_id="I"/>
<letter_ref letter_id="T"/>
<letter_ref letter_id="P"/>
<letter_ref letter_id="L"/>
<letter_ref letter_id="V"/>
<letter_ref letter_id="F"/>
<letter_ref letter_id="W"/>
<letter_ref letter_id="F"/>
<letter_ref letter_id="F"/>
<letter_ref letter_id="Y"/>
<letter_ref letter_id="S"/>
<letter_ref letter_id="A"/>
<letter_ref letter_id="Y"/>
</site>
<right_flank>TIGDPEGTYP</right_flank>
</contributing_site>
<contributing_site sequence_id="sequence_166" position="472" strand="none" pvalue="1.65e-58" >
<left_flank>GAKDGGVVAG</left_flank>
<site>
<letter_ref letter_id="L"/>
<letter_ref letter_id="A"/>
<letter_ref letter_id="A"/>
<letter_ref letter_id="C"/>
<letter_ref letter_id="G"/>
<letter_ref letter_id="L"/>
<letter_ref letter_id="M"/>
<letter_ref letter_id="M"/>
<letter_ref letter_id="G"/>
<letter_ref letter_id="I"/>
<letter_ref letter_id="V"/>
<letter_ref letter_id="S"/>
<letter_ref letter_id="T"/>
<letter_ref letter_id="A"/>
<letter_ref letter_id="S"/>
<letter_ref letter_id="D"/>
<letter_ref letter_id="L"/>
<letter_ref letter_id="V"/>
<letter_ref letter_id="Q"/>
<letter_ref letter_id="D"/>
<letter_ref letter_id="F"/>
<letter_ref letter_id="K"/>
<letter_ref letter_id="T"/>
<letter_ref letter_id="G"/>
<letter_ref letter_id="Y"/>
<letter_ref letter_id="L"/>
<letter_ref letter_id="T"/>
<letter_ref letter_id="L"/>
<letter_ref letter_id="T"/>
<letter_ref letter_id="S"/>
<letter_ref letter_id="P"/>
<letter_ref letter_id="R"/>
<letter_ref letter_id="S"/>
<letter_ref letter_id="M"/>
<letter_ref letter_id="F"/>
<letter_ref letter_id="V"/>
<letter_ref letter_id="S"/>
<letter_ref letter_id="Q"/>
<letter_ref letter_id="V"/>
<letter_ref letter_id="L"/>
<letter_ref letter_id="G"/>
<letter_ref letter_id="T"/>
<letter_ref letter_id="G"/>
<letter_ref letter_id="M"/>
<letter_ref letter_id="G"/>
<letter_ref letter_id="C"/>
<letter_ref letter_id="I"/>
<letter_ref letter_id="I"/>
<letter_ref letter_id="S"/>
<letter_ref letter_id="P"/>
<letter_ref letter_id="M"/>
<letter_ref letter_id="V"/>
<letter_ref letter_id="F"/>
<letter_ref letter_id="W"/>
<letter_ref letter_id="M"/>
<letter_ref letter_id="F"/>
<letter_ref letter_id="Y"/>
<letter_ref letter_id="K"/>
<letter_ref letter_id="A"/>
<letter_ref letter_id="N"/>
</site>
<right_flank>NIGMEEGFPA</right_flank>
</contributing_site>
<contributing_site sequence_id="sequence_222" position="453" strand="none" pvalue="2.31e-58" >
<left_flank>SGKENGVVAG</left_flank>
<site>
<letter_ref letter_id="L"/>
<letter_ref letter_id="I"/>
<letter_ref letter_id="G"/>
<letter_ref letter_id="C"/>
<letter_ref letter_id="G"/>
<letter_ref letter_id="L"/>
<letter_ref letter_id="I"/>
<letter_ref letter_id="K"/>
<letter_ref letter_id="S"/>
<letter_ref letter_id="M"/>
<letter_ref letter_id="V"/>
<letter_ref letter_id="S"/>
<letter_ref letter_id="I"/>
<letter_ref letter_id="S"/>
<letter_ref letter_id="S"/>
<letter_ref letter_id="D"/>
<letter_ref letter_id="L"/>
<letter_ref letter_id="M"/>
<letter_ref letter_id="H"/>
<letter_ref letter_id="D"/>
<letter_ref letter_id="F"/>
<letter_ref letter_id="K"/>
<letter_ref letter_id="T"/>
<letter_ref letter_id="S"/>
<letter_ref letter_id="H"/>
<letter_ref letter_id="L"/>
<letter_ref letter_id="T"/>
<letter_ref letter_id="L"/>
<letter_ref letter_id="T"/>
<letter_ref letter_id="S"/>
<letter_ref letter_id="P"/>
<letter_ref letter_id="R"/>
<letter_ref letter_id="S"/>
<letter_ref letter_id="M"/>
<letter_ref letter_id="L"/>
<letter_ref letter_id="L"/>
<letter_ref letter_id="S"/>
<letter_ref letter_id="Q"/>
<letter_ref letter_id="A"/>
<letter_ref letter_id="I"/>
<letter_ref letter_id="G"/>
<letter_ref letter_id="T"/>
<letter_ref letter_id="A"/>
<letter_ref letter_id="I"/>
<letter_ref letter_id="G"/>
<letter_ref letter_id="C"/>
<letter_ref letter_id="V"/>
<letter_ref letter_id="V"/>
<letter_ref letter_id="A"/>
<letter_ref letter_id="P"/>
<letter_ref letter_id="L"/>
<letter_ref letter_id="T"/>
<letter_ref letter_id="F"/>
<letter_ref letter_id="F"/>
<letter_ref letter_id="L"/>
<letter_ref letter_id="F"/>
<letter_ref letter_id="Y"/>
<letter_ref letter_id="K"/>
<letter_ref letter_id="S"/>
<letter_ref letter_id="F"/>
</site>
<right_flank>DVGGPNGEYK</right_flank>
</contributing_site>
<contributing_site sequence_id="sequence_207" position="290" strand="none" pvalue="5.28e-57" >
<left_flank>VGEDGGVIAG</left_flank>
<site>
<letter_ref letter_id="L"/>
<letter_ref letter_id="A"/>
<letter_ref letter_id="A"/>
<letter_ref letter_id="N"/>
<letter_ref letter_id="G"/>
<letter_ref letter_id="A"/>
<letter_ref letter_id="M"/>
<letter_ref letter_id="M"/>
<letter_ref letter_id="A"/>
<letter_ref letter_id="I"/>
<letter_ref letter_id="V"/>
<letter_ref letter_id="S"/>
<letter_ref letter_id="T"/>
<letter_ref letter_id="A"/>
<letter_ref letter_id="A"/>
<letter_ref letter_id="D"/>
<letter_ref letter_id="L"/>
<letter_ref letter_id="M"/>
<letter_ref letter_id="Q"/>
<letter_ref letter_id="D"/>
<letter_ref letter_id="F"/>
<letter_ref letter_id="K"/>
<letter_ref letter_id="T"/>
<letter_ref letter_id="G"/>
<letter_ref letter_id="Y"/>
<letter_ref letter_id="L"/>
<letter_ref letter_id="T"/>
<letter_ref letter_id="L"/>
<letter_ref letter_id="S"/>
<letter_ref letter_id="S"/>
<letter_ref letter_id="A"/>
<letter_ref letter_id="K"/>
<letter_ref letter_id="S"/>
<letter_ref letter_id="M"/>
<letter_ref letter_id="F"/>
<letter_ref letter_id="V"/>
<letter_ref letter_id="S"/>
<letter_ref letter_id="Q"/>
<letter_ref letter_id="L"/>
<letter_ref letter_id="V"/>
<letter_ref letter_id="G"/>
<letter_ref letter_id="T"/>
<letter_ref letter_id="A"/>
<letter_ref letter_id="M"/>
<letter_ref letter_id="G"/>
<letter_ref letter_id="C"/>
<letter_ref letter_id="I"/>
<letter_ref letter_id="I"/>
<letter_ref letter_id="A"/>
<letter_ref letter_id="P"/>
<letter_ref letter_id="L"/>
<letter_ref letter_id="T"/>
<letter_ref letter_id="F"/>
<letter_ref letter_id="W"/>
<letter_ref letter_id="L"/>
<letter_ref letter_id="Y"/>
<letter_ref letter_id="W"/>
<letter_ref letter_id="T"/>
<letter_ref letter_id="A"/>
<letter_ref letter_id="F"/>
</site>
<right_flank>EIGTPDSPYK</right_flank>
</contributing_site>
<contributing_site sequence_id="sequence_216" position="470" strand="none" pvalue="5.86e-57" >
<left_flank>GGRDNGVIAG</left_flank>
<site>
<letter_ref letter_id="L"/>
<letter_ref letter_id="V"/>
<letter_ref letter_id="G"/>
<letter_ref letter_id="C"/>
<letter_ref letter_id="G"/>
<letter_ref letter_id="I"/>
<letter_ref letter_id="V"/>
<letter_ref letter_id="K"/>
<letter_ref letter_id="Q"/>
<letter_ref letter_id="L"/>
<letter_ref letter_id="V"/>
<letter_ref letter_id="Q"/>
<letter_ref letter_id="V"/>
<letter_ref letter_id="S"/>
<letter_ref letter_id="A"/>
<letter_ref letter_id="D"/>
<letter_ref letter_id="L"/>
<letter_ref letter_id="M"/>
<letter_ref letter_id="H"/>
<letter_ref letter_id="D"/>
<letter_ref letter_id="F"/>
<letter_ref letter_id="K"/>
<letter_ref letter_id="T"/>
<letter_ref letter_id="G"/>
<letter_ref letter_id="H"/>
<letter_ref letter_id="L"/>
<letter_ref letter_id="T"/>
<letter_ref letter_id="L"/>
<letter_ref letter_id="T"/>
<letter_ref letter_id="S"/>
<letter_ref letter_id="P"/>
<letter_ref letter_id="R"/>
<letter_ref letter_id="S"/>
<letter_ref letter_id="M"/>
<letter_ref letter_id="L"/>
<letter_ref letter_id="V"/>
<letter_ref letter_id="G"/>
<letter_ref letter_id="Q"/>
<letter_ref letter_id="A"/>
<letter_ref letter_id="I"/>
<letter_ref letter_id="G"/>
<letter_ref letter_id="T"/>
<letter_ref letter_id="A"/>
<letter_ref letter_id="M"/>
<letter_ref letter_id="G"/>
<letter_ref letter_id="C"/>
<letter_ref letter_id="I"/>
<letter_ref letter_id="I"/>
<letter_ref letter_id="A"/>
<letter_ref letter_id="P"/>
<letter_ref letter_id="L"/>
<letter_ref letter_id="T"/>
<letter_ref letter_id="F"/>
<letter_ref letter_id="L"/>
<letter_ref letter_id="L"/>
<letter_ref letter_id="F"/>
<letter_ref letter_id="Y"/>
<letter_ref letter_id="K"/>
<letter_ref letter_id="A"/>
<letter_ref letter_id="F"/>
</site>
<right_flank>DIGNPDGYWK</right_flank>
</contributing_site>
<contributing_site sequence_id="sequence_233" position="463" strand="none" pvalue="8.04e-57" >
<left_flank>SGKENGVVAA</left_flank>
<site>
<letter_ref letter_id="L"/>
<letter_ref letter_id="A"/>
<letter_ref letter_id="G"/>
<letter_ref letter_id="C"/>
<letter_ref letter_id="G"/>
<letter_ref letter_id="L"/>
<letter_ref letter_id="I"/>
<letter_ref letter_id="K"/>
<letter_ref letter_id="S"/>
<letter_ref letter_id="V"/>
<letter_ref letter_id="V"/>
<letter_ref letter_id="S"/>
<letter_ref letter_id="V"/>
<letter_ref letter_id="A"/>
<letter_ref letter_id="C"/>
<letter_ref letter_id="I"/>
<letter_ref letter_id="L"/>
<letter_ref letter_id="M"/>
<letter_ref letter_id="Q"/>
<letter_ref letter_id="D"/>
<letter_ref letter_id="F"/>
<letter_ref letter_id="K"/>
<letter_ref letter_id="T"/>
<letter_ref letter_id="A"/>
<letter_ref letter_id="H"/>
<letter_ref letter_id="L"/>
<letter_ref letter_id="T"/>
<letter_ref letter_id="R"/>
<letter_ref letter_id="T"/>
<letter_ref letter_id="S"/>
<letter_ref letter_id="P"/>
<letter_ref letter_id="R"/>
<letter_ref letter_id="A"/>
<letter_ref letter_id="M"/>
<letter_ref letter_id="F"/>
<letter_ref letter_id="M"/>
<letter_ref letter_id="S"/>
<letter_ref letter_id="Q"/>
<letter_ref letter_id="V"/>
<letter_ref letter_id="I"/>
<letter_ref letter_id="G"/>
<letter_ref letter_id="T"/>
<letter_ref letter_id="A"/>
<letter_ref letter_id="V"/>
<letter_ref letter_id="G"/>
<letter_ref letter_id="C"/>
<letter_ref letter_id="V"/>
<letter_ref letter_id="M"/>
<letter_ref letter_id="A"/>
<letter_ref letter_id="P"/>
<letter_ref letter_id="L"/>
<letter_ref letter_id="S"/>
<letter_ref letter_id="F"/>
<letter_ref letter_id="F"/>
<letter_ref letter_id="L"/>
<letter_ref letter_id="F"/>
<letter_ref letter_id="Y"/>
<letter_ref letter_id="K"/>
<letter_ref letter_id="A"/>
<letter_ref letter_id="F"/>
</site>
<right_flank>DVGNPKEEFK</right_flank>
</contributing_site>
<contributing_site sequence_id="sequence_221" position="461" strand="none" pvalue="8.92e-57" >
<left_flank>SGKDNGVVAG</left_flank>
<site>
<letter_ref letter_id="L"/>
<letter_ref letter_id="I"/>
<letter_ref letter_id="G"/>
<letter_ref letter_id="C"/>
<letter_ref letter_id="G"/>
<letter_ref letter_id="L"/>
<letter_ref letter_id="I"/>
<letter_ref letter_id="K"/>
<letter_ref letter_id="S"/>
<letter_ref letter_id="M"/>
<letter_ref letter_id="V"/>
<letter_ref letter_id="S"/>
<letter_ref letter_id="I"/>
<letter_ref letter_id="S"/>
<letter_ref letter_id="S"/>
<letter_ref letter_id="D"/>
<letter_ref letter_id="L"/>
<letter_ref letter_id="M"/>
<letter_ref letter_id="H"/>
<letter_ref letter_id="D"/>
<letter_ref letter_id="F"/>
<letter_ref letter_id="K"/>
<letter_ref letter_id="T"/>
<letter_ref letter_id="S"/>
<letter_ref letter_id="H"/>
<letter_ref letter_id="L"/>
<letter_ref letter_id="T"/>
<letter_ref letter_id="L"/>
<letter_ref letter_id="T"/>
<letter_ref letter_id="S"/>
<letter_ref letter_id="P"/>
<letter_ref letter_id="R"/>
<letter_ref letter_id="S"/>
<letter_ref letter_id="M"/>
<letter_ref letter_id="L"/>
<letter_ref letter_id="L"/>
<letter_ref letter_id="S"/>
<letter_ref letter_id="Q"/>
<letter_ref letter_id="A"/>
<letter_ref letter_id="I"/>
<letter_ref letter_id="G"/>
<letter_ref letter_id="T"/>
<letter_ref letter_id="A"/>
<letter_ref letter_id="I"/>
<letter_ref letter_id="G"/>
<letter_ref letter_id="C"/>
<letter_ref letter_id="V"/>
<letter_ref letter_id="V"/>
<letter_ref letter_id="A"/>
<letter_ref letter_id="P"/>
<letter_ref letter_id="L"/>
<letter_ref letter_id="T"/>
<letter_ref letter_id="F"/>
<letter_ref letter_id="F"/>
<letter_ref letter_id="L"/>
<letter_ref letter_id="F"/>
<letter_ref letter_id="Y"/>
<letter_ref letter_id="I"/>
<letter_ref letter_id="S"/>
<letter_ref letter_id="F"/>
</site>
<right_flank>DVGDPNGEYK</right_flank>
</contributing_site>
<contributing_site sequence_id="sequence_230" position="461" strand="none" pvalue="1.85e-56" >
<left_flank>TGKENGVVAG</left_flank>
<site>
<letter_ref letter_id="L"/>
<letter_ref letter_id="A"/>
<letter_ref letter_id="G"/>
<letter_ref letter_id="C"/>
<letter_ref letter_id="G"/>
<letter_ref letter_id="L"/>
<letter_ref letter_id="I"/>
<letter_ref letter_id="K"/>
<letter_ref letter_id="S"/>
<letter_ref letter_id="V"/>
<letter_ref letter_id="V"/>
<letter_ref letter_id="S"/>
<letter_ref letter_id="V"/>
<letter_ref letter_id="A"/>
<letter_ref letter_id="C"/>
<letter_ref letter_id="I"/>
<letter_ref letter_id="L"/>
<letter_ref letter_id="M"/>
<letter_ref letter_id="Q"/>
<letter_ref letter_id="D"/>
<letter_ref letter_id="F"/>
<letter_ref letter_id="K"/>
<letter_ref letter_id="T"/>
<letter_ref letter_id="A"/>
<letter_ref letter_id="H"/>
<letter_ref letter_id="Y"/>
<letter_ref letter_id="T"/>
<letter_ref letter_id="L"/>
<letter_ref letter_id="T"/>
<letter_ref letter_id="S"/>
<letter_ref letter_id="P"/>
<letter_ref letter_id="R"/>
<letter_ref letter_id="A"/>
<letter_ref letter_id="M"/>
<letter_ref letter_id="F"/>
<letter_ref letter_id="L"/>
<letter_ref letter_id="S"/>
<letter_ref letter_id="Q"/>
<letter_ref letter_id="A"/>
<letter_ref letter_id="I"/>
<letter_ref letter_id="G"/>
<letter_ref letter_id="T"/>
<letter_ref letter_id="A"/>
<letter_ref letter_id="I"/>
<letter_ref letter_id="G"/>
<letter_ref letter_id="C"/>
<letter_ref letter_id="I"/>
<letter_ref letter_id="T"/>
<letter_ref letter_id="A"/>
<letter_ref letter_id="P"/>
<letter_ref letter_id="L"/>
<letter_ref letter_id="S"/>
<letter_ref letter_id="F"/>
<letter_ref letter_id="F"/>
<letter_ref letter_id="V"/>
<letter_ref letter_id="F"/>
<letter_ref letter_id="Y"/>
<letter_ref letter_id="K"/>
<letter_ref letter_id="A"/>
<letter_ref letter_id="F"/>
</site>
<right_flank>DVGNPYGEFK</right_flank>
</contributing_site>
<contributing_site sequence_id="sequence_211" position="480" strand="none" pvalue="1.85e-56" >
<left_flank>AGKDSGVVAG</left_flank>
<site>
<letter_ref letter_id="L"/>
<letter_ref letter_id="V"/>
<letter_ref letter_id="G"/>
<letter_ref letter_id="C"/>
<letter_ref letter_id="G"/>
<letter_ref letter_id="L"/>
<letter_ref letter_id="V"/>
<letter_ref letter_id="K"/>
<letter_ref letter_id="S"/>
<letter_ref letter_id="L"/>
<letter_ref letter_id="V"/>
<letter_ref letter_id="S"/>
<letter_ref letter_id="I"/>
<letter_ref letter_id="S"/>
<letter_ref letter_id="A"/>
<letter_ref letter_id="D"/>
<letter_ref letter_id="L"/>
<letter_ref letter_id="M"/>
<letter_ref letter_id="H"/>
<letter_ref letter_id="D"/>
<letter_ref letter_id="F"/>
<letter_ref letter_id="K"/>
<letter_ref letter_id="T"/>
<letter_ref letter_id="G"/>
<letter_ref letter_id="H"/>
<letter_ref letter_id="L"/>
<letter_ref letter_id="T"/>
<letter_ref letter_id="L"/>
<letter_ref letter_id="T"/>
<letter_ref letter_id="S"/>
<letter_ref letter_id="P"/>
<letter_ref letter_id="R"/>
<letter_ref letter_id="S"/>
<letter_ref letter_id="M"/>
<letter_ref letter_id="I"/>
<letter_ref letter_id="I"/>
<letter_ref letter_id="A"/>
<letter_ref letter_id="Q"/>
<letter_ref letter_id="A"/>
<letter_ref letter_id="I"/>
<letter_ref letter_id="G"/>
<letter_ref letter_id="T"/>
<letter_ref letter_id="V"/>
<letter_ref letter_id="M"/>
<letter_ref letter_id="G"/>
<letter_ref letter_id="C"/>
<letter_ref letter_id="V"/>
<letter_ref letter_id="I"/>
<letter_ref letter_id="S"/>
<letter_ref letter_id="P"/>
<letter_ref letter_id="L"/>
<letter_ref letter_id="T"/>
<letter_ref letter_id="F"/>
<letter_ref letter_id="F"/>
<letter_ref letter_id="L"/>
<letter_ref letter_id="F"/>
<letter_ref letter_id="Y"/>
<letter_ref letter_id="S"/>
<letter_ref letter_id="A"/>
<letter_ref letter_id="F"/>
</site>
<right_flank>DIGNPEGYWK</right_flank>
</contributing_site>
<contributing_site sequence_id="sequence_184" position="401" strand="none" pvalue="1.05e-55" >
<left_flank>GLDNGGVIAG</left_flank>
<site>
<letter_ref letter_id="L"/>
<letter_ref letter_id="A"/>
<letter_ref letter_id="S"/>
<letter_ref letter_id="C"/>
<letter_ref letter_id="G"/>
<letter_ref letter_id="L"/>
<letter_ref letter_id="M"/>
<letter_ref letter_id="M"/>
<letter_ref letter_id="C"/>
<letter_ref letter_id="I"/>
<letter_ref letter_id="V"/>
<letter_ref letter_id="D"/>
<letter_ref letter_id="T"/>
<letter_ref letter_id="A"/>
<letter_ref letter_id="S"/>
<letter_ref letter_id="G"/>
<letter_ref letter_id="L"/>
<letter_ref letter_id="M"/>
<letter_ref letter_id="G"/>
<letter_ref letter_id="D"/>
<letter_ref letter_id="F"/>
<letter_ref letter_id="K"/>
<letter_ref letter_id="T"/>
<letter_ref letter_id="G"/>
<letter_ref letter_id="Y"/>
<letter_ref letter_id="L"/>
<letter_ref letter_id="T"/>
<letter_ref letter_id="L"/>
<letter_ref letter_id="S"/>
<letter_ref letter_id="S"/>
<letter_ref letter_id="P"/>
<letter_ref letter_id="R"/>
<letter_ref letter_id="S"/>
<letter_ref letter_id="M"/>
<letter_ref letter_id="F"/>
<letter_ref letter_id="F"/>
<letter_ref letter_id="S"/>
<letter_ref letter_id="Q"/>
<letter_ref letter_id="L"/>
<letter_ref letter_id="I"/>
<letter_ref letter_id="G"/>
<letter_ref letter_id="T"/>
<letter_ref letter_id="A"/>
<letter_ref letter_id="M"/>
<letter_ref letter_id="G"/>
<letter_ref letter_id="C"/>
<letter_ref letter_id="I"/>
<letter_ref letter_id="I"/>
<letter_ref letter_id="T"/>
<letter_ref letter_id="P"/>
<letter_ref letter_id="L"/>
<letter_ref letter_id="V"/>
<letter_ref letter_id="F"/>
<letter_ref letter_id="S"/>
<letter_ref letter_id="I"/>
<letter_ref letter_id="F"/>
<letter_ref letter_id="N"/>
<letter_ref letter_id="T"/>
<letter_ref letter_id="A"/>
<letter_ref letter_id="Y"/>
</site>
<right_flank>PLGDPNGPYP</right_flank>
</contributing_site>
<contributing_site sequence_id="sequence_183" position="450" strand="none" pvalue="1.05e-55" >
<left_flank>GLENGGVIAG</left_flank>
<site>
<letter_ref letter_id="L"/>
<letter_ref letter_id="A"/>
<letter_ref letter_id="S"/>
<letter_ref letter_id="C"/>
<letter_ref letter_id="G"/>
<letter_ref letter_id="L"/>
<letter_ref letter_id="M"/>
<letter_ref letter_id="M"/>
<letter_ref letter_id="C"/>
<letter_ref letter_id="I"/>
<letter_ref letter_id="V"/>
<letter_ref letter_id="D"/>
<letter_ref letter_id="T"/>
<letter_ref letter_id="A"/>
<letter_ref letter_id="S"/>
<letter_ref letter_id="G"/>
<letter_ref letter_id="L"/>
<letter_ref letter_id="M"/>
<letter_ref letter_id="G"/>
<letter_ref letter_id="D"/>
<letter_ref letter_id="F"/>
<letter_ref letter_id="K"/>
<letter_ref letter_id="T"/>
<letter_ref letter_id="G"/>
<letter_ref letter_id="Y"/>
<letter_ref letter_id="L"/>
<letter_ref letter_id="T"/>
<letter_ref letter_id="L"/>
<letter_ref letter_id="S"/>
<letter_ref letter_id="S"/>
<letter_ref letter_id="P"/>
<letter_ref letter_id="R"/>
<letter_ref letter_id="S"/>
<letter_ref letter_id="M"/>
<letter_ref letter_id="F"/>
<letter_ref letter_id="F"/>
<letter_ref letter_id="S"/>
<letter_ref letter_id="Q"/>
<letter_ref letter_id="L"/>
<letter_ref letter_id="I"/>
<letter_ref letter_id="G"/>
<letter_ref letter_id="T"/>
<letter_ref letter_id="A"/>
<letter_ref letter_id="M"/>
<letter_ref letter_id="G"/>
<letter_ref letter_id="C"/>
<letter_ref letter_id="I"/>
<letter_ref letter_id="I"/>
<letter_ref letter_id="T"/>
<letter_ref letter_id="P"/>
<letter_ref letter_id="L"/>
<letter_ref letter_id="V"/>
<letter_ref letter_id="F"/>
<letter_ref letter_id="S"/>
<letter_ref letter_id="I"/>
<letter_ref letter_id="F"/>
<letter_ref letter_id="N"/>
<letter_ref letter_id="T"/>
<letter_ref letter_id="A"/>
<letter_ref letter_id="Y"/>
</site>
<right_flank>TLGDPNGPYP</right_flank>
</contributing_site>
<contributing_site sequence_id="sequence_245" position="449" strand="none" pvalue="2.13e-55" >
<left_flank>SGKDNGVVAG</left_flank>
<site>
<letter_ref letter_id="L"/>
<letter_ref letter_id="V"/>
<letter_ref letter_id="G"/>
<letter_ref letter_id="C"/>
<letter_ref letter_id="G"/>
<letter_ref letter_id="L"/>
<letter_ref letter_id="I"/>
<letter_ref letter_id="K"/>
<letter_ref letter_id="S"/>
<letter_ref letter_id="M"/>
<letter_ref letter_id="V"/>
<letter_ref letter_id="N"/>
<letter_ref letter_id="M"/>
<letter_ref letter_id="S"/>
<letter_ref letter_id="S"/>
<letter_ref letter_id="N"/>
<letter_ref letter_id="L"/>
<letter_ref letter_id="R"/>
<letter_ref letter_id="Q"/>
<letter_ref letter_id="D"/>
<letter_ref letter_id="F"/>
<letter_ref letter_id="K"/>
<letter_ref letter_id="T"/>
<letter_ref letter_id="G"/>
<letter_ref letter_id="H"/>
<letter_ref letter_id="L"/>
<letter_ref letter_id="T"/>
<letter_ref letter_id="L"/>
<letter_ref letter_id="T"/>
<letter_ref letter_id="S"/>
<letter_ref letter_id="P"/>
<letter_ref letter_id="R"/>
<letter_ref letter_id="S"/>
<letter_ref letter_id="M"/>
<letter_ref letter_id="L"/>
<letter_ref letter_id="L"/>
<letter_ref letter_id="S"/>
<letter_ref letter_id="Q"/>
<letter_ref letter_id="A"/>
<letter_ref letter_id="I"/>
<letter_ref letter_id="G"/>
<letter_ref letter_id="T"/>
<letter_ref letter_id="A"/>
<letter_ref letter_id="I"/>
<letter_ref letter_id="G"/>
<letter_ref letter_id="C"/>
<letter_ref letter_id="M"/>
<letter_ref letter_id="V"/>
<letter_ref letter_id="A"/>
<letter_ref letter_id="P"/>
<letter_ref letter_id="L"/>
<letter_ref letter_id="T"/>
<letter_ref letter_id="F"/>
<letter_ref letter_id="F"/>
<letter_ref letter_id="L"/>
<letter_ref letter_id="F"/>
<letter_ref letter_id="Y"/>
<letter_ref letter_id="K"/>
<letter_ref letter_id="A"/>
<letter_ref letter_id="Y"/>
</site>
<right_flank>RNMAILGVEG</right_flank>
</contributing_site>
<contributing_site sequence_id="sequence_214" position="507" strand="none" pvalue="1.39e-54" >
<left_flank>AGKDSGVVAG</left_flank>
<site>
<letter_ref letter_id="L"/>
<letter_ref letter_id="V"/>
<letter_ref letter_id="G"/>
<letter_ref letter_id="C"/>
<letter_ref letter_id="G"/>
<letter_ref letter_id="L"/>
<letter_ref letter_id="V"/>
<letter_ref letter_id="K"/>
<letter_ref letter_id="Q"/>
<letter_ref letter_id="L"/>
<letter_ref letter_id="V"/>
<letter_ref letter_id="L"/>
<letter_ref letter_id="V"/>
<letter_ref letter_id="S"/>
<letter_ref letter_id="A"/>
<letter_ref letter_id="D"/>
<letter_ref letter_id="L"/>
<letter_ref letter_id="M"/>
<letter_ref letter_id="H"/>
<letter_ref letter_id="D"/>
<letter_ref letter_id="F"/>
<letter_ref letter_id="K"/>
<letter_ref letter_id="T"/>
<letter_ref letter_id="G"/>
<letter_ref letter_id="H"/>
<letter_ref letter_id="L"/>
<letter_ref letter_id="T"/>
<letter_ref letter_id="L"/>
<letter_ref letter_id="T"/>
<letter_ref letter_id="S"/>
<letter_ref letter_id="P"/>
<letter_ref letter_id="R"/>
<letter_ref letter_id="S"/>
<letter_ref letter_id="M"/>
<letter_ref letter_id="L"/>
<letter_ref letter_id="V"/>
<letter_ref letter_id="G"/>
<letter_ref letter_id="Q"/>
<letter_ref letter_id="A"/>
<letter_ref letter_id="V"/>
<letter_ref letter_id="G"/>
<letter_ref letter_id="T"/>
<letter_ref letter_id="L"/>
<letter_ref letter_id="M"/>
<letter_ref letter_id="G"/>
<letter_ref letter_id="C"/>
<letter_ref letter_id="V"/>
<letter_ref letter_id="L"/>
<letter_ref letter_id="A"/>
<letter_ref letter_id="P"/>
<letter_ref letter_id="L"/>
<letter_ref letter_id="T"/>
<letter_ref letter_id="F"/>
<letter_ref letter_id="M"/>
<letter_ref letter_id="L"/>
<letter_ref letter_id="F"/>
<letter_ref letter_id="Y"/>
<letter_ref letter_id="R"/>
<letter_ref letter_id="A"/>
<letter_ref letter_id="F"/>
</site>
<right_flank>DVGDPDGYWK</right_flank>
</contributing_site>
<contributing_site sequence_id="sequence_227" position="458" strand="none" pvalue="1.86e-54" >
<left_flank>SGKENGVVAA</left_flank>
<site>
<letter_ref letter_id="L"/>
<letter_ref letter_id="A"/>
<letter_ref letter_id="G"/>
<letter_ref letter_id="C"/>
<letter_ref letter_id="G"/>
<letter_ref letter_id="I"/>
<letter_ref letter_id="I"/>
<letter_ref letter_id="K"/>
<letter_ref letter_id="S"/>
<letter_ref letter_id="V"/>
<letter_ref letter_id="V"/>
<letter_ref letter_id="S"/>
<letter_ref letter_id="V"/>
<letter_ref letter_id="A"/>
<letter_ref letter_id="C"/>
<letter_ref letter_id="I"/>
<letter_ref letter_id="L"/>
<letter_ref letter_id="M"/>
<letter_ref letter_id="Q"/>
<letter_ref letter_id="D"/>
<letter_ref letter_id="F"/>
<letter_ref letter_id="K"/>
<letter_ref letter_id="T"/>
<letter_ref letter_id="S"/>
<letter_ref letter_id="Y"/>
<letter_ref letter_id="F"/>
<letter_ref letter_id="T"/>
<letter_ref letter_id="M"/>
<letter_ref letter_id="A"/>
<letter_ref letter_id="S"/>
<letter_ref letter_id="P"/>
<letter_ref letter_id="R"/>
<letter_ref letter_id="A"/>
<letter_ref letter_id="M"/>
<letter_ref letter_id="F"/>
<letter_ref letter_id="L"/>
<letter_ref letter_id="S"/>
<letter_ref letter_id="Q"/>
<letter_ref letter_id="A"/>
<letter_ref letter_id="I"/>
<letter_ref letter_id="G"/>
<letter_ref letter_id="T"/>
<letter_ref letter_id="A"/>
<letter_ref letter_id="I"/>
<letter_ref letter_id="G"/>
<letter_ref letter_id="C"/>
<letter_ref letter_id="I"/>
<letter_ref letter_id="T"/>
<letter_ref letter_id="A"/>
<letter_ref letter_id="P"/>
<letter_ref letter_id="L"/>
<letter_ref letter_id="S"/>
<letter_ref letter_id="F"/>
<letter_ref letter_id="F"/>
<letter_ref letter_id="L"/>
<letter_ref letter_id="F"/>
<letter_ref letter_id="Y"/>
<letter_ref letter_id="R"/>
<letter_ref letter_id="A"/>
<letter_ref letter_id="F"/>
</site>
<right_flank>DVGNPNGEYK</right_flank>
</contributing_site>
<contributing_site sequence_id="sequence_255" position="469" strand="none" pvalue="2.75e-54" >
<left_flank>GGKSNGVVSG</left_flank>
<site>
<letter_ref letter_id="L"/>
<letter_ref letter_id="V"/>
<letter_ref letter_id="A"/>
<letter_ref letter_id="C"/>
<letter_ref letter_id="G"/>
<letter_ref letter_id="L"/>
<letter_ref letter_id="I"/>
<letter_ref letter_id="K"/>
<letter_ref letter_id="S"/>
<letter_ref letter_id="L"/>
<letter_ref letter_id="A"/>
<letter_ref letter_id="S"/>
<letter_ref letter_id="T"/>
<letter_ref letter_id="S"/>
<letter_ref letter_id="S"/>
<letter_ref letter_id="D"/>
<letter_ref letter_id="L"/>
<letter_ref letter_id="M"/>
<letter_ref letter_id="H"/>
<letter_ref letter_id="D"/>
<letter_ref letter_id="F"/>
<letter_ref letter_id="R"/>
<letter_ref letter_id="T"/>
<letter_ref letter_id="G"/>
<letter_ref letter_id="Y"/>
<letter_ref letter_id="L"/>
<letter_ref letter_id="T"/>
<letter_ref letter_id="L"/>
<letter_ref letter_id="T"/>
<letter_ref letter_id="S"/>
<letter_ref letter_id="P"/>
<letter_ref letter_id="R"/>
<letter_ref letter_id="S"/>
<letter_ref letter_id="M"/>
<letter_ref letter_id="L"/>
<letter_ref letter_id="A"/>
<letter_ref letter_id="T"/>
<letter_ref letter_id="Q"/>
<letter_ref letter_id="A"/>
<letter_ref letter_id="I"/>
<letter_ref letter_id="G"/>
<letter_ref letter_id="T"/>
<letter_ref letter_id="A"/>
<letter_ref letter_id="I"/>
<letter_ref letter_id="G"/>
<letter_ref letter_id="C"/>
<letter_ref letter_id="V"/>
<letter_ref letter_id="V"/>
<letter_ref letter_id="A"/>
<letter_ref letter_id="P"/>
<letter_ref letter_id="L"/>
<letter_ref letter_id="T"/>
<letter_ref letter_id="F"/>
<letter_ref letter_id="F"/>
<letter_ref letter_id="I"/>
<letter_ref letter_id="F"/>
<letter_ref letter_id="Y"/>
<letter_ref letter_id="N"/>
<letter_ref letter_id="T"/>
<letter_ref letter_id="Y"/>
</site>
<right_flank>DVGNPNGEYK</right_flank>
</contributing_site>
<contributing_site sequence_id="sequence_237" position="465" strand="none" pvalue="4.76e-53" >
<left_flank>SGRENGVVAA</left_flank>
<site>
<letter_ref letter_id="L"/>
<letter_ref letter_id="A"/>
<letter_ref letter_id="G"/>
<letter_ref letter_id="C"/>
<letter_ref letter_id="G"/>
<letter_ref letter_id="L"/>
<letter_ref letter_id="V"/>
<letter_ref letter_id="K"/>
<letter_ref letter_id="S"/>
<letter_ref letter_id="V"/>
<letter_ref letter_id="L"/>
<letter_ref letter_id="S"/>
<letter_ref letter_id="V"/>
<letter_ref letter_id="A"/>
<letter_ref letter_id="C"/>
<letter_ref letter_id="I"/>
<letter_ref letter_id="L"/>
<letter_ref letter_id="M"/>
<letter_ref letter_id="Q"/>
<letter_ref letter_id="D"/>
<letter_ref letter_id="F"/>
<letter_ref letter_id="K"/>
<letter_ref letter_id="T"/>
<letter_ref letter_id="A"/>
<letter_ref letter_id="Q"/>
<letter_ref letter_id="M"/>
<letter_ref letter_id="T"/>
<letter_ref letter_id="S"/>
<letter_ref letter_id="T"/>
<letter_ref letter_id="S"/>
<letter_ref letter_id="P"/>
<letter_ref letter_id="R"/>
<letter_ref letter_id="A"/>
<letter_ref letter_id="M"/>
<letter_ref letter_id="F"/>
<letter_ref letter_id="L"/>
<letter_ref letter_id="S"/>
<letter_ref letter_id="Q"/>
<letter_ref letter_id="V"/>
<letter_ref letter_id="V"/>
<letter_ref letter_id="G"/>
<letter_ref letter_id="T"/>
<letter_ref letter_id="A"/>
<letter_ref letter_id="I"/>
<letter_ref letter_id="G"/>
<letter_ref letter_id="C"/>
<letter_ref letter_id="I"/>
<letter_ref letter_id="A"/>
<letter_ref letter_id="A"/>
<letter_ref letter_id="P"/>
<letter_ref letter_id="S"/>
<letter_ref letter_id="S"/>
<letter_ref letter_id="F"/>
<letter_ref letter_id="F"/>
<letter_ref letter_id="L"/>
<letter_ref letter_id="F"/>
<letter_ref letter_id="Y"/>
<letter_ref letter_id="K"/>
<letter_ref letter_id="A"/>
<letter_ref letter_id="F"/>
</site>
<right_flank>DVGNPYGEFK</right_flank>
</contributing_site>
<contributing_site sequence_id="sequence_236" position="466" strand="none" pvalue="4.76e-53" >
<left_flank>SGRENGVVAA</left_flank>
<site>
<letter_ref letter_id="L"/>
<letter_ref letter_id="A"/>
<letter_ref letter_id="G"/>
<letter_ref letter_id="C"/>
<letter_ref letter_id="G"/>
<letter_ref letter_id="L"/>
<letter_ref letter_id="V"/>
<letter_ref letter_id="K"/>
<letter_ref letter_id="S"/>
<letter_ref letter_id="V"/>
<letter_ref letter_id="L"/>
<letter_ref letter_id="S"/>
<letter_ref letter_id="V"/>
<letter_ref letter_id="A"/>
<letter_ref letter_id="C"/>
<letter_ref letter_id="I"/>
<letter_ref letter_id="L"/>
<letter_ref letter_id="M"/>
<letter_ref letter_id="Q"/>
<letter_ref letter_id="D"/>
<letter_ref letter_id="F"/>
<letter_ref letter_id="K"/>
<letter_ref letter_id="T"/>
<letter_ref letter_id="A"/>
<letter_ref letter_id="Q"/>
<letter_ref letter_id="M"/>
<letter_ref letter_id="T"/>
<letter_ref letter_id="S"/>
<letter_ref letter_id="T"/>
<letter_ref letter_id="S"/>
<letter_ref letter_id="P"/>
<letter_ref letter_id="R"/>
<letter_ref letter_id="A"/>
<letter_ref letter_id="M"/>
<letter_ref letter_id="F"/>
<letter_ref letter_id="L"/>
<letter_ref letter_id="S"/>
<letter_ref letter_id="Q"/>
<letter_ref letter_id="V"/>
<letter_ref letter_id="V"/>
<letter_ref letter_id="G"/>
<letter_ref letter_id="T"/>
<letter_ref letter_id="A"/>
<letter_ref letter_id="I"/>
<letter_ref letter_id="G"/>
<letter_ref letter_id="C"/>
<letter_ref letter_id="I"/>
<letter_ref letter_id="A"/>
<letter_ref letter_id="A"/>
<letter_ref letter_id="P"/>
<letter_ref letter_id="S"/>
<letter_ref letter_id="S"/>
<letter_ref letter_id="F"/>
<letter_ref letter_id="F"/>
<letter_ref letter_id="L"/>
<letter_ref letter_id="F"/>
<letter_ref letter_id="Y"/>
<letter_ref letter_id="K"/>
<letter_ref letter_id="A"/>
<letter_ref letter_id="F"/>
</site>
<right_flank>DVGNPYGEFK</right_flank>
</contributing_site>
<contributing_site sequence_id="sequence_231" position="470" strand="none" pvalue="4.76e-53" >
<left_flank>TGRENGVVAG</left_flank>
<site>
<letter_ref letter_id="L"/>
<letter_ref letter_id="A"/>
<letter_ref letter_id="G"/>
<letter_ref letter_id="C"/>
<letter_ref letter_id="G"/>
<letter_ref letter_id="L"/>
<letter_ref letter_id="I"/>
<letter_ref letter_id="K"/>
<letter_ref letter_id="S"/>
<letter_ref letter_id="V"/>
<letter_ref letter_id="V"/>
<letter_ref letter_id="S"/>
<letter_ref letter_id="V"/>
<letter_ref letter_id="S"/>
<letter_ref letter_id="C"/>
<letter_ref letter_id="I"/>
<letter_ref letter_id="L"/>
<letter_ref letter_id="M"/>
<letter_ref letter_id="Q"/>
<letter_ref letter_id="D"/>
<letter_ref letter_id="F"/>
<letter_ref letter_id="K"/>
<letter_ref letter_id="T"/>
<letter_ref letter_id="A"/>
<letter_ref letter_id="H"/>
<letter_ref letter_id="Y"/>
<letter_ref letter_id="T"/>
<letter_ref letter_id="M"/>
<letter_ref letter_id="T"/>
<letter_ref letter_id="S"/>
<letter_ref letter_id="P"/>
<letter_ref letter_id="K"/>
<letter_ref letter_id="A"/>
<letter_ref letter_id="M"/>
<letter_ref letter_id="F"/>
<letter_ref letter_id="A"/>
<letter_ref letter_id="S"/>
<letter_ref letter_id="Q"/>
<letter_ref letter_id="M"/>
<letter_ref letter_id="I"/>
<letter_ref letter_id="G"/>
<letter_ref letter_id="T"/>
<letter_ref letter_id="V"/>
<letter_ref letter_id="V"/>
<letter_ref letter_id="G"/>
<letter_ref letter_id="C"/>
<letter_ref letter_id="I"/>
<letter_ref letter_id="V"/>
<letter_ref letter_id="T"/>
<letter_ref letter_id="P"/>
<letter_ref letter_id="L"/>
<letter_ref letter_id="S"/>
<letter_ref letter_id="F"/>
<letter_ref letter_id="F"/>
<letter_ref letter_id="L"/>
<letter_ref letter_id="F"/>
<letter_ref letter_id="Y"/>
<letter_ref letter_id="K"/>
<letter_ref letter_id="A"/>
<letter_ref letter_id="F"/>
</site>
<right_flank>DIGNPNGEFK</right_flank>
</contributing_site>
<contributing_site sequence_id="sequence_196" position="459" strand="none" pvalue="3.02e-52" >
<left_flank>VGSNGGVIAG</left_flank>
<site>
<letter_ref letter_id="L"/>
<letter_ref letter_id="A"/>
<letter_ref letter_id="A"/>
<letter_ref letter_id="C"/>
<letter_ref letter_id="G"/>
<letter_ref letter_id="V"/>
<letter_ref letter_id="I"/>
<letter_ref letter_id="V"/>
<letter_ref letter_id="T"/>
<letter_ref letter_id="S"/>
<letter_ref letter_id="A"/>
<letter_ref letter_id="S"/>
<letter_ref letter_id="T"/>
<letter_ref letter_id="A"/>
<letter_ref letter_id="A"/>
<letter_ref letter_id="D"/>
<letter_ref letter_id="L"/>
<letter_ref letter_id="M"/>
<letter_ref letter_id="Q"/>
<letter_ref letter_id="D"/>
<letter_ref letter_id="L"/>
<letter_ref letter_id="R"/>
<letter_ref letter_id="T"/>
<letter_ref letter_id="G"/>
<letter_ref letter_id="Y"/>
<letter_ref letter_id="L"/>
<letter_ref letter_id="T"/>
<letter_ref letter_id="V"/>
<letter_ref letter_id="S"/>
<letter_ref letter_id="S"/>
<letter_ref letter_id="P"/>
<letter_ref letter_id="K"/>
<letter_ref letter_id="A"/>
<letter_ref letter_id="M"/>
<letter_ref letter_id="F"/>
<letter_ref letter_id="V"/>
<letter_ref letter_id="S"/>
<letter_ref letter_id="Q"/>
<letter_ref letter_id="L"/>
<letter_ref letter_id="A"/>
<letter_ref letter_id="G"/>
<letter_ref letter_id="T"/>
<letter_ref letter_id="A"/>
<letter_ref letter_id="I"/>
<letter_ref letter_id="G"/>
<letter_ref letter_id="C"/>
<letter_ref letter_id="V"/>
<letter_ref letter_id="V"/>
<letter_ref letter_id="A"/>
<letter_ref letter_id="P"/>
<letter_ref letter_id="L"/>
<letter_ref letter_id="T"/>
<letter_ref letter_id="F"/>
<letter_ref letter_id="W"/>
<letter_ref letter_id="L"/>
<letter_ref letter_id="F"/>
<letter_ref letter_id="W"/>
<letter_ref letter_id="T"/>
<letter_ref letter_id="A"/>
<letter_ref letter_id="F"/>
</site>
<right_flank>DVGSPHGPYS</right_flank>
</contributing_site>
<contributing_site sequence_id="sequence_217" position="468" strand="none" pvalue="1.42e-47" >
<left_flank>AGKDNGVIAG</left_flank>
<site>
<letter_ref letter_id="L"/>
<letter_ref letter_id="V"/>
<letter_ref letter_id="V"/>
<letter_ref letter_id="G"/>
<letter_ref letter_id="T"/>
<letter_ref letter_id="L"/>
<letter_ref letter_id="V"/>
<letter_ref letter_id="K"/>
<letter_ref letter_id="Q"/>
<letter_ref letter_id="L"/>
<letter_ref letter_id="V"/>
<letter_ref letter_id="L"/>
<letter_ref letter_id="V"/>
<letter_ref letter_id="S"/>
<letter_ref letter_id="A"/>
<letter_ref letter_id="D"/>
<letter_ref letter_id="L"/>
<letter_ref letter_id="M"/>
<letter_ref letter_id="H"/>
<letter_ref letter_id="D"/>
<letter_ref letter_id="L"/>
<letter_ref letter_id="K"/>
<letter_ref letter_id="T"/>
<letter_ref letter_id="G"/>
<letter_ref letter_id="H"/>
<letter_ref letter_id="L"/>
<letter_ref letter_id="T"/>
<letter_ref letter_id="L"/>
<letter_ref letter_id="T"/>
<letter_ref letter_id="S"/>
<letter_ref letter_id="P"/>
<letter_ref letter_id="R"/>
<letter_ref letter_id="S"/>
<letter_ref letter_id="M"/>
<letter_ref letter_id="L"/>
<letter_ref letter_id="V"/>
<letter_ref letter_id="G"/>
<letter_ref letter_id="E"/>
<letter_ref letter_id="L"/>
<letter_ref letter_id="I"/>
<letter_ref letter_id="G"/>
<letter_ref letter_id="T"/>
<letter_ref letter_id="G"/>
<letter_ref letter_id="I"/>
[truncated: 3,796,328 more chars]
